# Supplementary material for: Integrative analysis identifies lincRNAs up- and downstream of neuroblastoma driver genes
Source: Sci Rep. 2019 Apr 5;9:5685. doi: 10.1038/s41598-019-42107-y (PMC6451017; doi:10.1038/s41598-019-42107-y)
Supplement: Supplementary file 2 — Supplemental table 1 [file 41598_2019_42107_MOESM2_ESM.xlsx]

## Sheet: Blad1
Integrative analysis identifies lincRNAs up- and downstream of neuroblastoma driver genes
Dries Rombaut1,2, Hua-Sheng Chiu3, Bieke Decaesteker1,2, Celine Everaert1,2, Nurten Yigit1,2, Agathe Peltier4,5, Isabelle Janoueix-Lerosey4,5, Christoph Bartenhagen7, Matthias Fischer6,7, Stephen Roberts8, Nicky D’Haene9, Katleen De Preter1,2, Frank Speleman1,2, Geertrui Denecker1,2, Pavel Sumazin3, Jo Vandesompele1,2, Steve Lefever1,2, Pieter Mestdagh*1,2
1. Center for Medical Genetics, Ghent University, Ghent, 9000, Belgium
2. Cancer Research Institute Ghent (CRIG), Ghent, 9000, Belgium
3. Texas Children’s Cancer Center, Baylor College of Medicine, Houston, TX 77030, USA
4. Institut Curie, PSL Research University, Inserm U830, Equipe Labellisée contre le Cancer, F-75005, Paris, France.
5. SIREDO: Care, Innovation and Research for Children, Adolescents and Young Adults with Cancer, Institut Curie, F-75005, Paris, France.
6. Center for Molecular Medicine Cologne (CMMC), University of Cologne, 50931 Cologne, Germany
7. Department of Experimental Pediatric Oncology, University Children’s Hospital of Cologne, Medical Faculty, University of Cologne, 50937 Cologne, Germany
8. Department of Pediatrics, Memorial Sloan Kettering Cancer Center, New York, NY, United States of America
9. Hôpital Erasme, Cliniques Universitaires de Bruxelles, Bruxelles, 1070, Belgium
* Corresponding author: Pieter.Mestdagh@UGent.be

## Sheet: True lincRNAs neuroblast vs. ne
	logFC	AveExpr	t	P.Value	adj.P.Val	B	Type	Symbol
ENSG00000253712	-4.90184	0.0542697	-28.8061	5.69821e-70	2.72751e-66	148.674	lincRNA
ENSG00000203402	-2.88599	1.53721	-23.617	1.66517e-57	2.65683e-54	120.287	lincRNA
ENSG00000274281	-2.84116	3.48224	-20.219	1.48959e-48	9.38165e-46	99.9508	lincRNA
ENSG00000232164	-3.17297	3.42058	-18.8709	7.82304e-45	3.4672e-42	91.4366	lincRNA	LINC01873
ENSG00000186960	-2.60514	3.32309	-18.8041	1.20219e-44	5.13785e-42	91.0088	lincRNA	LINC01551
ENSG00000251339	-3.91447	-0.700989	-18.3997	1.63929e-43	6.03585e-41	88.3252	lincRNA
ENSG00000237414	-4.14392	-0.148769	-18.2679	3.85691e-43	1.37772e-40	87.5197	lincRNA
ENSG00000276397	-2.75468	0.479279	-18.2407	4.60086e-43	1.6193e-40	87.3111	lincRNA	LINC01879
ENSG00000196634	-2.5854	0.885625	-17.6661	1.95944e-41	6.25271e-39	83.6119	lincRNA	LUADT1
ENSG00000263812	-1.70964	3.18255	-17.6042	2.94155e-41	9.26316e-39	83.2523	lincRNA	LINC00908
ENSG00000250127	-2.78863	0.947749	-17.588	3.27219e-41	1.00402e-38	83.1151	lincRNA	LINC02108
ENSG00000275016	-5.30995	-2.39049	-17.5377	4.55427e-41	1.36247e-38	82.7456	lincRNA
ENSG00000246067	-2.40215	3.73354	-17.4609	7.54222e-41	2.20132e-38	82.315	lincRNA	RAB30-AS1
ENSG00000249614	-3.23097	2.59003	-17.3622	1.4451e-40	4.06889e-38	81.6702	lincRNA	LINC02503
ENSG00000256955	4.27188	2.40472	17.1509	5.82227e-40	1.58346e-37	79.9148	lincRNA
ENSG00000228308	-2.71281	0.254779	-16.771	7.21357e-39	1.6287e-36	77.7502	lincRNA	LINC01209
ENSG00000259380	-3.00762	4.69183	-16.39	9.11362e-38	1.73108e-35	75.2579	lincRNA
ENSG00000284696	3.54049	2.87782	16.3522	1.17255e-37	2.20324e-35	74.8707	lincRNA
ENSG00000272027	-3.5242	-0.824874	-16.1975	3.29675e-37	5.97736e-35	73.9628	lincRNA
ENSG00000282041	-4.47256	-2.0813	-16.1811	3.67882e-37	6.57054e-35	73.8466	lincRNA
ENSG00000231175	-2.68055	-0.0762686	-16.0155	1.11532e-36	1.86664e-34	72.758	lincRNA	LINC01720
ENSG00000229625	-2.25779	1.17614	-15.8671	3.01753e-36	4.78269e-34	71.7876	lincRNA
ENSG00000179523	-1.73884	4.23252	-15.8199	4.1435e-36	6.43938e-34	71.4609	lincRNA	EIF3J-AS1
ENSG00000236740	-2.29023	0.963549	-15.6021	1.7916e-35	2.55228e-33	70.021	lincRNA
ENSG00000267834	-2.20568	2.09859	-15.3663	8.77237e-35	1.14726e-32	68.4534	lincRNA
ENSG00000284618	-2.61882	0.0479397	-15.3638	8.92287e-35	1.1606e-32	68.4245	lincRNA
ENSG00000248434	-3.08151	0.0636864	-15.1343	4.20004e-34	5.00739e-32	66.8961	lincRNA
ENSG00000257894	-2.27437	2.23818	-15.1164	4.73936e-34	5.58754e-32	66.7771	lincRNA
ENSG00000281392	-2.39186	4.3864	-14.6727	9.55663e-33	9.94429e-31	63.7548	lincRNA
ENSG00000284418	-2.52928	-0.108288	-14.6039	1.52294e-32	1.55763e-30	63.338	lincRNA
ENSG00000259070	4.31433	2.383	14.6084	1.47745e-32	1.52362e-30	63.2133	lincRNA	LINC00639
ENSG00000237851	-3.13683	0.0230264	-14.5374	2.39223e-32	2.33687e-30	62.8944	lincRNA
ENSG00000260975	-3.24979	-0.00968115	-14.3802	6.95032e-32	6.44736e-30	61.8387	lincRNA
ENSG00000257940	-3.1601	-0.762996	-14.3451	8.82114e-32	8.02724e-30	61.5998	lincRNA
ENSG00000248161	-2.34962	1.40294	-14.2728	1.44143e-31	1.28723e-29	61.1149	lincRNA
ENSG00000235099	-2.22598	0.570942	-14.2403	1.79762e-31	1.59935e-29	60.8972	lincRNA
ENSG00000248360	-2.26512	5.00729	-14.2049	2.28707e-31	2.005e-29	60.5985	lincRNA	LINC00504
ENSG00000277215	-2.66304	-0.788732	-14.1627	3.04502e-31	2.61206e-29	60.3728	lincRNA	SPANXA2-OT1
ENSG00000249699	-2.14154	0.617093	-14.0377	7.12699e-31	5.88173e-29	59.5338	lincRNA	LINC02261
ENSG00000249731	-2.58725	1.89186	-13.9742	1.09757e-30	8.78535e-29	59.088	lincRNA
ENSG00000230651	-2.30471	4.43697	-13.9642	1.1741e-30	9.36655e-29	58.9695	lincRNA	RGPD4-AS1
ENSG00000248323	-2.60915	0.383305	-13.8341	2.84591e-30	2.1022e-28	58.1634	lincRNA	LUCAT1
ENSG00000267939	-2.0252	1.75157	-13.731	5.73818e-30	4.01555e-28	57.4628	lincRNA
ENSG00000276308	-2.38522	1.45526	-13.5687	1.73202e-29	1.11133e-27	56.3671	lincRNA
ENSG00000232774	-1.81087	3.95233	-13.5554	1.89557e-29	1.20018e-27	56.2141	lincRNA
ENSG00000230537	3.51496	0.825972	13.5157	2.48436e-29	1.53639e-27	55.8571	lincRNA
ENSG00000235823	-2.19703	5.52455	-13.2833	1.20858e-28	6.7424e-27	54.3683	lincRNA	OLMALINC
ENSG00000241882	2.16942	2.07449	13.2466	1.55107e-28	8.54792e-27	54.2005	lincRNA
ENSG00000269667	2.67517	1.38263	13.14	3.20381e-28	1.66327e-26	53.4486	lincRNA
ENSG00000268120	5.17544	4.07222	13.1215	3.63309e-28	1.87394e-26	53.3375	lincRNA
ENSG00000234640	-2.98933	-0.23065	-13.0061	7.97096e-28	3.98265e-26	52.5868	lincRNA
ENSG00000254258	-2.06356	1.66865	-13.0033	8.12411e-28	4.05071e-26	52.5547	lincRNA
ENSG00000235931	-2.16322	0.973	-12.9346	1.29627e-27	6.31846e-26	52.102	lincRNA	LINC01553
ENSG00000223914	1.93865	2.41917	12.9004	1.63574e-27	7.78294e-26	51.8795	lincRNA	LINC02471
ENSG00000213121	-2.06394	4.5535	-12.9018	1.61996e-27	7.7232e-26	51.7802	lincRNA
ENSG00000255864	-4.13747	-0.979633	-12.8225	2.77912e-27	1.27998e-25	51.3488	lincRNA
ENSG00000236255	-2.33855	3.24945	-12.8328	2.591e-27	1.21351e-25	51.3333	lincRNA
ENSG00000231189	-2.26932	0.532114	-12.7135	5.82913e-27	2.58828e-25	50.617	lincRNA
ENSG00000259641	-2.40191	-0.63418	-12.6075	1.1981e-26	5.07509e-25	49.9091	lincRNA	PCAT29
ENSG00000257900	3.37988	1.83484	12.5684	1.56312e-26	6.51743e-25	49.6176	lincRNA
ENSG00000259774	5.17286	4.95269	12.4552	3.37028e-26	1.33988e-24	48.8907	lincRNA
ENSG00000283982	-3.05398	0.232202	-12.2899	1.0351e-25	3.91977e-24	47.7642	lincRNA
ENSG00000212663	-2.16648	0.705037	-12.273	1.16072e-25	4.36099e-24	47.6558	lincRNA
ENSG00000267423	-1.89903	1.2511	-12.2358	1.49379e-25	5.56e-24	47.402	lincRNA
ENSG00000279442	-1.7644	2.70844	-12.2301	1.55279e-25	5.75277e-24	47.3173	lincRNA
ENSG00000260141	4.74299	3.09022	12.1142	3.40469e-25	1.22166e-23	46.588	lincRNA
ENSG00000258081	-3.21952	-0.349736	-12.0684	4.64319e-25	1.64875e-23	46.2853	lincRNA
ENSG00000239205	-1.91541	0.277555	-12.0068	7.04564e-25	2.45092e-23	45.8772	lincRNA	LINC02023
ENSG00000267462	1.84204	3.97509	11.9761	8.66939e-25	2.96407e-23	45.67	lincRNA
ENSG00000267353	-2.13532	1.36653	-11.9569	9.87238e-25	3.36096e-23	45.5246	lincRNA
ENSG00000281357	-2.01266	0.651489	-11.8522	2.00449e-24	6.56271e-23	44.8391	lincRNA	ARRDC3-AS1
ENSG00000203498	-3.79076	-2.08668	-11.8419	2.1484e-24	7.01469e-23	44.7802	lincRNA
ENSG00000281657	-1.7163	3.04881	-11.8022	2.8098e-24	9.03857e-23	44.4286	lincRNA
ENSG00000230817	-2.86125	-1.89735	-11.669	6.90351e-24	2.1402e-22	43.6315	lincRNA	LINC01362
ENSG00000279072	4.56022	5.44795	11.5549	1.48923e-23	4.43306e-22	42.8658	lincRNA
ENSG00000259115	-1.98858	2.1926	-11.4927	2.26415e-23	6.53653e-22	42.3925	lincRNA
ENSG00000271771	-1.79337	0.709615	-11.4483	3.05272e-23	8.68737e-22	42.147	lincRNA
ENSG00000251417	-1.11677	4.06704	-11.4188	3.72179e-23	1.04547e-21	41.8387	lincRNA
ENSG00000245149	-1.73712	3.2397	-11.3693	5.19198e-23	1.43986e-21	41.5228	lincRNA	RNF139-AS1
ENSG00000242767	-2.37298	0.116355	-11.3131	7.57102e-23	2.04281e-21	41.2496	lincRNA	ZBTB20-AS4
ENSG00000180712	-2.45084	0.638259	-11.2376	1.25671e-22	3.27923e-21	40.7387	lincRNA	LINC02363
ENSG00000275345	2.97415	1.90712	11.1727	1.94142e-22	4.93773e-21	40.3544	lincRNA
ENSG00000260460	-1.6938	1.26285	-11.1197	2.76783e-22	6.90746e-21	39.9596	lincRNA
ENSG00000260683	-2.29013	-0.746713	-11.0997	3.16495e-22	7.84128e-21	39.8448	lincRNA
ENSG00000271869	-1.71444	1.58961	-11.0182	5.4575e-22	1.32469e-20	39.2793	lincRNA
ENSG00000260388	-1.37965	1.49151	-11.0122	5.68103e-22	1.3706e-20	39.2497	lincRNA	LINC00562
ENSG00000253288	-2.16152	-0.451046	-10.9929	6.45968e-22	1.54909e-20	39.1379	lincRNA
ENSG00000280418	2.53649	1.56985	10.9257	1.01202e-21	2.40047e-20	38.7292	lincRNA
ENSG00000258610	2.63124	3.71856	10.8613	1.55467e-21	3.59496e-20	38.2721	lincRNA
ENSG00000273472	-1.37499	2.12698	-10.8153	2.11267e-21	4.80632e-20	37.9322	lincRNA
ENSG00000254266	-3.22614	0.0608107	-10.7326	3.66143e-21	8.09879e-20	37.4	lincRNA	PKIA-AS1
ENSG00000231877	-1.83673	0.645022	-10.7282	3.77075e-21	8.32521e-20	37.3852	lincRNA
ENSG00000275963	2.58891	1.51904	10.4915	1.81149e-20	3.6617e-19	35.8914	lincRNA
ENSG00000228536	-1.71383	2.24817	-10.5037	1.67041e-20	3.40238e-19	35.8644	lincRNA
ENSG00000280341	-1.84279	2.61656	-10.4878	1.85631e-20	3.74595e-19	35.7275	lincRNA
ENSG00000206142	-4.86058	-2.13318	-10.4093	3.1178e-20	6.1668e-19	35.3011	lincRNA
ENSG00000264083	-1.89756	1.76044	-10.3933	3.46507e-20	6.8311e-19	35.1586	lincRNA
ENSG00000275764	-1.54706	3.07604	-10.3979	3.36017e-20	6.62976e-19	35.1281	lincRNA
ENSG00000238035	5.95758	3.70991	10.3719	3.98876e-20	7.79926e-19	35.1174	lincRNA
ENSG00000227893	-1.84367	1.33244	-10.3062	6.1535e-20	1.18386e-18	34.6101	lincRNA	LINC00352
ENSG00000260163	-1.39299	1.78284	-10.2899	6.85096e-20	1.3013e-18	34.5032	lincRNA
ENSG00000260563	2.88438	3.89001	10.2564	8.53965e-20	1.60298e-18	34.3163	lincRNA
ENSG00000251504	-1.97239	0.174004	-10.2279	1.02961e-19	1.90874e-18	34.1222	lincRNA	LINC01099
ENSG00000259327	-1.45195	3.06963	-10.2212	1.07602e-19	1.98553e-18	33.9816	lincRNA
ENSG00000262454	-0.963137	4.60845	-10.223	1.06342e-19	1.96381e-18	33.9246	lincRNA	MIR193BHG
ENSG00000260957	-2.3279	-2.35001	-10.1559	1.65204e-19	2.9728e-18	33.7011	lincRNA
ENSG00000263494	-2.97111	-0.120789	-10.1384	1.85325e-19	3.31742e-18	33.532	lincRNA
ENSG00000260923	2.52478	3.74114	10.1341	1.90629e-19	3.40583e-18	33.5201	lincRNA	LINC02193
ENSG00000234714	2.27857	0.348285	10.0875	2.58756e-19	4.5203e-18	33.2841	lincRNA
ENSG00000262619	1.88328	3.78807	10.064	3.01739e-19	5.21409e-18	33.0586	lincRNA	LINC00621
ENSG00000253103	-3.51942	0.113584	-10.0692	2.91539e-19	5.05976e-18	33.058	lincRNA	LINC01609
ENSG00000261790	1.65079	3.41083	10.0578	3.14182e-19	5.40958e-18	33.0209	lincRNA
ENSG00000270557	-2.38753	0.183917	-10.0508	3.28984e-19	5.64819e-18	32.9693	lincRNA
ENSG00000258811	2.25201	1.96367	9.99638	4.69513e-19	7.93003e-18	32.672	lincRNA
ENSG00000251562	-4.01838	8.91919	-10.0019	4.52954e-19	7.68833e-18	32.626	lincRNA	MALAT1
ENSG00000241168	-1.7164	2.51296	-9.97399	5.43432e-19	9.12058e-18	32.4003	lincRNA
ENSG00000258170	-1.47705	1.35461	-9.96009	5.95058e-19	9.95214e-18	32.3768	lincRNA
ENSG00000230658	1.6061	2.6503	9.90382	8.58864e-19	1.40982e-17	32.039	lincRNA	KLHL7-AS1
ENSG00000234722	5.2907	3.12326	9.86334	1.11789e-18	1.80408e-17	31.8493	lincRNA	LINC01287
ENSG00000254526	2.95772	-0.86615	9.85991	1.14309e-18	1.83731e-17	31.8144	lincRNA
ENSG00000253505	-1.70853	1.90564	-9.86716	1.09042e-18	1.762e-17	31.7501	lincRNA
ENSG00000278239	-1.36921	2.82441	-9.80547	1.62869e-18	2.56951e-17	31.315	lincRNA
ENSG00000254337	-2.31746	1.64481	-9.78728	1.83293e-18	2.86903e-17	31.2174	lincRNA
ENSG00000266554	-1.07724	1.9139	-9.77957	1.92699e-18	3.00251e-17	31.2114	lincRNA	LINC01443
ENSG00000253734	-1.64704	0.0812279	-9.77455	1.99086e-18	3.09398e-17	31.2026	lincRNA	LINC01289
ENSG00000260977	-1.56133	1.51378	-9.71868	2.86029e-18	4.36021e-17	30.8193	lincRNA
ENSG00000261889	-1.77765	1.07931	-9.71675	2.8962e-18	4.40201e-17	30.8138	lincRNA
ENSG00000257262	-2.20885	-0.708092	-9.70899	3.04549e-18	4.61023e-17	30.7879	lincRNA
ENSG00000271992	-2.31391	-0.558427	-9.65922	4.20314e-18	6.26362e-17	30.4663	lincRNA
ENSG00000261512	4.63018	2.66134	9.63417	4.94224e-18	7.2879e-17	30.3899	lincRNA
ENSG00000267440	1.19803	2.60683	9.6416	4.71036e-18	6.96313e-17	30.3536	lincRNA
ENSG00000230724	3.95917	5.88572	9.63213	5.00792e-18	7.3802e-17	30.2817	lincRNA	LINC01001
ENSG00000277476	2.37128	5.70338	9.60214	6.0784e-18	8.88122e-17	30.0535	lincRNA
ENSG00000237491	-1.27366	4.95353	-9.61241	5.68814e-18	8.34493e-17	29.9607	lincRNA
ENSG00000274044	-2.96085	-0.752201	-9.55979	7.98826e-18	1.14276e-16	29.8279	lincRNA	LINC01660
ENSG00000237339	-2.04082	-0.0160409	-9.53385	9.4419e-18	1.34188e-16	29.6633	lincRNA	LINC01502
ENSG00000279927	-1.56834	3.11154	-9.49118	1.24265e-17	1.73514e-16	29.2684	lincRNA
ENSG00000258792	-1.69317	-0.31381	-9.43815	1.74726e-17	2.40053e-16	29.0653	lincRNA
ENSG00000203635	-1.31504	2.1917	-9.4192	1.97323e-17	2.6944e-16	28.8931	lincRNA
ENSG00000228824	-1.9291	-0.251161	-9.411	2.07986e-17	2.83631e-16	28.8889	lincRNA	MIR4500HG
ENSG00000263234	-1.95081	0.170902	-9.34134	3.24985e-17	4.30907e-16	28.4421	lincRNA
ENSG00000249125	-2.31719	-0.683042	-9.33734	3.33408e-17	4.40854e-16	28.4253	lincRNA
ENSG00000233858	2.48398	0.190077	9.31981	3.72976e-17	4.90195e-16	28.4142	lincRNA
ENSG00000278238	-2.71641	0.506417	-9.33519	3.3803e-17	4.46225e-16	28.3784	lincRNA
ENSG00000204904	-2.06437	-1.00328	-9.23014	6.61149e-17	8.3721e-16	27.7614	lincRNA	LINC01545
ENSG00000272755	-1.89395	3.88973	-9.23776	6.29777e-17	7.98329e-16	27.5962	lincRNA
ENSG00000269758	2.36856	0.433265	9.12697	1.27436e-16	1.56487e-15	27.205	lincRNA
ENSG00000246223	-1.28305	2.09398	-9.10871	1.431e-16	1.74824e-15	26.9434	lincRNA	LINC01550
ENSG00000279078	-3.01051	-1.38484	-9.09681	1.54311e-16	1.87659e-15	26.917	lincRNA	SND1-IT1
ENSG00000248636	2.38263	0.829116	9.05845	1.96772e-16	2.36532e-15	26.7704	lincRNA
ENSG00000255689	-3.05554	-1.5659	-9.07234	1.80204e-16	2.17271e-15	26.7668	lincRNA
ENSG00000258123	-1.98487	0.656405	-9.07007	1.82808e-16	2.20077e-15	26.7288	lincRNA	LINC02444
ENSG00000261600	-1.59239	2.99106	-9.04793	2.10319e-16	2.51426e-15	26.4793	lincRNA
ENSG00000238097	-1.85197	-0.634606	-8.97021	3.43687e-16	4.02026e-15	26.1325	lincRNA	LINC02037
ENSG00000267321	-1.45995	3.37566	-8.98611	3.10887e-16	3.64907e-15	26.0711	lincRNA	LINC02001
ENSG00000237921	1.79563	2.09497	8.89438	5.54147e-16	6.29743e-15	25.6844	lincRNA
ENSG00000240996	-2.76627	-0.766629	-8.89784	5.42209e-16	6.16762e-15	25.6714	lincRNA
ENSG00000231560	2.09746	2.23237	8.88644	5.82503e-16	6.604e-15	25.6412	lincRNA	CLEC12A-AS1
ENSG00000254106	3.46013	0.998039	8.86997	6.46043e-16	7.27612e-15	25.6249	lincRNA	LINC01848
ENSG00000280164	-2.76912	1.68401	-8.90504	5.18209e-16	5.9143e-15	25.606	lincRNA
ENSG00000260088	-1.64652	1.00879	-8.88308	5.94952e-16	6.7292e-15	25.5643	lincRNA
ENSG00000284640	2.47032	0.707541	8.85485	7.10391e-16	7.94106e-15	25.5179	lincRNA
ENSG00000260808	1.69175	3.06009	8.85839	6.94767e-16	7.77729e-15	25.4293	lincRNA
ENSG00000272021	-1.37555	0.919672	-8.85627	7.04119e-16	7.8783e-15	25.4051	lincRNA
ENSG00000231028	-2.3647	-0.0776951	-8.84983	7.33154e-16	8.18022e-15	25.3677	lincRNA	LINC00271
ENSG00000261404	-1.23456	1.68712	-8.84014	7.79132e-16	8.66898e-15	25.2902	lincRNA
ENSG00000259639	-1.52975	0.234626	-8.83462	8.06583e-16	8.96608e-15	25.2804	lincRNA
ENSG00000232035	-2.36359	5.64255	-8.84857	7.38992e-16	8.24151e-15	25.1587	lincRNA
ENSG00000260986	4.78586	1.33192	8.78251	1.11801e-15	1.2246e-14	25.0966	lincRNA
ENSG00000261159	3.3778	1.9838	8.78578	1.09539e-15	1.20092e-14	25.0826	lincRNA
ENSG00000233008	-1.48164	1.11964	-8.80209	9.89015e-16	1.08978e-14	25.0642	lincRNA	LINC01725
ENSG00000233154	-1.65537	-0.329152	-8.78866	1.07583e-15	1.18163e-14	25.0052	lincRNA	LINC01762
ENSG00000260874	2.25528	2.61156	8.77755	1.15329e-15	1.26093e-14	24.9591	lincRNA
ENSG00000242516	4.03152	2.74722	8.76633	1.23714e-15	1.34429e-14	24.9577	lincRNA	LINC00960
ENSG00000272912	-2.41739	2.04096	-8.79246	1.05051e-15	1.15435e-14	24.9045	lincRNA
ENSG00000282518	4.16139	1.75146	8.73219	1.53142e-15	1.64354e-14	24.7795	lincRNA
ENSG00000273142	4.9104	3.52475	8.72785	1.57351e-15	1.68571e-14	24.7218	lincRNA
ENSG00000279914	-2.15503	-1.84854	-8.72094	1.64281e-15	1.75446e-14	24.6254	lincRNA
ENSG00000264151	-2.59196	-1.61391	-8.72293	1.6226e-15	1.73442e-14	24.6131	lincRNA
ENSG00000231429	-1.40778	-0.0913399	-8.72069	1.64547e-15	1.75651e-14	24.586	lincRNA
ENSG00000260107	1.86519	3.52677	8.70855	1.77496e-15	1.88382e-14	24.4997	lincRNA
ENSG00000272892	-1.5532	1.30879	-8.71131	1.74457e-15	1.85485e-14	24.4979	lincRNA
ENSG00000244625	1.74761	1.68573	8.6886	2.0101e-15	2.11463e-14	24.4326	lincRNA	MIATNB
ENSG00000273148	4.3617	1.5162	8.65976	2.40563e-15	2.48915e-14	24.3443	lincRNA
ENSG00000225321	-1.455	2.43029	-8.69424	1.9406e-15	2.04691e-14	24.3404	lincRNA	LINC01427
ENSG00000274422	-3.59595	5.07719	-8.71298	1.72658e-15	1.83654e-14	24.3376	lincRNA
ENSG00000272849	4.2747	3.19576	8.61393	3.19895e-15	3.25374e-14	24.0154	lincRNA
ENSG00000275496	-2.96489	3.44265	-8.6419	2.68837e-15	2.76259e-14	23.8701	lincRNA
ENSG00000234608	-1.20014	4.70123	-8.59764	3.53934e-15	3.57564e-14	23.6027	lincRNA	MAPKAPK5-AS1
ENSG00000249803	-1.44791	1.69811	-8.56602	4.3064e-15	4.30514e-14	23.5968	lincRNA
ENSG00000284647	-1.45609	-0.800075	-8.53905	5.08929e-15	5.04983e-14	23.4955	lincRNA
ENSG00000284726	-1.45609	-0.800075	-8.53905	5.08929e-15	5.04983e-14	23.4955	lincRNA
ENSG00000254057	1.57951	1.22274	8.50785	6.17281e-15	6.07678e-14	23.3441	lincRNA
ENSG00000233973	-1.86061	-0.434761	-8.50978	6.09963e-15	6.01742e-14	23.2951	lincRNA	LINC01360
ENSG00000267530	-1.4973	-0.227751	-8.50473	6.29289e-15	6.18766e-14	23.2667	lincRNA	LINC01836
ENSG00000189229	-1.99529	0.992165	-8.50905	6.1271e-15	6.03704e-14	23.2571	lincRNA
ENSG00000261423	1.92174	2.67291	8.49663	6.61575e-15	6.48913e-14	23.2253	lincRNA	TMEM202-AS1
ENSG00000271046	-1.44691	-0.0101721	-8.49381	6.73204e-15	6.59779e-14	23.1964	lincRNA
ENSG00000234938	-3.7734	-2.16593	-8.4914	6.83293e-15	6.69392e-14	23.1867	lincRNA
ENSG00000253948	-1.88657	0.341792	-8.47801	7.42176e-15	7.22641e-14	23.0872	lincRNA
ENSG00000258636	-2.54547	-1.62164	-8.4622	8.18214e-15	7.92486e-14	23.0227	lincRNA
ENSG00000257748	1.69305	0.596945	8.44704	8.9842e-15	8.64571e-14	23.0079	lincRNA	LINC02281
ENSG00000266411	-3.60546	-0.941163	-8.45283	8.66883e-15	8.36577e-14	22.9305	lincRNA
ENSG00000278903	-2.73049	1.5861	-8.46665	7.96104e-15	7.71696e-14	22.9175	lincRNA
ENSG00000223597	-1.22154	1.05587	-8.44221	9.25546e-15	8.88175e-14	22.8674	lincRNA	LINC02142
ENSG00000238837	-2.67878	-2.21174	-8.4286	1.0065e-14	9.63926e-14	22.8375	lincRNA	LINC02031
ENSG00000282998	-1.76618	-0.112381	-8.41547	1.09118e-14	1.04044e-13	22.7176	lincRNA
ENSG00000248747	-2.05033	-1.52727	-8.40647	1.15334e-14	1.09491e-13	22.6984	lincRNA
ENSG00000283078	2.76394	0.786362	8.38141	1.34538e-14	1.26023e-13	22.6431	lincRNA
ENSG00000233515	4.39758	2.17928	8.36961	1.44646e-14	1.34911e-13	22.5776	lincRNA	LINC01518
ENSG00000279298	-1.31257	0.547104	-8.37265	1.41969e-14	1.32569e-13	22.4538	lincRNA
ENSG00000226355	1.40957	1.13526	8.33947	1.74022e-14	1.60495e-13	22.3217	lincRNA
ENSG00000275212	2.48027	0.789591	8.32357	1.91834e-14	1.7638e-13	22.2858	lincRNA
ENSG00000226486	2.69008	0.185141	8.31817	1.98284e-14	1.8203e-13	22.2793	lincRNA	LINC01035
ENSG00000267011	-1.53478	0.563829	-8.34362	1.6965e-14	1.56766e-13	22.2748	lincRNA
ENSG00000284240	-1.34261	1.44721	-8.34006	1.73394e-14	1.59978e-13	22.2374	lincRNA
ENSG00000254263	-1.4649	-0.489685	-8.32134	1.94473e-14	1.78737e-13	22.1648	lincRNA
ENSG00000245330	-1.49579	1.3487	-8.31636	2.00487e-14	1.83911e-13	22.0929	lincRNA
ENSG00000249279	-1.66467	0.391042	-8.30255	2.18173e-14	1.98916e-13	22.0283	lincRNA	LINC02057
ENSG00000226994	-1.12355	1.80855	-8.30343	2.17001e-14	1.97923e-13	22.0116	lincRNA
ENSG00000248443	-2.20595	-1.37776	-8.28044	2.49757e-14	2.25734e-13	21.9267	lincRNA
ENSG00000245156	1.13372	5.33066	8.28749	2.39221e-14	2.17031e-13	21.8239	lincRNA
ENSG00000267075	4.5453	3.37547	8.24414	3.11718e-14	2.78371e-13	21.784	lincRNA
ENSG00000276997	4.201	1.53299	8.23117	3.37373e-14	2.99161e-13	21.7617	lincRNA
ENSG00000247134	-5.15933	-0.945968	-8.26085	2.81498e-14	2.53464e-13	21.6963	lincRNA
ENSG00000261824	-1.25575	4.10071	-8.27663	2.55647e-14	2.30796e-13	21.6762	lincRNA	LINC00662
ENSG00000269486	1.49906	3.18272	8.22672	3.46652e-14	3.06594e-13	21.5739	lincRNA
ENSG00000282930	1.49906	3.18272	8.22672	3.46652e-14	3.06594e-13	21.5739	lincRNA
ENSG00000206567	-1.35092	3.13224	-8.24401	3.11965e-14	2.78488e-13	21.5501	lincRNA
ENSG00000260569	-1.63577	0.0715827	-8.20271	4.01244e-14	3.52532e-13	21.4349	lincRNA
ENSG00000251230	1.61326	1.70065	8.19227	4.27555e-14	3.73591e-13	21.4212	lincRNA	MIR3945HG
ENSG00000279571	2.66225	4.76966	8.19716	4.15029e-14	3.63709e-13	21.3864	lincRNA
ENSG00000224794	-1.68537	-0.517011	-8.18672	4.42223e-14	3.85704e-13	21.3517	lincRNA
ENSG00000258231	-2.35936	-1.34875	-8.18054	4.59165e-14	3.99316e-13	21.322	lincRNA
ENSG00000237753	2.70629	0.573353	8.15831	5.2556e-14	4.54252e-13	21.3163	lincRNA
ENSG00000267414	-1.05068	2.60686	-8.16765	4.96564e-14	4.29966e-13	21.1577	lincRNA
ENSG00000272379	-1.72895	3.09728	-8.15026	5.51869e-14	4.75446e-13	20.9592	lincRNA
ENSG00000233521	-1.99657	0.248843	-8.11572	6.80466e-14	5.80178e-13	20.9063	lincRNA	LINC01638
ENSG00000284237	1.90294	1.01148	8.08595	8.14807e-14	6.8883e-13	20.8364	lincRNA
ENSG00000214293	-1.16193	3.10683	-8.11199	6.96006e-14	5.93005e-13	20.7769	lincRNA	APTR
ENSG00000261653	-1.67668	0.669898	-8.09283	7.81619e-14	6.62881e-13	20.7672	lincRNA
ENSG00000239774	-1.32677	1.00782	-8.08133	8.37897e-14	7.06852e-13	20.6983	lincRNA
ENSG00000259780	3.85152	2.3909	8.03923	1.08052e-13	8.99792e-13	20.5823	lincRNA
ENSG00000278730	1.21156	7.30888	8.09973	7.49644e-14	6.36891e-13	20.5767	lincRNA
ENSG00000256686	-1.57048	-0.85465	-8.04482	1.04465e-13	8.71437e-13	20.522	lincRNA
ENSG00000225595	3.06391	8.68716	8.08336	8.27665e-14	6.9896e-13	20.4925	lincRNA	LINC01623
ENSG00000255599	-2.91306	-2.02873	-8.03837	1.08608e-13	9.04112e-13	20.4832	lincRNA
ENSG00000260778	-1.40668	1.59832	-8.03015	1.14132e-13	9.46804e-13	20.3751	lincRNA
ENSG00000224914	2.0614	4.21837	8.01959	1.2163e-13	1.00621e-12	20.3289	lincRNA	LINC00863
ENSG00000237484	-1.38325	3.28817	-8.02881	1.15056e-13	9.53809e-13	20.2467	lincRNA	LINC01684
ENSG00000275759	1.47042	1.56634	7.98753	1.47524e-13	1.20873e-12	20.2048	lincRNA
ENSG00000132204	-1.42141	1.19372	-7.97953	1.54801e-13	1.26445e-12	20.0881	lincRNA	LINC00470
ENSG00000260377	-1.4245	-0.230885	-7.96488	1.69048e-13	1.37007e-12	20.0318	lincRNA
ENSG00000232098	1.3412	4.34402	7.96097	1.73063e-13	1.40072e-12	19.9577	lincRNA
ENSG00000230647	-1.77154	0.348409	-7.95221	1.82402e-13	1.47232e-12	19.9385	lincRNA
ENSG00000249406	-1.31059	0.439579	-7.93577	2.01309e-13	1.6173e-12	19.8472	lincRNA
ENSG00000259345	-1.23645	3.08542	-7.95327	1.81245e-13	1.46347e-12	19.8299	lincRNA
ENSG00000273032	3.28513	2.98516	7.89482	2.57271e-13	2.03951e-12	19.6757	lincRNA	DGCR9
ENSG00000231689	2.06553	1.7824	7.88895	2.66471e-13	2.10616e-12	19.645	lincRNA	LINC01090
ENSG00000230100	1.81877	-0.324552	7.87136	2.96015e-13	2.32661e-12	19.6283	lincRNA
ENSG00000258765	-2.5006	-0.542604	-7.88118	2.7914e-13	2.20048e-12	19.5256	lincRNA
ENSG00000277511	-3.06956	0.0921867	-7.88539	2.722e-13	2.1486e-12	19.5182	lincRNA
ENSG00000273033	1.96721	4.17547	7.83416	3.69607e-13	2.86272e-12	19.2353	lincRNA	LINC02035
ENSG00000228422	-1.45389	0.0167533	-7.82029	4.01448e-13	3.09531e-12	19.175	lincRNA	LINC00687
ENSG00000274825	-1.28496	2.05754	-7.82287	3.95314e-13	3.05097e-12	19.1373	lincRNA
ENSG00000228697	-1.33693	0.968956	-7.79411	4.69119e-13	3.58475e-12	19.0051	lincRNA
ENSG00000115934	-1.25301	0.365396	-7.7858	4.92897e-13	3.75446e-12	18.9695	lincRNA
ENSG00000250865	-1.51549	-0.98962	-7.77725	5.18565e-13	3.9337e-12	18.9576	lincRNA
ENSG00000262079	-1.64809	-0.432828	-7.77407	5.28453e-13	4.00363e-12	18.9122	lincRNA
ENSG00000266256	-1.27178	0.124905	-7.77003	5.41295e-13	4.09315e-12	18.8826	lincRNA	LINC00683
ENSG00000233821	-1.9092	0.145125	-7.77108	5.37937e-13	4.0729e-12	18.8771	lincRNA	ENOX1-AS1
ENSG00000270017	3.39734	6.28942	7.76006	5.74286e-13	4.33304e-12	18.7783	lincRNA
ENSG00000266904	1.15654	3.2862	7.73633	6.61077e-13	4.94679e-12	18.6677	lincRNA	LINC00663
ENSG00000275536	-2.90056	-0.581228	-7.73065	6.83709e-13	5.10552e-12	18.6398	lincRNA
ENSG00000278996	2.19838	1.68821	7.70508	7.95434e-13	5.88655e-12	18.5834	lincRNA
ENSG00000280441	2.19838	1.68821	7.70508	7.95434e-13	5.88655e-12	18.5834	lincRNA
ENSG00000230733	1.4811	4.52022	7.69337	8.52447e-13	6.2697e-12	18.3878	lincRNA
ENSG00000274882	-1.33172	-0.151949	-7.68307	9.0595e-13	6.64076e-12	18.3828	lincRNA	LINC02109
ENSG00000272667	-1.34007	1.91637	-7.68876	8.75968e-13	6.43282e-12	18.3594	lincRNA
ENSG00000253116	-1.86641	-1.72724	-7.6384	1.17897e-12	8.50403e-12	18.1745	lincRNA
ENSG00000179082	-1.49821	1.09226	-7.64899	1.10767e-12	8.01147e-12	18.1545	lincRNA	C9orf106
ENSG00000260777	1.56984	1.72379	7.58308	1.63219e-12	1.16121e-11	17.8429	lincRNA
ENSG00000255679	1.4285	0.971794	7.57464	1.71504e-12	1.21618e-11	17.8295	lincRNA	JRKL-AS1
ENSG00000256218	-1.64688	1.1932	-7.58566	1.60768e-12	1.14513e-11	17.7814	lincRNA
ENSG00000257808	3.91537	1.57197	7.54362	2.05688e-12	1.44319e-11	17.7396	lincRNA
ENSG00000225746	-2.31239	4.19895	-7.61511	1.35222e-12	9.69523e-12	17.7252	lincRNA	MEG8
ENSG00000204588	2.59367	3.09314	7.56582	1.80605e-12	1.2758e-11	17.7217	lincRNA	LINC01123
ENSG00000233379	-1.7869	0.490493	-7.56751	1.78828e-12	1.26549e-11	17.6923	lincRNA
ENSG00000278266	3.91886	3.03124	7.53345	2.18297e-12	1.52495e-11	17.6107	lincRNA
ENSG00000283608	-1.36496	0.451083	-7.54607	2.02763e-12	1.42559e-11	17.5771	lincRNA
ENSG00000261020	2.41648	1.20308	7.50177	2.62693e-12	1.81444e-11	17.4521	lincRNA
ENSG00000226835	1.41502	2.59693	7.52273	2.32428e-12	1.61777e-11	17.452	lincRNA
ENSG00000268416	2.08414	2.0227	7.50848	2.52607e-12	1.75033e-11	17.425	lincRNA
ENSG00000280030	2.08414	2.0227	7.50848	2.52607e-12	1.75033e-11	17.425	lincRNA
ENSG00000264575	-1.74587	2.80725	-7.53366	2.18033e-12	1.52356e-11	17.3607	lincRNA	LINC00526
ENSG00000260814	-0.9361	2.65578	-7.51932	2.37108e-12	1.64866e-11	17.3591	lincRNA
ENSG00000223626	-1.55673	-1.29582	-7.4947	2.73767e-12	1.88929e-11	17.3403	lincRNA	LINC01044
ENSG00000282737	-1.55673	-1.29582	-7.4947	2.73767e-12	1.88929e-11	17.3403	lincRNA	LINC01044
ENSG00000228495	-1.94626	0.25967	-7.48453	2.90495e-12	1.99381e-11	17.218	lincRNA	LINC01013
ENSG00000259786	-1.28838	-0.0427362	-7.45189	3.51322e-12	2.39277e-11	17.0505	lincRNA	LINC02109
ENSG00000266490	2.08733	3.04494	7.43387	3.90125e-12	2.6465e-11	16.9495	lincRNA
ENSG00000249349	-1.02474	1.48215	-7.4384	3.79989e-12	2.57921e-11	16.9454	lincRNA
ENSG00000255366	2.61157	1.501	7.39979	4.75477e-12	3.20011e-11	16.8684	lincRNA
ENSG00000261586	3.79192	2.32151	7.36719	5.74275e-12	3.81357e-11	16.6977	lincRNA
ENSG00000249346	1.33172	1.33135	7.37712	5.42192e-12	3.61054e-11	16.6752	lincRNA	LINC01016
ENSG00000254242	3.10248	-0.0370833	7.34926	6.36961e-12	4.19725e-11	16.6709	lincRNA
ENSG00000258050	-1.31016	0.163539	-7.35463	6.17527e-12	4.07929e-11	16.4913	lincRNA
ENSG00000203620	-1.14817	1.78594	-7.35604	6.12512e-12	4.0484e-11	16.4635	lincRNA
ENSG00000233723	-0.91029	3.89463	-7.34961	6.35706e-12	4.19013e-11	16.2808	lincRNA	LINC01122
ENSG00000251367	-1.58444	-0.896495	-7.30506	8.2198e-12	5.33707e-11	16.2398	lincRNA
ENSG00000224810	-0.998491	3.0226	-7.32332	7.39853e-12	4.83531e-11	16.2065	lincRNA
ENSG00000279094	-2.80416	2.14931	-7.33658	6.85378e-12	4.49648e-11	16.2058	lincRNA	LINC01670
ENSG00000261938	2.11528	1.27395	7.27932	9.53173e-12	6.13564e-11	16.1718	lincRNA
ENSG00000236963	1.44383	1.42249	7.28227	9.37173e-12	6.04239e-11	16.1402	lincRNA	LINC01141
ENSG00000221845	-1.43471	0.296402	-7.28827	9.05372e-12	5.84839e-11	16.1107	lincRNA	C7orf65
ENSG00000187185	1.22793	1.12077	7.26758	1.01973e-11	6.54998e-11	16.0626	lincRNA
ENSG00000258100	1.70866	0.907713	7.25568	1.09183e-11	6.98873e-11	16.0376	lincRNA
ENSG00000235493	-1.98127	0.585478	-7.25404	1.10216e-11	7.04538e-11	15.9009	lincRNA	LINC01967
ENSG00000280145	-1.60801	3.89351	-7.27136	9.9779e-12	6.41939e-11	15.7888	lincRNA
ENSG00000257373	-1.37477	-0.0491406	-7.20873	1.4288e-11	8.98463e-11	15.6729	lincRNA
ENSG00000270035	2.63429	0.735987	7.17792	1.70383e-11	1.05834e-10	15.6593	lincRNA
ENSG00000260440	1.28133	2.0215	7.19841	1.51571e-11	9.49477e-11	15.6285	lincRNA	LINC01544
ENSG00000277969	3.20876	0.551067	7.16528	1.83125e-11	1.13103e-10	15.6252	lincRNA
ENSG00000282494	3.20876	0.551067	7.16528	1.83125e-11	1.13103e-10	15.6252	lincRNA
ENSG00000203364	-1.73222	0.269399	-7.20206	1.48438e-11	9.32187e-11	15.6214	lincRNA
ENSG00000250670	-1.26986	-0.780037	-7.19129	1.57862e-11	9.86192e-11	15.6094	lincRNA
ENSG00000229775	-1.35359	0.925112	-7.19839	1.51588e-11	9.49477e-11	15.594	lincRNA
ENSG00000233393	1.5267	2.12668	7.19077	1.58333e-11	9.88619e-11	15.5917	lincRNA
ENSG00000215483	-1.09705	2.60235	-7.19523	1.54345e-11	9.65483e-11	15.5113	lincRNA	LINC00598
ENSG00000235532	-1.33135	0.79044	-7.1788	1.6953e-11	1.05386e-10	15.4877	lincRNA	LINC00402
ENSG00000238113	2.96107	3.51589	7.15825	1.90616e-11	1.17426e-10	15.4072	lincRNA	LINC01410
ENSG00000260588	-1.11097	1.01101	-7.16183	1.86763e-11	1.1526e-10	15.3923	lincRNA
ENSG00000254162	-0.964489	3.71521	-7.1869	1.61876e-11	1.00916e-10	15.3737	lincRNA
ENSG00000251513	2.08897	0.418327	7.12284	2.33168e-11	1.41851e-10	15.3433	lincRNA	LIX1-AS1
ENSG00000254934	1.2234	0.691451	7.13293	2.20178e-11	1.34427e-10	15.3363	lincRNA	LINC00678
ENSG00000267872	-1.15106	-0.0992837	-7.14652	2.03781e-11	1.25022e-10	15.333	lincRNA
ENSG00000279902	-1.15106	-0.0992837	-7.14652	2.03781e-11	1.25022e-10	15.333	lincRNA
ENSG00000226715	-2.63387	2.23239	-7.16062	1.88056e-11	1.15998e-10	15.2192	lincRNA	LINC01709
ENSG00000249792	-2.30621	-1.34948	-7.11988	2.37132e-11	1.44079e-10	15.1931	lincRNA
ENSG00000253214	-1.54296	0.283441	-7.11832	2.39244e-11	1.45326e-10	15.1566	lincRNA
ENSG00000283392	1.79848	1.01734	7.0977	2.68947e-11	1.62216e-10	15.1548	lincRNA
ENSG00000235072	2.15091	1.26652	7.09484	2.73359e-11	1.64752e-10	15.1431	lincRNA
ENSG00000253138	1.33536	1.44902	7.09835	2.6797e-11	1.61708e-10	15.1045	lincRNA	LINC00967
ENSG00000227542	-2.34839	0.351495	-7.0925	2.77001e-11	1.66688e-10	14.9949	lincRNA
ENSG00000273723	-1.61958	1.57195	-7.09369	2.75146e-11	1.65745e-10	14.9798	lincRNA
ENSG00000260725	1.80792	0.436116	7.01565	4.27777e-11	2.51671e-10	14.737	lincRNA
ENSG00000261222	1.45175	0.389345	7.01137	4.38215e-11	2.57117e-10	14.6953	lincRNA
ENSG00000203605	-1.27245	0.374821	-7.03274	3.88461e-11	2.29954e-10	14.6847	lincRNA
ENSG00000231742	-1.7304	-0.830498	-7.02033	4.16635e-11	2.45599e-10	14.6407	lincRNA	LINC01273
ENSG00000235295	-1.01854	0.878637	-7.02475	4.06361e-11	2.39838e-10	14.6349	lincRNA	LINC01634
ENSG00000272933	1.53703	2.74913	7.02267	4.11172e-11	2.42498e-10	14.6342	lincRNA
ENSG00000278727	2.99446	-0.142708	6.97381	5.41357e-11	3.14779e-10	14.5905	lincRNA
ENSG00000272087	2.56681	-0.527898	6.96533	5.67777e-11	3.29181e-10	14.5425	lincRNA
ENSG00000249275	1.75413	2.5183	7.00082	4.65066e-11	2.72538e-10	14.5288	lincRNA
ENSG00000235774	-1.27683	-0.625758	-6.99711	4.74877e-11	2.77946e-10	14.5224	lincRNA
ENSG00000267259	2.7632	0.1702	6.95745	5.93456e-11	3.43404e-10	14.4779	lincRNA
ENSG00000249601	2.76517	-0.130953	6.9539	6.0542e-11	3.4965e-10	14.4728	lincRNA	LINC01187
ENSG00000231367	1.8735	2.01198	6.98402	5.11162e-11	2.98163e-10	14.469	lincRNA
ENSG00000284692	-1.07547	2.04312	-6.99895	4.6997e-11	2.75276e-10	14.4568	lincRNA
ENSG00000233866	1.43281	2.69475	6.98895	4.9719e-11	2.90367e-10	14.4472	lincRNA
ENSG00000270039	3.4683	1.04304	6.94795	6.25956e-11	3.60641e-10	14.4196	lincRNA
ENSG00000256560	-1.19469	-0.318591	-6.94915	6.21756e-11	3.58393e-10	14.2482	lincRNA	LINC01486
ENSG00000260271	-1.56328	-0.320847	-6.95046	6.17219e-11	3.56035e-10	14.243	lincRNA
ENSG00000262188	-1.19152	1.29299	-6.9423	6.46122e-11	3.71543e-10	14.168	lincRNA	LINC01978
ENSG00000265114	1.80831	1.52228	6.91453	7.54803e-11	4.30933e-10	14.1161	lincRNA
ENSG00000257139	2.76213	0.808128	6.88785	8.76145e-11	4.96068e-10	14.0672	lincRNA
ENSG00000242282	2.97788	2.63816	6.90538	7.9445e-11	4.52273e-10	14.0661	lincRNA
ENSG00000279668	-1.09038	1.87413	-6.91269	7.62625e-11	4.35087e-10	13.9894	lincRNA
ENSG00000227486	-2.22613	-1.28093	-6.90129	8.12814e-11	4.62398e-10	13.9874	lincRNA
ENSG00000228408	-1.09084	0.814055	-6.89626	8.35987e-11	4.75016e-10	13.9284	lincRNA
ENSG00000227946	-1.42373	1.1939	-6.89736	8.30861e-11	4.72216e-10	13.9185	lincRNA
ENSG00000283192	-1.42373	1.1939	-6.89736	8.30861e-11	4.72216e-10	13.9185	lincRNA
ENSG00000279714	-0.813359	3.38378	-6.90958	7.75992e-11	4.42186e-10	13.8811	lincRNA
ENSG00000273156	-2.31745	1.37076	-6.8894	8.68627e-11	4.91927e-10	13.8232	lincRNA
ENSG00000260558	-1.72738	1.42444	-6.88231	9.03681e-11	5.10812e-10	13.8158	lincRNA
ENSG00000251434	-1.36963	0.563677	-6.87233	9.55389e-11	5.38641e-10	13.7978	lincRNA
ENSG00000256637	-1.61458	-1.06321	-6.85823	1.03345e-10	5.80466e-10	13.7686	lincRNA	LINC01965
ENSG00000214955	-1.5331	-0.573765	-6.85761	1.03706e-10	5.82353e-10	13.7452	lincRNA
ENSG00000215162	-1.18179	0.834805	-6.85577	1.0477e-10	5.87916e-10	13.7054	lincRNA	LINC00269
ENSG00000241316	-1.21206	1.76544	-6.8555	1.0493e-10	5.88677e-10	13.6765	lincRNA	SUCLG2-AS1
ENSG00000234840	1.9765	2.24101	6.83854	1.15314e-10	6.43033e-10	13.6658	lincRNA	LINC01239
ENSG00000260259	2.07342	-0.25926	6.80114	1.41921e-10	7.81907e-10	13.622	lincRNA	LINC02166
ENSG00000253872	-1.29079	0.821882	-6.84009	1.14326e-10	6.38099e-10	13.6183	lincRNA
ENSG00000272430	-1.40284	5.66481	-6.88728	8.78949e-11	4.97538e-10	13.6164	lincRNA
ENSG00000225793	-1.21107	0.689622	-6.83853	1.15318e-10	6.43033e-10	13.6139	lincRNA
ENSG00000254153	-1.10646	1.76831	-6.83214	1.19492e-10	6.64658e-10	13.5532	lincRNA
ENSG00000227066	1.988	0.29191	6.79204	1.49257e-10	8.19871e-10	13.5351	lincRNA
ENSG00000256193	-1.35001	0.865086	-6.81294	1.32932e-10	7.34072e-10	13.4686	lincRNA	LINC00507
ENSG00000226861	-3.27182	0.935117	-6.82744	1.2265e-10	6.81063e-10	13.442	lincRNA
ENSG00000267786	-1.11355	1.69599	-6.80603	1.38123e-10	7.61855e-10	13.4139	lincRNA
ENSG00000224099	-1.72613	-0.395544	-6.79763	1.44705e-10	7.96693e-10	13.4071	lincRNA
ENSG00000227463	-1.40004	0.824263	-6.78553	1.54738e-10	8.48614e-10	13.3199	lincRNA
ENSG00000280025	2.03825	1.74569	6.76541	1.72948e-10	9.39653e-10	13.3058	lincRNA
ENSG00000280906	-1.79851	1.45718	-6.78477	1.55391e-10	8.51805e-10	13.2802	lincRNA
ENSG00000282602	-1.64773	0.110256	-6.77057	1.68085e-10	9.15306e-10	13.2496	lincRNA
ENSG00000268087	1.59555	1.55864	6.75254	1.85697e-10	1.00618e-09	13.22	lincRNA
ENSG00000234690	-1.3991	3.58661	-6.79619	1.45871e-10	8.02376e-10	13.1901	lincRNA
ENSG00000257410	1.89627	0.774066	6.72111	2.20825e-10	1.18711e-09	13.1219	lincRNA
ENSG00000235884	-1.14489	0.327402	-6.72487	2.16296e-10	1.16381e-09	13.0081	lincRNA	LINC00941
ENSG00000281548	-1.55102	0.192324	-6.7212	2.2072e-10	1.18681e-09	12.9832	lincRNA	LINC00895
ENSG00000154537	2.48038	2.48997	6.69548	2.54256e-10	1.35707e-09	12.9119	lincRNA	FAM27C
ENSG00000280994	1.87123	3.78638	6.70917	2.35824e-10	1.26263e-09	12.9077	lincRNA
ENSG00000250501	-1.58984	0.182233	-6.69838	2.50236e-10	1.33591e-09	12.8599	lincRNA
ENSG00000179136	-0.968095	2.95883	-6.71583	2.27336e-10	1.22047e-09	12.8548	lincRNA	LINC00670
ENSG00000267505	2.91664	0.0656191	6.64686	3.3192e-10	1.74245e-09	12.8173	lincRNA
ENSG00000284703	-0.769297	3.15521	-6.6949	2.55062e-10	1.36046e-09	12.7404	lincRNA
ENSG00000279636	2.15449	0.427656	6.64117	3.42415e-10	1.79244e-09	12.7314	lincRNA
ENSG00000249198	-1.27081	0.842628	-6.67396	2.86137e-10	1.51607e-09	12.7207	lincRNA
ENSG00000275580	-1.81005	0.387558	-6.66201	3.05511e-10	1.61622e-09	12.6562	lincRNA
ENSG00000279873	3.22156	1.78297	6.62981	3.64355e-10	1.90105e-09	12.6509	lincRNA
ENSG00000246863	0.967888	1.35951	6.64775	3.30319e-10	1.73519e-09	12.6322	lincRNA
ENSG00000259737	-1.30794	-0.260907	-6.65023	3.25861e-10	1.71516e-09	12.6213	lincRNA
ENSG00000283415	-1.0189	0.481123	-6.64949	3.27178e-10	1.72096e-09	12.6023	lincRNA
ENSG00000266538	-1.39818	1.06182	-6.64349	3.381e-10	1.77334e-09	12.5495	lincRNA
ENSG00000272077	2.57605	1.57735	6.59671	4.36476e-10	2.25619e-09	12.4455	lincRNA
ENSG00000281102	2.57605	1.57735	6.59671	4.36476e-10	2.25619e-09	12.4455	lincRNA
ENSG00000237588	-1.06693	1.93276	-6.61834	3.87911e-10	2.01429e-09	12.3956	lincRNA
ENSG00000262681	2.60934	-1.13303	6.55778	5.39386e-10	2.74487e-09	12.3724	lincRNA
ENSG00000223387	-1.98241	-1.93178	-6.59137	4.49351e-10	2.31874e-09	12.3684	lincRNA	LINC02068
ENSG00000166770	-1.87966	4.7988	-6.65668	3.14553e-10	1.66002e-09	12.3637	lincRNA	ZNF667-AS1
ENSG00000273015	-1.04327	5.46182	-6.6535	3.20075e-10	1.6879e-09	12.3448	lincRNA
ENSG00000230401	-1.45555	0.18547	-6.59745	4.34708e-10	2.24803e-09	12.3226	lincRNA	LINC01972
ENSG00000261079	2.02784	0.560346	6.56591	5.1608e-10	2.63523e-09	12.3153	lincRNA
ENSG00000203279	-1.22149	1.49217	-6.59045	4.51612e-10	2.3299e-09	12.2586	lincRNA
ENSG00000262155	2.45956	0.383094	6.5472	5.71244e-10	2.89714e-09	12.2524	lincRNA	LINC02175
ENSG00000273038	1.87963	2.48465	6.57743	4.84762e-10	2.48752e-09	12.2446	lincRNA
ENSG00000226180	2.18094	1.43365	6.56086	5.30432e-10	2.7039e-09	12.2417	lincRNA
ENSG00000273319	-1.25901	1.01353	-6.58267	4.71128e-10	2.42275e-09	12.2296	lincRNA
ENSG00000281560	-1.16434	0.371209	-6.57734	4.84983e-10	2.48812e-09	12.2172	lincRNA
ENSG00000255328	-0.885533	1.78652	-6.57611	4.88247e-10	2.50272e-09	12.183	lincRNA
ENSG00000283445	-1.2523	2.74673	-6.58749	4.58941e-10	2.36517e-09	12.1616	lincRNA
ENSG00000273297	-1.49719	1.88191	-6.54211	5.87245e-10	2.97639e-09	11.9707	lincRNA
ENSG00000280711	-1.19243	1.03119	-6.52674	6.3823e-10	3.21574e-09	11.9339	lincRNA
ENSG00000250497	0.828158	4.42056	6.53987	5.94425e-10	3.01215e-09	11.9319	lincRNA
ENSG00000260086	-1.35939	-1.07238	-6.5124	6.89712e-10	3.46492e-09	11.9301	lincRNA
ENSG00000255760	2.4877	-0.521143	6.47134	8.60853e-10	4.26913e-09	11.9064	lincRNA	LINC02422
ENSG00000278610	2.20363	-0.225582	6.46949	8.69457e-10	4.30899e-09	11.8659	lincRNA
ENSG00000262198	2.42987	0.572558	6.47188	8.58359e-10	4.25764e-09	11.8435	lincRNA
ENSG00000246526	2.64912	0.457151	6.44695	9.81563e-10	4.82674e-09	11.7325	lincRNA	LINC002481
ENSG00000273702	-1.68361	1.96013	-6.48936	7.81147e-10	3.89483e-09	11.6728	lincRNA
ENSG00000227115	-0.854699	3.03696	-6.4904	7.7676e-10	3.87606e-09	11.6547	lincRNA	LINC01630
ENSG00000267575	-0.931075	3.00232	-6.4897	7.79699e-10	3.88842e-09	11.6464	lincRNA
ENSG00000231690	-1.4613	0.548197	-6.46449	8.93177e-10	4.41844e-09	11.6109	lincRNA	LINC00574
ENSG00000281305	-1.4613	0.548197	-6.46449	8.93177e-10	4.41844e-09	11.6109	lincRNA	LINC00574
ENSG00000254991	-1.07194	1.95955	-6.46632	8.84445e-10	4.37977e-09	11.5884	lincRNA
ENSG00000269220	2.08928	0.429395	6.40885	1.20421e-09	5.84709e-09	11.5048	lincRNA	LINC00528
ENSG00000251567	2.01877	-0.695704	6.39438	1.30122e-09	6.29259e-09	11.4886	lincRNA
ENSG00000261070	-3.57785	-0.629695	-6.42353	1.11313e-09	5.43132e-09	11.3766	lincRNA
ENSG00000257294	-1.0372	1.97481	-6.42507	1.10392e-09	5.39078e-09	11.3729	lincRNA
ENSG00000238142	-3.40276	0.67928	-6.42333	1.1143e-09	5.43591e-09	11.2957	lincRNA
ENSG00000283317	1.65849	-0.29582	6.36484	1.52362e-09	7.29444e-09	11.2953	lincRNA
ENSG00000232719	-1.06271	3.3868	-6.43044	1.07261e-09	5.24964e-09	11.2851	lincRNA
ENSG00000284693	-0.993038	1.83739	-6.39443	1.30089e-09	6.29228e-09	11.2201	lincRNA
ENSG00000255871	1.71901	0.392364	6.3403	1.73654e-09	8.24124e-09	11.1271	lincRNA
ENSG00000225783	2.23912	8.86311	6.41157	1.18682e-09	5.76617e-09	11.0613	lincRNA	MIAT
ENSG00000278668	-2.00682	-0.00286751	-6.35438	1.61106e-09	7.68844e-09	11.0371	lincRNA
ENSG00000254202	-0.952548	1.83889	-6.35906	1.57137e-09	7.51078e-09	11.037	lincRNA
ENSG00000257164	-1.32128	-0.344876	-6.3457	1.68728e-09	8.02495e-09	11.0188	lincRNA	LINC02451
ENSG00000238266	1.84322	-0.287387	6.30003	2.15071e-09	1.00454e-08	10.9678	lincRNA	LINC00707
ENSG00000259017	-2.4105	1.88563	-6.36546	1.51862e-09	7.27195e-09	10.9666	lincRNA
ENSG00000203930	-2.43058	3.42334	-6.38565	1.36337e-09	6.56795e-09	10.9486	lincRNA	LINC00632
ENSG00000258551	-0.866884	2.26089	-6.33775	1.76027e-09	8.34393e-09	10.9108	lincRNA
ENSG00000203801	-1.15158	0.183553	-6.32275	1.90634e-09	8.99359e-09	10.8861	lincRNA	LINC00222
ENSG00000260464	2.62789	0.700941	6.28585	2.31852e-09	1.07867e-08	10.8825	lincRNA
ENSG00000245662	1.47963	1.26323	6.30038	2.14675e-09	1.00346e-08	10.8461	lincRNA	LINC02211
ENSG00000260274	1.34729	2.54316	6.31333	2.00422e-09	9.41582e-09	10.8361	lincRNA
ENSG00000260988	1.19569	1.13246	6.29527	2.20571e-09	1.02903e-08	10.8089	lincRNA
ENSG00000260257	-1.02877	4.43665	-6.3522	1.62987e-09	7.76581e-09	10.7861	lincRNA
ENSG00000272094	0.939078	2.95772	6.3057	2.08696e-09	9.7744e-09	10.7781	lincRNA
ENSG00000255345	-1.87433	-0.206058	-6.30178	2.13091e-09	9.96854e-09	10.7715	lincRNA
ENSG00000255571	7.08489	3.72724	6.2492	2.8141e-09	1.29419e-08	10.7655	lincRNA	MIR9-3HG
ENSG00000249994	-1.36826	0.266862	-6.2993	2.1591e-09	1.00827e-08	10.7576	lincRNA
ENSG00000215881	2.27025	-0.226326	6.25144	2.78111e-09	1.28025e-08	10.7423	lincRNA	LINC02337
ENSG00000249484	0.691141	2.97991	6.29597	2.19754e-09	1.02562e-08	10.7219	lincRNA	LINC01470
ENSG00000234962	-1.13155	0.777923	-6.29305	2.23179e-09	1.04099e-08	10.7185	lincRNA	LINC00700
ENSG00000248954	-1.54447	-1.05861	-6.28142	2.37354e-09	1.10303e-08	10.7129	lincRNA
ENSG00000237057	-1.5143	0.729188	-6.28744	2.29911e-09	1.0701e-08	10.683	lincRNA	LINC02087
ENSG00000263317	-2.75312	-1.63671	-6.27652	2.43592e-09	1.13026e-08	10.6626	lincRNA	LINC01982
ENSG00000283825	-2.75312	-1.63671	-6.27652	2.43592e-09	1.13026e-08	10.6626	lincRNA	LINC01982
ENSG00000271755	-1.37558	1.51278	-6.28055	2.38447e-09	1.10768e-08	10.6268	lincRNA
ENSG00000225794	-1.47887	3.77737	-6.30726	2.06985e-09	9.69996e-09	10.5707	lincRNA
ENSG00000231510	-1.77792	-2.24214	-6.23413	3.0469e-09	1.39427e-08	10.5352	lincRNA
ENSG00000272505	3.70586	0.748238	6.20403	3.56978e-09	1.61565e-08	10.52	lincRNA
ENSG00000280356	-0.899439	2.3166	-6.25114	2.78551e-09	1.28203e-08	10.4581	lincRNA
ENSG00000182586	1.60562	2.62124	6.23543	3.02615e-09	1.38612e-08	10.4395	lincRNA	LINC00334
ENSG00000258593	-1.25748	0.639981	-6.23065	3.10328e-09	1.41874e-08	10.3976	lincRNA
ENSG00000214797	0.760137	2.76935	6.22439	3.20731e-09	1.46239e-08	10.3596	lincRNA
ENSG00000270111	1.43498	-0.0568179	6.18599	3.92428e-09	1.76611e-08	10.3469	lincRNA
ENSG00000258867	2.25578	-0.403168	6.16759	4.32131e-09	1.93203e-08	10.3223	lincRNA	LINC01146
ENSG00000274341	0.996424	2.59901	6.20808	3.49454e-09	1.58399e-08	10.2842	lincRNA
ENSG00000257698	-1.85585	2.88239	-6.23367	3.05431e-09	1.39715e-08	10.2377	lincRNA
ENSG00000228906	-0.902825	1.2815	-6.19489	3.74518e-09	1.68992e-08	10.2073	lincRNA
ENSG00000238009	1.26279	2.63773	6.18202	4.00685e-09	1.80053e-08	10.1558	lincRNA
ENSG00000203565	-0.867755	1.09316	-6.18108	4.02658e-09	1.80905e-08	10.1414	lincRNA
ENSG00000280707	1.58236	1.0749	6.1527	4.67138e-09	2.08e-08	10.109	lincRNA
ENSG00000228358	2.54719	1.18922	6.14154	4.9518e-09	2.1971e-08	10.1076	lincRNA	LINC02263
ENSG00000270638	-1.52582	0.769319	-6.17193	4.22431e-09	1.89149e-08	10.0887	lincRNA
ENSG00000241469	1.43963	0.867981	6.13392	5.1528e-09	2.28079e-08	10.0199	lincRNA	LINC00635
ENSG00000226237	-1.28289	0.0780442	-6.14388	4.89177e-09	2.17288e-08	9.96729	lincRNA	GAS1RR
ENSG00000251442	1.45932	1.34226	6.12841	5.30303e-09	2.34424e-08	9.95936	lincRNA	LINC01094
ENSG00000255269	-1.33132	-0.363572	-6.13449	5.13739e-09	2.27438e-08	9.93422	lincRNA
ENSG00000240241	2.62956	1.09904	6.09902	6.17981e-09	2.69696e-08	9.90459	lincRNA
ENSG00000264727	-1.06277	0.76439	-6.13297	5.1784e-09	2.29169e-08	9.89956	lincRNA
ENSG00000236673	-1.10321	2.2372	-6.14225	4.93348e-09	2.19019e-08	9.89324	lincRNA
ENSG00000249551	-1.62573	-1.75879	-6.11167	5.78619e-09	2.53907e-08	9.88925	lincRNA	LINC02216
ENSG00000249500	-1.19003	0.668719	-6.12362	5.4372e-09	2.39912e-08	9.85163	lincRNA	LINC01179
ENSG00000242659	-2.06788	0.0185517	-6.12325	5.44762e-09	2.40328e-08	9.8474	lincRNA
ENSG00000279070	0.901685	1.24375	6.10935	5.85666e-09	2.56811e-08	9.83263	lincRNA
ENSG00000248029	-1.57877	-1.19364	-6.10467	6.00098e-09	2.62706e-08	9.81628	lincRNA
ENSG00000256152	1.36478	2.9971	6.10178	6.09178e-09	2.66243e-08	9.74125	lincRNA
ENSG00000229671	1.89261	-0.388834	6.05619	7.71746e-09	3.32497e-08	9.73874	lincRNA	LINC01150
ENSG00000253424	-1.56436	0.248656	-6.09315	6.37121e-09	2.77644e-08	9.69924	lincRNA
ENSG00000249667	-1.11892	0.550933	-6.09173	6.41832e-09	2.79595e-08	9.69408	lincRNA	LINC01259
ENSG00000270755	-1.01533	0.449378	-6.08893	6.51235e-09	2.83313e-08	9.68466	lincRNA
ENSG00000227869	-1.08266	0.00811301	-6.07305	7.07189e-09	3.06257e-08	9.61693	lincRNA
ENSG00000233086	-0.781505	2.04433	-6.0772	6.92121e-09	3.00028e-08	9.58933	lincRNA
ENSG00000253474	-1.75097	-1.86063	-6.04493	8.18008e-09	3.51669e-08	9.55134	lincRNA
ENSG00000267696	2.24899	1.37268	6.0041	1.00985e-08	4.29666e-08	9.38345	lincRNA	ERVK-28
ENSG00000245526	-1.90424	0.229047	-6.01684	9.45715e-09	4.03959e-08	9.3087	lincRNA	LINC00461
ENSG00000258807	-1.16905	0.924976	-6.01123	9.73437e-09	4.14764e-08	9.27915	lincRNA
ENSG00000284735	-0.701557	3.17183	-6.01715	9.44211e-09	4.03388e-08	9.21593	lincRNA
ENSG00000228526	2.13203	3.0157	5.9891	1.09088e-08	4.62415e-08	9.19494	lincRNA	MIR34AHG
ENSG00000283633	1.2043	2.92411	5.98598	1.10851e-08	4.69391e-08	9.15665	lincRNA
ENSG00000251487	-1.73868	-1.59833	-5.96781	1.21689e-08	5.12743e-08	9.14821	lincRNA
ENSG00000273374	1.19804	2.99485	5.9773	1.15903e-08	4.89745e-08	9.11169	lincRNA
ENSG00000277930	-1.15657	-0.0470747	-5.96616	1.2272e-08	5.16816e-08	9.07967	lincRNA
ENSG00000225411	2.80111	1.15115	5.93231	1.45944e-08	6.08407e-08	9.07924	lincRNA
ENSG00000265043	-1.42038	0.710385	-5.9644	1.23835e-08	5.21144e-08	9.04458	lincRNA
ENSG00000281332	1.33692	3.00208	5.95662	1.28875e-08	5.40928e-08	9.01092	lincRNA
ENSG00000267737	-1.77423	-1.39166	-5.93081	1.47066e-08	6.12449e-08	8.94604	lincRNA
ENSG00000267612	-1.19726	0.202461	-5.93643	1.42898e-08	5.96647e-08	8.92218	lincRNA
ENSG00000237480	-0.851529	1.24955	-5.93107	1.4687e-08	6.11736e-08	8.87817	lincRNA
ENSG00000246145	-0.997662	0.6957	-5.9266	1.50259e-08	6.25013e-08	8.86518	lincRNA	RRS1-AS1
ENSG00000231437	-1.3828	-0.802438	-5.91017	1.634e-08	6.76234e-08	8.82947	lincRNA	LINC01750
ENSG00000229989	-1.51337	-0.267209	-5.91609	1.58541e-08	6.57715e-08	8.82717	lincRNA	MIR181A1HG
ENSG00000254261	-1.45799	-1.53218	-5.88096	1.89598e-08	7.76329e-08	8.7312	lincRNA
ENSG00000269416	-1.54652	4.36115	-5.93902	1.41023e-08	5.89745e-08	8.65746	lincRNA	LINC01224
ENSG00000281591	3.71834	2.03711	5.84353	2.29233e-08	9.28453e-08	8.64154	lincRNA	DBET
ENSG00000267302	1.34659	2.6749	5.87424	1.96177e-08	8.0217e-08	8.61069	lincRNA
ENSG00000235142	1.97032	0.0584888	5.83005	2.45402e-08	9.90255e-08	8.59709	lincRNA	LINC02532
ENSG00000268362	-1.11002	3.41514	-5.90411	1.68526e-08	6.96121e-08	8.5867	lincRNA
ENSG00000234446	-1.73283	-2.11355	-5.84213	2.30861e-08	9.34256e-08	8.56389	lincRNA
ENSG00000259820	2.18682	2.27321	5.85194	2.19677e-08	8.92167e-08	8.56138	lincRNA
ENSG00000249335	-2.84272	-0.370922	-5.85689	2.14235e-08	8.70803e-08	8.508	lincRNA
ENSG00000263126	0.942849	5.2645	5.88129	1.89281e-08	7.75164e-08	8.48125	lincRNA
ENSG00000234182	-1.19547	-0.818983	-5.83517	2.39133e-08	9.66101e-08	8.47129	lincRNA
ENSG00000235244	-1.19323	1.69473	-5.84509	2.27432e-08	9.21471e-08	8.42927	lincRNA	DANT2
ENSG00000272716	-1.31557	0.850642	-5.83636	2.37696e-08	9.60781e-08	8.40936	lincRNA
ENSG00000247402	-1.00033	1.69527	-5.82761	2.48457e-08	1.00174e-07	8.35054	lincRNA
ENSG00000273218	-0.716957	3.47355	-5.84305	2.29788e-08	9.30388e-08	8.31711	lincRNA
ENSG00000267868	3.16631	1.30071	5.7706	3.31104e-08	1.31197e-07	8.29727	lincRNA
ENSG00000273824	-0.873302	1.05429	-5.80812	2.7414e-08	1.09826e-07	8.27508	lincRNA
ENSG00000254802	-1.21745	1.09964	-5.80177	2.83058e-08	1.13077e-07	8.23562	lincRNA
ENSG00000205293	1.27968	1.75194	5.785	3.07986e-08	1.22483e-07	8.20904	lincRNA	LINC01602
ENSG00000257398	-1.9885	-1.99537	-5.77301	3.27112e-08	1.29701e-07	8.20084	lincRNA
ENSG00000271860	-1.01189	1.34739	-5.78862	3.02427e-08	1.20352e-07	8.16981	lincRNA
ENSG00000267705	2.32255	0.432589	5.74312	3.80004e-08	1.49313e-07	8.16976	lincRNA
ENSG00000227455	0.839369	1.71612	5.77186	3.29012e-08	1.30406e-07	8.12512	lincRNA
ENSG00000258884	1.83139	-0.47716	5.71881	4.29114e-08	1.67046e-07	8.08489	lincRNA	LINC02321
ENSG00000235770	-1.04922	0.86253	-5.76797	3.355e-08	1.32851e-07	8.07954	lincRNA	LINC00607
ENSG00000278071	-0.93875	0.470738	-5.73179	4.02171e-08	1.57299e-07	7.91532	lincRNA
ENSG00000248510	-1.23179	0.109721	-5.72965	4.06488e-08	1.58936e-07	7.90805	lincRNA	LINC02267
ENSG00000226308	-0.938796	0.0913282	-5.72375	4.1866e-08	1.63136e-07	7.88964	lincRNA
ENSG00000255474	1.93603	0.697107	5.69384	4.85998e-08	1.87734e-07	7.887	lincRNA
ENSG00000237021	1.97259	-0.511298	5.67356	5.37561e-08	2.06276e-07	7.8816	lincRNA
ENSG00000203386	-1.43684	-0.590292	-5.71539	4.36499e-08	1.69749e-07	7.85967	lincRNA	LINC01317
ENSG00000228980	-0.814065	1.86957	-5.72116	4.24105e-08	1.65123e-07	7.83095	lincRNA	LINC01205
ENSG00000236069	-1.44011	-1.55257	-5.68597	5.05408e-08	1.94876e-07	7.78235	lincRNA
ENSG00000272744	2.35021	-0.590098	5.63409	6.53692e-08	2.47937e-07	7.72209	lincRNA
ENSG00000246211	1.89213	1.51266	5.67041	5.46031e-08	2.09359e-07	7.71272	lincRNA	P4HA3-AS1
ENSG00000268713	1.53619	2.22039	5.6853	5.07087e-08	1.95429e-07	7.71194	lincRNA
ENSG00000280623	1.1749	4.62518	5.70101	4.68948e-08	1.81461e-07	7.68157	lincRNA	PCAT14
ENSG00000205791	-1.10337	-0.0607998	-5.66693	5.55542e-08	2.12801e-07	7.61512	lincRNA	LOH12CR2
ENSG00000281234	-1.10337	-0.0607998	-5.66693	5.55542e-08	2.12801e-07	7.61512	lincRNA	LOH12CR2
ENSG00000259198	1.87771	9.5063	5.72608	4.13809e-08	1.61429e-07	7.61059	lincRNA
ENSG00000271119	1.6718	0.508705	5.63607	6.47312e-08	2.45711e-07	7.6061	lincRNA
ENSG00000267940	2.60721	1.40789	5.61762	7.09078e-08	2.67629e-07	7.521	lincRNA
ENSG00000261610	-0.741692	2.13421	-5.65838	5.79614e-08	2.2149e-07	7.51979	lincRNA
ENSG00000250075	-1.09579	0.819995	-5.64271	6.26383e-08	2.38296e-07	7.47329	lincRNA
ENSG00000265139	-0.835138	1.20014	-5.64137	6.30552e-08	2.39768e-07	7.46368	lincRNA
ENSG00000267606	2.08603	0.127125	5.58831	8.19244e-08	3.07031e-07	7.43349	lincRNA
ENSG00000243321	-1.10267	1.70944	-5.63225	6.59662e-08	2.50082e-07	7.3978	lincRNA	LINC01998
ENSG00000278090	0.897311	2.16968	5.61584	7.15327e-08	2.69835e-07	7.35669	lincRNA
ENSG00000231826	-1.48387	-1.1186	-5.59516	7.92073e-08	2.9736e-07	7.3109	lincRNA	LINC01819
ENSG00000179219	-0.91237	1.64476	-5.60344	7.60431e-08	2.8584e-07	7.26848	lincRNA	LINC00311
ENSG00000240567	-1.77685	3.58628	-5.64917	6.06683e-08	2.31206e-07	7.26835	lincRNA	LINC02067
ENSG00000277701	2.82595	5.09595	5.60209	7.65528e-08	2.8771e-07	7.2604	lincRNA
ENSG00000260580	1.83169	1.72047	5.57826	8.60736e-08	3.21574e-07	7.25314	lincRNA
ENSG00000203650	-1.20465	1.39854	-5.5999	7.73831e-08	2.90694e-07	7.25057	lincRNA	LINC01285
ENSG00000224008	-1.25098	1.27876	-5.58757	8.22234e-08	3.08103e-07	7.19413	lincRNA	LINC01441
ENSG00000257771	-1.36397	1.12471	-5.5833	8.39659e-08	3.14042e-07	7.17529	lincRNA	LINC02395
ENSG00000152931	-1.22885	1.93325	-5.58107	8.48927e-08	3.1736e-07	7.13672	lincRNA	PART1
ENSG00000225706	-1.4909	2.23613	-5.58368	8.38077e-08	3.13598e-07	7.1082	lincRNA	PTPRD-AS1
ENSG00000225791	1.98219	2.38755	5.55547	9.62541e-08	3.57876e-07	7.10649	lincRNA	TRAM2-AS1
ENSG00000231768	1.83473	-0.429072	5.51235	1.18831e-07	4.38073e-07	7.09841	lincRNA	LINC01354
ENSG00000212694	2.14789	5.70128	5.57917	8.56887e-08	3.20285e-07	7.084	lincRNA	LINC01089
ENSG00000226853	2.28377	-1.08132	5.48848	1.33469e-07	4.87459e-07	7.05264	lincRNA
ENSG00000232353	-1.46516	-0.575896	-5.54589	1.00877e-07	3.74368e-07	7.04523	lincRNA
ENSG00000229921	1.72916	3.10381	5.55137	9.82051e-08	3.6496e-07	7.0444	lincRNA	KIF25-AS1
ENSG00000265369	-0.92493	1.3857	-5.54795	9.98619e-08	3.70887e-07	7.01119	lincRNA	PCAT18
ENSG00000204261	2.23379	1.03652	5.49304	1.3054e-07	4.77634e-07	6.92999	lincRNA	PSMB8-AS1
ENSG00000254971	-0.898606	-0.357932	-5.51775	1.15744e-07	4.27352e-07	6.9295	lincRNA
ENSG00000249747	-1.18703	-0.865758	-5.51262	1.18675e-07	4.37567e-07	6.92184	lincRNA	LINC02374
ENSG00000188185	2.21386	4.5503	5.53054	1.08737e-07	4.02786e-07	6.91939	lincRNA	LINC00265
ENSG00000250786	3.4097	0.503082	5.46156	1.52091e-07	5.50763e-07	6.90204	lincRNA	SNHG18
ENSG00000272180	-1.21104	-0.460443	-5.51174	1.19183e-07	4.39237e-07	6.89001	lincRNA
ENSG00000272764	2.26843	-0.894496	5.45165	1.5957e-07	5.75669e-07	6.87122	lincRNA
ENSG00000262089	2.46442	-0.234794	5.45442	1.5744e-07	5.68499e-07	6.85694	lincRNA
ENSG00000233828	-0.950322	2.76875	-5.52355	1.12514e-07	4.15942e-07	6.82103	lincRNA	LINC01949
ENSG00000260177	0.984801	0.797702	5.48506	1.35703e-07	4.95165e-07	6.81962	lincRNA
ENSG00000198685	-1.56487	-1.95982	-5.47841	1.40159e-07	5.10335e-07	6.81695	lincRNA	LINC01565
ENSG00000272619	-1.97525	0.54311	-5.50512	1.23089e-07	4.52518e-07	6.80544	lincRNA
ENSG00000255135	-1.58222	2.17074	-5.51021	1.20072e-07	4.42173e-07	6.75725	lincRNA
ENSG00000272787	1.68133	-0.222442	5.44434	1.65309e-07	5.9485e-07	6.75649	lincRNA
ENSG00000259841	1.24468	0.709892	5.46577	1.4902e-07	5.40214e-07	6.75463	lincRNA	LINC01566
ENSG00000242641	1.23014	0.686108	5.46547	1.4924e-07	5.40931e-07	6.75432	lincRNA	LINC00971
ENSG00000223403	4.76656	3.23912	5.44736	1.62912e-07	5.86931e-07	6.73166	lincRNA	MEG9
ENSG00000228889	2.53037	0.814151	5.43894	1.69682e-07	6.09394e-07	6.71555	lincRNA	UBAC2-AS1
ENSG00000270996	-1.36166	0.537128	-5.47914	1.39664e-07	5.08609e-07	6.69692	lincRNA
ENSG00000272040	-1.13204	1.96227	-5.47939	1.39494e-07	5.08068e-07	6.65791	lincRNA
ENSG00000235200	-1.25733	-0.077241	-5.45872	1.54198e-07	5.57718e-07	6.62081	lincRNA	LINC01702
ENSG00000236452	-1.6483	-1.4772	-5.44107	1.67939e-07	6.03587e-07	6.59801	lincRNA
ENSG00000272381	0.774671	3.05797	5.45362	1.58054e-07	5.70542e-07	6.56359	lincRNA
ENSG00000282727	2.12166	3.41796	5.44725	1.62998e-07	5.8715e-07	6.55461	lincRNA
ENSG00000272695	-1.24465	1.64677	-5.43644	1.71741e-07	6.15773e-07	6.4667	lincRNA	GAS6-AS2
ENSG00000238198	-0.899116	1.87066	-5.43091	1.76388e-07	6.31205e-07	6.44521	lincRNA
ENSG00000281557	-0.899116	1.87066	-5.43091	1.76388e-07	6.31205e-07	6.44521	lincRNA
ENSG00000223704	-1.07213	1.77725	-5.43139	1.75981e-07	6.3022e-07	6.44447	lincRNA	LINC01422
ENSG00000236924	1.71898	1.94645	5.41118	1.93986e-07	6.9036e-07	6.44434	lincRNA
ENSG00000271344	1.92428	1.70548	5.40202	2.02733e-07	7.18921e-07	6.43055	lincRNA
ENSG00000271649	1.04723	0.583124	5.38222	2.2296e-07	7.86338e-07	6.36104	lincRNA	LINC00904
ENSG00000228126	1.32733	0.658085	5.37849	2.26981e-07	7.98872e-07	6.35776	lincRNA	FALEC
ENSG00000234318	1.68151	-0.684645	5.35059	2.5941e-07	9.0608e-07	6.35368	lincRNA
ENSG00000260612	0.932055	0.462273	5.38007	2.25266e-07	7.93888e-07	6.35206	lincRNA
ENSG00000282002	1.6296	1.11323	5.37816	2.27344e-07	7.99915e-07	6.34263	lincRNA
ENSG00000260322	1.64274	-0.140247	5.35555	2.53327e-07	8.86127e-07	6.33874	lincRNA
ENSG00000279998	-1.77812	3.01646	-5.44096	1.68031e-07	6.03827e-07	6.32671	lincRNA
ENSG00000267665	1.26841	2.69946	5.39852	2.06164e-07	7.30009e-07	6.32569	lincRNA
ENSG00000258332	1.62912	-0.587134	5.34363	2.68177e-07	9.34792e-07	6.31438	lincRNA	LINC02394
ENSG00000223891	-0.940024	4.03374	-5.43702	1.71261e-07	6.14326e-07	6.2858	lincRNA	OSER1-AS1
ENSG00000233539	1.30438	2.09321	5.38493	2.20073e-07	7.76732e-07	6.28546	lincRNA
ENSG00000271420	1.05886	0.91836	5.36285	2.44641e-07	8.5662e-07	6.2463	lincRNA
ENSG00000283012	1.05886	0.91836	5.36285	2.44641e-07	8.5662e-07	6.2463	lincRNA
ENSG00000250043	-3.58103	-1.8472	-5.37952	2.25867e-07	7.9577e-07	6.24556	lincRNA
ENSG00000281903	-0.975709	0.447888	-5.37942	2.25968e-07	7.96012e-07	6.24177	lincRNA	LINC02246
ENSG00000260409	-1.62387	-0.417958	-5.37731	2.28268e-07	8.02811e-07	6.24175	lincRNA
ENSG00000178977	2.37473	0.264619	5.31682	3.04729e-07	1.05209e-06	6.17615	lincRNA	LINC00324
ENSG00000246394	-0.930698	0.814599	-5.3669	2.3994e-07	8.41512e-07	6.17521	lincRNA
ENSG00000259495	1.35095	3.96961	5.36816	2.38494e-07	8.36809e-07	6.15205	lincRNA
ENSG00000259946	-2.69239	1.26391	-5.37853	2.26941e-07	7.9885e-07	6.12783	lincRNA
ENSG00000204117	-0.705674	2.14047	-5.36326	2.4416e-07	8.55312e-07	6.12678	lincRNA
ENSG00000264464	-0.780851	1.42925	-5.34287	2.69159e-07	9.37395e-07	6.05301	lincRNA
ENSG00000231346	1.15208	1.3397	5.32056	2.99355e-07	1.03518e-06	6.02592	lincRNA	LINC01160
ENSG00000261327	-1.26465	1.13626	-5.3363	2.77722e-07	9.64829e-07	6.01861	lincRNA
ENSG00000261807	-1.0545	0.80063	-5.33344	2.81544e-07	9.76408e-07	6.01833	lincRNA	LINC02141
ENSG00000235097	-0.897228	1.40377	-5.32853	2.88201e-07	9.98338e-07	5.98471	lincRNA	LINC00330
ENSG00000267391	0.767004	2.20259	5.30527	3.21933e-07	1.10781e-06	5.89538	lincRNA
ENSG00000251396	-1.16107	0.984415	-5.30142	3.27877e-07	1.12665e-06	5.86444	lincRNA	LINC01301
ENSG00000265091	1.75363	8.48036	5.35419	2.54987e-07	8.91282e-07	5.8233	lincRNA
ENSG00000259031	4.09914	1.66859	5.23058	4.58312e-07	1.54664e-06	5.805	lincRNA
ENSG00000281731	1.14466	0.543112	5.25847	4.01848e-07	1.36728e-06	5.80228	lincRNA
ENSG00000276272	1.90122	-0.904325	5.21848	4.85143e-07	1.62961e-06	5.78535	lincRNA
ENSG00000269155	1.79541	1.49458	5.25626	4.06056e-07	1.3812e-06	5.76714	lincRNA
ENSG00000197503	1.17677	2.05125	5.27263	3.75821e-07	1.28291e-06	5.76455	lincRNA	LINC00477
ENSG00000244215	-0.96727	2.58158	-5.29103	3.44449e-07	1.18155e-06	5.75079	lincRNA	LINC02016
ENSG00000215374	1.89329	2.25768	5.26253	3.94202e-07	1.34279e-06	5.74595	lincRNA	FAM66B
ENSG00000283265	0.779072	1.70664	5.2658	3.88169e-07	1.3228e-06	5.7317	lincRNA
ENSG00000267731	1.15303	2.11199	5.26117	3.96744e-07	1.35106e-06	5.70837	lincRNA
ENSG00000244649	-1.23467	-0.589763	-5.24693	4.24339e-07	1.43767e-06	5.66784	lincRNA	LINC02086
ENSG00000231674	-1.00267	0.0658972	-5.24866	4.20874e-07	1.42795e-06	5.65271	lincRNA	LINC00410
ENSG00000259618	1.22771	0.797601	5.22834	4.63165e-07	1.56221e-06	5.65227	lincRNA
ENSG00000262772	2.24836	2.64721	5.24118	4.35988e-07	1.47422e-06	5.64241	lincRNA	LINC01977
ENSG00000272092	1.88712	-0.702726	5.18817	5.5924e-07	1.85945e-06	5.62755	lincRNA
ENSG00000212939	-1.06968	-0.452807	-5.2205	4.80547e-07	1.61462e-06	5.5489	lincRNA
ENSG00000248516	0.939409	1.98501	5.22341	4.74036e-07	1.59678e-06	5.53353	lincRNA
ENSG00000258399	-3.46117	0.68014	-5.25117	4.15938e-07	1.41281e-06	5.52678	lincRNA
ENSG00000273341	-1.39806	-1.91368	-5.19296	5.46827e-07	1.82121e-06	5.51277	lincRNA
ENSG00000229178	-1.0873	-1.54153	-5.19334	5.45862e-07	1.81825e-06	5.50592	lincRNA
ENSG00000280482	-1.0873	-1.54153	-5.19334	5.45862e-07	1.81825e-06	5.50592	lincRNA
ENSG00000280629	-1.0873	-1.54153	-5.19334	5.45862e-07	1.81825e-06	5.50592	lincRNA
ENSG00000280631	-1.0873	-1.54153	-5.19334	5.45862e-07	1.81825e-06	5.50592	lincRNA
ENSG00000280748	-1.0873	-1.54153	-5.19334	5.45862e-07	1.81825e-06	5.50592	lincRNA
ENSG00000281094	-1.0873	-1.54153	-5.19334	5.45862e-07	1.81825e-06	5.50592	lincRNA
ENSG00000281564	-1.0873	-1.54153	-5.19334	5.45862e-07	1.81825e-06	5.50592	lincRNA
ENSG00000281654	-1.0873	-1.54153	-5.19334	5.45862e-07	1.81825e-06	5.50592	lincRNA
ENSG00000272205	2.30025	-1.12829	5.14457	6.85419e-07	2.24837e-06	5.48519	lincRNA
ENSG00000226770	-3.4829	-3.2531	-5.19726	5.35918e-07	1.78986e-06	5.48396	lincRNA
ENSG00000163009	1.8097	2.01247	5.19661	5.37551e-07	1.79456e-06	5.45876	lincRNA	C2orf48
ENSG00000279217	-0.569332	5.95493	-5.27151	3.77811e-07	1.28934e-06	5.43976	lincRNA
ENSG00000225598	1.75056	-0.911608	5.1403	6.9915e-07	2.28879e-06	5.42249	lincRNA
ENSG00000266268	-0.852847	0.368442	-5.19885	5.31946e-07	1.77684e-06	5.42027	lincRNA
ENSG00000260743	1.41259	1.13874	5.17545	5.93497e-07	1.96461e-06	5.40121	lincRNA
ENSG00000232063	-1.21616	2.8247	-5.22346	4.73926e-07	1.59663e-06	5.39692	lincRNA
ENSG00000237212	0.961118	1.95948	5.18774	5.60371e-07	1.86243e-06	5.37377	lincRNA
ENSG00000234864	-1.38211	0.32789	-5.18732	5.61452e-07	1.86576e-06	5.35559	lincRNA
ENSG00000179935	0.771109	3.3966	5.19384	5.44576e-07	1.81649e-06	5.35548	lincRNA	LINC00652
ENSG00000231943	1.8857	0.363238	5.14134	6.95802e-07	2.27868e-06	5.34224	lincRNA	PGM5P4-AS1
ENSG00000203709	1.89274	1.86813	5.16745	6.16108e-07	2.03328e-06	5.34178	lincRNA	C1orf132
ENSG00000243081	-1.01816	1.46088	-5.18797	5.59745e-07	1.86061e-06	5.33818	lincRNA
ENSG00000265743	1.29447	0.152594	5.14576	6.81638e-07	2.2372e-06	5.33533	lincRNA
ENSG00000276728	1.90194	1.29251	5.15407	6.55745e-07	2.15724e-06	5.33212	lincRNA
ENSG00000281930	-1.07046	4.83338	-5.23949	4.39484e-07	1.48562e-06	5.30889	lincRNA	SMIM10L1
ENSG00000276445	1.89727	0.135148	5.12925	7.35997e-07	2.40134e-06	5.30516	lincRNA
ENSG00000281677	1.89727	0.135148	5.12925	7.35997e-07	2.40134e-06	5.30516	lincRNA
ENSG00000226816	-3.57817	-0.949233	-5.17877	5.8436e-07	1.93758e-06	5.302	lincRNA
ENSG00000230366	1.6408	0.168791	5.12923	7.36066e-07	2.40134e-06	5.28806	lincRNA	DSCR9
ENSG00000264825	-0.918654	1.05783	-5.16821	6.13899e-07	2.02675e-06	5.26174	lincRNA
ENSG00000259776	-0.794599	1.46613	-5.16819	6.13962e-07	2.02675e-06	5.25456	lincRNA
ENSG00000284716	1.26263	1.03796	5.14031	6.99146e-07	2.28879e-06	5.24022	lincRNA
ENSG00000250945	-1.55096	-1.07794	-5.14544	6.82637e-07	2.24017e-06	5.22204	lincRNA
ENSG00000248539	-0.743354	0.667527	-5.15017	6.67781e-07	2.19473e-06	5.19418	lincRNA	LINC02117
ENSG00000277200	0.998486	4.99808	5.17927	5.82999e-07	1.93388e-06	5.1871	lincRNA
ENSG00000273084	2.17065	0.371855	5.08897	8.86949e-07	2.85583e-06	5.13214	lincRNA
ENSG00000270212	-1.51169	-1.62626	-5.11462	7.87675e-07	2.55855e-06	5.12784	lincRNA
ENSG00000264278	-0.986884	1.38602	-5.12991	7.33739e-07	2.39539e-06	5.07978	lincRNA
ENSG00000257556	1.78522	0.734886	5.08961	8.84341e-07	2.84819e-06	5.07411	lincRNA	LINC02298
ENSG00000253227	1.50413	-1.04076	5.06262	1.00151e-06	3.19503e-06	5.07138	lincRNA
ENSG00000245522	-0.840538	0.596522	-5.12261	7.59034e-07	2.47257e-06	5.07004	lincRNA
ENSG00000272682	0.948567	1.26384	5.10666	8.17276e-07	2.64465e-06	5.04777	lincRNA
ENSG00000234394	2.56033	0.324164	5.05661	1.0296e-06	3.27984e-06	5.01914	lincRNA
ENSG00000236209	-1.08218	0.277036	-5.10984	8.05334e-07	2.60883e-06	5.01595	lincRNA
ENSG00000231460	-2.21307	-2.26615	-5.08881	8.87608e-07	2.85756e-06	5.014	lincRNA
ENSG00000264964	-0.954249	-0.349644	-5.09774	8.51701e-07	2.75047e-06	4.99745	lincRNA
ENSG00000273487	1.02747	1.49118	5.09309	8.70212e-07	2.80495e-06	4.97803	lincRNA
ENSG00000275897	-0.760355	1.44782	-5.10253	8.33055e-07	2.69316e-06	4.96126	lincRNA
ENSG00000233358	1.85804	-1.0468	5.03218	1.15175e-06	3.64182e-06	4.96085	lincRNA
ENSG00000280650	-1.30486	0.853135	-5.10164	8.36482e-07	2.70388e-06	4.95976	lincRNA	KCNIP4-IT1
ENSG00000274678	1.12556	2.50869	5.0983	8.49504e-07	2.74375e-06	4.95901	lincRNA
ENSG00000238005	-1.46572	-0.945816	-5.08502	9.03249e-07	2.9044e-06	4.94884	lincRNA
ENSG00000205181	2.15073	3.97091	5.09889	8.47204e-07	2.73706e-06	4.94773	lincRNA	LINC00654
ENSG00000256915	-1.19873	1.91917	-5.10537	8.22155e-07	2.65972e-06	4.94093	lincRNA
ENSG00000259783	2.39445	0.151207	5.0324	1.1506e-06	3.63866e-06	4.9113	lincRNA	LINC02259
ENSG00000259331	-0.731806	1.11912	-5.07924	9.27693e-07	2.9778e-06	4.8658	lincRNA
ENSG00000278214	-0.898356	1.88511	-5.07797	9.33142e-07	2.99449e-06	4.83383	lincRNA	LINC02139
ENSG00000254488	1.65352	0.457029	5.03174	1.1541e-06	3.64828e-06	4.83263	lincRNA
ENSG00000223839	2.99126	4.42008	5.06134	1.00741e-06	3.21215e-06	4.78746	lincRNA	FAM95B1
ENSG00000261296	2.02662	1.11348	5.01248	1.26044e-06	3.95882e-06	4.72582	lincRNA
ENSG00000267058	-1.16139	2.20829	-5.05978	1.01465e-06	3.23438e-06	4.72192	lincRNA
ENSG00000230138	1.38834	-0.172797	4.99933	1.33844e-06	4.18894e-06	4.72014	lincRNA
ENSG00000270195	1.97551	0.481771	4.99696	1.35302e-06	4.22959e-06	4.7049	lincRNA
ENSG00000270127	1.45543	5.07674	5.06307	9.99444e-07	3.18895e-06	4.70215	lincRNA
ENSG00000276529	0.989727	1.82612	5.03559	1.1339e-06	3.59154e-06	4.70125	lincRNA
ENSG00000268352	-0.843558	1.09548	-5.03705	1.12634e-06	3.56902e-06	4.67684	lincRNA
ENSG00000268912	0.915973	3.03366	5.03524	1.13571e-06	3.59583e-06	4.66141	lincRNA
ENSG00000260804	1.43041	5.81033	5.06949	9.70326e-07	3.10382e-06	4.65166	lincRNA	LINC01963
ENSG00000234474	2.08121	1.98139	5.0016	1.32466e-06	4.14799e-06	4.6106	lincRNA	MIR3663HG
ENSG00000258736	0.813905	1.00983	5.00344	1.31356e-06	4.11593e-06	4.60015	lincRNA
ENSG00000257366	-3.98739	-2.73677	-5.00408	1.30973e-06	4.10553e-06	4.56853	lincRNA
ENSG00000257563	-3.98739	-2.73677	-5.00408	1.30973e-06	4.10553e-06	4.56853	lincRNA
ENSG00000265692	-0.873288	1.81719	-5.0143	1.25001e-06	3.92965e-06	4.55548	lincRNA	LINC01970
ENSG00000235140	1.499	-0.802668	4.94638	1.70269e-06	5.23986e-06	4.54666	lincRNA
ENSG00000261390	1.03435	0.521111	4.97391	1.50272e-06	4.66406e-06	4.52519	lincRNA	MAFTRR
ENSG00000276724	2.62417	0.127915	4.93174	1.81922e-06	5.5741e-06	4.49478	lincRNA
ENSG00000234647	-0.945549	0.600551	-4.98767	1.41149e-06	4.40546e-06	4.46918	lincRNA
ENSG00000249816	-0.776646	0.389258	-4.98242	1.44566e-06	4.50156e-06	4.45785	lincRNA	LINC00964
ENSG00000234034	0.953305	0.54268	4.95524	1.63568e-06	5.04338e-06	4.43692	lincRNA
ENSG00000246548	0.788523	2.96268	4.98325	1.44023e-06	4.48816e-06	4.43132	lincRNA	LINC02288
ENSG00000268555	-3.52762	-0.591079	-4.98577	1.42377e-06	4.4404e-06	4.42997	lincRNA
ENSG00000281852	-0.730272	3.70863	-5.01671	1.23632e-06	3.89019e-06	4.42456	lincRNA	LINC00891
ENSG00000271576	-1.47694	2.0649	-4.98697	1.416e-06	4.41876e-06	4.38931	lincRNA
ENSG00000274718	2.35678	1.06586	4.9219	1.90194e-06	5.81343e-06	4.35888	lincRNA
ENSG00000260905	-1.19175	0.349126	-4.96183	1.5875e-06	4.90684e-06	4.35689	lincRNA
ENSG00000283557	-1.19175	0.349126	-4.96183	1.5875e-06	4.90684e-06	4.35689	lincRNA
ENSG00000249807	-0.822988	1.59691	-4.96546	1.56154e-06	4.8365e-06	4.34984	lincRNA
ENSG00000224944	-1.11832	-0.33655	-4.95208	1.65926e-06	5.11147e-06	4.34497	lincRNA	CASC6
ENSG00000229457	1.33934	-0.829332	4.90085	2.09114e-06	6.34151e-06	4.33961	lincRNA	LINC01789
ENSG00000231291	-0.879841	1.01215	-4.95703	1.6224e-06	5.00632e-06	4.32645	lincRNA
ENSG00000260507	-0.935564	0.622182	-4.9461	1.70478e-06	5.24494e-06	4.28701	lincRNA
ENSG00000269038	1.06085	-0.00792316	4.90703	2.03381e-06	6.18883e-06	4.27926	lincRNA
ENSG00000264956	1.20482	3.1957	4.94557	1.70894e-06	5.25573e-06	4.27007	lincRNA
ENSG00000266979	0.736729	2.11771	4.93855	1.76405e-06	5.41618e-06	4.25548	lincRNA	LINC01180
ENSG00000254235	-1.00499	0.569602	-4.93153	1.82099e-06	5.5774e-06	4.22336	lincRNA
ENSG00000224382	1.72692	-1.30347	4.85595	2.55766e-06	7.6688e-06	4.20988	lincRNA	LINC00703
ENSG00000232416	1.47868	0.649419	4.88909	2.20464e-06	6.66628e-06	4.18286	lincRNA	BPESC1
ENSG00000277159	-0.832384	2.85445	-4.94023	1.75071e-06	5.37796e-06	4.16845	lincRNA
ENSG00000232386	-0.968552	2.22322	-4.92919	1.84034e-06	5.63306e-06	4.15841	lincRNA
ENSG00000259959	1.58769	3.67211	4.91922	1.92506e-06	5.8781e-06	4.15163	lincRNA
ENSG00000225725	-1.58081	-0.789954	-4.90627	2.04077e-06	6.20527e-06	4.14647	lincRNA	FAM66E
ENSG00000229563	-0.6107	2.09974	-4.9177	1.93832e-06	5.91632e-06	4.13147	lincRNA	LINC01204
ENSG00000232310	-1.29082	-1.59766	-4.8734	2.36547e-06	7.12379e-06	4.08682	lincRNA
ENSG00000262714	-0.884905	-0.297851	-4.88449	2.25068e-06	6.7969e-06	4.06147	lincRNA
ENSG00000272079	-1.82436	0.719328	-4.89423	2.15436e-06	6.52496e-06	4.03838	lincRNA
ENSG00000251136	-0.982008	2.39571	-4.90427	2.05924e-06	6.25587e-06	4.03835	lincRNA
ENSG00000237571	-1.1529	-0.907662	-4.87168	2.38379e-06	7.17625e-06	4.03266	lincRNA
ENSG00000176320	-0.603017	3.18311	-4.9095	2.01129e-06	6.1242e-06	4.024	lincRNA
ENSG00000223414	-2.25219	-0.0789347	-4.88062	2.29012e-06	6.90905e-06	3.9928	lincRNA	LINC00473
ENSG00000230417	1.79028	0.158397	4.82542	2.93076e-06	8.72628e-06	3.97371	lincRNA	LINC00595
ENSG00000232931	1.7556	5.41147	4.89509	2.14605e-06	6.50146e-06	3.96039	lincRNA	LINC00342
ENSG00000278175	-1.27478	2.78942	-4.89281	2.16813e-06	6.56335e-06	3.92724	lincRNA	GLIDR
ENSG00000260698	-0.863586	1.68473	-4.86754	2.42836e-06	7.30124e-06	3.92078	lincRNA
ENSG00000235100	0.981566	1.09782	4.84542	2.6808e-06	8.02196e-06	3.92034	lincRNA
ENSG00000254349	-2.09949	-1.67874	-4.8472	2.65966e-06	7.96269e-06	3.92012	lincRNA	MIR2052HG
ENSG00000235127	-1.06818	0.613996	-4.84104	2.73374e-06	8.16708e-06	3.82985	lincRNA
ENSG00000253704	-0.656902	2.45471	-4.85127	2.61172e-06	7.82698e-06	3.82514	lincRNA
ENSG00000249743	-1.57485	-0.586006	-4.82652	2.91653e-06	8.68824e-06	3.79353	lincRNA
ENSG00000234944	4.86764	1.56993	4.75284	4.0414e-06	1.18012e-05	3.77953	lincRNA
ENSG00000279278	1.17694	5.32348	4.86416	2.46541e-06	7.40986e-06	3.77861	lincRNA
ENSG00000228414	1.06865	-0.0108758	4.78923	3.4416e-06	1.01401e-05	3.7774	lincRNA	LINC01185
ENSG00000274220	-0.865623	2.20543	-4.83629	2.79229e-06	8.33474e-06	3.76402	lincRNA
ENSG00000226854	1.85054	-0.615028	4.76096	3.89939e-06	1.14046e-05	3.76253	lincRNA
ENSG00000247157	1.12417	1.10898	4.80202	3.25188e-06	9.61304e-06	3.7446	lincRNA	LINC01252
ENSG00000275512	-0.699992	3.95671	-4.86392	2.46808e-06	7.41694e-06	3.73437	lincRNA
ENSG00000261200	2.01704	4.76407	4.82413	2.94766e-06	8.77005e-06	3.71765	lincRNA
ENSG00000226005	-1.05041	-0.702853	-4.79497	3.35522e-06	9.89776e-06	3.69653	lincRNA
ENSG00000281189	-0.848667	2.19476	-4.8197	3.00634e-06	8.93576e-06	3.69451	lincRNA	GHET1
ENSG00000227338	1.59234	0.458936	4.76931	3.7583e-06	1.10122e-05	3.69369	lincRNA
ENSG00000242553	-1.23051	0.0116433	-4.79883	3.29819e-06	9.74032e-06	3.66311	lincRNA
ENSG00000258586	1.53389	-0.819801	4.73614	4.34942e-06	1.26359e-05	3.65554	lincRNA	LINC02274
ENSG00000283696	1.35792	-0.654677	4.73576	4.35676e-06	1.26526e-05	3.62393	lincRNA
ENSG00000275367	1.55247	5.16035	4.815	3.06984e-06	9.11205e-06	3.62046	lincRNA
ENSG00000258604	1.35902	0.812354	4.75856	3.9408e-06	1.15215e-05	3.60096	lincRNA
ENSG00000244952	1.14538	0.655132	4.73052	4.45817e-06	1.29362e-05	3.48061	lincRNA
ENSG00000283518	-1.67519	-2.27219	-4.72124	4.64317e-06	1.34323e-05	3.46554	lincRNA
ENSG00000277448	-1.01503	-0.19025	-4.74711	4.14473e-06	1.20867e-05	3.4618	lincRNA	LINC02338
ENSG00000234634	-0.930618	-0.112108	-4.74178	4.24295e-06	1.23521e-05	3.43938	lincRNA	LINC02093
ENSG00000284702	0.494601	3.60395	4.74209	4.23716e-06	1.23397e-05	3.35567	lincRNA
ENSG00000238042	-1.44593	-2.01191	-4.69472	5.21431e-06	1.49831e-05	3.35132	lincRNA	LINC02257
ENSG00000271947	-1.26686	0.981251	-4.72673	4.53282e-06	1.31432e-05	3.33076	lincRNA
ENSG00000275311	-1.64979	2.40523	-4.7518	4.05997e-06	1.18482e-05	3.3272	lincRNA
ENSG00000255002	-0.707351	1.58796	-4.72005	4.66755e-06	1.34995e-05	3.30009	lincRNA	LINC02324
ENSG00000261763	-1.01171	0.96027	-4.717	4.73035e-06	1.36712e-05	3.29596	lincRNA
ENSG00000284650	-0.905173	0.616919	-4.71267	4.82085e-06	1.3916e-05	3.28868	lincRNA
ENSG00000267838	2.31844	-0.108983	4.64523	6.46654e-06	1.83391e-05	3.27945	lincRNA
ENSG00000275797	2.31844	-0.108983	4.64523	6.46654e-06	1.83391e-05	3.27945	lincRNA
ENSG00000233922	2.45103	6.98489	4.75677	3.97202e-06	1.16071e-05	3.27216	lincRNA	LINC01694
ENSG00000205056	-1.12649	1.56866	-4.69963	5.10365e-06	1.4681e-05	3.20253	lincRNA	LINC02397
ENSG00000266489	-1.32248	1.90183	-4.69918	5.11374e-06	1.47082e-05	3.1742	lincRNA
ENSG00000251580	-1.473	0.585736	-4.68023	5.55451e-06	1.59052e-05	3.1413	lincRNA	LINC02482
ENSG00000237352	-0.879239	2.37052	-4.68594	5.41793e-06	1.5542e-05	3.11626	lincRNA	LINC01358
ENSG00000273424	1.57009	-0.0968755	4.61865	7.25407e-06	2.04441e-05	3.10992	lincRNA
ENSG00000279494	-0.791505	1.56257	-4.67146	5.77054e-06	1.64805e-05	3.09512	lincRNA
ENSG00000224717	-0.740829	2.70875	-4.67687	5.63625e-06	1.61316e-05	3.06274	lincRNA
ENSG00000259508	1.73625	-1.81725	4.57485	8.75751e-06	2.43884e-05	3.05767	lincRNA
ENSG00000250742	-2.97159	4.02144	-4.72235	4.62066e-06	1.33704e-05	3.02886	lincRNA	LINC02381
ENSG00000272218	1.03082	0.428797	4.61784	7.27955e-06	2.05111e-05	3.02183	lincRNA
ENSG00000254531	1.73514	1.98635	4.63429	6.78016e-06	1.9174e-05	3.01902	lincRNA
ENSG00000274698	1.0086	1.65209	4.6399	6.61739e-06	1.87447e-05	3.01595	lincRNA
ENSG00000282226	2.17857	0.802544	4.59439	8.05279e-06	2.25597e-05	2.98765	lincRNA
ENSG00000255284	1.20734	2.10732	4.6362	6.72436e-06	1.90275e-05	2.98659	lincRNA
ENSG00000277047	1.25296	0.0239754	4.59103	8.17012e-06	2.2867e-05	2.96182	lincRNA
ENSG00000243629	0.890154	0.217179	4.58903	8.24052e-06	2.30425e-05	2.90844	lincRNA	LINC00880
ENSG00000245937	-0.572556	3.5556	-4.65276	6.25871e-06	1.77898e-05	2.89454	lincRNA	LINC01184
ENSG00000213468	1.76999	3.72125	4.61969	7.22166e-06	2.03552e-05	2.88475	lincRNA	FIRRE
ENSG00000275180	1.89829	1.38605	4.58791	8.28032e-06	2.31483e-05	2.88249	lincRNA
ENSG00000271945	1.74761	-1.80543	4.52132	1.10046e-05	3.01511e-05	2.84086	lincRNA
ENSG00000253317	1.22914	0.65757	4.57415	8.78368e-06	2.44555e-05	2.83726	lincRNA
ENSG00000270977	1.99639	0.919789	4.56217	9.24594e-06	2.56441e-05	2.82598	lincRNA
ENSG00000282124	1.99639	0.919789	4.56217	9.24594e-06	2.56441e-05	2.82598	lincRNA
ENSG00000224023	2.29654	-0.261863	4.52959	1.06245e-05	2.91802e-05	2.80979	lincRNA
ENSG00000272994	1.1781	3.28799	4.59817	7.92298e-06	2.22168e-05	2.79393	lincRNA
ENSG00000213057	1.31236	3.0467	4.59549	8.01479e-06	2.24585e-05	2.79155	lincRNA	C1orf220
ENSG00000249267	-1.14275	3.00551	-4.61364	7.41252e-06	2.08588e-05	2.73395	lincRNA	LINC00939
ENSG00000273125	-1.2078	-1.43784	-4.54949	9.7604e-06	2.6971e-05	2.72283	lincRNA	LINC01990
ENSG00000253656	1.5956	-1.93474	4.49151	1.24873e-05	3.38917e-05	2.72122	lincRNA
ENSG00000259669	1.145	-0.776864	4.51575	1.12682e-05	3.08172e-05	2.71421	lincRNA
ENSG00000258272	1.03474	-0.449538	4.52288	1.09321e-05	2.99735e-05	2.70401	lincRNA
ENSG00000265799	-0.819326	0.264811	-4.56649	9.07663e-06	2.52125e-05	2.69739	lincRNA
ENSG00000204241	-0.952185	3.10037	-4.58391	8.4238e-06	2.35192e-05	2.62072	lincRNA
ENSG00000213373	0.666579	2.10134	4.54321	1.00255e-05	2.76524e-05	2.58619	lincRNA	LINC00671
ENSG00000260528	1.06925	3.90327	4.54508	9.94619e-06	2.74558e-05	2.54962	lincRNA	FAM157C
ENSG00000254343	1.49702	0.531085	4.49349	1.23827e-05	3.36462e-05	2.54026	lincRNA
ENSG00000279712	1.08372	0.920153	4.50085	1.2003e-05	3.26774e-05	2.50647	lincRNA
ENSG00000273552	-0.959546	-0.494427	-4.51038	1.1528e-05	3.14811e-05	2.50461	lincRNA
ENSG00000262585	2.70697	-0.203115	4.44372	1.52716e-05	4.09061e-05	2.49658	lincRNA	LINC01979
ENSG00000259153	-1.0573	1.72103	-4.52951	1.06283e-05	2.91872e-05	2.49583	lincRNA
ENSG00000261642	0.865779	1.70259	4.50414	1.18372e-05	3.22737e-05	2.44935	lincRNA
ENSG00000259071	1.05837	0.975371	4.48326	1.293e-05	3.50142e-05	2.42738	lincRNA
ENSG00000245532	2.09146	8.21208	4.57825	8.6306e-06	2.40573e-05	2.42399	lincRNA	NEAT1
ENSG00000249375	1.18711	-0.98289	4.43784	1.56534e-05	4.18584e-05	2.41809	lincRNA	CASC11
ENSG00000258169	-0.965434	0.789411	-4.50202	1.19435e-05	3.25302e-05	2.41369	lincRNA	LINC00485
ENSG00000258520	1.72519	2.01001	4.4842	1.28786e-05	3.48867e-05	2.40219	lincRNA
ENSG00000273507	1.44947	0.52244	4.45786	1.43912e-05	3.86994e-05	2.39814	lincRNA
ENSG00000254790	-0.85947	0.289885	-4.4825	1.29716e-05	3.51187e-05	2.35298	lincRNA
ENSG00000253737	0.984091	-0.308452	4.439	1.55776e-05	4.16789e-05	2.3516	lincRNA
ENSG00000253604	-1.06605	1.15988	-4.48629	1.27654e-05	3.46074e-05	2.33886	lincRNA
ENSG00000250432	-2.69207	-0.826422	-4.47346	1.34761e-05	3.63693e-05	2.30268	lincRNA
ENSG00000234686	0.87047	0.552129	4.44294	1.53221e-05	4.1032e-05	2.28806	lincRNA
ENSG00000267372	2.61056	1.60707	4.4196	1.68953e-05	4.48884e-05	2.24878	lincRNA
ENSG00000232748	0.576581	4.29967	4.48559	1.28035e-05	3.47066e-05	2.24533	lincRNA
ENSG00000224934	1.38478	2.41301	4.45462	1.45886e-05	3.9173e-05	2.23948	lincRNA
ENSG00000268746	-0.685528	0.72799	-4.45607	1.44997e-05	3.89781e-05	2.23676	lincRNA
ENSG00000283422	-0.576547	2.49005	-4.46755	1.38161e-05	3.72533e-05	2.22947	lincRNA	LINC02452
ENSG00000272763	-0.798419	0.212888	-4.44417	1.52429e-05	4.08384e-05	2.20518	lincRNA
ENSG00000260186	-1.01561	-0.70963	-4.43217	1.60298e-05	4.27837e-05	2.2025	lincRNA	LINC02137
ENSG00000272024	-1.44001	-1.27099	-4.42551	1.6483e-05	4.38709e-05	2.18532	lincRNA
ENSG00000258651	1.61928	-0.46054	4.38019	1.99099e-05	5.21795e-05	2.18414	lincRNA	SEC23A-AS1
ENSG00000213279	1.24683	3.1884	4.44487	1.51981e-05	4.07273e-05	2.17442	lincRNA
ENSG00000197210	0.884972	3.55853	4.44374	1.52706e-05	4.09061e-05	2.14817	lincRNA
ENSG00000260122	1.13521	2.4192	4.42911	1.62367e-05	4.32875e-05	2.12903	lincRNA
ENSG00000232300	1.78311	2.99801	4.42848	1.62792e-05	4.33816e-05	2.12706	lincRNA	FAM215B
ENSG00000258534	0.886674	0.826926	4.40796	1.77366e-05	4.69777e-05	2.12531	lincRNA
ENSG00000179028	1.15623	-1.1532	4.35544	2.2061e-05	5.73897e-05	2.10419	lincRNA
ENSG00000182776	1.15623	-1.1532	4.35544	2.2061e-05	5.73897e-05	2.10419	lincRNA
ENSG00000276030	-1.39858	-1.56497	-4.39206	1.89513e-05	4.99077e-05	2.08484	lincRNA
ENSG00000257086	1.54599	0.453784	4.37634	2.02306e-05	5.29737e-05	2.08483	lincRNA
ENSG00000260340	-0.82192	1.1859	-4.41671	1.71003e-05	4.5398e-05	2.06433	lincRNA	LINC02176
ENSG00000253490	-0.603191	1.49502	-4.41639	1.71232e-05	4.54536e-05	2.06048	lincRNA	LINC02099
ENSG00000224714	-1.25236	0.431206	-4.41055	1.75465e-05	4.65101e-05	2.04885	lincRNA
ENSG00000229214	1.98744	0.0484069	4.34798	2.27513e-05	5.90316e-05	2.04005	lincRNA	LINC00242
ENSG00000280868	1.98744	0.0484069	4.34798	2.27513e-05	5.90316e-05	2.04005	lincRNA	LINC00242
ENSG00000180422	1.53804	0.357531	4.3581	2.18193e-05	5.68025e-05	2.02118	lincRNA	LINC00304
ENSG00000265750	0.8811	2.35366	4.39752	1.85257e-05	4.89086e-05	1.99802	lincRNA
ENSG00000278921	-2.57159	0.0958837	-4.40121	1.82428e-05	4.82116e-05	1.98846	lincRNA	EPB41L4A-AS2
ENSG00000272777	-0.962101	0.536065	-4.39432	1.87743e-05	4.9507e-05	1.98844	lincRNA
ENSG00000250056	2.17558	1.59796	4.35376	2.22144e-05	5.77637e-05	1.94842	lincRNA	LINC01018
ENSG00000227533	-0.634413	1.67553	-4.38083	1.98577e-05	5.20656e-05	1.91349	lincRNA	SLC2A1-AS1
ENSG00000225860	-0.827458	0.156461	-4.36961	2.0804e-05	5.43739e-05	1.90944	lincRNA	LINC02072
ENSG00000205682	0.876076	1.55785	4.36334	2.13514e-05	5.56708e-05	1.89472	lincRNA
ENSG00000259974	1.24208	0.836066	4.34086	2.34298e-05	6.06737e-05	1.88658	lincRNA	LINC00261
ENSG00000267002	0.862075	6.20164	4.43484	1.58512e-05	4.23541e-05	1.87565	lincRNA
ENSG00000273230	1.30852	3.77957	4.3624	2.14347e-05	5.58687e-05	1.83017	lincRNA
ENSG00000262476	-1.00397	-0.473137	-4.34235	2.32862e-05	6.03343e-05	1.82973	lincRNA
ENSG00000258178	-2.15864	-0.721844	-4.35157	2.24166e-05	5.82451e-05	1.82626	lincRNA
ENSG00000254281	1.66666	0.0418401	4.29068	2.87945e-05	7.34847e-05	1.79589	lincRNA
ENSG00000259222	-1.10779	-1.20729	-4.31725	2.58226e-05	6.641e-05	1.7825	lincRNA
ENSG00000239268	-2.40407	-2.00086	-4.32318	2.52008e-05	6.49787e-05	1.77373	lincRNA
ENSG00000253390	-0.831213	0.0640107	-4.3328	2.42215e-05	6.25951e-05	1.76883	lincRNA
ENSG00000250626	-0.983215	-0.100041	-4.32983	2.45196e-05	6.33108e-05	1.75831	lincRNA
ENSG00000196741	-0.9725	2.13386	-4.34092	2.34242e-05	6.06656e-05	1.72508	lincRNA	LINC01560
ENSG00000255384	-0.651009	2.43279	-4.33835	2.36744e-05	6.12672e-05	1.71443	lincRNA
ENSG00000249497	1.16861	0.0901122	4.28094	2.99634e-05	7.61916e-05	1.71017	lincRNA	LINC02075
ENSG00000258804	1.02023	0.228892	4.28346	2.9657e-05	7.55222e-05	1.69757	lincRNA	LINC01148
ENSG00000266877	-1.21268	-1.42733	-4.29279	2.85464e-05	7.28903e-05	1.69656	lincRNA
ENSG00000258847	-0.865296	0.962553	-4.31737	2.58098e-05	6.63962e-05	1.67598	lincRNA
ENSG00000251176	-1.59468	-1.8155	-4.28561	2.93971e-05	7.49106e-05	1.67241	lincRNA
ENSG00000245812	-1.42609	2.76101	-4.35076	2.24917e-05	5.8415e-05	1.66973	lincRNA	LINC02202
ENSG00000251408	-0.661784	0.906443	-4.30808	2.68134e-05	6.87808e-05	1.64574	lincRNA
ENSG00000277067	-1.71432	3.01303	-4.3572	2.1901e-05	5.69985e-05	1.63938	lincRNA
ENSG00000259321	-0.719701	1.67545	-4.30758	2.68688e-05	6.8908e-05	1.62289	lincRNA
ENSG00000259887	3.13412	-0.225162	4.20471	4.0824e-05	0.00010149	1.59245	lincRNA
ENSG00000227685	0.917936	3.40892	4.30146	2.75505e-05	7.05505e-05	1.59178	lincRNA	LINC02088
ENSG00000249599	-3.03195	-1.04233	-4.29347	2.8467e-05	7.27264e-05	1.58732	lincRNA	BMPR1B-AS1
ENSG00000203999	1.94821	-0.388665	4.21865	3.85909e-05	9.64894e-05	1.57839	lincRNA	LINC01270
ENSG00000273492	-0.787539	1.93653	-4.29739	2.80142e-05	7.16462e-05	1.57147	lincRNA
ENSG00000260971	1.05277	-0.317471	4.2365	3.59016e-05	9.01514e-05	1.5664	lincRNA
ENSG00000233288	-0.66315	2.42294	-4.29984	2.77349e-05	7.09774e-05	1.56314	lincRNA
ENSG00000227516	-1.19228	-0.855863	-4.26661	3.17672e-05	8.04365e-05	1.54979	lincRNA
ENSG00000240875	1.54852	1.00393	4.23903	3.55349e-05	8.93338e-05	1.50266	lincRNA	LINC00886
ENSG00000225298	-1.31993	-1.3184	-4.2399	3.54106e-05	8.90501e-05	1.47369	lincRNA	LINC00113
ENSG00000274317	-0.629128	1.88876	-4.26959	3.13834e-05	7.95572e-05	1.47085	lincRNA	LINC02334
ENSG00000281404	2.05487	0.141963	4.2	4.16069e-05	0.000103329	1.46804	lincRNA
ENSG00000260999	1.73608	0.0826899	4.20525	4.07356e-05	0.000101286	1.46524	lincRNA
ENSG00000226578	-0.771836	1.74797	-4.26436	3.20605e-05	8.11161e-05	1.45066	lincRNA
ENSG00000261615	-0.761538	1.03496	-4.25627	3.31336e-05	8.36308e-05	1.43862	lincRNA	LINC01858
ENSG00000224790	-0.757561	2.0319	-4.263	3.22383e-05	8.15344e-05	1.43506	lincRNA
ENSG00000254081	-0.770749	1.86955	-4.25367	3.34852e-05	8.44914e-05	1.40508	lincRNA	LINC01299
ENSG00000223470	1.28915	-0.26965	4.19033	4.32575e-05	0.000107116	1.40344	lincRNA
ENSG00000206028	0.985827	3.36502	4.24554	3.46095e-05	8.71447e-05	1.3781	lincRNA
ENSG00000272923	1.12486	1.13312	4.21581	3.90371e-05	9.7493e-05	1.36913	lincRNA
ENSG00000258038	1.01742	0.383515	4.1997	4.16568e-05	0.000103442	1.36217	lincRNA	LINC02327
ENSG00000228223	-1.30487	4.6905	-4.31046	2.65529e-05	6.81711e-05	1.35582	lincRNA	HCG11
ENSG00000249122	-1.7961	-0.605165	-4.22803	3.7155e-05	9.30742e-05	1.35319	lincRNA
ENSG00000263609	3.4187	0.629704	4.1489	5.10667e-05	0.00012484	1.34219	lincRNA	LINC02002
ENSG00000228592	1.02374	1.47902	4.21627	3.89633e-05	9.7339e-05	1.33578	lincRNA
ENSG00000225194	-0.833857	0.917965	-4.22859	3.70712e-05	9.29031e-05	1.33302	lincRNA	LINC00092
ENSG00000261248	-0.862539	0.202231	-4.22122	3.81926e-05	9.55834e-05	1.32721	lincRNA
ENSG00000272329	-0.856456	-0.472755	-4.19851	4.18564e-05	0.000103916	1.28146	lincRNA
ENSG00000236098	1.04052	-0.529398	4.15431	4.99749e-05	0.000122433	1.26994	lincRNA
ENSG00000275481	1.33433	-0.290727	4.15143	5.05531e-05	0.000123736	1.2599	lincRNA
ENSG00000250905	1.59297	-1.48847	4.11718	5.79371e-05	0.000140616	1.25451	lincRNA
ENSG00000273162	2.04841	-0.339987	4.12551	5.60528e-05	0.000136346	1.23374	lincRNA
ENSG00000267922	1.83742	-1.38764	4.10882	5.98903e-05	0.000145018	1.23016	lincRNA
ENSG00000271830	-1.09123	0.359793	-4.19678	4.215e-05	0.00010458	1.21993	lincRNA
ENSG00000267107	1.02114	2.59372	4.19685	4.21381e-05	0.000104569	1.21219	lincRNA	PCAT19
ENSG00000181798	0.6716	1.99666	4.19216	4.29394e-05	0.000106406	1.20202	lincRNA	LINC00471
ENSG00000237002	1.8913	3.15438	4.18769	4.37191e-05	0.000108136	1.18429	lincRNA
ENSG00000273448	-0.667607	3.24858	-4.2188	3.85679e-05	9.64419e-05	1.18103	lincRNA
ENSG00000261734	0.960103	0.0655749	4.1431	5.22609e-05	0.000127595	1.1689	lincRNA
ENSG00000274925	0.840618	3.35121	4.18535	4.41324e-05	0.000109069	1.1429	lincRNA
ENSG00000274363	2.11573	-0.734487	4.08617	6.5503e-05	0.000157651	1.12179	lincRNA
ENSG00000273759	1.90667	0.847831	4.12444	5.62917e-05	0.000136872	1.10794	lincRNA
ENSG00000263884	-0.642932	1.27308	-4.1679	4.73311e-05	0.000116433	1.09628	lincRNA
ENSG00000273113	2.65926	0.311165	4.0909	6.42894e-05	0.000154871	1.09437	lincRNA
ENSG00000267250	1.32347	-0.671929	4.09254	6.38743e-05	0.000153948	1.07198	lincRNA
ENSG00000256973	1.79333	0.152159	4.09579	6.30606e-05	0.000152181	1.05192	lincRNA
ENSG00000270816	1.87835	4.12593	4.15534	4.97706e-05	0.00012196	1.0337	lincRNA	LINC00221
ENSG00000231754	3.00642	1.07731	4.0861	6.55214e-05	0.000157678	1.03243	lincRNA
ENSG00000146521	-1.14077	0.965125	-4.14307	5.22678e-05	0.000127595	0.998492	lincRNA	LINC01558
ENSG00000240859	2.2142	-0.429169	4.05637	7.36525e-05	0.000175763	0.980993	lincRNA
ENSG00000282461	2.2142	-0.429169	4.05637	7.36525e-05	0.000175763	0.980993	lincRNA
ENSG00000213062	2.15529	-0.324653	4.05746	7.33399e-05	0.000175069	0.973543	lincRNA
ENSG00000234378	-1.24506	0.279506	-4.12946	5.51785e-05	0.000134301	0.962298	lincRNA
ENSG00000284612	-0.538636	2.94472	-4.14839	5.117e-05	0.000125066	0.951416	lincRNA
ENSG00000249736	0.944623	0.530531	4.09577	6.30647e-05	0.000152181	0.950262	lincRNA	LINC02242
ENSG00000280989	-0.726804	0.441555	-4.11729	5.79119e-05	0.000140583	0.926915	lincRNA	LINC00581
ENSG00000272791	1.17002	1.40193	4.09522	6.32033e-05	0.000152484	0.895117	lincRNA
ENSG00000239922	-0.875863	-0.0352473	-4.1034	6.1191e-05	0.000148017	0.890629	lincRNA
ENSG00000247624	1.03485	-1.05179	4.03754	7.92939e-05	0.000188081	0.876463	lincRNA	CPEB2-AS1
ENSG00000282962	1.03485	-1.05179	4.03754	7.92939e-05	0.000188081	0.876463	lincRNA	CPEB2-AS1
ENSG00000264112	1.77813	6.06006	4.15395	5.00472e-05	0.000122598	0.876055	lincRNA
ENSG00000260011	1.10876	1.92981	4.10018	6.19756e-05	0.000149764	0.87334	lincRNA
ENSG00000276698	-0.658477	1.56955	-4.11071	5.94438e-05	0.000144068	0.872274	lincRNA
ENSG00000254486	-0.642096	2.33798	-4.11082	5.94184e-05	0.000144035	0.844235	lincRNA	LINC02547
ENSG00000255267	-0.661556	0.664949	-4.09679	6.28125e-05	0.000151618	0.843809	lincRNA
ENSG00000234147	0.9344	0.131458	4.05469	7.41399e-05	0.000176767	0.831728	lincRNA
ENSG00000273308	1.6716	1.10681	4.05788	7.32195e-05	0.000174799	0.820915	lincRNA
ENSG00000261292	-3.59691	-0.035328	-4.09777	6.25694e-05	0.000151077	0.768213	lincRNA
ENSG00000272431	-1.0867	-0.353689	-4.06558	7.10367e-05	0.000169995	0.756944	lincRNA
ENSG00000271752	-0.896994	-0.338817	-4.05411	7.43091e-05	0.000177135	0.724832	lincRNA
ENSG00000281706	-0.632414	3.01081	-4.08997	6.45272e-05	0.000155428	0.716892	lincRNA
ENSG00000249306	-0.93594	1.19447	-4.05839	7.30734e-05	0.000174485	0.679524	lincRNA	LINC01411
ENSG00000237594	-1.41943	0.835469	-4.05235	7.48246e-05	0.00017824	0.655232	lincRNA
ENSG00000273073	-0.710719	4.80693	-4.12257	5.67099e-05	0.000137838	0.6536	lincRNA
ENSG00000270562	2.05666	-1.10451	3.95264	0.000110242	0.00025586	0.653407	lincRNA
ENSG00000219445	0.792821	1.90315	4.04436	7.72039e-05	0.000183579	0.652505	lincRNA
ENSG00000248223	-1.10724	9.03371	-4.09874	6.233e-05	0.000150544	0.640539	lincRNA
ENSG00000273919	1.45991	-0.653833	3.97235	0.00010217	0.000238327	0.637854	lincRNA
ENSG00000258675	-3.60787	0.537336	-4.07886	6.74184e-05	0.000161903	0.637715	lincRNA	LINC02308
ENSG00000250748	-0.886622	0.951348	-4.03843	7.90187e-05	0.00018754	0.612511	lincRNA
ENSG00000255455	0.922873	3.40332	4.0385	7.89973e-05	0.000187508	0.590574	lincRNA
ENSG00000228878	1.19725	1.54385	4.01466	8.6702e-05	0.000204558	0.583796	lincRNA	SEPT7-AS1
ENSG00000267772	1.79004	-1.32119	3.93441	0.000118242	0.000273235	0.583383	lincRNA	LINC01999
ENSG00000267401	-1.08608	-0.0974294	-4.01636	8.61307e-05	0.000203331	0.560312	lincRNA
ENSG00000248478	-0.92354	-0.866253	-3.9979	9.25428e-05	0.000217332	0.556605	lincRNA
ENSG00000214381	0.708567	0.763858	3.99778	9.25833e-05	0.000217383	0.5476	lincRNA	LINC00488
ENSG00000232225	1.36282	1.4802	3.99985	9.18414e-05	0.00021579	0.547463	lincRNA	LINC01047
ENSG00000239407	2.00587	-0.43745	3.94013	0.000115672	0.000267632	0.545752	lincRNA
ENSG00000275383	-0.50677	3.54688	-4.04686	7.64518e-05	0.000181881	0.51361	lincRNA
ENSG00000259363	0.868573	2.19834	4.00725	8.92378e-05	0.000210085	0.507413	lincRNA
ENSG00000271757	1.79445	1.20155	3.97105	0.000102683	0.000239453	0.502908	lincRNA
ENSG00000239311	2.19098	-0.947691	3.90292	0.000133383	0.000306123	0.470697	lincRNA
ENSG00000204802	-1.53307	2.1668	-4.01836	8.54605e-05	0.000201965	0.450439	lincRNA
ENSG00000275216	1.0353	3.63164	4.00034	9.16692e-05	0.000215428	0.445169	lincRNA
ENSG00000232470	1.98315	-0.856721	3.90015	0.000134797	0.000309042	0.435665	lincRNA
ENSG00000245870	-2.04909	6.62736	-4.04991	7.55456e-05	0.000179886	0.393964	lincRNA	LINC00682
ENSG00000228065	-0.858713	1.57898	-3.98338	9.79023e-05	0.000228997	0.393608	lincRNA	LINC01515
ENSG00000283079	-0.858713	1.57898	-3.98338	9.79023e-05	0.000228997	0.393608	lincRNA	LINC01515
ENSG00000250198	1.07132	1.31457	3.94826	0.000112114	0.000259852	0.348767	lincRNA	LINC02199
ENSG00000269110	-0.848839	3.00931	-3.99564	9.33561e-05	0.000219005	0.348078	lincRNA
ENSG00000279579	1.89646	1.65937	3.93763	0.000116792	0.000269935	0.347585	lincRNA	LINC01666
ENSG00000257746	-0.960292	-1.29892	-3.91632	0.000126727	0.000291742	0.295152	lincRNA
ENSG00000276399	2.25733	0.741658	3.89066	0.000139756	0.000319555	0.287617	lincRNA
ENSG00000228434	1.56897	3.86698	3.95417	0.000109594	0.000254479	0.284706	lincRNA
ENSG00000260626	1.03232	2.56432	3.94709	0.000112621	0.000260951	0.281221	lincRNA
ENSG00000259687	0.998522	-0.264698	3.88315	0.000143809	0.00032782	0.244575	lincRNA	LINC01220
ENSG00000272308	-0.998446	-0.421254	-3.91429	0.000127713	0.000293872	0.213568	lincRNA
ENSG00000234350	-0.670285	1.73801	-3.9319	0.000119389	0.000275591	0.206539	lincRNA
ENSG00000224477	1.58222	-0.984435	3.83035	0.000175581	0.000395759	0.165771	lincRNA
ENSG00000267625	-0.587227	0.877227	-3.91312	0.000128285	0.000295103	0.163252	lincRNA
ENSG00000231171	-1.07055	-1.5418	-3.87375	0.000149032	0.000339176	0.154651	lincRNA	LINC01098
ENSG00000222005	-0.983749	-0.391139	-3.89813	0.00013584	0.000311165	0.15273	lincRNA	LINC01118
ENSG00000267583	0.577912	2.06818	3.90783	0.000130905	0.000300753	0.14106	lincRNA
ENSG00000275236	0.6878	1.33696	3.89036	0.000139919	0.000319898	0.113669	lincRNA
ENSG00000261080	-0.62476	0.270206	-3.87776	0.000146779	0.000334304	0.0590335	lincRNA	RUNX2-AS1
ENSG00000272137	-0.757675	-0.472017	-3.86306	0.000155193	0.000352194	0.0502992	lincRNA
ENSG00000236653	0.618389	2.03087	3.88177	0.000144561	0.000329471	0.0496367	lincRNA	LINC01923
ENSG00000260604	0.815717	1.06751	3.86082	0.000156516	0.000354994	0.0360376	lincRNA
ENSG00000230487	1.36601	4.10808	3.88647	0.000142006	0.000324265	0.0230536	lincRNA	PSMG3-AS1
ENSG00000264404	0.572768	1.72979	3.86428	0.000154476	0.000350833	-0.00445212	lincRNA
ENSG00000227313	-1.17652	-1.74442	-3.82497	0.000179164	0.000403267	-0.00996677	lincRNA
ENSG00000258791	-1.08604	-1.70678	-3.81812	0.000183837	0.000413201	-0.0269969	lincRNA	LINC00520
ENSG00000214900	-0.539737	3.74843	-3.90348	0.000133096	0.000305523	-0.0386077	lincRNA	LINC01588
ENSG00000249429	-0.78151	0.575902	-3.85176	0.000161966	0.000366626	-0.0527213	lincRNA
ENSG00000205611	1.90195	3.17741	3.85119	0.000162319	0.000367389	-0.0584865	lincRNA	LINC01597
ENSG00000235979	1.18948	1.60307	3.83806	0.000170557	0.000385017	-0.0592951	lincRNA
ENSG00000272375	1.30352	-0.0388946	3.79044	0.000203897	0.000455763	-0.0720103	lincRNA
ENSG00000253376	-1.08079	-0.397438	-3.83332	0.000173625	0.000391609	-0.084204	lincRNA
ENSG00000267034	-1.32669	3.19216	-3.89548	0.000137215	0.000314165	-0.084906	lincRNA
ENSG00000228692	-0.65241	1.33061	-3.84575	0.000165684	0.000374617	-0.0913683	lincRNA
ENSG00000251432	1.42326	-0.0910171	3.77378	0.000216955	0.000482518	-0.118861	lincRNA
ENSG00000272473	-0.581983	2.30612	-3.83894	0.000169992	0.000383839	-0.145944	lincRNA
ENSG00000230490	-1.35461	-1.80441	-3.78658	0.000206853	0.000461855	-0.151531	lincRNA
ENSG00000230105	-1.57237	-1.80361	-3.79148	0.000203107	0.00045421	-0.152704	lincRNA
ENSG00000249392	-0.903197	-0.811984	-3.7932	0.000201809	0.000451562	-0.181577	lincRNA
ENSG00000236497	-0.71932	0.231139	-3.80903	0.000190206	0.000426995	-0.187576	lincRNA	LINC01744
ENSG00000230590	-0.889705	6.8653	-3.89173	0.00013919	0.000318322	-0.214074	lincRNA	FTX
ENSG00000267535	1.21107	-1.22455	3.719	0.000265689	0.000582143	-0.227424	lincRNA	LINC00868
ENSG00000248408	0.750487	1.19517	3.7876	0.000206067	0.000460185	-0.238024	lincRNA	LINC02469
ENSG00000214145	-0.689758	1.32621	-3.79616	0.000199589	0.000447054	-0.267581	lincRNA	LINC00887
ENSG00000223806	0.482122	2.3245	3.79038	0.000203945	0.000455828	-0.28567	lincRNA	LINC00114
ENSG00000197176	-1.2217	-2.2876	-3.73213	0.000253145	0.000556644	-0.288665	lincRNA	LINC02291
ENSG00000258301	0.704409	5.18039	3.84156	0.000168319	0.000380251	-0.289863	lincRNA	VASH1-AS1
ENSG00000235366	0.604515	1.34658	3.7741	0.000216698	0.000482037	-0.303928	lincRNA	LINC01055
ENSG00000268621	1.14096	1.66432	3.76883	0.000220984	0.00049084	-0.310449	lincRNA	IGFL2-AS1
ENSG00000267260	1.10531	3.06403	3.78264	0.000209914	0.000468201	-0.317002	lincRNA
ENSG00000261498	1.42507	0.91466	3.74046	0.000245475	0.000541071	-0.324282	lincRNA	LINC00566
ENSG00000183385	0.997643	0.681583	3.73752	0.000248157	0.00054638	-0.350026	lincRNA	TTTY8
ENSG00000185700	0.997643	0.681583	3.73752	0.000248157	0.00054638	-0.350026	lincRNA	TTTY8B
ENSG00000281450	1.16256	4.88006	3.7983	0.000197997	0.000443694	-0.361524	lincRNA	PANDAR
ENSG00000281880	-1.27552	-2.40563	-3.70759	0.000277065	0.000605571	-0.366351	lincRNA
ENSG00000228392	-1.20272	-2.06514	-3.71504	0.00026958	0.000589804	-0.367122	lincRNA
ENSG00000274492	-0.729559	2.63042	-3.7809	0.000211279	0.000470902	-0.379587	lincRNA
ENSG00000228750	-0.718875	1.43589	-3.76413	0.00022487	0.000498592	-0.383267	lincRNA	LINC01672
ENSG00000232884	-0.703108	0.802405	-3.75753	0.00023045	0.000510021	-0.389662	lincRNA
ENSG00000257391	1.41392	0.141503	3.70072	0.000284133	0.00062	-0.394131	lincRNA
ENSG00000267651	2.40862	0.614632	3.68294	0.000303231	0.00065897	-0.411318	lincRNA
ENSG00000229209	-0.984374	-1.14195	-3.71712	0.000267528	0.000585796	-0.423979	lincRNA
ENSG00000237940	1.35317	1.9903	3.73807	0.00024765	0.000545463	-0.425691	lincRNA	LINC01238
ENSG00000231680	-0.54403	1.41309	-3.74208	0.000244007	0.000538182	-0.455441	lincRNA
ENSG00000234787	0.768048	0.221034	3.70032	0.000284556	0.000620753	-0.456889	lincRNA	LINC00458
ENSG00000230542	-0.80289	-0.318306	-3.71917	0.000265522	0.000581828	-0.472038	lincRNA	LINC00102
ENSG00000268654	-2.46299	1.43882	-3.75864	0.000229499	0.000508198	-0.497565	lincRNA	MIMT1
ENSG00000272010	2.07368	-0.673696	3.6329	0.000363696	0.00077975	-0.49959	lincRNA
ENSG00000276759	-0.989893	-1.73181	-3.67593	0.000311084	0.000674566	-0.512399	lincRNA
ENSG00000235659	1.68362	-1.69711	3.61195	0.000392234	0.000836066	-0.520805	lincRNA
ENSG00000236990	-0.817999	-0.926144	-3.6896	0.000295946	0.000643956	-0.523805	lincRNA
ENSG00000245017	-0.593772	0.407924	-3.71197	0.000272643	0.000596342	-0.528975	lincRNA	LINC02453
ENSG00000256073	-1.09972	1.44384	-3.72492	0.000259965	0.000570644	-0.530351	lincRNA	URB1-AS1
ENSG00000261478	1.91008	1.3058	3.67743	0.000309389	0.000671375	-0.535588	lincRNA
ENSG00000203809	0.808468	1.75667	3.69891	0.000286027	0.000623677	-0.575508	lincRNA	LIN28B-AS1
ENSG00000284744	-0.799769	0.506625	-3.69669	0.000288358	0.000628427	-0.593791	lincRNA
ENSG00000283148	0.940968	0.104042	3.6502	0.000341605	0.000735352	-0.603045	lincRNA
ENSG00000226012	1.48797	0.471363	3.64064	0.000353647	0.000759702	-0.622318	lincRNA
ENSG00000255839	1.01141	1.35926	3.6653	0.000323374	0.000699629	-0.655436	lincRNA
ENSG00000233901	-0.625074	1.74444	-3.68301	0.000303157	0.000658867	-0.67022	lincRNA	LINC01503
ENSG00000254227	0.840315	0.818742	3.65077	0.0003409	0.000733965	-0.672263	lincRNA
ENSG00000249094	0.577758	1.49948	3.66476	0.000324011	0.000700754	-0.69065	lincRNA
ENSG00000227373	0.751305	0.527528	3.63061	0.000366712	0.00078585	-0.722632	lincRNA
ENSG00000231873	-0.825146	-0.467008	-3.64185	0.000352103	0.000756723	-0.726557	lincRNA
ENSG00000273847	-0.958352	4.0876	-3.72917	0.000255918	0.000562431	-0.735068	lincRNA
ENSG00000232233	-0.491687	3.66036	-3.7011	0.000283739	0.000619196	-0.736634	lincRNA	LINC02043
ENSG00000276255	0.639688	0.729309	3.63437	0.000361762	0.000776089	-0.737027	lincRNA
ENSG00000258955	-0.912992	-0.827139	-3.62509	0.000374095	0.000800291	-0.76079	lincRNA	LINC00519
ENSG00000284683	-2.15171	0.995944	-3.66171	0.000327628	0.000707811	-0.772592	lincRNA
ENSG00000260455	1.59786	1.36462	3.61443	0.000388752	0.000829455	-0.778797	lincRNA	NBAT1
ENSG00000267498	0.793196	0.0968128	3.59803	0.000412363	0.000876783	-0.791159	lincRNA
ENSG00000274818	-1.35082	-1.80369	-3.59859	0.000411532	0.000875094	-0.79542	lincRNA
ENSG00000272221	1.34638	-1.02291	3.55134	0.000487179	0.00102349	-0.797563	lincRNA
ENSG00000240405	-0.679315	3.0815	-3.66886	0.000319212	0.000691189	-0.804686	lincRNA	SAMMSON
ENSG00000258234	1.1583	-0.403719	3.5676	0.000459778	0.000970274	-0.814316	lincRNA
ENSG00000273473	1.34071	-0.404436	3.54753	0.000493814	0.00103634	-0.861278	lincRNA
ENSG00000262370	0.80194	1.38356	3.60849	0.00039716	0.000845963	-0.86365	lincRNA
ENSG00000262477	0.998169	9.98852	3.69024	0.000295248	0.000642495	-0.875546	lincRNA
ENSG00000186594	2.39378	1.25306	3.56131	0.000470199	0.000991041	-0.878273	lincRNA	MIR22HG
ENSG00000282800	2.39378	1.25306	3.56131	0.000470199	0.000991041	-0.878273	lincRNA	MIR22HG
ENSG00000280303	1.39057	-0.30932	3.54083	0.000505701	0.00105999	-0.88733	lincRNA
ENSG00000227716	-0.70863	0.359078	-3.60635	0.000400227	0.000852116	-0.892026	lincRNA
ENSG00000197308	1.33986	5.10749	3.64186	0.00035209	0.000756723	-0.909086	lincRNA	GATA3-AS1
ENSG00000236145	-0.681089	-0.0611677	-3.59152	0.000422105	0.000895589	-0.916389	lincRNA
ENSG00000178440	0.863857	1.81625	3.59657	0.000414528	0.000880996	-0.923833	lincRNA	LINC00843
ENSG00000230368	0.92619	7.46187	3.69565	0.000289465	0.000630771	-0.925344	lincRNA	FAM41C
ENSG00000226409	0.836394	-0.0520814	3.55212	0.000485831	0.00102102	-0.92626	lincRNA
ENSG00000232930	0.765055	0.576569	3.56799	0.000459139	0.000969181	-0.934917	lincRNA
ENSG00000274414	0.515979	2.56824	3.60034	0.000408959	0.000870087	-0.944185	lincRNA
ENSG00000231217	1.14542	-0.92466	3.51516	0.000553732	0.00115309	-0.94427	lincRNA
ENSG00000257467	1.64088	0.268013	3.53442	0.000517312	0.00108215	-0.948206	lincRNA	PPFIA2-AS1
ENSG00000224074	1.46845	7.03664	3.67722	0.000309634	0.000671785	-0.963675	lincRNA	LINC00691
ENSG00000273659	-0.723797	1.29538	-3.5885	0.000426691	0.000904837	-0.980944	lincRNA
ENSG00000231704	1.42	-2.05989	3.4674	0.000654745	0.00134553	-0.992997	lincRNA
ENSG00000149656	0.933306	2.98828	3.58029	0.000439419	0.000930016	-1.01269	lincRNA	LINC00266-1
ENSG00000230709	-0.555543	1.34618	-3.578	0.000443019	0.000937386	-1.0135	lincRNA
ENSG00000260306	2.10138	0.752081	3.51312	0.000557743	0.00116094	-1.02217	lincRNA
ENSG00000284170	2.10138	0.752081	3.51312	0.000557743	0.00116094	-1.02217	lincRNA
ENSG00000258592	-1.73299	-0.931108	-3.55891	0.000474239	0.000998238	-1.03087	lincRNA
ENSG00000228484	0.48159	2.8866	3.57592	0.000446327	0.000943769	-1.03613	lincRNA
ENSG00000255856	1.76023	-0.0132697	3.49446	0.000595561	0.00123322	-1.03857	lincRNA
ENSG00000273669	0.759847	-0.101831	3.51434	0.000555351	0.00115636	-1.05279	lincRNA
ENSG00000273409	-1.04082	-1.798	-3.51051	0.000562892	0.00117064	-1.06464	lincRNA
ENSG00000249790	0.800597	2.3008	3.55877	0.000474474	0.000998645	-1.06993	lincRNA
ENSG00000273061	-1.14057	-0.531265	-3.54037	0.000506511	0.0010615	-1.08178	lincRNA	CDC37L1-AS1
ENSG00000228262	-0.64842	0.3556	-3.5461	0.000496331	0.00104135	-1.09025	lincRNA	LINC01320
ENSG00000274362	2.4193	0.291512	3.46834	0.000652588	0.00134133	-1.10059	lincRNA
ENSG00000231327	1.5231	0.559765	3.49342	0.000597746	0.0012371	-1.11343	lincRNA	LINC01816
ENSG00000230768	-0.774079	-0.0536335	-3.52891	0.000527499	0.0011023	-1.13121	lincRNA	LINC01676
ENSG00000273456	1.48202	0.552009	3.48966	0.000605681	0.00125222	-1.13432	lincRNA
ENSG00000278766	1.45081	1.8126	3.52015	0.000544068	0.00113455	-1.13916	lincRNA
ENSG00000262412	1.41863	-0.578648	3.45284	0.000688811	0.00141021	-1.16017	lincRNA
ENSG00000235478	1.69158	-0.405013	3.44642	0.000704344	0.00143954	-1.16164	lincRNA	LINC01664
ENSG00000261038	1.165	-1.11369	3.43905	0.000722596	0.00147421	-1.16917	lincRNA
ENSG00000271788	-0.709231	0.244173	-3.52082	0.000542787	0.00113217	-1.171	lincRNA
ENSG00000245468	-0.608085	2.12102	-3.53676	0.000513047	0.0010736	-1.17592	lincRNA	LINC02447
ENSG00000261121	0.569962	2.50285	3.52752	0.000530093	0.00110714	-1.18393	lincRNA	LINC02473
ENSG00000229301	-0.974084	-2.03886	-3.46332	0.000664129	0.00136317	-1.19048	lincRNA
ENSG00000232817	-0.974084	-2.03886	-3.46332	0.000664129	0.00136317	-1.19048	lincRNA
ENSG00000224687	-0.738925	1.98553	-3.52892	0.000527474	0.0011023	-1.20129	lincRNA	RASAL2-AS1
ENSG00000236172	-1.04593	-1.04921	-3.48915	0.000606768	0.00125426	-1.2019	lincRNA	MIR7515HG
ENSG00000272693	0.646859	2.56734	3.51901	0.000546275	0.00113845	-1.21195	lincRNA
ENSG00000258504	1.02205	4.69554	3.54266	0.000502415	0.00105338	-1.23085	lincRNA
ENSG00000276476	1.51979	-1.04419	3.41114	0.000795797	0.0016101	-1.23467	lincRNA
ENSG00000226029	0.811496	3.64361	3.52096	0.000542519	0.00113181	-1.23779	lincRNA	LINC01772
ENSG00000163364	-1.17838	4.35551	-3.59241	0.000420758	0.000893048	-1.23844	lincRNA	LINC01116
ENSG00000248456	-0.911104	-1.40969	-3.46333	0.000664093	0.00136317	-1.24252	lincRNA	LINC02485
ENSG00000227640	-1.23059	-0.365087	-3.49219	0.000600342	0.00124208	-1.25762	lincRNA	SOX21-AS1
ENSG00000257354	1.02927	3.06984	3.50568	0.000572546	0.00118917	-1.25987	lincRNA
ENSG00000223855	1.20397	0.594492	3.44979	0.000696146	0.00142352	-1.2885	lincRNA
ENSG00000245317	1.09433	0.658688	3.4518	0.000691314	0.00141448	-1.29239	lincRNA
ENSG00000284274	1.09433	0.658688	3.4518	0.000691314	0.00141448	-1.29239	lincRNA
ENSG00000259275	1.17401	-0.0765877	3.42921	0.000747649	0.00152155	-1.29447	lincRNA
ENSG00000266111	-0.517058	1.35799	-3.48709	0.000611175	0.00126249	-1.31347	lincRNA
ENSG00000236687	-0.509501	1.09979	-3.4838	0.000618252	0.00127579	-1.31748	lincRNA
ENSG00000259478	-0.921805	-1.08009	-3.44707	0.000702765	0.00143669	-1.32584	lincRNA
ENSG00000269504	-0.800935	-0.823475	-3.45003	0.000695568	0.00142246	-1.32982	lincRNA
ENSG00000244733	-0.89225	1.60126	-3.48617	0.00061313	0.0012662	-1.33257	lincRNA
ENSG00000271614	-0.812005	2.38304	-3.49214	0.000600447	0.00124208	-1.34698	lincRNA	ATP2B1-AS1
ENSG00000271265	1.38564	-0.117091	3.40619	0.000809494	0.00163559	-1.3485	lincRNA
ENSG00000251311	-0.867837	1.19531	-3.47536	0.000636785	0.00131177	-1.35576	lincRNA	LINC02214
ENSG00000274712	0.703904	3.91893	3.49146	0.000601872	0.00124456	-1.35763	lincRNA
ENSG00000258125	-1.06075	-1.73499	-3.41653	0.000781143	0.00158339	-1.37513	lincRNA
ENSG00000198547	0.880033	2.80679	3.46894	0.000651236	0.00133924	-1.37664	lincRNA	C20orf203
ENSG00000232436	-0.76856	0.792024	-3.46247	0.000666085	0.00136684	-1.38491	lincRNA
ENSG00000124915	1.00226	1.85889	3.45138	0.000692309	0.0014164	-1.39871	lincRNA
ENSG00000267272	1.47814	1.05239	3.41969	0.000772679	0.00156792	-1.40493	lincRNA	LINC01140
ENSG00000229981	-0.451755	1.58425	-3.45949	0.000673041	0.00138052	-1.40745	lincRNA	LINC01435
ENSG00000226423	1.45322	1.49484	3.428	0.000750795	0.00152731	-1.41842	lincRNA
ENSG00000254615	-1.76416	2.77158	-3.50368	0.000576585	0.00119703	-1.43518	lincRNA
ENSG00000261501	-0.503994	3.08752	-3.46842	0.000652418	0.00134114	-1.45756	lincRNA
ENSG00000236204	-1.08427	-0.218775	-3.42778	0.000751377	0.0015281	-1.46831	lincRNA	LINC01376
ENSG00000236053	0.81893	0.24299	3.39417	0.000843643	0.00169871	-1.46838	lincRNA	LINC01067
ENSG00000246379	-0.707287	1.87479	-3.43885	0.000723104	0.00147512	-1.48995	lincRNA
ENSG00000249618	-0.728564	-0.783371	-3.39831	0.000831732	0.00167586	-1.49332	lincRNA	LINC02465
ENSG00000283897	-0.61747	0.447529	-3.42295	0.000764033	0.00155173	-1.49538	lincRNA
ENSG00000261364	-1.12876	-1.55508	-3.38528	0.000869765	0.00174837	-1.49845	lincRNA
ENSG00000265055	0.782029	0.402231	3.3798	0.000886263	0.00177929	-1.52942	lincRNA
ENSG00000283073	0.715569	1.75334	3.41178	0.000794055	0.00160725	-1.53406	lincRNA	SMUG1-AS1
ENSG00000236837	-1.03594	-0.396415	-3.40108	0.000823849	0.00166207	-1.53902	lincRNA
ENSG00000255094	1.12345	0.775125	3.37779	0.000892376	0.00179079	-1.54179	lincRNA
ENSG00000234323	-0.813137	0.158355	-3.40124	0.000823398	0.0016613	-1.55972	lincRNA	LINC01505
ENSG00000253642	-0.49882	2.61859	-3.42407	0.000761075	0.00154599	-1.56401	lincRNA
ENSG00000255243	-0.735136	0.21689	-3.39806	0.000832461	0.00167718	-1.56884	lincRNA
ENSG00000248319	-0.650533	1.8581	-3.4123	0.000792631	0.0016045	-1.57305	lincRNA	LINC02275
ENSG00000228784	-0.528892	2.65577	-3.41912	0.000774196	0.00157051	-1.58442	lincRNA	LINC00954
ENSG00000262877	2.78695	3.04239	3.38109	0.000882343	0.00177187	-1.5906	lincRNA
ENSG00000233907	0.63283	3.41884	3.40403	0.000815541	0.00164657	-1.61492	lincRNA	LINC01761
ENSG00000272644	1.22093	0.0398137	3.32723	0.00105987	0.00209895	-1.6222	lincRNA
ENSG00000259215	0.590605	1.05827	3.37307	0.000906885	0.00181734	-1.62453	lincRNA
ENSG00000269927	-0.544661	1.6816	-3.38913	0.000858375	0.00172721	-1.63868	lincRNA
ENSG00000250706	-0.919371	-1.81106	-3.32762	0.00105845	0.0020965	-1.64	lincRNA
ENSG00000267466	2.70615	0.976193	3.30548	0.00114056	0.00224463	-1.64961	lincRNA
ENSG00000243885	1.25775	-1.68419	3.26823	0.00129219	0.00251902	-1.64998	lincRNA
ENSG00000270074	0.89353	4.30315	3.40603	0.000809932	0.00163634	-1.65159	lincRNA
ENSG00000227733	-0.916481	3.18007	-3.42445	0.000760066	0.0015442	-1.6528	lincRNA
ENSG00000248605	-0.587757	0.954993	-3.37824	0.000890988	0.00178818	-1.65566	lincRNA
ENSG00000203721	0.879654	0.238807	3.33116	0.00104586	0.0020731	-1.66043	lincRNA	LINC00862
ENSG00000271736	0.893753	-0.94075	3.29477	0.00118237	0.00232176	-1.66342	lincRNA
ENSG00000233645	0.920072	-0.78766	3.29471	0.00118262	0.00232207	-1.67668	lincRNA
ENSG00000272913	1.85469	2.35503	3.3577	0.000955718	0.00190848	-1.68086	lincRNA
ENSG00000225226	1.31905	0.0653023	3.30691	0.00113508	0.00223459	-1.68164	lincRNA	LINC01795
ENSG00000228106	-1.01821	0.732869	-3.36252	0.000940146	0.00187896	-1.7098	lincRNA
ENSG00000204684	-0.739633	-0.878343	-3.32684	0.00106126	0.00210118	-1.71113	lincRNA
ENSG00000268945	-0.610862	0.21616	-3.34908	0.000984155	0.00196216	-1.71821	lincRNA
ENSG00000251323	1.70713	-0.325209	3.26479	0.00130714	0.00254567	-1.74254	lincRNA
ENSG00000225434	1.49857	-0.274647	3.27279	0.0012727	0.00248385	-1.743	lincRNA	LINC01504
ENSG00000261455	-0.749768	3.56791	-3.40196	0.000821378	0.00165765	-1.74707	lincRNA	LINC01003
ENSG00000225506	-0.673962	2.56578	-3.36833	0.000921683	0.0018456	-1.74999	lincRNA	CYP4A22-AS1
ENSG00000278703	0.649337	1.06196	3.33174	0.00104381	0.00206964	-1.75027	lincRNA
ENSG00000182648	-1.59088	3.03343	-3.41012	0.000798616	0.00161539	-1.75265	lincRNA	LINC01006
ENSG00000275542	3.05159	1.00855	3.26475	0.00130728	0.00254575	-1.75554	lincRNA
ENSG00000233220	-0.81075	-0.270759	-3.32711	0.00106027	0.00209957	-1.76796	lincRNA	LINC00167
ENSG00000275390	2.05602	-1.0729	3.22179	0.00150755	0.00290619	-1.77937	lincRNA
ENSG00000281196	-0.699355	0.809759	-3.33761	0.00102325	0.00203324	-1.78281	lincRNA
ENSG00000266951	-0.538903	0.480612	-3.32589	0.00106465	0.00210697	-1.80159	lincRNA
ENSG00000214803	-0.560603	1.23902	-3.33327	0.00103841	0.0020602	-1.80461	lincRNA
ENSG00000225206	-1.10559	2.99878	-3.37295	0.000907252	0.00181792	-1.81361	lincRNA	MIR137HG
ENSG00000272769	2.53905	1.80615	3.2817	0.00123531	0.00241699	-1.8191	lincRNA
ENSG00000267284	-1.26982	-0.534716	-3.31389	0.00110868	0.00218584	-1.81974	lincRNA
ENSG00000267204	-0.536737	-0.28748	-3.30362	0.00114773	0.00225819	-1.81986	lincRNA	LINC01782
ENSG00000280944	1.59238	1.61965	3.29908	0.00116537	0.00229082	-1.828	lincRNA
ENSG00000261082	-0.461829	0.904352	-3.32111	0.00108201	0.00213802	-1.83062	lincRNA	LINC01228
ENSG00000227007	-0.485401	1.56609	-3.32176	0.00107962	0.00213383	-1.84709	lincRNA	LINC01247
ENSG00000274449	0.647667	3.14535	3.32496	0.00106801	0.00211297	-1.85274	lincRNA
ENSG00000262352	0.801895	-0.300146	3.24788	0.00138277	0.00268162	-1.87741	lincRNA	LINC02564
ENSG00000259234	0.769118	6.53853	3.402	0.000821248	0.00165752	-1.88645	lincRNA	ANKRD34C-AS1
ENSG00000226383	-1.27821	1.41623	-3.2998	0.00116257	0.00228569	-1.93422	lincRNA	LINC01876
ENSG00000248238	-0.549786	0.414206	-3.28079	0.0012391	0.00242382	-1.93933	lincRNA	LINC02438
ENSG00000267053	1.16799	2.09144	3.28015	0.00124176	0.00242862	-1.94419	lincRNA
ENSG00000249228	0.52266	2.52948	3.28863	0.00120698	0.0023664	-1.95113	lincRNA
ENSG00000226548	0.419407	0.79321	3.26608	0.00130152	0.00253616	-1.95156	lincRNA
ENSG00000255046	-0.66133	1.06105	-3.27792	0.00125103	0.00244515	-1.97506	lincRNA
ENSG00000231252	-0.596062	1.67301	-3.28231	0.0012328	0.00241268	-1.97552	lincRNA
ENSG00000260619	0.464083	1.65584	3.2727	0.00127307	0.00248438	-1.97734	lincRNA
ENSG00000258119	1.29585	-0.700986	3.1862	0.00169467	0.00323821	-1.98336	lincRNA
ENSG00000228573	1.05809	-1.50289	3.16813	0.00179766	0.00341889	-1.986	lincRNA
ENSG00000225399	-0.822146	0.0322035	-3.26049	0.00132598	0.00257921	-1.99473	lincRNA
ENSG00000251637	-0.813996	1.63027	-3.27143	0.00127847	0.0024941	-2.01427	lincRNA
ENSG00000228786	0.609488	0.971085	3.24456	0.00139813	0.00270833	-2.01651	lincRNA	LINC00266-4P
ENSG00000267147	-0.745117	-0.922522	-3.22679	0.00148283	0.00286176	-2.01657	lincRNA	LINC01842
ENSG00000255008	-0.641084	-0.17105	-3.24498	0.00139618	0.00270499	-2.01777	lincRNA
ENSG00000230615	0.556904	5.40272	3.33489	0.00103272	0.00204977	-2.02994	lincRNA
ENSG00000262031	-0.67894	-0.365637	-3.23592	0.00143874	0.00278114	-2.03206	lincRNA	LINC01974
ENSG00000132832	2.39865	-0.0656554	3.15828	0.00185627	0.00352225	-2.03382	lincRNA	LINC01260
ENSG00000278611	-0.746734	0.640563	-3.25552	0.00134812	0.00261876	-2.03406	lincRNA
ENSG00000235499	2.24595	-0.532281	3.14454	0.00194089	0.00367001	-2.04119	lincRNA
ENSG00000237713	-0.605404	0.191827	-3.24355	0.00140281	0.00271695	-2.0448	lincRNA
ENSG00000177234	-2.55281	2.41655	-3.3236	0.00107294	0.00212167	-2.05571	lincRNA	LINC01561
ENSG00000232084	0.630073	1.22879	3.23519	0.00144223	0.00278766	-2.06272	lincRNA	LINC01104
ENSG00000261446	-0.873293	-1.5145	-3.19551	0.00164374	0.00314768	-2.06626	lincRNA	LINC00559
ENSG00000271579	-0.581347	1.01972	-3.24631	0.00139001	0.00269391	-2.06935	lincRNA
ENSG00000256001	1.72125	0.376614	3.17845	0.00173814	0.00331382	-2.07032	lincRNA
ENSG00000253230	1.28173	6.21793	3.32655	0.00106228	0.00210302	-2.07038	lincRNA	LINC00599
ENSG00000206062	-0.607009	0.853526	-3.24209	0.00140963	0.00272906	-2.07812	lincRNA
ENSG00000224577	2.25814	0.0376045	3.1464	0.00192925	0.00364943	-2.08435	lincRNA	LINC01117
ENSG00000272143	-1.25911	0.890911	-3.24413	0.00140011	0.00271194	-2.0884	lincRNA	FGF14-AS2
ENSG00000267559	0.714938	3.36196	3.24336	0.00140367	0.00271841	-2.11234	lincRNA
ENSG00000283538	-0.987495	-0.353637	-3.21528	0.00154029	0.00296428	-2.11739	lincRNA
ENSG00000226047	-0.720976	1.95253	-3.23902	0.00142405	0.00275453	-2.12214	lincRNA
ENSG00000203434	-0.565602	0.965677	-3.2266	0.00148377	0.00286333	-2.12774	lincRNA
ENSG00000230174	-0.932098	-0.78429	-3.19808	0.00162993	0.00312284	-2.13175	lincRNA	LINC01149
ENSG00000260239	-0.585449	0.955781	-3.22122	0.00151037	0.00291138	-2.1444	lincRNA	LINC02533
ENSG00000250166	-1.29501	-2.09932	-3.16427	0.00182042	0.00345916	-2.14608	lincRNA
ENSG00000228140	0.465062	3.05259	3.23103	0.00146219	0.00282443	-2.14662	lincRNA
ENSG00000255325	-0.712358	-0.788594	-3.18017	0.0017284	0.00329634	-2.16789	lincRNA
ENSG00000251576	-0.496935	2.04981	-3.22085	0.00151222	0.00291424	-2.17356	lincRNA	LINC01267
ENSG00000267808	0.958915	-0.458994	3.13738	0.00198644	0.00375021	-2.18091	lincRNA
ENSG00000251216	-1.99179	2.73281	-3.27305	0.00127159	0.00248209	-2.19431	lincRNA
ENSG00000180869	0.581461	1.56055	3.19544	0.00164411	0.00314814	-2.20491	lincRNA	LINC01555
ENSG00000282096	-3.42384	-0.75428	-3.20338	0.00160177	0.00307345	-2.21974	lincRNA	LINC02249
ENSG00000272874	-0.507771	1.26271	-3.19403	0.00165172	0.00316144	-2.23321	lincRNA
ENSG00000251273	0.936066	0.393186	3.14673	0.00192718	0.0036464	-2.2333	lincRNA	LINC02228
ENSG00000243795	-0.730619	0.332986	-3.18046	0.00172679	0.00329353	-2.25024	lincRNA	LINC02044
ENSG00000233926	0.609791	0.575751	3.15531	0.00187427	0.00355302	-2.25326	lincRNA
ENSG00000284676	0.834856	-0.0666553	3.12686	0.00205513	0.00387164	-2.25657	lincRNA
ENSG00000273069	0.880261	-0.0147053	3.12266	0.00208314	0.00392102	-2.27176	lincRNA
ENSG00000246283	-0.486596	4.35671	-3.25551	0.00134817	0.00261876	-2.27303	lincRNA
ENSG00000261672	-1.56084	1.01276	-3.18351	0.00170964	0.00326317	-2.28559	lincRNA
ENSG00000258908	-0.837325	3.40405	-3.22713	0.00148118	0.00285927	-2.28757	lincRNA
ENSG00000255198	-0.803681	0.716804	-3.16916	0.00179164	0.00340825	-2.30048	lincRNA	SNHG9
ENSG00000225684	1.44369	0.830372	3.11994	0.00210148	0.00395089	-2.30979	lincRNA	FAM225B
ENSG00000273909	1.35531	3.54862	3.16507	0.00181572	0.00345077	-2.33603	lincRNA
ENSG00000258410	0.914189	1.90523	3.15075	0.00190223	0.0036026	-2.34099	lincRNA
ENSG00000248874	0.598968	3.5529	3.17149	0.0017781	0.00338412	-2.34513	lincRNA	C5orf17
ENSG00000242339	-0.921209	-1.70749	-3.09777	0.00225663	0.00421673	-2.34709	lincRNA	LINC02025
ENSG00000238171	0.905578	0.406063	3.10903	0.00217659	0.0040796	-2.34868	lincRNA
ENSG00000230606	1.14931	6.33055	3.24101	0.00141466	0.00273785	-2.35576	lincRNA
ENSG00000233208	2.18605	-1.47627	3.01895	0.00289797	0.00530619	-2.35807	lincRNA	LINC00642
ENSG00000243295	-0.748052	0.43158	-3.14417	0.00194325	0.00367418	-2.3639	lincRNA
ENSG00000241954	1.52268	-1.52689	3.02532	0.00284048	0.00521129	-2.36481	lincRNA
ENSG00000254605	0.687775	0.473054	3.11091	0.00216343	0.00405684	-2.36903	lincRNA
ENSG00000223749	2.62859	0.854744	3.06225	0.00252743	0.0046735	-2.37108	lincRNA	MIR503HG
ENSG00000196096	0.503159	3.6596	3.15993	0.00184634	0.00350451	-2.3931	lincRNA
ENSG00000270154	0.750346	0.662909	3.1038	0.00221343	0.00414345	-2.40391	lincRNA
ENSG00000279652	-0.470307	3.61563	-3.18385	0.0017077	0.00325972	-2.40425	lincRNA
ENSG00000258240	1.32776	1.99118	3.12177	0.00208915	0.00393109	-2.41046	lincRNA
ENSG00000264514	-0.748046	0.174397	-3.12214	0.00208664	0.00392729	-2.41705	lincRNA
ENSG00000249096	-0.710441	0.941117	-3.12984	0.00203548	0.00383675	-2.42212	lincRNA	LINC02362
ENSG00000256672	-0.603177	-0.726442	-3.09199	0.0022988	0.00428784	-2.42681	lincRNA	LINC02455
ENSG00000271978	0.996532	0.00569938	3.0617	0.00253182	0.00468124	-2.44419	lincRNA
ENSG00000204754	0.923279	-1.14091	3.02569	0.00283717	0.00520601	-2.44702	lincRNA	LINC01951
ENSG00000266578	0.682252	0.425884	3.08227	0.0023713	0.00440624	-2.45044	lincRNA
ENSG00000234948	1.28516	0.0500729	3.04978	0.00262942	0.0048512	-2.45557	lincRNA	LINC01524
ENSG00000261526	-0.772643	2.92185	-3.14926	0.00191142	0.00361877	-2.46516	lincRNA
ENSG00000255087	-1.02723	-1.83546	-3.05512	0.00258527	0.00477307	-2.46594	lincRNA
ENSG00000242791	1.32968	0.614105	3.05801	0.00256167	0.00473315	-2.48122	lincRNA
ENSG00000270419	1.19221	0.49578	3.05564	0.00258104	0.0047664	-2.48809	lincRNA	CAHM
ENSG00000271958	0.760263	-0.456955	3.0369	0.00273865	0.0050372	-2.49083	lincRNA
ENSG00000271856	1.89846	-0.0805336	3.01098	0.00297134	0.00542806	-2.50272	lincRNA	LINC01215
ENSG00000245975	-0.504774	2.50822	-3.11805	0.00211432	0.00397252	-2.50412	lincRNA
ENSG00000261087	0.851801	4.11244	3.12423	0.00207266	0.00390283	-2.50942	lincRNA
ENSG00000277767	0.565501	3.02645	3.09937	0.00224513	0.00419852	-2.53727	lincRNA
ENSG00000253379	-0.729985	0.804365	-3.08971	0.00231561	0.00431516	-2.53738	lincRNA
ENSG00000227467	-0.487857	2.14044	-3.09496	0.00227705	0.0042509	-2.55365	lincRNA	LINC01537
ENSG00000272953	1.03376	0.435059	3.03536	0.00275199	0.00505942	-2.55388	lincRNA
ENSG00000230699	2.21533	2.78181	3.06642	0.00249417	0.0046177	-2.569	lincRNA
ENSG00000197182	0.979974	2.69669	3.08143	0.00237767	0.00441533	-2.56977	lincRNA	MIRLET7BHG
ENSG00000250585	-1.18996	-2.3038	-3.00879	0.00299182	0.00546173	-2.57074	lincRNA	LINC00604
ENSG00000270012	-0.751323	1.84039	-3.08634	0.00234074	0.00435689	-2.57709	lincRNA
ENSG00000231574	1.01841	-0.785524	2.98719	0.00320079	0.00580337	-2.58235	lincRNA	LINC02015
ENSG00000248986	-1.1464	-2.17654	-3.00518	0.00302589	0.00551748	-2.59075	lincRNA
ENSG00000213888	0.473673	3.67545	3.0941	0.0022833	0.00426158	-2.59122	lincRNA	LINC01521
ENSG00000272630	-0.433265	3.28137	-3.10481	0.00220629	0.00413073	-2.59915	lincRNA
ENSG00000232850	0.419291	3.42528	3.08194	0.00237384	0.00440993	-2.61343	lincRNA
ENSG00000258957	-0.863895	0.107453	-3.05563	0.00258106	0.0047664	-2.61371	lincRNA
ENSG00000236039	0.623695	0.396648	3.02545	0.00283933	0.00520957	-2.61717	lincRNA
ENSG00000254606	-0.583416	-0.015868	-3.04662	0.00265577	0.00489568	-2.61727	lincRNA
ENSG00000225156	2.8288	1.05491	2.97724	0.0033015	0.00597511	-2.62238	lincRNA
ENSG00000235997	-0.651669	0.678492	-3.05807	0.00256115	0.00473254	-2.62331	lincRNA	LINC01936
ENSG00000242753	0.962703	-1.81829	2.93821	0.00372528	0.00668143	-2.63104	lincRNA
ENSG00000284705	-0.579014	1.25861	-3.05868	0.00255622	0.00472381	-2.6364	lincRNA
ENSG00000283213	1.05548	0.297758	2.99187	0.00315443	0.00572562	-2.66574	lincRNA
ENSG00000246100	-0.725112	2.97788	-3.07673	0.00241364	0.004479	-2.67915	lincRNA	LINC00900
ENSG00000272138	-1.20892	-1.80954	-2.98431	0.00322971	0.00585225	-2.6822	lincRNA	LINC01607
ENSG00000261618	-1.74776	1.26276	-3.04685	0.00265384	0.00489288	-2.7091	lincRNA
ENSG00000264451	-0.566201	0.184611	-3.01791	0.00290743	0.00532066	-2.71221	lincRNA
ENSG00000269959	0.591777	2.95457	3.03668	0.00274058	0.00503962	-2.7168	lincRNA	SPACA6P-AS
ENSG00000261542	0.990442	-0.114569	2.96195	0.00346191	0.00624229	-2.71859	lincRNA
ENSG00000272479	1.70082	-0.55941	2.92349	0.00389769	0.00697133	-2.72077	lincRNA
ENSG00000228933	-0.535267	1.06448	-3.01791	0.00290743	0.00532066	-2.74811	lincRNA
ENSG00000253764	1.14853	-0.930633	2.91746	0.00397031	0.00709485	-2.75256	lincRNA
ENSG00000282053	1.14853	-0.930633	2.91746	0.00397031	0.00709485	-2.75256	lincRNA
ENSG00000281416	-1.14916	0.169828	-3.00636	0.00301472	0.00549853	-2.77057	lincRNA
ENSG00000269489	-0.937662	-0.476806	-2.98647	0.00320801	0.00581602	-2.77926	lincRNA
ENSG00000278052	1.46582	-1.32211	2.88412	0.00439513	0.00778541	-2.77964	lincRNA
ENSG00000229433	-0.505945	1.32046	-3.00649	0.00301348	0.00549707	-2.78684	lincRNA	LINC02069
ENSG00000232956	-0.748084	4.92033	-3.10166	0.00222871	0.00417042	-2.80138	lincRNA	SNHG15
ENSG00000267475	1.19275	-0.841468	2.89846	0.00420759	0.0074859	-2.80562	lincRNA
ENSG00000264707	-0.461474	2.18724	-3.00762	0.00300285	0.00547977	-2.80803	lincRNA	L3MBTL4-AS1
ENSG00000237803	-0.471453	1.18992	-2.99613	0.00311272	0.00565612	-2.8124	lincRNA	LINC00211
ENSG00000271643	-0.484885	1.13638	-2.99199	0.00315326	0.00572413	-2.82311	lincRNA
ENSG00000254973	0.508407	2.45399	2.99007	0.00317217	0.00575453	-2.83858	lincRNA
ENSG00000278192	0.650878	1.02232	2.96539	0.0034252	0.00618169	-2.84098	lincRNA
ENSG00000248939	-0.935152	-2.1462	-2.90917	0.00407231	0.00726573	-2.84263	lincRNA
ENSG00000233791	0.79835	2.24754	2.98156	0.00325746	0.00590121	-2.85026	lincRNA	LINC01136
ENSG00000238039	0.932257	3.70967	2.99073	0.00316567	0.00574405	-2.86725	lincRNA
ENSG00000224307	1.01479	-1.35914	2.86522	0.00465408	0.00821007	-2.86893	lincRNA
ENSG00000230438	-0.795585	1.063	-2.97057	0.00337068	0.00609017	-2.88951	lincRNA	SERPINB9P1
ENSG00000260945	0.585981	1.19361	2.95049	0.00358689	0.0064516	-2.89913	lincRNA
ENSG00000268401	0.671039	0.23811	2.91654	0.00398153	0.00711279	-2.9061	lincRNA
ENSG00000197813	1.92605	0.548876	2.87985	0.00445241	0.00787813	-2.92572	lincRNA
ENSG00000271737	1.17841	-0.164357	2.87489	0.00451989	0.00798984	-2.93613	lincRNA
ENSG00000260059	-0.571427	0.480557	-2.94429	0.00365613	0.00656479	-2.93754	lincRNA
ENSG00000280737	-0.686361	0.000413154	-2.93634	0.00374678	0.00671748	-2.93874	lincRNA	LINC02549
ENSG00000277825	-0.423877	2.80806	-2.96959	0.00338093	0.00610824	-2.94861	lincRNA
ENSG00000248802	-0.369745	1.88516	-2.95123	0.00357866	0.00643777	-2.95528	lincRNA
ENSG00000236700	0.596641	0.348952	2.90176	0.00416541	0.00741857	-2.96487	lincRNA	LINC01010
ENSG00000272720	-0.777261	3.03287	-2.97976	0.00327578	0.0059315	-2.97044	lincRNA
ENSG00000274333	-0.877744	5.25921	-3.04307	0.00268581	0.00494762	-2.99254	lincRNA
ENSG00000272438	2.65115	-0.149614	2.79803	0.00569103	0.00988486	-3.02069	lincRNA
ENSG00000259577	1.67996	-0.354174	2.81887	0.00534886	0.00933797	-3.0295	lincRNA	CERNA1
ENSG00000264247	-0.529067	4.50579	-3.00516	0.00302605	0.00551748	-3.03565	lincRNA	LINC00909
ENSG00000260135	0.632968	3.28507	2.92801	0.0038439	0.00688028	-3.03664	lincRNA	MMP2-AS1
ENSG00000261104	0.453216	1.46616	2.90034	0.00418348	0.00744798	-3.06165	lincRNA
ENSG00000261019	1.42132	-0.698608	2.80098	0.00564135	0.00980569	-3.06191	lincRNA
ENSG00000280733	1.00899	1.6198	2.8925	0.00428466	0.00760887	-3.06309	lincRNA	LINC01238
ENSG00000281213	1.00899	1.6198	2.8925	0.00428466	0.00760887	-3.06309	lincRNA	LINC01238
ENSG00000267581	-0.427539	1.70137	-2.9074	0.00409441	0.0073019	-3.07432	lincRNA
ENSG00000224310	-0.501116	1.57066	-2.9043	0.00413334	0.00736638	-3.08127	lincRNA	LINC01567
ENSG00000250241	-0.674949	1.41282	-2.90077	0.00417811	0.00743952	-3.09111	lincRNA
ENSG00000265933	1.04682	2.7966	2.89833	0.00420921	0.00748822	-3.09257	lincRNA	LINC00668
ENSG00000260179	0.551078	2.8371	2.89933	0.00419639	0.00746763	-3.10316	lincRNA
ENSG00000248148	-0.53578	0.0912643	-2.86824	0.00461178	0.00814325	-3.12469	lincRNA
ENSG00000257310	-0.942938	0.72345	-2.88365	0.00440139	0.00779534	-3.12689	lincRNA
ENSG00000235881	-0.481523	0.899309	-2.87633	0.00450026	0.00795632	-3.13993	lincRNA
ENSG00000253679	-0.786515	-1.32382	-2.82262	0.0052893	0.00924275	-3.14476	lincRNA
ENSG00000274979	-0.414495	2.22023	-2.88576	0.00437325	0.00774952	-3.15044	lincRNA
ENSG00000277232	0.652064	0.654384	2.83314	0.00512544	0.00898265	-3.17564	lincRNA	GTSE1-AS1
ENSG00000188511	1.09845	1.45932	2.84097	0.00500657	0.00878527	-3.186	lincRNA	C22orf34
ENSG00000280809	0.497068	0.617432	2.83256	0.00513439	0.00899571	-3.18608	lincRNA	LINC00836
ENSG00000260517	2.26692	-0.416621	2.73031	0.0069447	0.0118771	-3.20172	lincRNA
ENSG00000234261	0.865258	-1.04678	2.74502	0.00665285	0.0114269	-3.22881	lincRNA
ENSG00000269998	2.28477	-0.559607	2.71396	0.00728267	0.0124156	-3.22937	lincRNA	LINC01930
ENSG00000261068	-0.440223	1.10152	-2.8379	0.00505289	0.008862	-3.25006	lincRNA
ENSG00000259108	0.578059	0.0431005	2.7868	0.00588355	0.0101904	-3.25007	lincRNA	LINC01595
ENSG00000237604	-0.684148	0.00718876	-2.82357	0.00527438	0.00921909	-3.25049	lincRNA
ENSG00000229388	0.521374	0.720826	2.80859	0.00551516	0.00960797	-3.25705	lincRNA	LINC01715
ENSG00000266970	-0.5836	-0.394898	-2.80604	0.00555726	0.00967216	-3.25813	lincRNA
ENSG00000232527	-0.746756	2.58418	-2.85993	0.00472886	0.00833094	-3.26031	lincRNA
ENSG00000242759	0.474835	2.82532	2.84186	0.00499314	0.00876362	-3.2628	lincRNA	LINC00882
ENSG00000277151	-0.610107	1.01066	-2.83207	0.00514188	0.00900554	-3.26783	lincRNA
ENSG00000235643	-0.653081	0.0258195	-2.81672	0.00538321	0.00938903	-3.26813	lincRNA	LINC01647
ENSG00000260205	0.633491	0.31017	2.78688	0.00588222	0.0101888	-3.26833	lincRNA
ENSG00000232896	-0.846922	-1.3505	-2.77045	0.00617436	0.0106638	-3.28573	lincRNA
ENSG00000261646	1.13032	0.751376	2.7748	0.00609579	0.0105329	-3.29942	lincRNA
ENSG00000260805	-0.906425	2.41954	-2.84499	0.0049465	0.00868649	-3.30055	lincRNA
ENSG00000204792	1.58113	2.04023	2.80247	0.00561656	0.009764	-3.3016	lincRNA	LINC01291
ENSG00000267123	0.580146	1.22558	2.80317	0.00560483	0.00974787	-3.30725	lincRNA	LINC02081
ENSG00000229876	-0.491371	0.0592462	-2.7979	0.00569323	0.00988725	-3.30968	lincRNA	CASC20
ENSG00000260242	1.39983	-1.18526	2.6891	0.00782512	0.0132587	-3.31645	lincRNA
ENSG00000255289	0.695413	-0.896226	2.72356	0.00708256	0.0120973	-3.31707	lincRNA
ENSG00000227674	-0.775832	0.951623	-2.81383	0.00542988	0.00946561	-3.3195	lincRNA	LINC00355
ENSG00000258913	1.39183	1.83922	2.78446	0.00592438	0.0102545	-3.34521	lincRNA
ENSG00000236008	-0.398029	3.38951	-2.84032	0.00501632	0.00880109	-3.35774	lincRNA	LINC01814
ENSG00000226782	-0.885682	-1.98839	-2.72088	0.00713803	0.0121833	-3.36054	lincRNA
ENSG00000281162	0.749725	0.927625	2.76518	0.00627099	0.0108106	-3.37237	lincRNA
ENSG00000267231	-1.41398	-1.32989	-2.75447	0.00647126	0.0111382	-3.38052	lincRNA
ENSG00000237756	1.06759	-1.07555	2.67674	0.0081083	0.0136997	-3.38863	lincRNA
ENSG00000226686	0.781133	2.90881	2.79102	0.00581057	0.0100749	-3.39425	lincRNA	LINC01535
ENSG00000253165	-0.873511	-2.21097	-2.69409	0.00771352	0.0130825	-3.40697	lincRNA
ENSG00000225675	1.1632	-0.181697	2.69958	0.00759221	0.0128951	-3.40716	lincRNA	LINC01771
ENSG00000248489	0.770818	-0.75955	2.68174	0.00799278	0.0135236	-3.43285	lincRNA	LINC02062
ENSG00000281556	-0.990307	-0.541945	-2.74251	0.00670189	0.0115004	-3.44631	lincRNA
ENSG00000279727	-1.11037	-1.88423	-2.69855	0.00761481	0.0129307	-3.44815	lincRNA	LINC02033
ENSG00000257517	0.604899	-0.0257203	2.70472	0.00748021	0.0127229	-3.45606	lincRNA
ENSG00000265246	0.37429	2.83769	2.76659	0.00624504	0.0107705	-3.46869	lincRNA
ENSG00000282661	1.99535	-0.882999	2.62067	0.00951179	0.0158561	-3.46962	lincRNA
ENSG00000264587	-0.702392	-1.59695	-2.68571	0.00790194	0.0133817	-3.47082	lincRNA
ENSG00000231817	1.10095	-0.454413	2.66529	0.00837876	0.0141221	-3.47097	lincRNA	LINC01198
ENSG00000275226	0.420783	3.84057	2.78549	0.00590642	0.0102285	-3.47556	lincRNA	LINC00547
ENSG00000227456	0.717923	1.0846	2.73086	0.00693373	0.0118617	-3.47931	lincRNA	LINC00310
ENSG00000276524	-1.0285	-1.76463	-2.68264	0.00797202	0.0134913	-3.48537	lincRNA
ENSG00000272905	0.849072	1.55918	2.73344	0.0068818	0.0117821	-3.49642	lincRNA
ENSG00000277013	0.516628	2.49132	2.74802	0.00659474	0.0113352	-3.5037	lincRNA
ENSG00000281264	-0.606075	0.0785083	-2.72721	0.00700783	0.0119739	-3.50576	lincRNA
ENSG00000228543	-0.781733	-0.95981	-2.69755	0.00763688	0.0129636	-3.50918	lincRNA
ENSG00000234663	0.828099	-0.869707	2.64187	0.00895729	0.0150175	-3.51688	lincRNA	LINC01934
ENSG00000226798	-0.543169	0.203852	-2.71974	0.00716152	0.0122182	-3.52984	lincRNA
ENSG00000251471	1.03757	-1.01535	2.6249	0.00939894	0.0156843	-3.53004	lincRNA
ENSG00000272440	0.593243	0.359476	2.68952	0.00781568	0.0132436	-3.53317	lincRNA
ENSG00000235615	-0.417641	1.90738	-2.73573	0.00683597	0.0117129	-3.54392	lincRNA
ENSG00000234277	1.05018	9.07669	2.8353	0.0050924	0.00892867	-3.55144	lincRNA	LINC01641
ENSG00000269978	-1.10016	-0.303288	-2.70099	0.00756145	0.0128547	-3.5779	lincRNA
ENSG00000244041	0.853802	2.10707	2.71067	0.00735257	0.0125263	-3.58226	lincRNA	LINC01011
ENSG00000253521	2.26611	0.314093	2.60839	0.009847	0.0163613	-3.58589	lincRNA	HPYR1
ENSG00000261670	-0.298568	3.58012	-2.75876	0.00639044	0.0110078	-3.58752	lincRNA
ENSG00000230010	0.566306	0.612845	2.67708	0.00810027	0.01369	-3.59066	lincRNA
ENSG00000251164	1.16824	-2.00165	2.55605	0.0113977	0.0187132	-3.59643	lincRNA	HULC
ENSG00000226717	-0.400183	1.54125	-2.71153	0.00733415	0.0124976	-3.59694	lincRNA	PTPRD-AS2
ENSG00000264954	-0.433851	1.58198	-2.71042	0.0073579	0.0125345	-3.60168	lincRNA	PRR29-AS1
ENSG00000281881	0.94578	-0.644545	2.61	0.00980238	0.0162917	-3.60915	lincRNA
ENSG00000267778	0.922795	-0.234207	2.62521	0.00939066	0.0156716	-3.61041	lincRNA
ENSG00000250081	1.66891	-1.84494	2.54313	0.0118126	0.01934	-3.61636	lincRNA
ENSG00000272690	-0.56254	2.16223	-2.70987	0.0073695	0.0125515	-3.62602	lincRNA	LINC02018
ENSG00000257259	-0.707215	-0.422805	-2.6625	0.00844579	0.0142277	-3.64139	lincRNA	LINC02388
ENSG00000263033	0.827307	0.257076	2.62482	0.0094009	0.0156865	-3.66856	lincRNA
ENSG00000253476	0.656693	0.477845	2.63673	0.00908918	0.015213	-3.67354	lincRNA
ENSG00000274956	-0.638865	2.33735	-2.68774	0.0078559	0.013308	-3.69545	lincRNA
ENSG00000235303	0.887502	0.439804	2.61887	0.00956032	0.0159292	-3.69596	lincRNA
ENSG00000198468	0.393185	2.8498	2.67929	0.00804922	0.0136095	-3.69704	lincRNA	FLVCR1-AS1
ENSG00000275649	-1.51321	-1.07106	-2.64029	0.00899763	0.0150756	-3.70456	lincRNA
ENSG00000224429	0.852169	0.410811	2.61049	0.00978886	0.0162729	-3.71609	lincRNA	LINC00539
ENSG00000227888	1.63616	0.406209	2.57978	0.0106695	0.0176105	-3.71808	lincRNA	FAM66A
ENSG00000259361	-0.657035	-0.0904666	-2.63294	0.00918736	0.0153613	-3.73974	lincRNA	LINC00927
ENSG00000234919	0.65618	-0.36086	2.57833	0.0107126	0.0176719	-3.74197	lincRNA	LINC01827
ENSG00000248174	-1.13185	4.94992	-2.77298	0.00612851	0.0105879	-3.74232	lincRNA	LINC02268
ENSG00000258760	-0.692208	-1.10469	-2.59646	0.0101827	0.0168559	-3.74509	lincRNA
ENSG00000233522	-2.01087	-1.40853	-2.62583	0.00937406	0.0156461	-3.75235	lincRNA	FAM224A
ENSG00000263551	-0.774991	-0.471091	-2.61889	0.00955989	0.0159292	-3.754	lincRNA
ENSG00000264015	-1.3328	-2.31211	-2.56571	0.011096	0.0182553	-3.76095	lincRNA
ENSG00000271327	1.94068	1.00787	2.57397	0.0108439	0.01787	-3.76408	lincRNA
ENSG00000270547	-0.814582	1.14663	-2.64392	0.00890529	0.0149418	-3.77079	lincRNA	LINC01235
ENSG00000230555	0.585068	0.185823	2.58903	0.0103971	0.0171883	-3.77161	lincRNA
ENSG00000251061	1.06483	-0.81465	2.5309	0.0122176	0.0199471	-3.77959	lincRNA	LINC02512
ENSG00000272871	1.13528	1.56135	2.61317	0.00971537	0.0161673	-3.78728	lincRNA
ENSG00000260260	1.18804	2.8734	2.63225	0.0092054	0.0153882	-3.79716	lincRNA	SNHG19
ENSG00000272663	-1.05253	-1.18142	-2.57934	0.0106825	0.0176296	-3.81078	lincRNA
ENSG00000280870	-1.78161	-2.04549	-2.56622	0.0110803	0.0182333	-3.81756	lincRNA
ENSG00000273329	0.528388	4.04224	2.65752	0.00856694	0.0144145	-3.81887	lincRNA
ENSG00000185904	1.54658	4.43419	2.63935	0.00902171	0.0151117	-3.82339	lincRNA	LINC00839
ENSG00000261357	-0.630031	0.420207	-2.61017	0.0097977	0.016285	-3.82669	lincRNA
ENSG00000233215	-0.901187	-2.13604	-2.52787	0.01232	0.0200991	-3.83557	lincRNA	LINC01687
ENSG00000272086	0.96322	0.101081	2.53456	0.0120951	0.0197619	-3.85909	lincRNA
ENSG00000122548	0.960231	2.28314	2.6	0.0100822	0.0167084	-3.86763	lincRNA	KIAA0087
ENSG00000260448	-0.419812	1.72892	-2.60569	0.00992218	0.0164661	-3.8732	lincRNA	LCMT1-AS1
ENSG00000265555	-0.667599	0.294955	-2.58912	0.0103945	0.0171851	-3.87523	lincRNA	LINC01903
ENSG00000234810	0.596648	3.19962	2.60816	0.00985334	0.0163696	-3.88458	lincRNA
ENSG00000236947	1.28833	-1.53396	2.44208	0.0155516	0.0249178	-3.89752	lincRNA
ENSG00000250790	-0.441534	3.39684	-2.63673	0.00908906	0.015213	-3.8991	lincRNA
ENSG00000259437	0.856218	0.566118	2.54293	0.0118192	0.0193493	-3.89932	lincRNA
ENSG00000254842	0.395819	2.56792	2.59514	0.0102205	0.0169115	-3.90186	lincRNA	LINC02551
ENSG00000258779	-0.354333	2.54981	-2.60406	0.00996785	0.0165368	-3.90575	lincRNA	LINC01568
ENSG00000272343	-1.19309	-1.19472	-2.54161	0.0118623	0.0194133	-3.92105	lincRNA
ENSG00000234660	0.889673	0.25186	2.51629	0.0127179	0.020706	-3.92874	lincRNA	LINC00440
ENSG00000214039	-0.496132	1.14534	-2.57444	0.0108295	0.0178492	-3.93798	lincRNA	LINC02418
ENSG00000279151	-0.743352	-1.07271	-2.51985	0.0125945	0.0205134	-3.93952	lincRNA
ENSG00000226137	0.878561	4.88408	2.63233	0.0092032	0.0153856	-3.93984	lincRNA	BAIAP2-AS1
ENSG00000255874	0.562038	3.48859	2.58848	0.0104131	0.0172124	-3.94993	lincRNA	LINC00346
ENSG00000248358	-0.653059	-0.75071	-2.52032	0.0125783	0.0204898	-3.96227	lincRNA
ENSG00000260673	0.826611	-1.07178	2.45055	0.0152022	0.0244103	-3.9686	lincRNA
ENSG00000269947	0.778314	-0.276596	2.48278	0.013935	0.0225205	-3.9691	lincRNA
ENSG00000225096	0.605316	1.93017	2.55703	0.0113667	0.0186662	-3.97383	lincRNA
ENSG00000231876	-0.471954	-0.18308	-2.52967	0.0122591	0.0200121	-3.97511	lincRNA
ENSG00000257647	-1.332	0.239698	-2.55713	0.0113637	0.0186637	-3.97646	lincRNA
ENSG00000261480	1.79871	-1.85716	2.39105	0.0178127	0.0281971	-3.97658	lincRNA	GOLGA8M
ENSG00000269842	-0.406551	3.39232	-2.60173	0.0100332	0.016636	-3.98298	lincRNA
ENSG00000264790	-0.620356	-0.764479	-2.50953	0.0129556	0.0210557	-3.98355	lincRNA
ENSG00000254648	-0.456454	0.942827	-2.55274	0.0115025	0.0188723	-3.98445	lincRNA
ENSG00000282397	-1.63567	-2.24414	-2.48362	0.0139032	0.0224738	-3.99468	lincRNA
ENSG00000249464	-0.444789	1.23705	-2.54717	0.0116812	0.0191419	-4.00657	lincRNA	LINC01091
ENSG00000278923	0.810382	-0.422688	2.45879	0.0148686	0.0239163	-4.01173	lincRNA
ENSG00000274248	-1.33221	-1.41152	-2.49533	0.0134675	0.0218187	-4.01961	lincRNA
ENSG00000257135	0.842694	1.41724	2.52196	0.0125218	0.0204006	-4.02322	lincRNA
ENSG00000249328	0.493771	2.23635	2.54146	0.0118671	0.0194197	-4.02388	lincRNA
ENSG00000276855	0.917435	3.80436	2.55474	0.0114392	0.0187735	-4.03308	lincRNA
ENSG00000261770	0.524415	3.6535	2.5589	0.0113079	0.018581	-4.03546	lincRNA
ENSG00000274021	1.17701	2.95288	2.53709	0.0120112	0.0196422	-4.03682	lincRNA
ENSG00000277147	0.493675	5.43663	2.63253	0.00919794	0.0153779	-4.04124	lincRNA	LINC00869
ENSG00000256597	-0.546851	1.02665	-2.52736	0.0123373	0.0201205	-4.05195	lincRNA	LINC02393
ENSG00000267114	0.538727	1.46467	2.51573	0.0127374	0.0207307	-4.0581	lincRNA
ENSG00000229227	0.344845	3.56576	2.55175	0.0115341	0.0189202	-4.05897	lincRNA
ENSG00000224559	-1.19068	1.36752	-2.53507	0.012078	0.0197394	-4.05971	lincRNA	LINC01087
ENSG00000256064	1.49004	-0.743154	2.39555	0.017602	0.027906	-4.06015	lincRNA
ENSG00000261742	-0.766987	-1.89108	-2.43864	0.0156958	0.0251319	-4.06036	lincRNA	LINC00922
ENSG00000272931	-0.735011	-0.10956	-2.50245	0.0132086	0.0214334	-4.06652	lincRNA
ENSG00000266290	-0.430225	1.72678	-2.5254	0.0124039	0.0202194	-4.07218	lincRNA
ENSG00000276408	0.6718	0.794516	2.48252	0.0139447	0.0225347	-4.08037	lincRNA
ENSG00000272068	0.765264	0.802116	2.47864	0.0140922	0.0227607	-4.08286	lincRNA
ENSG00000266985	0.673024	0.81648	2.48061	0.014017	0.0226484	-4.08841	lincRNA
ENSG00000261193	0.53435	0.583847	2.47671	0.0141663	0.0228711	-4.08877	lincRNA
ENSG00000268804	0.770542	-0.34007	2.42952	0.0160831	0.0256885	-4.08887	lincRNA	LINC02132
ENSG00000251615	0.897147	3.51303	2.52592	0.0123863	0.0201921	-4.09063	lincRNA
ENSG00000250334	0.950616	-1.15863	2.38607	0.0180478	0.0285447	-4.09829	lincRNA	LINC00989
ENSG00000255394	-0.553082	1.31573	-2.50705	0.0130438	0.0211832	-4.10919	lincRNA	C8orf49
ENSG00000253669	-0.375728	1.12273	-2.50275	0.0131976	0.021417	-4.1098	lincRNA
ENSG00000236078	-0.45097	0.704128	-2.49446	0.0134993	0.0218665	-4.11747	lincRNA	LINC01447
ENSG00000255458	-0.373624	3.06037	-2.53284	0.0121527	0.0198492	-4.11914	lincRNA
ENSG00000232053	0.708335	-1.31214	2.37639	0.0185133	0.0292192	-4.12965	lincRNA
ENSG00000250577	0.618993	-0.1685	2.42227	0.016397	0.0261567	-4.13913	lincRNA
ENSG00000205334	-0.57331	0.572928	-2.48428	0.0138782	0.0224378	-4.14133	lincRNA	LINC01460
ENSG00000233878	0.620326	0.0949369	2.42993	0.0160655	0.0256683	-4.14608	lincRNA
ENSG00000247400	0.746607	2.32915	2.48628	0.0138033	0.0223242	-4.15403	lincRNA	DNAJC3-AS1
ENSG00000234520	-1.03857	-1.16157	-2.4346	0.0158662	0.0253793	-4.16409	lincRNA
ENSG00000236611	-0.719847	0.014038	-2.46271	0.0147124	0.0236817	-4.16941	lincRNA	LINC02556
ENSG00000272455	-0.367833	3.49192	-2.52924	0.0122736	0.0200331	-4.16961	lincRNA
ENSG00000261231	0.675011	-0.346968	2.399	0.0174424	0.0276786	-4.17155	lincRNA	LINC02133
ENSG00000225880	-0.464327	2.23142	-2.48776	0.0137477	0.0222359	-4.18179	lincRNA	LINC00115
ENSG00000254211	-0.445099	1.24168	-2.47285	0.014315	0.0230864	-4.18683	lincRNA	LINC01485
ENSG00000228918	-0.41238	0.325669	-2.4503	0.0152124	0.0244215	-4.20147	lincRNA	LINC01344
ENSG00000265000	-0.436392	-0.00618307	-2.44026	0.0156278	0.0250298	-4.2019	lincRNA
ENSG00000259469	-0.638397	-1.20821	-2.40029	0.0173826	0.0275929	-4.20338	lincRNA
ENSG00000248441	-0.66311	1.87642	-2.47108	0.0143836	0.0231938	-4.21472	lincRNA	LINC01197
ENSG00000234083	-0.430137	1.16863	-2.45117	0.0151766	0.0243757	-4.23627	lincRNA
ENSG00000235665	-0.76004	-1.55714	-2.37498	0.0185821	0.0293123	-4.24017	lincRNA	LINC00298
ENSG00000265494	0.375164	3.22888	2.46295	0.0147029	0.0236704	-4.25131	lincRNA
ENSG00000237735	0.578896	-0.57688	2.35609	0.0195246	0.0306616	-4.25506	lincRNA
ENSG00000258754	0.752641	2.27967	2.44154	0.0155742	0.0249523	-4.25926	lincRNA	LINC01579
ENSG00000280993	0.520233	5.34441	2.53483	0.0120862	0.0197515	-4.27417	lincRNA	LINC00969
ENSG00000270090	1.0468	0.550065	2.37498	0.0185821	0.0293123	-4.27851	lincRNA
ENSG00000260317	-0.736338	1.91634	-2.44632	0.0153759	0.0246561	-4.27853	lincRNA
ENSG00000273674	-0.268484	2.23574	-2.44241	0.0155379	0.0248991	-4.28268	lincRNA
ENSG00000277837	0.61485	-0.29346	2.35232	0.0197174	0.03094	-4.28952	lincRNA
ENSG00000273449	1.16709	-0.292296	2.32504	0.0211645	0.0330396	-4.29758	lincRNA
ENSG00000274184	0.769051	1.53177	2.41031	0.0169273	0.0269201	-4.3028	lincRNA
ENSG00000257345	0.746348	-1.66756	2.28118	0.0236877	0.0366084	-4.30483	lincRNA	LINC02413
ENSG00000244953	1.09586	2.01595	2.41055	0.0169163	0.0269077	-4.30931	lincRNA
ENSG00000237063	-0.564979	-0.26071	-2.38914	0.0179024	0.0283277	-4.31118	lincRNA
ENSG00000258561	-0.453092	0.345981	-2.40343	0.0172388	0.0273882	-4.3153	lincRNA
ENSG00000259334	-0.576111	-0.546402	-2.37151	0.0187521	0.0295532	-4.32652	lincRNA	LINC00596
ENSG00000282851	0.424472	2.36996	2.41729	0.016616	0.0264708	-4.32669	lincRNA	BISPR
ENSG00000251209	0.479843	1.59173	2.40423	0.0172023	0.0273356	-4.3321	lincRNA	LINC00923
ENSG00000260423	1.10086	2.43616	2.40165	0.0173202	0.027503	-4.34695	lincRNA	LINC02367
ENSG00000271967	1.25631	-0.78681	2.27922	0.0238065	0.0367706	-4.34848	lincRNA
ENSG00000258183	-0.722983	-1.6523	-2.32102	0.0213856	0.03335	-4.34997	lincRNA	LINC02392
ENSG00000197251	-0.523374	-0.0959151	-2.37355	0.0186523	0.0294075	-4.35734	lincRNA	LINC00336
ENSG00000272711	1.23506	1.34751	2.36541	0.0190542	0.0299839	-4.35769	lincRNA
ENSG00000267198	-0.758653	1.03708	-2.39718	0.0175262	0.0277987	-4.36775	lincRNA
ENSG00000282491	-0.758653	1.03708	-2.39718	0.0175262	0.0277987	-4.36775	lincRNA
ENSG00000234255	-0.489768	0.168475	-2.375	0.018581	0.0293123	-4.37124	lincRNA
ENSG00000260755	0.691063	1.14122	2.36547	0.0190514	0.0299814	-4.37997	lincRNA
ENSG00000267519	0.815791	4.0503	2.4186	0.0165581	0.0263874	-4.38371	lincRNA
ENSG00000269446	-0.537283	0.612478	-2.38079	0.0183006	0.0288949	-4.38519	lincRNA
ENSG00000253572	-0.642657	-1.54918	-2.30379	0.0223559	0.0347363	-4.3907	lincRNA
ENSG00000260834	0.784132	-0.295641	2.30015	0.0225657	0.0350395	-4.39096	lincRNA
ENSG00000189419	0.834326	1.22227	2.35939	0.019357	0.0304263	-4.39223	lincRNA	SPATA41
ENSG00000271009	-0.871411	2.51046	-2.41452	0.0167389	0.0266436	-4.39619	lincRNA
ENSG00000250708	-1.45817	-1.18958	-2.3478	0.019951	0.0312778	-4.39718	lincRNA	LINC02269
ENSG00000273356	-0.361789	1.29906	-2.3817	0.018257	0.0288374	-4.40071	lincRNA	LINC02019
ENSG00000172965	0.824699	3.35955	2.3927	0.0177348	0.0280942	-4.40343	lincRNA	MIR4435-2HG
ENSG00000257407	-0.56746	-0.474681	-2.34101	0.0203066	0.0317979	-4.40361	lincRNA
ENSG00000226203	0.557288	2.83356	2.3884	0.0179375	0.0283796	-4.40362	lincRNA	LINC01733
ENSG00000259652	0.805391	0.140736	2.309	0.0220584	0.0343299	-4.40797	lincRNA
ENSG00000237222	-0.625589	-1.5814	-2.28683	0.0233486	0.036138	-4.42457	lincRNA	LINC01968
ENSG00000235158	-0.362552	1.35035	-2.36876	0.0188881	0.0297479	-4.43191	lincRNA
ENSG00000259865	-0.745587	2.58191	-2.3953	0.0176139	0.0279181	-4.43657	lincRNA
ENSG00000228862	-0.367495	2.55396	-2.38378	0.0181569	0.0286964	-4.43794	lincRNA
ENSG00000276077	-0.858541	4.31392	-2.47696	0.0141567	0.0228571	-4.43814	lincRNA
ENSG00000273365	-0.55885	-0.56204	-2.32111	0.0213807	0.0333445	-4.43943	lincRNA
ENSG00000273295	2.48855	0.24012	2.22784	0.0271073	0.0414278	-4.44303	lincRNA
ENSG00000281582	2.48855	0.24012	2.22784	0.0271073	0.0414278	-4.44303	lincRNA
ENSG00000233538	-0.39255	1.4723	-2.36317	0.0191665	0.0301486	-4.44871	lincRNA
ENSG00000280878	0.60693	-0.681475	2.26044	0.0249693	0.0384204	-4.45655	lincRNA
ENSG00000269646	0.596501	3.66403	2.37928	0.0183735	0.0290061	-4.46112	lincRNA
ENSG00000229656	-0.455454	0.623101	-2.34578	0.0200564	0.0314369	-4.46279	lincRNA
ENSG00000254653	-0.498528	0.126364	-2.33179	0.0207984	0.0325062	-4.46697	lincRNA
ENSG00000258480	0.466171	0.571171	2.31458	0.021744	0.0338758	-4.46759	lincRNA
ENSG00000229401	0.339705	1.2865	2.34117	0.0202982	0.0317889	-4.46908	lincRNA	MIR5689HG
ENSG00000261213	1.05912	-0.233509	2.2512	0.0255599	0.0392333	-4.4803	lincRNA
ENSG00000282740	1.86291	0.0130897	2.22299	0.0274384	0.0418884	-4.4871	lincRNA
ENSG00000237445	-0.803424	0.474606	-2.33648	0.020547	0.0321469	-4.49043	lincRNA
ENSG00000282535	1.2069	-0.96459	2.20403	0.0287677	0.0437419	-4.49186	lincRNA
ENSG00000262927	1.25409	-0.277573	2.23369	0.0267119	0.0408732	-4.49586	lincRNA	FAM138D
ENSG00000267719	-0.319231	3.61094	-2.39188	0.0177734	0.0281442	-4.50551	lincRNA	LINC02078
ENSG00000231595	0.488144	0.244801	2.27992	0.0237637	0.0367069	-4.51516	lincRNA
ENSG00000260896	1.0293	0.00921495	2.24091	0.026232	0.0401876	-4.52649	lincRNA	LINC02170
ENSG00000275846	-0.471583	0.716799	-2.30776	0.0221293	0.03442	-4.55328	lincRNA
ENSG00000250754	-0.601015	-1.02723	-2.24497	0.0259648	0.0398114	-4.56586	lincRNA	LINC02436
ENSG00000281383	-1.27166	1.57356	-2.32369	0.0212388	0.0331448	-4.56885	lincRNA
ENSG00000280614	-1.33671	8.09787	-2.41363	0.0167786	0.0267014	-4.57059	lincRNA
ENSG00000280800	-1.33671	8.09787	-2.41363	0.0167786	0.0267014	-4.57059	lincRNA
ENSG00000281181	-1.33671	8.09787	-2.41363	0.0167786	0.0267014	-4.57059	lincRNA
ENSG00000212930	-0.684863	-1.52961	-2.22419	0.0273561	0.0417893	-4.57125	lincRNA
ENSG00000232190	-0.40917	0.581176	-2.29189	0.0230486	0.0357269	-4.57997	lincRNA	LINC02181
ENSG00000265980	0.602656	-0.888014	2.19084	0.0297247	0.0450968	-4.58921	lincRNA
ENSG00000263753	-0.549887	5.94572	-2.44053	0.0156164	0.0250132	-4.58994	lincRNA	LINC00667
ENSG00000224884	-0.39151	1.22704	-2.29605	0.0228043	0.0353894	-4.59396	lincRNA
ENSG00000231532	-0.583786	1.50215	-2.30127	0.0225014	0.0349461	-4.59408	lincRNA	LINC01249
ENSG00000236871	1.02127	1.1218	2.25822	0.0251104	0.0386101	-4.59581	lincRNA	LINC00106
ENSG00000269888	-0.834588	6.51428	-2.43325	0.0159238	0.0254596	-4.59752	lincRNA
ENSG00000250903	0.465185	2.28689	2.29174	0.0230571	0.0357307	-4.61048	lincRNA	GMDS-AS1
ENSG00000280018	-0.857296	5.05177	-2.42247	0.0163886	0.0261469	-4.61707	lincRNA
ENSG00000235840	0.609527	0.117824	2.22215	0.0274959	0.041968	-4.6193	lincRNA
ENSG00000261532	0.546785	2.88386	2.28609	0.0233924	0.0362035	-4.63773	lincRNA
ENSG00000282044	0.315967	2.52827	2.28103	0.0236966	0.0366197	-4.64447	lincRNA
ENSG00000258777	-0.727179	2.15183	-2.29109	0.0230957	0.0357835	-4.64512	lincRNA	HIF1A-AS1
ENSG00000279669	1.0869	-0.616741	2.15748	0.0322696	0.0485882	-4.64664	lincRNA
ENSG00000225431	-0.441415	0.333134	-2.25552	0.0252825	0.0388649	-4.64794	lincRNA	LINC01671
ENSG00000230448	-0.419794	2.08533	-2.28186	0.0236465	0.0365589	-4.65045	lincRNA	LINC00276
ENSG00000259438	-0.537449	-1.02282	-2.20205	0.0289094	0.0439461	-4.65419	lincRNA
ENSG00000225564	0.310249	2.72574	2.279	0.0238195	0.0367836	-4.65529	lincRNA	LINC01492
ENSG00000282112	-1.23863	-2.6084	-2.14467	0.0332956	0.0499946	-4.6869	lincRNA
ENSG00000249021	0.495234	-0.261998	2.17082	0.0312303	0.0471716	-4.69933	lincRNA
ENSG00000204814	-0.809483	-0.976872	-2.19182	0.0296526	0.0449988	-4.70644	lincRNA
ENSG00000214942	-0.44636	0.572773	-2.23201	0.0268252	0.0410262	-4.71294	lincRNA
ENSG00000270332	-0.353318	3.01646	-2.27445	0.0240971	0.0371859	-4.71531	lincRNA	SMC2-AS1
ENSG00000273192	0.487796	3.71297	2.27113	0.0243014	0.0374746	-4.71628	lincRNA
ENSG00000231987	-0.613477	-1.43399	-2.1528	0.0326412	0.0490921	-4.72424	lincRNA	LINC01787
ENSG00000266357	-1.37527	-1.54897	-2.17403	0.030984	0.0468262	-4.73299	lincRNA	LINC02074
ENSG00000229282	0.38779	0.488535	2.18915	0.0298492	0.0452655	-4.74237	lincRNA
ENSG00000253774	-0.542604	-1.13546	-2.1542	0.0325297	0.0489521	-4.74364	lincRNA
ENSG00000261411	-0.389068	1.03756	-2.20303	0.0288387	0.0438442	-4.79189	lincRNA
ENSG00000259685	-0.468202	0.772978	-2.18443	0.0301993	0.0457502	-4.82463	lincRNA
ENSG00000224413	-0.41131	1.09597	-2.17675	0.0307772	0.046546	-4.85042	lincRNA
ENSG00000263603	0.645892	0.935359	2.14573	0.0332093	0.0498807	-4.85295	lincRNA
ENSG00000271843	0.475752	1.44166	2.16605	0.0315982	0.0476672	-4.8547	lincRNA
ENSG00000259673	0.25357	4.05178	2.21959	0.0276725	0.042208	-4.88098	lincRNA	IQCH-AS1
ENSG00000214870	-1.24704	2.2534	-2.19898	0.0291307	0.0442685	-4.88631	lincRNA
ENSG00000231683	0.377675	2.05499	2.16108	0.031986	0.0482036	-4.88981	lincRNA
ENSG00000261135	-0.804754	2.87248	-2.19712	0.0292651	0.0444445	-4.90898	lincRNA
ENSG00000281649	0.396085	5.80423	2.1989	0.0291365	0.0442746	-5.09721	lincRNA	EBLN3P
