# Supplementary material for: Integrative analysis identifies lincRNAs up- and downstream of neuroblastoma driver genes
Source: Sci Rep. 2019 Apr 5;9:5685. doi: 10.1038/s41598-019-42107-y (PMC6451017; doi:10.1038/s41598-019-42107-y)
Supplement: Supplementary file 3 — Supplemental table 2 [file 41598_2019_42107_MOESM3_ESM.xlsx]

## Sheet: Blad1
Integrative analysis identifies lincRNAs up- and downstream of neuroblastoma driver genes
Dries Rombaut1,2, Hua-Sheng Chiu3, Bieke Decaesteker1,2, Celine Everaert1,2, Nurten Yigit1,2, Agathe Peltier4,5, Isabelle Janoueix-Lerosey4,5, Christoph Bartenhagen7, Matthias Fischer6,7, Stephen Roberts8, Nicky D’Haene9, Katleen De Preter1,2, Frank Speleman1,2, Geertrui Denecker1,2, Pavel Sumazin3, Jo Vandesompele1,2, Steve Lefever1,2, Pieter Mestdagh*1,2
1. Center for Medical Genetics, Ghent University, Ghent, 9000, Belgium
2. Cancer Research Institute Ghent (CRIG), Ghent, 9000, Belgium
3. Texas Children’s Cancer Center, Baylor College of Medicine, Houston, TX 77030, USA
4. Institut Curie, PSL Research University, Inserm U830, Equipe Labellisée contre le Cancer, F-75005, Paris, France.
5. SIREDO: Care, Innovation and Research for Children, Adolescents and Young Adults with Cancer, Institut Curie, F-75005, Paris, France.
6. Center for Molecular Medicine Cologne (CMMC), University of Cologne, 50931 Cologne, Germany
7. Department of Experimental Pediatric Oncology, University Children’s Hospital of Cologne, Medical Faculty, University of Cologne, 50937 Cologne, Germany
8. Department of Pediatrics, Memorial Sloan Kettering Cancer Center, New York, NY, United States of America
9. Hôpital Erasme, Cliniques Universitaires de Bruxelles, Bruxelles, 1070, Belgium
* Corresponding author: Pieter.Mestdagh@UGent.be

## Sheet: True DEgenes 17q gain Fischer
	logFC	AveExpr	t	P.Value	adj.P.Val	B	Type	Symbol
ENSG00000011295	-0.537753	6.38458	-10.138	9.13977e-19	2.636e-14	31.9163	protein_coding	TTC19
ENSG00000214941	-0.505166	4.56034	-9.45466	5.74959e-17	8.2912e-13	27.8038	protein_coding	ZSWIM7
ENSG00000274474	-0.563554	8.21917	-9.21553	2.4116e-16	2.31844e-12	26.5453	protein_coding	YWHAE
ENSG00000074356	-0.518186	7.16052	-8.77951	3.21001e-15	2.3145e-11	24.05	protein_coding	NCBP3
ENSG00000108528	-0.473635	5.44639	-8.70729	4.91083e-15	2.83267e-11	23.6127	protein_coding	SLC25A11
ENSG00000108953	-0.533239	8.13457	-8.64907	6.91326e-15	3.03682e-11	23.3088	protein_coding	YWHAE
ENSG00000070366	-0.420044	6.59785	-8.6201	8.19352e-15	3.03682e-11	23.1439	protein_coding	SMG6
ENSG00000072210	-0.852485	6.73792	-8.58334	1.01621e-14	3.03682e-11	22.9358	protein_coding	ALDH3A2
ENSG00000171953	-0.466933	4.23333	-8.58576	1.00197e-14	3.03682e-11	22.8382	protein_coding	ATPAF2
ENSG00000205309	-0.85208	3.77689	-8.57728	1.05295e-14	3.03682e-11	22.731	protein_coding	NT5M
ENSG00000108523	-0.381135	6.42629	-8.43226	2.4546e-14	6.43574e-11	22.0847	protein_coding	RNF167
ENSG00000170291	-0.370846	4.93342	-8.29219	5.53321e-14	1.32986e-10	21.2624	protein_coding	ELP5
ENSG00000167193	-0.419239	6.34859	-8.24358	7.32855e-14	1.59491e-10	21.0296	protein_coding	CRK
ENSG00000091640	-0.396676	5.16053	-8.21855	8.46727e-14	1.59491e-10	20.8649	protein_coding	SPAG7
ENSG00000132376	-0.464614	5.68243	-8.21332	8.72679e-14	1.59491e-10	20.8518	protein_coding	INPP5K
ENSG00000276016	-1.03098	7.1272	-8.21093	8.84803e-14	1.59491e-10	20.8504	protein_coding	ABR
ENSG00000083290	-0.689262	6.82261	-8.12673	1.43654e-13	2.43713e-10	20.3829	protein_coding	ULK2
ENSG00000072849	-0.373136	5.5459	-8.0308	2.48963e-13	3.98908e-10	19.8409	protein_coding	DERL2
ENSG00000141027	-0.400729	7.28263	-7.97861	3.35442e-13	4.56778e-10	19.5665	protein_coding	NCOR1
ENSG00000141030	-0.445317	5.9107	-7.97525	3.41923e-13	4.56778e-10	19.5414	protein_coding	COPS3
ENSG00000170037	-0.490145	6.63708	-7.97195	3.48432e-13	4.56778e-10	19.5285	protein_coding	CNTROB
ENSG00000170310	-0.472843	3.891	-7.99069	3.13078e-13	4.56778e-10	19.5274	protein_coding	STX8
ENSG00000174231	-0.463325	8.3106	-7.94467	4.07032e-13	4.9578e-10	19.3788	protein_coding	PRPF8
ENSG00000133027	-0.464692	4.39539	-7.9423	4.12563e-13	4.9578e-10	19.3037	protein_coding	PEMT
ENSG00000274442	-0.463233	8.30805	-7.8679	6.29796e-13	7.26557e-10	18.9581	protein_coding	PRPF8
ENSG00000248810	2.05227	0.907533	7.8303	7.79429e-13	8.64597e-10	18.4232	lincRNA	LINC02432
ENSG00000072134	-0.557455	7.06641	-7.73481	1.33696e-12	1.42812e-09	18.2336	protein_coding	EPN2
ENSG00000175826	-0.358504	6.92988	-7.72523	1.41109e-12	1.45347e-09	18.1816	protein_coding	CTDNEP1
ENSG00000006744	-0.378252	5.90593	-7.71317	1.51025e-12	1.50197e-09	18.1119	protein_coding	ELAC2
ENSG00000215041	-0.456729	6.76206	-7.69272	1.69441e-12	1.62895e-09	18.0049	protein_coding	NEURL4
ENSG00000108559	-0.442685	5.44847	-7.67438	1.87844e-12	1.74762e-09	17.8957	protein_coding	NUP88
ENSG00000170296	-0.424475	7.95221	-7.65332	2.11431e-12	1.85211e-09	17.792	protein_coding	GABARAP
ENSG00000133026	-0.511584	7.90895	-7.65291	2.1192e-12	1.85211e-09	17.7898	protein_coding	MYH10
ENSG00000129197	-0.407827	6.91615	-7.58575	3.08718e-12	2.61874e-09	17.4273	protein_coding	RPAIN
ENSG00000141503	-0.467872	7.67438	-7.57	3.37114e-12	2.77792e-09	17.3428	protein_coding	MINK1
ENSG00000265263	-0.576395	5.6667	-7.49609	5.09023e-12	3.93963e-09	16.9402	antisense_RNA
ENSG00000272636	-0.862349	8.82902	-7.49258	5.19073e-12	3.93963e-09	16.9257	protein_coding	DOC2B
ENSG00000141456	-0.386943	6.80642	-7.46082	6.19254e-12	4.47613e-09	16.7569	protein_coding	PELP1
ENSG00000141127	-0.423875	5.77788	-7.46037	6.20801e-12	4.47613e-09	16.7509	protein_coding	PRPSAP2
ENSG00000141026	-0.295239	4.62162	-7.40012	8.66932e-12	6.09834e-09	16.4083	protein_coding	MED9
ENSG00000141034	-0.342566	4.28844	-7.39153	9.09141e-12	6.24299e-09	16.348	protein_coding	GID4
ENSG00000133030	-0.336167	8.83539	-7.36553	1.04956e-11	7.03963e-09	16.248	protein_coding	MPRIP
ENSG00000257718	-1.44459	-0.934252	-7.53844	4.02053e-12	3.221e-09	16.0735	antisense_RNA
ENSG00000166484	-0.480369	5.43678	-7.32371	1.32184e-11	8.66437e-09	16.0214	protein_coding	MAPK7
ENSG00000263272	-0.377122	5.67401	-7.31647	1.37558e-11	8.81627e-09	15.9856	antisense_RNA
ENSG00000131899	-0.497303	5.42251	-7.29487	1.54913e-11	9.37654e-09	15.8689	protein_coding	LLGL1
ENSG00000284137	-0.497303	5.42251	-7.29487	1.54913e-11	9.37654e-09	15.8689	protein_coding	LLGL1
ENSG00000141252	-0.378898	5.70533	-7.28979	1.59305e-11	9.37654e-09	15.8447	protein_coding	VPS53
ENSG00000283883	-0.378898	5.70533	-7.28979	1.59305e-11	9.37654e-09	15.8447	protein_coding	VPS53
ENSG00000065559	-0.478507	5.94163	-7.26633	1.8121e-11	1.04526e-08	15.7218	protein_coding	MAP2K4
ENSG00000174238	-0.383386	6.53313	-7.24085	2.08377e-11	1.17839e-08	15.5887	protein_coding	PITPNA
ENSG00000029725	-0.418608	7.08084	-7.20566	2.52638e-11	1.40122e-08	15.4036	protein_coding	RABEP1
ENSG00000006695	-0.36976	3.87504	-7.15988	3.24377e-11	1.76516e-08	15.1168	protein_coding	COX10
ENSG00000132522	-0.402868	6.02248	-7.13913	3.63198e-11	1.93981e-08	15.0538	protein_coding	GPS2
ENSG00000007168	-0.498163	8.83041	-7.10929	4.27203e-11	2.20714e-08	14.898	protein_coding	PAFAH1B1
ENSG00000233670	-2.18312	5.78841	-7.10871	4.28556e-11	2.20714e-08	14.8876	protein_coding	PIRT
ENSG00000124422	-0.452354	9.55152	-7.07571	5.12611e-11	2.57586e-08	14.7223	protein_coding	USP22
ENSG00000263986	-0.436546	6.83325	-7.07378	5.18012e-11	2.57586e-08	14.7127	antisense_RNA
ENSG00000166579	-0.409242	5.36131	-7.05834	5.63194e-11	2.75306e-08	14.6302	protein_coding	NDEL1
ENSG00000149716	0.357627	5.01507	7.05035	5.88093e-11	2.82687e-08	14.5875	protein_coding	ORAOV1
ENSG00000181908	0.807951	0.596232	7.01209	7.23223e-11	3.41942e-08	14.1611	lincRNA
ENSG00000139117	-1.5288	4.46469	-6.96286	9.42955e-11	4.38641e-08	14.1126	protein_coding	CPNE8
ENSG00000236088	-0.302635	4.31999	-6.95388	9.89639e-11	4.5305e-08	14.0738	processed_transcript	COX10-AS1
ENSG00000177302	-0.406742	4.95621	-6.94295	1.04951e-10	4.65676e-08	14.0302	protein_coding	TOP3A
ENSG00000284238	-0.406742	4.95621	-6.94295	1.04951e-10	4.65676e-08	14.0302	protein_coding	TOP3A
ENSG00000074755	-0.355251	6.72136	-6.93859	1.07443e-10	4.69508e-08	14.0112	protein_coding	ZZEF1
ENSG00000170043	-0.385835	5.82452	-6.90834	1.26376e-10	5.43193e-08	13.8558	protein_coding	TRAPPC1
ENSG00000108557	-0.514558	7.7266	-6.89887	1.32953e-10	5.55723e-08	13.8063	protein_coding	RAI1
ENSG00000112319	-3.32395	3.86218	-6.90585	1.28072e-10	5.43193e-08	13.7825	protein_coding	EYA4
ENSG00000171962	-0.490972	4.87912	-6.88692	1.41736e-10	5.83974e-08	13.7415	protein_coding	DRC3
ENSG00000187607	-0.471857	6.08871	-6.87701	1.49455e-10	6.07103e-08	13.6946	protein_coding	ZNF286A
ENSG00000175662	-0.550018	7.17265	-6.86863	1.56306e-10	6.17537e-08	13.6508	protein_coding	TOM1L2
ENSG00000150787	-0.514279	4.23279	-6.86887	1.56109e-10	6.17537e-08	13.6354	protein_coding	PTS
ENSG00000272770	-0.507392	6.19224	-6.83816	1.83923e-10	7.16826e-08	13.4952	antisense_RNA
ENSG00000185722	-0.402264	7.40549	-6.80302	2.21786e-10	8.5287e-08	13.3144	protein_coding	ANKFY1
ENSG00000263165	-0.435459	4.50724	-6.79216	2.3497e-10	8.80099e-08	13.2532	antisense_RNA
ENSG00000262576	-1.04033	2.49199	-6.79947	2.26006e-10	8.57662e-08	13.2116	protein_coding	PCDHGA4
ENSG00000167699	-0.363663	6.17237	-6.75052	2.93085e-10	1.0837e-07	13.0477	protein_coding	GLOD4
ENSG00000167721	-0.386074	5.78109	-6.74109	3.08105e-10	1.12482e-07	13.0006	protein_coding	TSR1
ENSG00000255517	0.539683	1.9851	6.73808	3.13052e-10	1.12859e-07	12.9018	antisense_RNA
ENSG00000146282	-0.399799	5.39874	-6.71675	3.50441e-10	1.23257e-07	12.8778	protein_coding	RARS2
ENSG00000109046	-0.582068	8.54993	-6.71379	3.55968e-10	1.23692e-07	12.8606	protein_coding	WSB1
ENSG00000245662	-0.527926	2.03643	-6.72798	3.30239e-10	1.17585e-07	12.841	lincRNA	LINC02211
ENSG00000220205	-0.461615	8.10416	-6.67601	4.34521e-10	1.48465e-07	12.6686	protein_coding	VAMP2
ENSG00000175061	-0.556965	8.29361	-6.67426	4.38549e-10	1.48465e-07	12.6599	processed_transcript	LRRC75A-AS1
ENSG00000181350	-0.539297	7.05707	-6.67247	4.42702e-10	1.48465e-07	12.6505	protein_coding	LRRC75A
ENSG00000151490	-1.33365	4.26938	-6.65331	4.89704e-10	1.6234e-07	12.5433	protein_coding	PTPRO
ENSG00000166582	-0.486375	6.37598	-6.64183	5.20182e-10	1.70484e-07	12.4966	protein_coding	CENPV
ENSG00000265511	-0.464335	1.81893	-6.60043	6.46417e-10	2.09476e-07	12.2021	antisense_RNA
ENSG00000269998	-1.17586	1.09562	-6.55273	8.29576e-10	2.65842e-07	11.8945	lincRNA	LINC01930
ENSG00000129255	-0.406331	5.29634	-6.51702	9.99285e-10	3.13265e-07	11.8748	protein_coding	MPDU1
ENSG00000164136	0.749003	2.19583	6.51974	9.85272e-10	3.12266e-07	11.8356	protein_coding	IL15
ENSG00000198740	0.349212	5.76974	6.48253	1.19554e-09	3.61899e-07	11.6996	protein_coding	ZNF652
ENSG00000177370	-0.319482	2.84557	-6.48107	1.20461e-09	3.61899e-07	11.6588	protein_coding	TIMM22
ENSG00000277649	-0.319482	2.84557	-6.48107	1.20461e-09	3.61899e-07	11.6588	protein_coding	TIMM22
ENSG00000278501	-0.319482	2.84557	-6.48107	1.20461e-09	3.61899e-07	11.6588	protein_coding	TIMM22
ENSG00000161960	-0.392073	8.59383	-6.41272	1.71594e-09	5.10201e-07	11.3514	protein_coding	EIF4A1
ENSG00000133028	-0.310417	5.19321	-6.39522	1.87799e-09	5.52684e-07	11.2718	protein_coding	SCO1
ENSG00000129245	-0.355444	6.41052	-6.38807	1.94848e-09	5.67638e-07	11.2294	protein_coding	FXR2
ENSG00000141258	-0.403608	8.15944	-6.3654	2.18954e-09	6.31485e-07	11.1167	protein_coding	SGSM2
ENSG00000121964	-0.612908	5.02429	-6.35726	2.28306e-09	6.45546e-07	11.0867	protein_coding	GTDC1
ENSG00000132383	-0.354565	6.46451	-6.35831	2.27085e-09	6.45546e-07	11.0824	protein_coding	RPA1
ENSG00000196689	-0.468072	5.1613	-6.35104	2.35723e-09	6.54707e-07	11.0551	protein_coding	TRPV1
ENSG00000141504	-0.503988	4.98281	-6.33415	2.57062e-09	7.06089e-07	10.9735	protein_coding	SAT2
ENSG00000226954	0.650916	0.733712	6.35074	2.36086e-09	6.54707e-07	10.9413	lincRNA
ENSG00000197847	0.536409	2.85509	6.32073	2.75365e-09	7.49226e-07	10.8863	transcribed_unitary_pseudogene	SLC22A20
ENSG00000197566	-0.449308	3.54543	-6.29788	3.09512e-09	8.34266e-07	10.7855	protein_coding	ZNF624
ENSG00000171861	-0.322799	3.52213	-6.29367	3.16246e-09	8.44524e-07	10.7653	protein_coding	MRM3
ENSG00000075239	-0.499373	5.016	-6.25186	3.91431e-09	1.03571e-06	10.572	protein_coding	ACAT1
ENSG00000135597	-0.355831	5.73594	-6.23151	4.34125e-09	1.13824e-06	10.4659	protein_coding	REPS1
ENSG00000258297	0.363206	5.40675	6.19494	5.22622e-09	1.33389e-06	10.2898	antisense_RNA
ENSG00000141480	-0.30352	6.50303	-6.19569	5.20658e-09	1.33389e-06	10.287	protein_coding	ARRB2
ENSG00000273802	1.39138	1.32352	6.20027	5.08702e-09	1.32175e-06	10.2682	protein_coding	HIST1H2BG
ENSG00000177427	-0.427249	3.29124	-6.18228	5.57233e-09	1.39749e-06	10.2258	protein_coding	MIEF2
ENSG00000284495	-0.427249	3.29124	-6.18228	5.57233e-09	1.39749e-06	10.2258	protein_coding	MIEF2
ENSG00000175376	0.378791	4.63829	6.17877	5.67208e-09	1.40008e-06	10.2195	protein_coding	EIF1AD
ENSG00000244045	-0.328436	5.31377	-6.1785	5.67974e-09	1.40008e-06	10.2131	protein_coding	TMEM199
ENSG00000141294	0.692054	1.6365	6.16533	6.07087e-09	1.48381e-06	10.1118	protein_coding	LRRC46
ENSG00000108561	-0.387374	5.93295	-6.11312	7.89854e-09	1.9143e-06	9.89156	protein_coding	C1QBP
ENSG00000263345	-0.383038	5.79839	-6.11021	8.01518e-09	1.92638e-06	9.87876	antisense_RNA
ENSG00000146592	-1.17545	6.41064	-6.10429	8.25719e-09	1.96815e-06	9.84819	protein_coding	CREB5
ENSG00000121350	-0.436743	4.39562	-6.06405	1.01034e-08	2.36904e-06	9.67289	protein_coding	PYROXD1
ENSG00000198920	-0.344065	5.11921	-6.06513	1.00492e-08	2.36904e-06	9.67086	protein_coding	KIAA0753
ENSG00000263465	-0.388719	5.76382	-6.02997	1.19801e-08	2.78644e-06	9.49487	protein_coding	SRSF8
ENSG00000262533	-0.347391	4.61632	-6.02153	1.2495e-08	2.88295e-06	9.4694	antisense_RNA
ENSG00000135317	-0.300452	5.93689	-6.0112	1.31549e-08	3.01112e-06	9.40338	protein_coding	SNX14
ENSG00000167720	-0.547934	4.40819	-6.0009	1.38474e-08	3.14466e-06	9.37371	protein_coding	SRR
ENSG00000127804	-0.296513	5.33346	-5.99405	1.43273e-08	3.22824e-06	9.32918	protein_coding	METTL16
ENSG00000108599	-0.217324	4.92569	-5.98865	1.47174e-08	3.29043e-06	9.30934	protein_coding	AKAP10
ENSG00000118496	-0.690266	6.17244	-5.97891	1.54473e-08	3.40089e-06	9.24907	protein_coding	FBXO30
ENSG00000164442	-1.02342	5.2967	-5.97609	1.56647e-08	3.42262e-06	9.24873	protein_coding	CITED2
ENSG00000263388	-0.381992	1.1193	-5.98431	1.50383e-08	3.33631e-06	9.23428	antisense_RNA
ENSG00000173039	0.338028	5.96509	5.97174	1.60067e-08	3.47104e-06	9.21426	protein_coding	RELA
ENSG00000265618	-0.295177	3.885	-5.96399	1.66348e-08	3.5538e-06	9.20033	antisense_RNA
ENSG00000085511	-0.274121	5.40574	-5.95054	1.77809e-08	3.77072e-06	9.1219	protein_coding	MAP3K4
ENSG00000005100	-0.335701	5.40309	-5.94475	1.82979e-08	3.82413e-06	9.09487	protein_coding	DHX33
ENSG00000005108	-0.874093	5.99522	-5.94515	1.82619e-08	3.82413e-06	9.09173	protein_coding	THSD7A
ENSG00000155111	-0.498353	6.25546	-5.93618	1.90911e-08	3.9612e-06	9.04528	protein_coding	CDK19
ENSG00000258924	-0.436021	4.734	-5.92655	2.00217e-08	4.09537e-06	9.01999	processed_transcript
ENSG00000132382	-0.380422	6.15877	-5.92088	2.05902e-08	4.18198e-06	8.97341	protein_coding	MYBBP1A
ENSG00000197616	2.53424	-0.876951	5.9651	1.65433e-08	3.5538e-06	8.96003	protein_coding	MYH6
ENSG00000161956	-0.296236	5.95298	-5.91575	2.11183e-08	4.25925e-06	8.95076	protein_coding	SENP3
ENSG00000128482	-0.612058	5.92527	-5.9105	2.16724e-08	4.34066e-06	8.92759	protein_coding	RNF112
ENSG00000178971	-0.392276	6.51483	-5.89935	2.28981e-08	4.52331e-06	8.86963	protein_coding	CTC1
ENSG00000146166	1.34767	0.2743	5.90132	2.26759e-08	4.51031e-06	8.81552	protein_coding	LGSN
ENSG00000264352	-0.297715	4.70497	-5.87856	2.53655e-08	4.90984e-06	8.7949	misc_RNA	RN7SL602P
ENSG00000108509	-0.361565	6.52561	-5.88311	2.48037e-08	4.86642e-06	8.79309	protein_coding	CAMTA2
ENSG00000158486	0.865238	-0.703041	5.92695	1.99815e-08	4.09537e-06	8.79258	protein_coding	DNAH3
ENSG00000179859	-0.356265	3.21935	-5.8704	2.64035e-08	5.07669e-06	8.75977	protein_coding
ENSG00000025796	-0.434324	7.13809	-5.86522	2.70838e-08	5.17301e-06	8.7073	protein_coding	SEC63
ENSG00000104313	-1.63033	5.4805	-5.84469	2.99551e-08	5.64663e-06	8.63289	protein_coding	EYA1
ENSG00000231595	-0.3608	0.729842	-5.85133	2.8995e-08	5.50161e-06	8.60269	lincRNA
ENSG00000137877	0.731109	3.29233	5.83342	3.16546e-08	5.92825e-06	8.59154	protein_coding	SPTBN5
ENSG00000091428	-0.838706	5.47383	-5.82915	3.23242e-08	6.0146e-06	8.55425	protein_coding	RAPGEF4
ENSG00000111266	-0.455012	5.49705	-5.82533	3.29336e-08	6.04993e-06	8.53335	protein_coding	DUSP16
ENSG00000280962	-0.455012	5.49705	-5.82533	3.29336e-08	6.04993e-06	8.53335	protein_coding	DUSP16
ENSG00000132589	-0.377449	7.1561	-5.80244	3.68309e-08	6.68076e-06	8.41338	protein_coding	FLOT2
ENSG00000167862	0.383701	3.5148	5.79029	3.90811e-08	6.91495e-06	8.39309	protein_coding	MRPL58
ENSG00000174851	0.401127	4.98133	5.79034	3.90718e-08	6.91495e-06	8.37589	protein_coding	YIF1A
ENSG00000170004	-0.363771	8.95164	-5.79175	3.88041e-08	6.91495e-06	8.36813	protein_coding	CHD3
ENSG00000110367	-0.356844	7.65241	-5.79248	3.86657e-08	6.91495e-06	8.36688	protein_coding	DDX6
ENSG00000254031	-1.62406	2.44481	-5.77109	4.2911e-08	7.54631e-06	8.28899	antisense_RNA
ENSG00000234203	-0.374601	3.4029	-5.75956	4.5385e-08	7.88524e-06	8.25128	antisense_RNA
ENSG00000265126	-0.615289	2.89882	-5.74947	4.76659e-08	8.23192e-06	8.2012	antisense_RNA
ENSG00000126391	0.334844	4.8509	5.74425	4.88879e-08	8.39271e-06	8.16538	protein_coding	FRMD8
ENSG00000250451	-1.90448	0.776614	-5.76426	4.43613e-08	7.75408e-06	8.15754	antisense_RNA	HOXC-AS1
ENSG00000168958	-0.280767	6.08194	-5.73202	5.18762e-08	8.85302e-06	8.09113	protein_coding	MFF
ENSG00000136267	-1.7628	4.44764	-5.72468	5.37536e-08	9.06612e-06	8.09106	protein_coding	DGKB
ENSG00000234567	-2.25851	-1.83836	-5.88135	2.50202e-08	4.87572e-06	8.07738	antisense_RNA
ENSG00000108963	-0.407644	6.46501	-5.72818	5.28487e-08	8.96594e-06	8.07078	protein_coding	DPH1
ENSG00000150768	-0.418091	5.11393	-5.71454	5.64581e-08	9.46691e-06	8.02693	protein_coding	DLAT
ENSG00000187838	-0.394942	4.17307	-5.70322	5.96333e-08	9.77206e-06	7.99169	protein_coding	PLSCR3
ENSG00000284009	-0.394942	4.17307	-5.70322	5.96333e-08	9.77206e-06	7.99169	protein_coding	PLSCR3
ENSG00000178235	-1.76599	3.24808	-5.70096	6.02876e-08	9.82348e-06	7.9816	protein_coding	SLITRK1
ENSG00000112137	-0.449661	5.49814	-5.7037	5.94942e-08	9.77206e-06	7.96951	protein_coding	PHACTR1
ENSG00000282833	-0.449661	5.49814	-5.7037	5.94942e-08	9.77206e-06	7.96951	protein_coding	PHACTR1
ENSG00000117859	-0.277338	6.58201	-5.6984	6.10383e-08	9.88991e-06	7.93234	protein_coding	OSBPL9
ENSG00000284020	-0.629826	1.8847	-5.69258	6.27757e-08	1.00718e-05	7.92944	miRNA	MIR4697
ENSG00000166037	-0.384516	5.8821	-5.69231	6.28593e-08	1.00718e-05	7.91055	protein_coding	CEP57
ENSG00000272428	-2.36587	-1.47919	-5.82099	3.36401e-08	6.14059e-06	7.88388	lincRNA
ENSG00000179057	0.637517	1.74836	5.67805	6.73341e-08	1.07292e-05	7.86747	protein_coding	IGSF22
ENSG00000233822	0.7572	1.61914	5.67299	6.89954e-08	1.09335e-05	7.84286	protein_coding	HIST1H2BN
ENSG00000077380	-0.364729	7.40704	-5.6716	6.94592e-08	1.09468e-05	7.80719	protein_coding	DYNC1I2
ENSG00000200463	-0.572781	0.592564	-5.66894	7.03534e-08	1.10275e-05	7.77101	snoRNA	SNORD118
ENSG00000183208	0.244802	2.86997	5.6362	8.2341e-08	1.26994e-05	7.68971	protein_coding	GDPGP1
ENSG00000203867	1.48855	1.48525	5.63818	8.15656e-08	1.26475e-05	7.68618	protein_coding	RBM20
ENSG00000278741	-1.05059	4.96041	-5.63393	8.32431e-08	1.27473e-05	7.6662	protein_coding	ABR
ENSG00000243335	-0.36799	6.17214	-5.63101	8.4419e-08	1.27473e-05	7.62594	protein_coding	KCTD7
ENSG00000221926	-0.45887	5.13601	-5.62696	8.60729e-08	1.29293e-05	7.62562	protein_coding	TRIM16
ENSG00000049618	-0.277353	7.5464	-5.62583	8.65415e-08	1.29323e-05	7.59732	protein_coding	ARID1B
ENSG00000180638	-0.674339	0.51585	-5.63144	8.42444e-08	1.27473e-05	7.59674	protein_coding	SLC47A2
ENSG00000072518	0.334789	5.81848	5.62232	8.80076e-08	1.30836e-05	7.58818	protein_coding	MARK2
ENSG00000255467	-0.436136	2.56052	-5.61105	9.28879e-08	1.37384e-05	7.5736	antisense_RNA
ENSG00000169550	2.82467	-0.448721	5.63264	8.37605e-08	1.27473e-05	7.54771	protein_coding	MUC15
ENSG00000077616	-0.862344	4.79087	-5.60432	9.59252e-08	1.40435e-05	7.53369	protein_coding	NAALAD2
ENSG00000170074	2.55203	0.880106	5.60561	9.53384e-08	1.40289e-05	7.52356	protein_coding	FAM153A
ENSG00000258315	-0.353812	4.84528	-5.60194	9.70225e-08	1.41324e-05	7.51786	protein_coding	C17orf49
ENSG00000197584	-1.85957	-0.298712	-5.6518	7.64e-08	1.19106e-05	7.51086	protein_coding	KCNMB2
ENSG00000186532	-0.292708	4.81259	-5.59319	1.01165e-07	1.46618e-05	7.47851	protein_coding	SMYD4
ENSG00000197417	-0.413405	4.4803	-5.55555	1.21047e-07	1.74556e-05	7.31676	protein_coding	SHPK
ENSG00000260487	0.278893	1.95829	5.54498	1.27282e-07	1.81729e-05	7.27536	antisense_RNA
ENSG00000115109	-0.461184	5.81978	-5.54657	1.26325e-07	1.81261e-05	7.24661	protein_coding	EPB41L5
ENSG00000109927	-0.512752	3.25377	-5.51733	1.4512e-07	2.04166e-05	7.15835	protein_coding	TECTA
ENSG00000263412	0.467827	1.60998	5.5137	1.47637e-07	2.05624e-05	7.13328	processed_transcript
ENSG00000150337	1.06432	0.598194	5.51826	1.44481e-07	2.04166e-05	7.12848	protein_coding	FCGR1A
ENSG00000173933	0.27188	6.71868	5.51614	1.45942e-07	2.04326e-05	7.09955	protein_coding	RBM4
ENSG00000168040	0.387571	3.58839	5.50277	1.55473e-07	2.1151e-05	7.09103	protein_coding	FADD
ENSG00000108474	-0.353829	4.51706	-5.50461	1.54122e-07	2.1151e-05	7.08686	protein_coding	PIGL
ENSG00000268403	0.509131	1.52592	5.50321	1.55152e-07	2.1151e-05	7.08596	antisense_RNA
ENSG00000004139	-0.475518	7.64279	-5.51276	1.48295e-07	2.05624e-05	7.08366	protein_coding	SARM1
ENSG00000250771	0.535967	0.748611	5.50677	1.52556e-07	2.1052e-05	7.0821	transcribed_unprocessed_pseudogene
ENSG00000183873	-1.11708	3.66634	-5.49744	1.59439e-07	2.14877e-05	7.06932	protein_coding	SCN5A
ENSG00000141194	0.567659	-0.594669	5.5286	1.37572e-07	1.95454e-05	7.06049	protein_coding	OR4D1
ENSG00000173264	0.393864	4.88141	5.49806	1.58974e-07	2.14877e-05	7.0435	protein_coding	GPR137
ENSG00000246731	0.394474	2.06697	5.48717	1.67362e-07	2.22945e-05	7.02122	antisense_RNA
ENSG00000117069	-1.30669	4.27643	-5.48669	1.67744e-07	2.22945e-05	7.01664	protein_coding	ST6GALNAC5
ENSG00000253347	0.532646	0.281748	5.49534	1.61026e-07	2.16007e-05	7.00827	antisense_RNA
ENSG00000172932	0.292309	6.11511	5.48356	1.70242e-07	2.25227e-05	6.95623	protein_coding	ANKRD13D
ENSG00000015532	0.422522	4.54901	5.47665	1.75879e-07	2.31622e-05	6.95619	protein_coding	XYLT2
ENSG00000206380	-0.373183	3.98517	-5.47118	1.80471e-07	2.35006e-05	6.94813	protein_coding	C6orf48
ENSG00000234728	-0.373183	3.98517	-5.47118	1.80471e-07	2.35006e-05	6.94813	protein_coding	C6orf48
ENSG00000135740	0.615639	4.09649	5.46872	1.82578e-07	2.36131e-05	6.93062	protein_coding	SLC9A5
ENSG00000180806	-1.58581	3.63755	-5.46301	1.87552e-07	2.41481e-05	6.91725	protein_coding	HOXC9
ENSG00000158292	-0.581601	6.22086	-5.47069	1.80893e-07	2.35006e-05	6.89989	protein_coding	GPR153
ENSG00000233223	-0.375787	3.3616	-5.45678	1.93133e-07	2.47562e-05	6.88978	antisense_RNA
ENSG00000112541	-1.381	4.74591	-5.44163	2.0739e-07	2.63495e-05	6.80851	protein_coding	PDE10A
ENSG00000174165	0.345604	3.93381	5.4399	2.09078e-07	2.64475e-05	6.8071	protein_coding	ZDHHC24
ENSG00000180549	0.89177	0.219162	5.44338	2.05689e-07	2.6249e-05	6.78265	protein_coding	FUT7
ENSG00000258240	0.644603	1.78227	5.43319	2.15771e-07	2.70568e-05	6.78243	lincRNA
ENSG00000158106	0.970145	3.08758	5.42683	2.22307e-07	2.73998e-05	6.75718	protein_coding	RHPN1
ENSG00000256806	-0.444625	3.45004	-5.42541	2.23783e-07	2.74644e-05	6.75113	protein_coding	C17orf100
ENSG00000149761	0.365108	3.84933	5.42692	2.22207e-07	2.73998e-05	6.75106	protein_coding	NUDT22
ENSG00000132507	-0.302137	7.4264	-5.43694	2.12004e-07	2.67004e-05	6.7428	protein_coding	EIF5A
ENSG00000178921	-0.396899	5.91116	-5.43063	2.18371e-07	2.72643e-05	6.72367	protein_coding	PFAS
ENSG00000108469	0.317533	5.43414	5.42746	2.2165e-07	2.73998e-05	6.71476	protein_coding	RECQL5
ENSG00000086848	-0.319202	5.05715	-5.41647	2.33362e-07	2.83983e-05	6.67897	protein_coding	ALG9
ENSG00000183773	0.749639	0.360802	5.41551	2.34413e-07	2.84063e-05	6.66998	protein_coding	AIFM3
ENSG00000072778	-0.342348	8.09391	-5.41987	2.29676e-07	2.80681e-05	6.66784	protein_coding	ACADVL
ENSG00000204860	0.892315	2.28607	5.40415	2.47205e-07	2.91039e-05	6.65876	antisense_RNA	FAM201A
ENSG00000173452	-0.968189	4.4519	-5.40645	2.44568e-07	2.91039e-05	6.65604	protein_coding	TMEM196
ENSG00000245648	-1.24801	3.62195	-5.40326	2.48242e-07	2.91039e-05	6.65373	antisense_RNA
ENSG00000226763	0.399214	1.31086	5.40444	2.46873e-07	2.91039e-05	6.65076	protein_coding	SRRM5
ENSG00000236618	-0.376246	2.7124	-5.40113	2.50719e-07	2.92753e-05	6.64579	antisense_RNA	PITPNA-AS1
ENSG00000204650	0.402478	5.64226	5.41203	2.3826e-07	2.87517e-05	6.64195	transcribed_unitary_pseudogene	LINC02210
ENSG00000196104	-1.64173	3.20877	-5.39602	2.56786e-07	2.98628e-05	6.62356	protein_coding	SPOCK3
ENSG00000115556	-0.677552	5.7313	-5.40389	2.47514e-07	2.91039e-05	6.60972	protein_coding	PLCD4
ENSG00000235085	-0.443991	0.166627	-5.40825	2.42515e-07	2.91039e-05	6.60663	antisense_RNA
ENSG00000137504	-0.343097	6.79061	-5.40438	2.4694e-07	2.91039e-05	6.59867	protein_coding	CREBZF
ENSG00000228594	-1.20988	2.33957	-5.38903	2.65311e-07	3.06073e-05	6.59036	protein_coding	FNDC10
ENSG00000001460	0.687654	2.03042	5.38321	2.72604e-07	3.09621e-05	6.56631	protein_coding	STPG1
ENSG00000247271	0.428375	2.13894	5.38315	2.7268e-07	3.09621e-05	6.56629	antisense_RNA	ZBED5-AS1
ENSG00000165186	-1.08003	5.48596	-5.39054	2.63443e-07	3.05139e-05	6.56027	protein_coding	PTCHD1
ENSG00000088340	0.712995	3.15692	5.38016	2.7652e-07	3.1275e-05	6.55232	transcribed_unitary_pseudogene	FER1L4
ENSG00000132321	1.32102	2.04561	5.37616	2.8172e-07	3.17386e-05	6.53624	protein_coding	IQCA1
ENSG00000151348	0.278212	5.67497	5.38679	2.68093e-07	3.0805e-05	6.52945	protein_coding	EXT2
ENSG00000204387	-0.382443	3.88881	-5.3654	2.96201e-07	3.31114e-05	6.48278	protein_coding	C6orf48
ENSG00000110104	0.462625	3.4818	5.36348	2.98857e-07	3.31513e-05	6.47694	protein_coding	CCDC86
ENSG00000198133	0.936831	2.82422	5.36175	3.01279e-07	3.32919e-05	6.47337	protein_coding	TMEM229B
ENSG00000112701	-0.28274	6.86575	-5.37163	2.87729e-07	3.22895e-05	6.45273	protein_coding	SENP6
ENSG00000232022	0.859681	-0.996944	5.3846	2.70849e-07	3.09621e-05	6.40055	transcribed_unprocessed_pseudogene	FAAHP1
ENSG00000181222	-0.390837	8.40817	-5.3565	3.0872e-07	3.39839e-05	6.38759	protein_coding	POLR2A
ENSG00000118689	-0.575019	8.22451	-5.3555	3.10161e-07	3.40128e-05	6.38216	protein_coding	FOXO3
ENSG00000123636	-0.438146	6.05395	-5.35093	3.16821e-07	3.44809e-05	6.36777	protein_coding	BAZ2B
ENSG00000147206	1.34895	-0.187305	5.35104	3.16666e-07	3.44809e-05	6.36264	protein_coding	NXF3
ENSG00000187486	0.851954	0.51565	5.33951	3.34089e-07	3.58196e-05	6.35196	protein_coding	KCNJ11
ENSG00000122584	-1.13768	6.9615	-5.34827	3.20767e-07	3.47791e-05	6.35081	protein_coding	NXPH1
ENSG00000259905	0.629431	2.00545	5.33255	3.45048e-07	3.65865e-05	6.34647	lincRNA	PWRN1
ENSG00000174744	0.395353	4.28128	5.33701	3.37983e-07	3.61028e-05	6.34524	protein_coding	BRMS1
ENSG00000173914	0.318846	5.50455	5.34388	3.27369e-07	3.5362e-05	6.34253	protein_coding	RBM4B
ENSG00000183826	-0.343319	5.43805	-5.34145	3.31086e-07	3.56301e-05	6.33698	protein_coding	BTBD9
ENSG00000264885	-0.565952	6.36084	-5.33586	3.39795e-07	3.61625e-05	6.29823	sense_intronic
ENSG00000170222	-0.377606	2.80995	-5.32087	3.64249e-07	3.79253e-05	6.29665	protein_coding	ADPRM
ENSG00000174516	0.414902	3.68562	5.32182	3.62649e-07	3.79253e-05	6.29218	protein_coding	PELI3
ENSG00000178307	-0.265672	3.9911	-5.32189	3.62528e-07	3.79253e-05	6.2901	protein_coding	TMEM11
ENSG00000136463	0.337847	3.99603	5.32215	3.62081e-07	3.79253e-05	6.28779	protein_coding	TACO1
ENSG00000011143	0.340452	4.62383	5.31387	3.7624e-07	3.90329e-05	6.23417	protein_coding	MKS1
ENSG00000141219	0.326731	5.83362	5.31159	3.80237e-07	3.93061e-05	6.19454	protein_coding	C17orf80
ENSG00000144407	1.6506	-0.951418	5.32118	3.63721e-07	3.79253e-05	6.16243	protein_coding	PTH2R
ENSG00000103460	-0.708384	4.49251	-5.29441	4.11652e-07	4.19521e-05	6.16132	protein_coding	TOX3
ENSG00000134909	-0.389218	5.27617	-5.29815	4.04605e-07	4.13802e-05	6.15126	protein_coding	ARHGAP32
ENSG00000161970	-0.444866	8.63429	-5.30091	3.99466e-07	4.11256e-05	6.14364	protein_coding	RPL26
ENSG00000254721	0.377824	3.02967	5.28561	4.28714e-07	4.3082e-05	6.14264	antisense_RNA
ENSG00000179029	-0.46221	3.98071	-5.28622	4.27503e-07	4.3082e-05	6.13611	protein_coding	TMEM107
ENSG00000213246	0.300806	5.80567	5.29299	4.1436e-07	4.20576e-05	6.11329	protein_coding	SUPT4H1
ENSG00000151914	-0.491609	8.69813	-5.29234	4.15604e-07	4.20576e-05	6.10633	protein_coding	DST
ENSG00000187775	0.376543	3.39351	5.27782	4.44392e-07	4.41956e-05	6.10557	protein_coding	DNAH17
ENSG00000065621	0.656007	3.27263	5.27239	4.5564e-07	4.48502e-05	6.08258	protein_coding	GSTO2
ENSG00000141040	-0.372357	2.89083	-5.26845	4.63985e-07	4.5362e-05	6.07024	protein_coding	ZNF287
ENSG00000132535	-0.457735	6.84855	-5.28481	4.30292e-07	4.30905e-05	6.07002	protein_coding	DLG4
ENSG00000047932	-0.260596	6.1428	-5.28036	4.39208e-07	4.38311e-05	6.05521	protein_coding	GOPC
ENSG00000255959	0.508134	1.24871	5.266	4.69239e-07	4.55667e-05	6.05478	antisense_RNA
ENSG00000256813	0.460158	0.833885	5.26742	4.66193e-07	4.54239e-05	6.05321	antisense_RNA
ENSG00000129219	-0.527543	5.02432	-5.27354	4.53239e-07	4.47666e-05	6.05254	protein_coding	PLD2
ENSG00000278517	-0.846729	-1.8947	-5.36437	2.97625e-07	3.31421e-05	6.03615	miRNA	MIR6865
ENSG00000170315	-0.261465	9.22072	-5.27447	4.51307e-07	4.4729e-05	6.03231	protein_coding	UBB
ENSG00000182327	-0.643859	1.53827	-5.26071	4.80807e-07	4.60696e-05	6.0321	protein_coding	GLTPD2
ENSG00000179119	0.349377	4.36807	5.26201	4.77943e-07	4.59478e-05	6.01565	protein_coding	SPTY2D1
ENSG00000152495	-0.83001	6.76123	-5.27077	4.59052e-07	4.50324e-05	6.00989	protein_coding	CAMK4
ENSG00000135336	-0.293558	5.07265	-5.26339	4.74915e-07	4.58094e-05	6.00447	protein_coding	ORC3
ENSG00000267532	-0.332379	4.56631	-5.25829	4.86178e-07	4.643e-05	5.99863	antisense_RNA	MIR497HG
ENSG00000185436	1.77563	-0.158376	5.25689	4.89324e-07	4.65762e-05	5.9697	protein_coding	IFNLR1
ENSG00000249715	0.628967	1.18971	5.24167	5.24733e-07	4.97823e-05	5.95075	protein_coding	FER1L5
ENSG00000164099	-1.56369	2.82971	-5.23952	5.29951e-07	4.99769e-05	5.94685	protein_coding	PRSS12
ENSG00000244752	1.29734	-1.73376	5.30025	4.0069e-07	4.11256e-05	5.93601	protein_coding	CRYBB2
ENSG00000262585	0.699039	0.196855	5.23939	5.30249e-07	4.99769e-05	5.91254	lincRNA	LINC01979
ENSG00000272106	-0.418707	4.26842	-5.23385	5.43896e-07	5.04389e-05	5.90229	antisense_RNA
ENSG00000276101	0.307432	3.51701	5.22801	5.58652e-07	5.15989e-05	5.88925	antisense_RNA
ENSG00000064309	-0.483847	5.18632	-5.23388	5.43825e-07	5.04389e-05	5.87439	protein_coding	CDON
ENSG00000174282	-0.300315	5.89022	-5.23648	5.37384e-07	5.01576e-05	5.8672	protein_coding	ZBTB4
ENSG00000283868	-0.300315	5.89022	-5.23648	5.37384e-07	5.01576e-05	5.8672	protein_coding	ZBTB4
ENSG00000101448	0.371831	0.178078	5.22698	5.613e-07	5.15989e-05	5.85666	protein_coding	EPPIN
ENSG00000266872	-0.417923	3.80194	-5.21938	5.81164e-07	5.25262e-05	5.85048	antisense_RNA
ENSG00000226087	-1.21021	-0.796181	-5.26391	4.73771e-07	4.58094e-05	5.8452	lincRNA
ENSG00000088756	-0.46533	4.03081	-5.21809	5.84616e-07	5.25262e-05	5.8405	protein_coding	ARHGAP28
ENSG00000256116	0.37812	2.75297	5.21368	5.96504e-07	5.33341e-05	5.83518	antisense_RNA
ENSG00000278828	1.18156	-0.326176	5.22679	5.61772e-07	5.15989e-05	5.82947	protein_coding	HIST1H3H
ENSG00000239704	-0.78549	4.62203	-5.21835	5.8392e-07	5.25262e-05	5.82819	protein_coding	CDRT4
ENSG00000258590	1.49728	-0.949954	5.23755	5.34747e-07	5.01576e-05	5.81425	transcribed_unprocessed_pseudogene	NBEAP1
ENSG00000111276	-0.292665	6.60116	-5.22515	5.66016e-07	5.18124e-05	5.81021	protein_coding	CDKN1B
ENSG00000254461	0.379668	3.20763	5.20731	6.14145e-07	5.45001e-05	5.8043	antisense_RNA
ENSG00000115504	-0.2881	6.46226	-5.22042	5.78416e-07	5.24595e-05	5.79054	protein_coding	EHBP1
ENSG00000168646	0.508323	4.02861	5.20401	6.23474e-07	5.47542e-05	5.7736	protein_coding	AXIN2
ENSG00000137266	0.322878	4.2912	5.20435	6.22492e-07	5.47542e-05	5.76864	protein_coding	SLC22A23
ENSG00000174996	0.377367	6.22768	5.21339	5.97306e-07	5.33341e-05	5.76067	protein_coding	KLC2
ENSG00000196591	-0.417538	7.72266	-5.21189	6.01426e-07	5.35362e-05	5.75066	protein_coding	HDAC2
ENSG00000180573	0.987911	2.98975	5.19088	6.61958e-07	5.76784e-05	5.73446	protein_coding	HIST1H2AC
ENSG00000219200	-0.270409	6.04177	-5.20583	6.18295e-07	5.47002e-05	5.73151	protein_coding	RNASEK
ENSG00000004975	-0.295081	5.9249	-5.20361	6.24602e-07	5.47542e-05	5.72373	protein_coding	DVL2
ENSG00000276966	1.02988	-0.321651	5.19263	6.56701e-07	5.73936e-05	5.68678	protein_coding	HIST1H4E
ENSG00000226710	-0.363815	3.91016	-5.1794	6.97528e-07	6.04126e-05	5.67653	protein_coding	C6orf48
ENSG00000151322	-0.911764	2.82201	-5.17229	7.20451e-07	6.16574e-05	5.66006	protein_coding	NPAS3
ENSG00000278768	-0.351062	3.90927	-5.17486	7.12075e-07	6.13043e-05	5.65704	antisense_RNA	BACE1-AS
ENSG00000166897	2.4491	-0.886201	5.18704	6.73643e-07	5.85197e-05	5.62191	protein_coding	ELFN2
ENSG00000234776	0.73815	-1.64093	5.22122	5.76296e-07	5.2432e-05	5.61548	protein_coding	C11orf94
ENSG00000265401	-0.25575	9.16194	-5.17868	6.99811e-07	6.04289e-05	5.6151	antisense_RNA
ENSG00000148942	1.5071	-0.387118	5.17133	7.23592e-07	6.1743e-05	5.59754	protein_coding	SLC5A12
ENSG00000171124	0.681884	-1.81222	5.22451	5.67689e-07	5.18124e-05	5.59116	protein_coding	FUT3
ENSG00000179912	-0.341349	7.21023	-5.17317	7.17568e-07	6.15934e-05	5.58265	protein_coding	R3HDM2
ENSG00000225546	0.502958	-0.102703	5.16421	7.47433e-07	6.31731e-05	5.57918	lincRNA	LINC02476
ENSG00000260233	0.307241	2.71568	5.15062	7.94997e-07	6.60764e-05	5.56716	processed_transcript	SSSCA1-AS1
ENSG00000133193	0.283687	5.1252	5.16121	7.57689e-07	6.37099e-05	5.55579	protein_coding	FAM104A
ENSG00000100346	1.98158	1.5808	5.14693	8.084e-07	6.68053e-05	5.55366	protein_coding	CACNA1I
ENSG00000172732	0.288338	5.39494	5.15561	7.77185e-07	6.49704e-05	5.52424	protein_coding	MUS81
ENSG00000029363	-0.264332	7.77381	-5.15792	7.69071e-07	6.4479e-05	5.51709	protein_coding	BCLAF1
ENSG00000182985	-0.637825	8.3478	-5.15219	7.89367e-07	6.57981e-05	5.49439	protein_coding	CADM1
ENSG00000159111	0.354912	5.5059	5.14712	8.07717e-07	6.68053e-05	5.48484	protein_coding	MRPL10
ENSG00000187013	0.866083	-1.14619	5.16675	7.38821e-07	6.26716e-05	5.48388	lincRNA	C17orf82
ENSG00000267334	1.20891	-1.19974	5.16371	7.49114e-07	6.31731e-05	5.47382	lincRNA
ENSG00000125650	0.337419	2.44296	5.12814	8.80237e-07	7.11928e-05	5.4735	protein_coding	PSPN
ENSG00000274588	-1.381	5.40752	-5.1386	8.39536e-07	6.87871e-05	5.4683	protein_coding	DGKK
ENSG00000143933	-0.344533	9.45873	-5.14155	8.28387e-07	6.82615e-05	5.45753	protein_coding	CALM2
ENSG00000108587	-0.254458	6.26859	-5.13883	8.38632e-07	6.87871e-05	5.43924	protein_coding	GOSR1
ENSG00000133895	0.354439	5.71664	5.1332	8.60292e-07	7.01584e-05	5.42079	protein_coding	MEN1
ENSG00000105953	-0.278686	7.08741	-5.13299	8.61137e-07	7.01584e-05	5.40951	protein_coding	OGDH
ENSG00000173120	0.318687	7.23499	5.13201	8.6494e-07	7.02696e-05	5.40507	protein_coding	KDM2A
ENSG00000227543	-0.252115	5.56362	-5.12789	8.81239e-07	7.11928e-05	5.4041	processed_transcript	SPAG5-AS1
ENSG00000076826	-1.38504	5.06965	-5.11741	9.2397e-07	7.42291e-05	5.38817	protein_coding	CAMSAP3
ENSG00000204677	1.15902	-0.384486	5.12016	9.12565e-07	7.35176e-05	5.38488	protein_coding	FAM153C
ENSG00000255104	-1.71839	0.692793	-5.113	9.42582e-07	7.53047e-05	5.3717	protein_coding
ENSG00000167695	-0.338377	4.00881	-5.10521	9.76294e-07	7.71433e-05	5.35793	protein_coding	FAM57A
ENSG00000244550	-0.219288	4.13118	-5.1046	9.79e-07	7.71457e-05	5.35105	processed_transcript
ENSG00000118432	-1.12094	5.43088	-5.10909	9.5939e-07	7.62252e-05	5.33724	protein_coding	CNR1
ENSG00000109099	-0.689257	7.80399	-5.11574	9.31008e-07	7.45867e-05	5.33567	protein_coding	PMP22
ENSG00000233030	0.758733	-0.0749473	5.10126	9.93875e-07	7.81045e-05	5.32456	antisense_RNA
ENSG00000277224	1.28952	-2.19656	5.17001	7.27958e-07	6.19323e-05	5.32109	protein_coding	HIST1H2BF
ENSG00000132591	-0.273514	5.86223	-5.10912	9.59243e-07	7.62252e-05	5.31746	protein_coding	ERAL1
ENSG00000272888	-0.344733	6.4391	-5.10659	9.70271e-07	7.6878e-05	5.29951	processed_transcript	LINC01578
ENSG00000205212	1.60638	1.82221	5.08615	1.06387e-06	8.27039e-05	5.29835	protein_coding	CCDC144NL
ENSG00000180626	-0.332567	4.66064	-5.09118	1.04007e-06	8.12921e-05	5.27728	protein_coding	ZNF594
ENSG00000174547	0.39846	3.67093	5.08074	1.09011e-06	8.45156e-05	5.25803	protein_coding	MRPL11
ENSG00000232377	-0.707478	-0.4241	-5.09395	1.02714e-06	8.04991e-05	5.23324	antisense_RNA
ENSG00000271755	-0.500551	2.1823	-5.06964	1.14584e-06	8.78912e-05	5.22957	lincRNA
ENSG00000141068	-0.385518	6.7941	-5.08629	1.06318e-06	8.27039e-05	5.2105	protein_coding	KSR1
ENSG00000267426	0.445071	2.02146	5.06337	1.17857e-06	9.01621e-05	5.20321	protein_coding
ENSG00000013306	0.330147	6.47869	5.07718	1.10768e-06	8.56475e-05	5.1723	protein_coding	SLC25A39
ENSG00000182173	0.360598	5.21643	5.07038	1.14205e-06	8.78343e-05	5.164	protein_coding	TSEN54
ENSG00000117569	-0.38652	6.61646	-5.07478	1.11971e-06	8.6346e-05	5.16233	protein_coding	PTBP2
ENSG00000108591	-0.396537	5.15784	-5.06097	1.19133e-06	9.0897e-05	5.13192	protein_coding	DRG2
ENSG00000262050	-0.401688	1.03049	-5.0417	1.29873e-06	9.88305e-05	5.10875	antisense_RNA
ENSG00000230333	-0.663416	1.27419	-5.03733	1.32441e-06	0.00010052	5.09259	processed_transcript
ENSG00000175106	-0.398943	2.67917	-5.02195	1.41858e-06	0.000106545	5.02859	protein_coding	TVP23C
ENSG00000272505	-0.618367	1.77947	-5.01949	1.4343e-06	0.000107446	5.02157	lincRNA
ENSG00000151615	-3.02343	1.55977	-5.02233	1.4162e-06	0.000106545	5.01357	protein_coding	POU4F2
ENSG00000184678	0.825361	4.26212	5.02484	1.40043e-06	0.000105733	5.00143	protein_coding	HIST2H2BE
ENSG00000279765	-0.315422	4.94169	-5.02812	1.38004e-06	0.000104467	4.99971	protein_coding
ENSG00000258573	1.18024	0.188884	5.01808	1.44331e-06	0.000107671	4.99877	antisense_RNA
ENSG00000239884	-0.33687	1.76827	-5.01341	1.47367e-06	0.00010898	4.99653	misc_RNA	RN7SL608P
ENSG00000162194	0.337772	3.1158	5.01391	1.47043e-06	0.00010898	4.98858	protein_coding	LBHD1
ENSG00000122335	-0.347006	4.15455	-5.01786	1.44477e-06	0.000107671	4.98537	protein_coding	SERAC1
ENSG00000108961	-0.304497	4.04932	-5.01556	1.45966e-06	0.0001085	4.97859	protein_coding	RANGRF
ENSG00000141179	0.3834	3.58584	5.00795	1.51004e-06	0.000110817	4.95451	protein_coding	PCTP
ENSG00000171004	-1.43267	4.65575	-5.00206	1.55018e-06	0.000113474	4.91395	protein_coding	HS6ST2
ENSG00000009844	-0.268512	5.63357	-5.01233	1.48081e-06	0.000109228	4.9107	protein_coding	VTA1
ENSG00000158406	0.742881	0.617523	4.99256	1.61711e-06	0.000117183	4.90459	protein_coding	HIST1H4H
ENSG00000276180	0.795011	0.686654	4.99157	1.62423e-06	0.000117307	4.90176	protein_coding	HIST1H4I
ENSG00000264666	-0.261651	2.10425	-4.99037	1.63293e-06	0.000117307	4.90067	antisense_RNA
ENSG00000163539	-0.458838	8.39235	-5.00886	1.50388e-06	0.000110647	4.88301	protein_coding	CLASP2
ENSG00000131037	-0.766276	1.62682	-4.98556	1.66816e-06	0.000119064	4.88152	protein_coding	EPS8L1
ENSG00000079841	-0.617987	4.78792	-4.99007	1.63508e-06	0.000117307	4.84908	protein_coding	RIMS1
ENSG00000177731	-0.276347	6.25558	-5.00011	1.56369e-06	0.000113885	4.84835	protein_coding	FLII
ENSG00000284571	-0.276347	6.25558	-5.00011	1.56369e-06	0.000113885	4.84835	protein_coding	FLII
ENSG00000262429	-0.344093	3.7821	-4.98104	1.70199e-06	0.000119464	4.84219	antisense_RNA
ENSG00000276445	0.614883	-0.0504229	4.98237	1.69202e-06	0.000119464	4.84093	lincRNA
ENSG00000281677	0.614883	-0.0504229	4.98237	1.69202e-06	0.000119464	4.84093	lincRNA
ENSG00000254855	0.356172	2.36729	4.97568	1.74299e-06	0.000121424	4.83775	antisense_RNA
ENSG00000135334	-0.224873	5.76362	-4.9946	1.60248e-06	0.000116416	4.83264	protein_coding	AKIRIN2
ENSG00000248643	0.420315	2.48723	4.97194	1.77213e-06	0.000122566	4.82125	protein_coding	RBM14-RBM4
ENSG00000260325	0.453316	-0.761682	4.99112	1.62749e-06	0.000117307	4.81856	protein_coding	HSPB9
ENSG00000197903	0.780259	1.13246	4.96906	1.79491e-06	0.000123087	4.81355	protein_coding	HIST1H2BK
ENSG00000132388	-0.263166	5.69617	-4.9845	1.67609e-06	0.000119064	4.79187	protein_coding	UBE2G1
ENSG00000260808	0.265297	3.02627	4.96415	1.83443e-06	0.00012478	4.78357	lincRNA
ENSG00000265148	0.332029	4.39551	4.97257	1.76724e-06	0.000122521	4.78102	antisense_RNA	TSPOAP1-AS1
ENSG00000173020	0.344029	7.134	4.98467	1.67481e-06	0.000119064	4.77794	protein_coding	GRK2
ENSG00000135945	-0.189878	6.02646	-4.98197	1.69498e-06	0.000119464	4.77458	protein_coding	REV1
ENSG00000188112	0.600624	0.679956	4.96045	1.86471e-06	0.000126542	4.77443	protein_coding	C6orf132
ENSG00000107984	-2.03359	-0.233262	-4.98677	1.65921e-06	0.000118743	4.77111	protein_coding	DKK1
ENSG00000180423	0.371613	1.81564	4.95685	1.8947e-06	0.000128275	4.76322	protein_coding	HARBI1
ENSG00000077097	-0.320747	7.84461	-4.98098	1.70243e-06	0.000119464	4.76302	protein_coding	TOP2B
ENSG00000122545	-0.206739	7.87599	-4.97848	1.72145e-06	0.000120506	4.75264	protein_coding	2007-09-01
ENSG00000172613	0.347696	4.24908	4.96438	1.83255e-06	0.00012478	4.75223	protein_coding	RAD9A
ENSG00000263164	-0.466374	3.05846	-4.95321	1.92546e-06	0.000129748	4.74042	lincRNA
ENSG00000166266	-0.338665	5.28303	-4.96903	1.79518e-06	0.000123087	4.73931	protein_coding	CUL5
ENSG00000267676	0.669153	-0.734332	4.96519	1.82596e-06	0.00012478	4.72283	unitary_pseudogene	THA1P
ENSG00000091542	-0.247672	6.35574	-4.96942	1.79207e-06	0.000123087	4.71799	protein_coding	ALKBH5
ENSG00000033327	-0.514003	7.91595	-4.96883	1.79673e-06	0.000123087	4.71208	protein_coding	GAB2
ENSG00000255306	0.782842	-1.16945	4.97286	1.76497e-06	0.000122521	4.70656	antisense_RNA
ENSG00000174276	0.487224	2.30083	4.94008	2.04051e-06	0.000136861	4.69145	protein_coding	ZNHIT2
ENSG00000175213	0.306513	3.32294	4.93728	2.06584e-06	0.000138078	4.66736	protein_coding	ZNF408
ENSG00000052126	-0.344966	5.60032	-4.9536	1.92208e-06	0.000129748	4.66526	protein_coding	PLEKHA5
ENSG00000168830	-2.15528	-0.73316	-4.97595	1.74089e-06	0.000121424	4.65436	protein_coding	HTR1E
ENSG00000167840	-0.560402	4.19947	-4.93702	2.06823e-06	0.000138078	4.64866	protein_coding	ZNF232
ENSG00000196704	0.25083	5.81345	4.94685	1.98034e-06	0.000133135	4.62899	protein_coding	AMZ2
ENSG00000167985	0.307182	3.52453	4.92673	2.16434e-06	0.000142163	4.61929	protein_coding	SDHAF2
ENSG00000272476	-0.3171	3.29798	-4.92471	2.18364e-06	0.000142163	4.61903	antisense_RNA
ENSG00000267342	0.301968	3.23851	4.91912	2.23815e-06	0.000144408	4.59417	antisense_RNA
ENSG00000172663	0.269277	4.21975	4.92498	2.18107e-06	0.000142163	4.59028	protein_coding	TMEM134
ENSG00000125445	0.277707	5.17342	4.93239	2.11092e-06	0.000139316	4.58462	protein_coding	MRPS7
ENSG00000215440	0.366841	5.70035	4.93513	2.08554e-06	0.000138913	4.58179	protein_coding	NPEPL1
ENSG00000040531	-0.258215	4.31508	-4.9221	2.2089e-06	0.000143161	4.57983	protein_coding	CTNS
ENSG00000265790	2.29249	-1.16467	4.9326	2.10902e-06	0.000139316	4.57321	processed_pseudogene
ENSG00000111224	-0.354131	3.72041	-4.91557	2.27334e-06	0.000145682	4.57272	protein_coding	PARP11
ENSG00000132305	-0.236094	6.44812	-4.93455	2.09096e-06	0.000138952	4.57095	protein_coding	IMMT
ENSG00000143858	-1.30416	5.28494	-4.92486	2.18223e-06	0.000142163	4.56882	protein_coding	SYT2
ENSG00000196335	-0.557674	1.5649	-4.9086	2.34414e-06	0.000147937	4.56729	protein_coding	STK31
ENSG00000162222	0.314164	3.82168	4.91615	2.26759e-06	0.000145656	4.56725	protein_coding	TTC9C
ENSG00000164742	-0.812462	8.06646	-4.9334	2.10156e-06	0.000139316	4.56407	protein_coding	ADCY1
ENSG00000272379	-0.394548	3.27082	-4.91089	2.32064e-06	0.000147295	4.563	lincRNA
ENSG00000170946	0.251009	3.43521	4.91059	2.32375e-06	0.000147295	4.55529	protein_coding	DNAJC24
ENSG00000108651	-0.224393	6.03372	-4.92803	2.15196e-06	0.0001417	4.54852	protein_coding	UTP6
ENSG00000175550	0.320579	5.20559	4.92297	2.20042e-06	0.000142933	4.54408	protein_coding	DRAP1
ENSG00000112053	0.579198	0.241943	4.90525	2.37891e-06	0.000149804	4.54217	protein_coding	SLC26A8
ENSG00000196159	-1.06611	4.71399	-4.91069	2.32268e-06	0.000147295	4.52701	protein_coding	FAT4
ENSG00000264772	-0.303302	8.97175	-4.92128	2.21694e-06	0.000143361	4.51992	processed_transcript
ENSG00000255129	-0.648718	1.03824	-4.89636	2.47374e-06	0.000155436	4.5154	antisense_RNA
ENSG00000113391	-0.337213	5.42443	-4.91635	2.26554e-06	0.000145656	4.51475	protein_coding	FAM172A
ENSG00000259437	-0.534282	0.975709	-4.89435	2.49566e-06	0.000156133	4.50704	lincRNA
ENSG00000122203	-0.249832	6.69102	-4.9151	2.2781e-06	0.000145682	4.48807	protein_coding	KIAA1191
ENSG00000282130	0.325408	3.74958	4.89535	2.48471e-06	0.000155786	4.48368	protein_coding	NSMCE3
ENSG00000112305	-0.290662	5.75511	-4.91079	2.32172e-06	0.000147295	4.48229	protein_coding	SMAP1
ENSG00000229300	-0.352566	3.72051	-4.88947	2.54967e-06	0.00015814	4.46535	protein_coding	C6orf48
ENSG00000256690	0.375579	2.8868	4.88635	2.58476e-06	0.000159546	4.46529	antisense_RNA
ENSG00000111912	-0.60314	7.57597	-4.9093	2.33699e-06	0.000147809	4.4623	protein_coding	NCOA7
ENSG00000224204	-1.02822	0.782972	-4.88357	2.61641e-06	0.000160212	4.45743	antisense_RNA	PHEX-AS1
ENSG00000275413	-0.402197	1.51483	-4.88064	2.65025e-06	0.000161598	4.45399	antisense_RNA
ENSG00000231889	-0.249432	4.04246	-4.88607	2.58797e-06	0.000159546	4.44083	antisense_RNA	TRAF3IP2-AS1
ENSG00000249459	-0.436489	4.63868	-4.89039	2.53937e-06	0.00015784	4.43782	protein_coding	ZNF286B
ENSG00000253305	-0.922362	4.35517	-4.88598	2.58894e-06	0.000159546	4.43611	protein_coding	PCDHGB6
ENSG00000248746	0.969635	-1.83371	4.92589	2.17234e-06	0.000142163	4.4318	protein_coding	ACTN3
ENSG00000261136	0.505471	0.983355	4.87484	2.71846e-06	0.000165204	4.43024	antisense_RNA
ENSG00000170325	-0.233149	4.28121	-4.88515	2.59843e-06	0.00015979	4.42819	protein_coding	PRDM10
ENSG00000079156	-0.434463	4.36413	-4.88435	2.6075e-06	0.000160006	4.42388	protein_coding	OSBPL6
ENSG00000076242	-0.33872	5.34759	-4.89215	2.51978e-06	0.000157301	4.4167	protein_coding	MLH1
ENSG00000020922	-0.328295	4.71189	-4.88222	2.63201e-06	0.000160826	4.39983	protein_coding	MRE11
ENSG00000171735	-0.481152	7.43167	-4.8915	2.52707e-06	0.000157415	4.38809	protein_coding	CAMTA1
ENSG00000283866	-0.346942	3.36332	-4.86827	2.79777e-06	0.000168456	4.38663	antisense_RNA
ENSG00000231365	-0.232349	3.73757	-4.86949	2.78284e-06	0.000167969	4.38219	antisense_RNA
ENSG00000230337	-0.344146	1.72313	-4.85802	2.92597e-06	0.000173637	4.36199	antisense_RNA
ENSG00000228782	0.322896	1.67023	4.85734	2.93458e-06	0.000173791	4.35875	transcribed_unprocessed_pseudogene	MRPL45P2
ENSG00000149289	-0.372444	3.82593	-4.86237	2.87085e-06	0.00017178	4.35157	protein_coding	ZC3H12C
ENSG00000250186	0.300751	5.18511	4.87341	2.73556e-06	0.000165749	4.33918	antisense_RNA
ENSG00000255422	-0.361823	2.10618	-4.85284	2.99282e-06	0.000176515	4.33899	antisense_RNA
ENSG00000183960	-0.751266	4.44261	-4.86165	2.87995e-06	0.000171916	4.33098	protein_coding	KCNH8
ENSG00000167881	0.250732	6.41161	4.87464	2.72084e-06	0.000165204	4.32092	protein_coding	SRP68
ENSG00000273294	-0.682308	2.49982	-4.84821	3.054e-06	0.000179025	4.31775	protein_coding	C1QTNF3-AMACR
ENSG00000136099	1.5612	0.734176	4.84444	3.10456e-06	0.000181252	4.30736	protein_coding	PCDH8
ENSG00000271806	-0.268481	3.70127	-4.85042	3.02469e-06	0.000177668	4.30547	antisense_RNA
ENSG00000036565	-1.20517	6.06356	-4.86728	2.80984e-06	0.00016883	4.30403	protein_coding	SLC18A1
ENSG00000111834	-0.628188	2.05069	-4.84173	3.14141e-06	0.000183033	4.295	protein_coding	RSPH4A
ENSG00000196730	-0.474741	6.73771	-4.86567	2.82967e-06	0.000169669	4.28298	protein_coding	DAPK1
ENSG00000125449	0.328698	3.5172	4.84067	3.15594e-06	0.00018314	4.26648	protein_coding	ARMC7
ENSG00000139988	0.99176	-1.51386	4.86941	2.78386e-06	0.000167969	4.26423	protein_coding	RDH12
ENSG00000167792	0.252996	6.95549	4.86124	2.88504e-06	0.000171916	4.26287	protein_coding	NDUFV1
ENSG00000130024	-0.282769	6.91373	-4.85986	2.90246e-06	0.000172598	4.25769	protein_coding	PHF10
ENSG00000182230	1.12294	2.18104	4.83285	3.26539e-06	0.000188354	4.25437	protein_coding	FAM153B
ENSG00000111726	-0.299717	5.27747	-4.85109	3.01585e-06	0.00017751	4.249	protein_coding	CMAS
ENSG00000261568	-0.803968	1.72908	-4.82911	3.3189e-06	0.000190678	4.24613	lincRNA
ENSG00000173465	0.314807	3.62299	4.83423	3.24581e-06	0.0001876	4.23735	protein_coding	SSSCA1
ENSG00000178927	0.319249	6.97186	4.84746	3.06399e-06	0.000179246	4.20587	protein_coding	C17orf62
ENSG00000173198	0.349929	2.6031	4.82128	3.43386e-06	0.000195337	4.20481	protein_coding	CYSLTR1
ENSG00000064933	-0.237185	4.73979	-4.83047	3.29934e-06	0.000189933	4.18482	protein_coding	PMS1
ENSG00000248858	-0.407773	2.55647	-4.81478	3.53214e-06	0.000199746	4.18143	processed_transcript
ENSG00000101158	-0.365719	7.42084	-4.84122	3.14848e-06	0.000183075	4.17984	protein_coding	NELFCD
ENSG00000284336	-0.387492	0.801601	-4.80869	3.62677e-06	0.000204296	4.16299	miRNA	MIR2277
ENSG00000111731	-0.302969	6.99115	-4.83534	3.23008e-06	0.000187066	4.15622	protein_coding	C2CD5
ENSG00000112592	-0.199714	4.49882	-4.8201	3.45151e-06	0.00019557	4.15221	protein_coding	TBP
ENSG00000211640	2.02177	-1.30566	4.82549	3.37156e-06	0.000192553	4.13986	IG_V_gene	IGLV6-57
ENSG00000067606	-0.566513	5.42555	-4.82392	3.39462e-06	0.000193487	4.13542	protein_coding	PRKCZ
ENSG00000261332	0.800161	1.36246	4.80124	3.74585e-06	0.000209775	4.13427	antisense_RNA
ENSG00000241418	1.52968	-2.13626	4.85419	2.97527e-06	0.00017584	4.12689	processed_pseudogene	MCRIP2P1
ENSG00000010810	-0.366591	7.80731	-4.82804	3.33439e-06	0.000191187	4.1261	protein_coding	FYN
ENSG00000087157	0.226715	6.19055	4.82622	3.36096e-06	0.000192328	4.12305	protein_coding	PGS1
ENSG00000249790	0.297077	2.24939	4.79757	3.80587e-06	0.000212311	4.11346	lincRNA
ENSG00000125447	0.234157	6.52424	4.8206	3.44399e-06	0.000195528	4.09708	protein_coding	GGA3
ENSG00000156873	0.24934	5.03595	4.81142	3.58405e-06	0.000202285	4.08985	protein_coding	PHKG2
ENSG00000118242	-0.330686	3.68982	-4.79184	3.90163e-06	0.000215157	4.06824	protein_coding	MREG
ENSG00000273466	-0.489316	2.95658	-4.78327	4.04899e-06	0.000220953	4.04971	antisense_RNA
ENSG00000155906	-0.379577	4.5282	-4.79293	3.88326e-06	0.000215157	4.04228	protein_coding	RMND1
ENSG00000140320	0.301335	5.6786	4.80422	3.69788e-06	0.000207896	4.04072	protein_coding	BAHD1
ENSG00000154162	-1.5096	1.8392	-4.77544	4.18822e-06	0.000225886	4.03216	protein_coding	CDH12
ENSG00000255173	0.50004	0.621103	4.77434	4.20825e-06	0.000226437	4.02708	antisense_RNA
ENSG00000282171	0.339658	5.45356	4.7989	3.7841e-06	0.000211506	4.02432	transcribed_unprocessed_pseudogene
ENSG00000255508	0.33688	4.3731	4.78576	4.00558e-06	0.000219764	4.01194	protein_coding
ENSG00000137710	-0.333721	5.89178	-4.79517	3.84576e-06	0.00021371	4.00249	protein_coding	RDX
ENSG00000170500	-0.548792	7.58111	-4.79693	3.81644e-06	0.00021249	3.99796	protein_coding	LONRF2
ENSG00000124596	-0.285846	4.63917	-4.78305	4.0527e-06	0.000220953	3.99618	protein_coding	OARD1
ENSG00000153904	-0.828503	5.9919	-4.79225	3.89469e-06	0.000215157	3.9928	protein_coding	DDAH1
ENSG00000185670	0.30368	2.52562	4.7682	4.32117e-06	0.000231077	3.99236	protein_coding	ZBTB3
ENSG00000158457	0.847722	2.34988	4.76543	4.37311e-06	0.000232351	3.98184	protein_coding	TSPAN33
ENSG00000169554	-0.667053	6.83843	-4.79201	3.89874e-06	0.000215157	3.97967	protein_coding	ZEB2
ENSG00000146085	-0.279758	5.15521	-4.78246	4.06318e-06	0.000221106	3.97207	protein_coding	MUT
ENSG00000060982	-0.800074	6.22857	-4.78732	3.97861e-06	0.000218983	3.96768	protein_coding	BCAT1
ENSG00000230440	1.70327	-0.631158	4.76737	4.3366e-06	0.000231187	3.96626	lincRNA
ENSG00000064999	-0.494135	7.34353	-4.78562	4.00804e-06	0.000219764	3.95157	protein_coding	ANKS1A
ENSG00000278849	1.095	-1.25658	4.77702	4.15968e-06	0.000225506	3.94498	lincRNA
ENSG00000141499	-0.35397	4.51274	-4.76791	4.32653e-06	0.000231077	3.94107	protein_coding	WRAP53
ENSG00000104332	-0.905003	7.11709	-4.78107	4.08765e-06	0.000222019	3.93424	protein_coding	SFRP1
ENSG00000087053	-0.337606	5.41122	-4.7709	4.27112e-06	0.000229392	3.91638	protein_coding	MTMR2
ENSG00000109111	-0.282118	7.92999	-4.77533	4.19018e-06	0.000225886	3.91043	protein_coding	SUPT6H
ENSG00000253485	-1.06151	2.89575	-4.74716	4.73111e-06	0.000248543	3.90793	protein_coding	PCDHGA5
ENSG00000175573	0.275674	4.62163	4.76181	4.44186e-06	0.00023506	3.90453	protein_coding	C11orf68
ENSG00000228983	-1.07389	-1.0789	-4.77631	4.17254e-06	0.000225779	3.89726	transcribed_unprocessed_pseudogene	SLC47A1P1
ENSG00000082146	-0.277452	4.21958	-4.75359	4.602e-06	0.000242644	3.89473	protein_coding	STRADB
ENSG00000168005	0.386352	5.28533	4.76535	4.37456e-06	0.000232351	3.89224	protein_coding	C11orf84
ENSG00000129654	0.833724	-0.356125	4.74514	4.77251e-06	0.000250262	3.88889	protein_coding	FOXJ1
ENSG00000235651	0.9848	-2.28052	4.80192	3.73481e-06	0.000209563	3.88861	processed_pseudogene
ENSG00000143195	1.01702	0.352854	4.73918	4.89627e-06	0.000256286	3.88657	protein_coding	ILDR2
ENSG00000183049	-0.437197	6.48643	-4.76847	4.31614e-06	0.000231077	3.8854	protein_coding	CAMK1D
ENSG00000180773	-0.427018	4.82895	-4.75709	4.53313e-06	0.000239451	3.88436	protein_coding	SLC36A4
ENSG00000121871	-1.88281	0.108041	-4.74746	4.72495e-06	0.000248543	3.87652	protein_coding	SLITRK3
ENSG00000196747	1.20105	-2.0302	4.78311	4.05178e-06	0.000220953	3.86734	protein_coding	HIST1H2AI
ENSG00000006715	-0.253906	6.58148	-4.76431	4.39422e-06	0.000232967	3.86708	protein_coding	VPS41
ENSG00000227782	-0.285341	2.11784	-4.73193	5.05114e-06	0.000262486	3.85407	antisense_RNA
ENSG00000157470	0.900997	-0.088859	4.72363	5.23421e-06	0.000270537	3.81631	protein_coding	FAM81A
ENSG00000270540	0.892137	-1.3733	4.73455	4.99455e-06	0.00026056	3.76625	antisense_RNA
ENSG00000196787	0.867287	-0.126	4.7107	5.53217e-06	0.000281896	3.76492	protein_coding	HIST1H2AG
ENSG00000103061	0.254472	4.92441	4.72926	5.10938e-06	0.00026456	3.76004	protein_coding	SLC7A6OS
ENSG00000145819	-0.53635	6.37373	-4.73448	4.996e-06	0.00026056	3.74881	protein_coding	ARHGAP26
ENSG00000168234	-0.411207	5.62293	-4.72981	5.09732e-06	0.00026441	3.74368	protein_coding	TTC39C
ENSG00000186318	-0.376508	6.90532	-4.73379	5.01084e-06	0.000260862	3.74137	protein_coding	BACE1
ENSG00000161920	-0.312427	2.49061	-4.70224	5.73594e-06	0.000290352	3.73213	protein_coding	MED11
ENSG00000173992	0.267748	4.43629	4.71611	5.40555e-06	0.000277899	3.72833	protein_coding	CCS
ENSG00000154114	-0.30559	4.69917	-4.71691	5.38716e-06	0.000277448	3.72628	protein_coding	TBCEL
ENSG00000269437	2.02121	1.4283	4.69852	5.82785e-06	0.000292901	3.72498	protein_coding	NXF2B
ENSG00000203772	-0.56138	4.76971	-4.71385	5.45814e-06	0.000279606	3.71424	protein_coding	SPRN
ENSG00000282456	0.356689	3.71779	4.705	5.66878e-06	0.00028784	3.71248	processed_transcript	LINC02210-CRHR1
ENSG00000180616	0.75961	4.48458	4.71257	5.4882e-06	0.000280151	3.70764	protein_coding	SSTR2
ENSG00000259211	0.295517	3.14854	4.69846	5.82939e-06	0.000292901	3.7033	antisense_RNA
ENSG00000244198	0.523847	1.34806	4.69064	6.02731e-06	0.000299197	3.69604	antisense_RNA
ENSG00000255389	-0.524536	3.81475	-4.69907	5.81434e-06	0.000292901	3.69325	antisense_RNA
ENSG00000234840	0.471777	2.20713	4.6917	6.00008e-06	0.000298359	3.69149	lincRNA	LINC01239
ENSG00000261346	0.826347	1.24813	4.6886	6.08006e-06	0.00030078	3.68839	antisense_RNA
ENSG00000272196	0.836494	2.95147	4.69372	5.94863e-06	0.000297855	3.68532	protein_coding	HIST2H2AA4
ENSG00000135372	0.294195	5.19354	4.71316	5.47424e-06	0.000279934	3.68437	protein_coding	NAT10
ENSG00000149231	-0.40137	5.63739	-4.71509	5.42921e-06	0.000278619	3.68367	protein_coding	CCDC82
ENSG00000131626	0.291516	5.992	4.71762	5.37077e-06	0.000277099	3.68247	protein_coding	PPFIA1
ENSG00000184378	0.750587	-0.776945	4.6898	6.04896e-06	0.000299756	3.65021	protein_coding	ACTRT3
ENSG00000170899	-0.396786	5.94052	-4.70697	5.62133e-06	0.000285935	3.64346	protein_coding	GSTA4
ENSG00000109083	-0.334404	5.52349	-4.70215	5.73838e-06	0.000290352	3.63415	protein_coding	IFT20
ENSG00000128487	0.499302	3.89914	4.68468	6.18247e-06	0.000304281	3.6232	protein_coding	SPECC1
ENSG00000128513	-0.239415	4.96062	-4.69307	5.96514e-06	0.000297927	3.61799	protein_coding	POT1
ENSG00000167085	0.297736	6.21921	4.70063	5.77557e-06	0.000291722	3.61091	protein_coding	PHB
ENSG00000267273	-0.492702	-0.403458	-4.67803	6.36036e-06	0.000311442	3.61007	lincRNA
ENSG00000196167	0.272617	3.60524	4.67345	6.48546e-06	0.000316492	3.59143	antisense_RNA	COLCA1
ENSG00000231784	-0.4752	1.1093	-4.66135	6.82783e-06	0.000330961	3.58406	transcribed_unitary_pseudogene	DBIL5P
ENSG00000111832	-0.260567	5.12135	-4.68601	6.14769e-06	0.000303605	3.58306	protein_coding	RWDD1
ENSG00000074054	-0.270701	7.85032	-4.6946	5.92629e-06	0.000297252	3.58253	protein_coding	CLASP1
ENSG00000110075	0.22299	6.62213	4.6926	5.97714e-06	0.000297927	3.57535	protein_coding	PPP6R3
ENSG00000157637	0.250985	7.08758	4.69245	5.98106e-06	0.000297927	3.57316	protein_coding	SLC38A10
ENSG00000144339	-1.05614	5.3296	-4.68236	6.24408e-06	0.00030679	3.57201	protein_coding	TMEFF2
ENSG00000144306	-0.279294	5.11053	-4.68111	6.2773e-06	0.000307897	3.56411	protein_coding	SCRN3
ENSG00000196296	0.516259	2.38069	4.65905	6.89499e-06	0.000333096	3.56015	protein_coding	ATP2A1
ENSG00000196914	-0.311989	7.05927	-4.68495	6.17547e-06	0.000304281	3.5433	protein_coding	ARHGEF12
ENSG00000179409	-0.276615	4.7661	-4.67069	6.56207e-06	0.000319151	3.5374	protein_coding	GEMIN4
ENSG00000181610	0.282335	5.29552	4.67453	6.4557e-06	0.000315574	3.52552	protein_coding	MRPS23
ENSG00000174483	0.259469	5.57684	4.67271	6.50608e-06	0.000316963	3.50995	protein_coding	BBS1
ENSG00000137218	-0.360822	5.09178	-4.66257	6.79261e-06	0.000329807	3.49162	protein_coding	FRS3
ENSG00000112425	-0.281039	4.1501	-4.65006	7.16309e-06	0.000344893	3.48326	protein_coding	EPM2A
ENSG00000121075	0.720516	-1.08841	4.6472	7.25063e-06	0.000348526	3.46355	protein_coding	TBX4
ENSG00000232000	0.512195	-0.298887	4.63095	7.7671e-06	0.000369046	3.45001	transcribed_unprocessed_pseudogene	CLCN3P1
ENSG00000115355	-0.377657	7.6328	-4.66041	6.85526e-06	0.000331733	3.44443	protein_coding	CCDC88A
ENSG00000133477	0.520823	1.30878	4.62392	8.00152e-06	0.000377237	3.4355	protein_coding	FAM83F
ENSG00000231609	-0.269546	3.59341	-4.63212	7.72886e-06	0.000369046	3.43274	antisense_RNA
ENSG00000087470	-0.288984	7.23216	-4.65581	6.99063e-06	0.000337152	3.42585	protein_coding	DNM1L
ENSG00000273213	0.697298	4.12279	4.63666	7.58173e-06	0.000362628	3.42079	processed_transcript
ENSG00000203734	-0.555147	-0.213088	-4.62382	8.00488e-06	0.000377237	3.41406	protein_coding	ECT2L
ENSG00000128438	0.800274	0.640274	4.61468	8.31998e-06	0.000385828	3.40347	transcribed_unprocessed_pseudogene	TBC1D27
ENSG00000183011	-0.320557	4.3408	-4.63099	7.76605e-06	0.000369046	3.39972	protein_coding	NAA38
ENSG00000071243	-0.243318	4.0375	-4.62108	8.09803e-06	0.000379148	3.37294	protein_coding	ING3
ENSG00000160551	-0.329144	7.23711	-4.64162	7.42434e-06	0.000356282	3.36906	protein_coding	TAOK1
ENSG00000171824	-0.289326	6.87101	-4.63782	7.54472e-06	0.000361457	3.35487	protein_coding	EXOSC10
ENSG00000109016	-0.251015	3.61381	-4.60942	8.50679e-06	0.000393471	3.3426	protein_coding	DHRS7B
ENSG00000167447	0.310162	4.72786	4.62202	8.06623e-06	0.000378274	3.33869	protein_coding	SMG8
ENSG00000255958	-0.727525	0.344791	-4.59805	8.92402e-06	0.000409186	3.33422	antisense_RNA
ENSG00000149313	-0.38863	6.07034	-4.6295	7.81505e-06	0.000370714	3.33011	protein_coding	AASDHPPT
ENSG00000120438	-0.25133	7.41214	-4.63152	7.74867e-06	0.000369046	3.32855	protein_coding	TCP1
ENSG00000013375	-0.229347	5.8643	-4.62834	7.85358e-06	0.000371929	3.32842	protein_coding	PGM3
ENSG00000258458	0.260364	1.53207	4.5967	8.97515e-06	0.000410877	3.32807	processed_transcript
ENSG00000122733	1.32228	2.37106	4.59942	8.8729e-06	0.000408139	3.32324	protein_coding	PHF24
ENSG00000110717	0.365691	5.22286	4.62245	8.05155e-06	0.0003782	3.31949	protein_coding	NDUFS8
ENSG00000184156	-1.01397	5.13729	-4.61688	8.24301e-06	0.000384687	3.31848	protein_coding	KCNQ3
ENSG00000146352	-0.990466	5.16524	-4.61689	8.24274e-06	0.000384687	3.31634	protein_coding	CLVS2
ENSG00000087365	0.283001	7.81081	4.62732	7.88756e-06	0.000372927	3.31308	protein_coding	SF3B2
ENSG00000260395	-0.715648	0.37423	-4.58991	9.23488e-06	0.000419438	3.30372	processed_pseudogene
ENSG00000284243	-0.715648	0.37423	-4.58991	9.23488e-06	0.000419438	3.30372	processed_pseudogene
ENSG00000042429	-0.253774	5.15024	-4.61611	8.26994e-06	0.000385321	3.30273	protein_coding	MED17
ENSG00000179152	-0.274591	4.19427	-4.60483	8.67304e-06	0.000399583	3.30242	protein_coding	TCAIM
ENSG00000101888	0.707679	1.52935	4.59005	9.22979e-06	0.000419438	3.30133	protein_coding	NXT2
ENSG00000128641	-0.474047	7.11608	-4.62326	8.02382e-06	0.000377512	3.2962	protein_coding	MYO1B
ENSG00000185823	0.73918	1.07615	4.5823	9.53517e-06	0.000427025	3.27613	protein_coding	NPAP1
ENSG00000126858	-0.289851	6.16765	-4.61552	8.29057e-06	0.000385658	3.27228	protein_coding	RHOT1
ENSG00000133065	0.320514	5.11625	4.60924	8.51309e-06	0.000393471	3.27131	protein_coding	SLC41A1
ENSG00000133884	0.289751	6.38517	4.61465	8.32098e-06	0.000385828	3.26469	protein_coding	DPF2
ENSG00000007202	-0.26086	7.63618	-4.60864	8.53483e-06	0.000393845	3.23762	protein_coding	KIAA0100
ENSG00000101443	1.77337	-1.54285	4.59135	9.17938e-06	0.000418896	3.22961	protein_coding	WFDC2
ENSG00000273372	0.274668	3.69475	4.57864	9.683e-06	0.000432973	3.21429	antisense_RNA	SFTPD-AS1
ENSG00000182329	0.785331	2.84518	4.57196	9.95795e-06	0.000443205	3.20912	protein_coding	KIAA2012
ENSG00000146426	-0.422318	4.71932	-4.58594	9.39064e-06	0.00042318	3.20518	protein_coding	TIAM2
ENSG00000183780	1.45026	-0.273787	4.56407	1.0293e-05	0.00045461	3.20125	protein_coding	SLC35F3
ENSG00000112787	-0.332924	7.11469	-4.59867	8.90099e-06	0.000408779	3.19813	protein_coding	FBRSL1
ENSG00000234327	-0.54329	2.60139	-4.56502	1.02522e-05	0.000453503	3.19359	processed_transcript
ENSG00000131368	-0.36901	6.19757	-4.59554	9.01895e-06	0.000412227	3.19284	protein_coding	MRPS25
ENSG00000112584	-0.241345	4.95571	-4.58475	9.43759e-06	0.000423971	3.18696	protein_coding	FAM120B
ENSG00000275333	-0.241345	4.95571	-4.58475	9.43759e-06	0.000423971	3.18696	protein_coding	FAM120B
ENSG00000227719	-0.686197	4.40118	-4.57615	9.78466e-06	0.000436841	3.18569	antisense_RNA
ENSG00000259286	0.779109	-1.64912	4.5861	9.38414e-06	0.00042318	3.18048	processed_pseudogene
ENSG00000260400	-0.296806	3.82175	-4.56798	1.01258e-05	0.000449288	3.1734	sense_overlapping
ENSG00000150764	-0.488149	5.84836	-4.58867	9.28332e-06	0.000420975	3.17329	protein_coding	DIXDC1
ENSG00000172840	0.346602	4.01192	4.57089	1.00027e-05	0.000444513	3.17008	protein_coding	PDP2
ENSG00000150873	0.461431	0.185699	4.55423	1.07258e-05	0.0004687	3.17006	protein_coding	C2orf50
ENSG00000173404	-1.46122	5.04791	-4.57533	9.81838e-06	0.000437669	3.16619	protein_coding	INSM1
ENSG00000255118	0.35783	2.40727	4.55751	1.05796e-05	0.000463718	3.16384	antisense_RNA
ENSG00000115828	-0.61343	4.11241	-4.56713	1.01616e-05	0.000450186	3.16193	protein_coding	QPCT
ENSG00000070182	-0.700638	6.54017	-4.58776	9.31881e-06	0.000421781	3.15944	protein_coding	SPTB
ENSG00000128694	-0.273753	3.66081	-4.5626	1.03563e-05	0.000456706	3.15801	protein_coding	OSGEPL1
ENSG00000146457	-0.178691	6.53912	-4.58747	9.33034e-06	0.000421781	3.1563	protein_coding	WTAP
ENSG00000108588	0.276552	5.99505	4.58341	9.49096e-06	0.000425706	3.14532	protein_coding	CCDC47
ENSG00000105085	0.231279	3.57203	4.55669	1.0616e-05	0.000464606	3.13344	protein_coding	MED26
ENSG00000178623	0.454797	3.17839	4.55323	1.07707e-05	0.000469951	3.13036	protein_coding	GPR35
ENSG00000264860	0.429755	2.17434	4.5473	1.10411e-05	0.000479575	3.12785	processed_transcript
ENSG00000279375	-0.821703	0.234217	-4.54281	1.12501e-05	0.000487918	3.12148	antisense_RNA
ENSG00000240108	1.28228	-0.541577	4.54022	1.13722e-05	0.000489532	3.10277	transcribed_unprocessed_pseudogene	NCOR1P1
ENSG00000173567	0.520185	1.65897	4.53499	1.16232e-05	0.000496628	3.08767	protein_coding	ADGRF3
ENSG00000265579	-1.16864	2.92831	-4.5384	1.14588e-05	0.000491792	3.0876	sense_intronic
ENSG00000110536	0.349201	4.20375	4.55127	1.08593e-05	0.000473103	3.08439	protein_coding	PTPMT1
ENSG00000164591	0.74498	0.88754	4.53178	1.17797e-05	0.000499879	3.08397	protein_coding	MYOZ3
ENSG00000137177	-0.438828	5.50056	-4.56176	1.03931e-05	0.000457628	3.07674	protein_coding	KIF13A
ENSG00000278627	0.423503	1.60904	4.53177	1.17803e-05	0.000499879	3.07628	antisense_RNA
ENSG00000086827	-0.25911	3.69523	-4.54042	1.13629e-05	0.000489532	3.07026	protein_coding	ZW10
ENSG00000224789	-0.421858	2.09367	-4.53063	1.18366e-05	0.000500109	3.06812	antisense_RNA
ENSG00000129084	0.248866	5.87655	4.56107	1.0423e-05	0.000458248	3.05917	protein_coding	PSMA1
ENSG00000196655	-0.303972	3.86057	-4.53744	1.15051e-05	0.000492314	3.0529	protein_coding	TRAPPC4
ENSG00000280495	-0.303972	3.86057	-4.53744	1.15051e-05	0.000492314	3.0529	protein_coding	TRAPPC4
ENSG00000261879	-0.246608	3.44338	-4.5319	1.17737e-05	0.000499879	3.04534	antisense_RNA
ENSG00000164828	-0.267486	8.03414	-4.55934	1.04988e-05	0.000460878	3.04371	protein_coding	SUN1
ENSG00000112406	-0.411193	5.64755	-4.54754	1.10298e-05	0.000479575	3.01572	protein_coding	HECA
ENSG00000188177	-0.289703	5.03101	-4.54075	1.13473e-05	0.000489532	3.01116	protein_coding	ZC3H6
ENSG00000149016	0.321302	4.70929	4.53856	1.14513e-05	0.000491792	3.01046	protein_coding	TUT1
ENSG00000231625	-0.894082	0.353362	-4.5126	1.27587e-05	0.000535626	3.00973	transcribed_unprocessed_pseudogene
ENSG00000108578	-0.287209	5.8634	-4.54167	1.13034e-05	0.000489492	2.98582	protein_coding	BLMH
ENSG00000100433	-0.802142	4.87815	-4.53049	1.18434e-05	0.000500109	2.9857	protein_coding	KCNK10
ENSG00000006747	0.327033	2.34971	4.50842	1.29821e-05	0.000543421	2.9757	protein_coding	SCIN
ENSG00000224383	0.814676	0.865502	4.50138	1.33676e-05	0.000554262	2.96833	protein_coding	PRR29
ENSG00000137726	-0.374095	7.70894	-4.54029	1.13689e-05	0.000489532	2.96743	protein_coding	FXYD6
ENSG00000198156	0.683812	1.07184	4.50103	1.33868e-05	0.000554262	2.96496	protein_coding	NPIPB6
ENSG00000004766	-0.350638	5.62822	-4.53368	1.16867e-05	0.000498602	2.96126	protein_coding	VPS50
ENSG00000169992	-0.367957	6.47239	-4.5313	1.18033e-05	0.000499879	2.93593	protein_coding	NLGN2
ENSG00000283859	-0.367957	6.47239	-4.5313	1.18033e-05	0.000499879	2.93593	protein_coding	NLGN2
ENSG00000134198	-0.869911	3.7538	-4.50495	1.31709e-05	0.000548935	2.93592	protein_coding	TSPAN2
ENSG00000232109	0.999746	0.354974	4.49034	1.39937e-05	0.000574918	2.92947	processed_pseudogene	VN1R54P
ENSG00000269405	1.91756	-0.860767	4.49426	1.37678e-05	0.000566443	2.9212	protein_coding	NXF2
ENSG00000198833	-0.255942	6.48814	-4.52565	1.20845e-05	0.000509547	2.91321	protein_coding	UBE2J1
ENSG00000168243	-0.545991	6.59573	-4.52474	1.21303e-05	0.000509985	2.90971	protein_coding	GNG4
ENSG00000282972	-0.545991	6.59573	-4.52474	1.21303e-05	0.000509985	2.90971	protein_coding	GNG4
ENSG00000255455	-0.317812	4.09794	-4.50188	1.33395e-05	0.000554262	2.90508	lincRNA
ENSG00000171346	0.895915	-0.682757	4.48768	1.41484e-05	0.000579621	2.89893	protein_coding	KRT15
ENSG00000255031	0.335842	3.91547	4.49887	1.35072e-05	0.000557577	2.89406	antisense_RNA
ENSG00000277597	-0.466412	1.64666	-4.48294	1.44285e-05	0.000588588	2.89229	antisense_RNA
ENSG00000205861	1.54157	-0.674549	4.48112	1.45379e-05	0.000592214	2.87903	protein_coding	PCOTH
ENSG00000162298	0.289438	6.06353	4.51203	1.27892e-05	0.000536126	2.86332	protein_coding	SYVN1
ENSG00000165730	-0.78975	1.12261	-4.47257	1.50611e-05	0.000609224	2.86054	protein_coding	STOX1
ENSG00000213619	0.26216	5.1845	4.50528	1.31528e-05	0.000548935	2.86005	protein_coding	NDUFS3
ENSG00000254242	-0.376037	1.00099	-4.46809	1.53421e-05	0.000617054	2.84346	lincRNA
ENSG00000111052	-0.925532	3.45795	-4.47785	1.47357e-05	0.000599427	2.84098	protein_coding	LIN7A
ENSG00000218336	-0.867909	7.13757	-4.50629	1.30977e-05	0.000547464	2.83505	protein_coding	TENM3
ENSG00000123444	0.258098	4.56563	4.48909	1.40663e-05	0.000577078	2.82539	protein_coding	KBTBD4
ENSG00000115365	-0.267381	7.13626	-4.50393	1.32269e-05	0.00055047	2.82469	protein_coding	LANCL1
ENSG00000164654	-0.418618	5.96285	-4.49876	1.35136e-05	0.000557577	2.81662	protein_coding	MIOS
ENSG00000227954	-0.49325	2.82993	-4.46711	1.54044e-05	0.000617054	2.81246	antisense_RNA	TARID
ENSG00000269399	0.175387	3.02053	4.46589	1.54819e-05	0.000619296	2.79973	lincRNA
ENSG00000238917	-0.361914	1.51947	-4.45602	1.61255e-05	0.00064237	2.79151	snoRNA	SNORD10
ENSG00000196712	-0.325588	6.87585	-4.49481	1.37365e-05	0.000565963	2.79006	protein_coding	NF1
ENSG00000206052	-0.764637	4.09783	-4.46927	1.52676e-05	0.000614991	2.78438	protein_coding	DOK6
ENSG00000272102	-0.721945	-1.24156	-4.47595	1.48519e-05	0.000602451	2.78395	lincRNA
ENSG00000215029	1.98074	0.0594188	4.45151	1.64273e-05	0.000652588	2.7834	protein_coding	TCP11X2
ENSG00000254560	1.07326	-2.05728	4.48685	1.4197e-05	0.000580788	2.77953	antisense_RNA	BBOX1-AS1
ENSG00000131591	-0.367572	4.54799	-4.4732	1.50215e-05	0.000608476	2.77296	protein_coding	C1orf159
ENSG00000260339	0.251458	0.829722	4.44849	1.66328e-05	0.000658939	2.76974	antisense_RNA	HEXA-AS1
ENSG00000182446	0.252897	7.36458	4.48616	1.42376e-05	0.000581625	2.75516	protein_coding	NPLOC4
ENSG00000125878	0.894063	-0.394739	4.44585	1.68151e-05	0.000664333	2.75485	protein_coding	TCF15
ENSG00000228016	-0.874791	-2.10199	-4.50089	1.33948e-05	0.000554262	2.75275	antisense_RNA	RAPGEF4-AS1
ENSG00000013563	0.312419	4.06083	4.46363	1.5627e-05	0.000624236	2.75156	protein_coding	DNASE1L1
ENSG00000091536	-0.984905	4.45039	-4.46307	1.56634e-05	0.000624823	2.74781	protein_coding	MYO15A
ENSG00000245146	0.328777	1.95769	4.44647	1.67718e-05	0.000663533	2.74593	antisense_RNA	LINC01024
ENSG00000185105	0.84269	-0.379816	4.44274	1.70315e-05	0.000671963	2.74352	protein_coding	MYADML2
ENSG00000215866	0.223987	1.7296	4.43961	1.7252e-05	0.00067788	2.72404	lincRNA	LINC01356
ENSG00000008196	-1.28625	7.92931	-4.47658	1.48136e-05	0.000601744	2.71943	protein_coding	TFAP2B
ENSG00000101353	-0.398162	3.0015	-4.44047	1.7191e-05	0.000676847	2.70668	protein_coding	MROH8
ENSG00000257431	-0.239878	1.23888	-4.43248	1.77646e-05	0.000693298	2.7061	lincRNA
ENSG00000255690	-0.685817	6.50307	-4.47173	1.51134e-05	0.000610486	2.70435	protein_coding	TRIL
ENSG00000172531	0.345816	6.10818	4.4706	1.51837e-05	0.000612465	2.70107	protein_coding	PPP1CA
ENSG00000169718	0.270035	6.56593	4.46742	1.53846e-05	0.000617054	2.68428	protein_coding	DUS1L
ENSG00000111530	-0.196286	7.368	-4.46755	1.53764e-05	0.000617054	2.68261	protein_coding	CAND1
ENSG00000124444	0.248919	2.96572	4.43358	1.76847e-05	0.000691391	2.67733	protein_coding	ZNF576
ENSG00000278434	0.401124	-0.284278	4.42205	1.85413e-05	0.000715615	2.66757	sense_intronic
ENSG00000187824	-0.41873	2.5885	-4.42739	1.81394e-05	0.000704118	2.66581	protein_coding	TMEM220
ENSG00000173083	0.585756	1.85733	4.42041	1.86661e-05	0.000718504	2.64814	protein_coding	HPSE
ENSG00000274750	0.670426	0.731926	4.41411	1.91541e-05	0.000731686	2.64117	protein_coding	HIST1H3E
ENSG00000009413	-0.323052	6.37345	-4.4532	1.63135e-05	0.000648964	2.63222	protein_coding	REV3L
ENSG00000263797	-0.599333	-1.11656	-4.42769	1.81174e-05	0.000704118	2.62611	antisense_RNA
ENSG00000197170	0.258819	5.77621	4.44905	1.65949e-05	0.000658339	2.62355	protein_coding	PSMD12
ENSG00000226819	1.11288	-1.22844	4.41997	1.87001e-05	0.000718504	2.62256	antisense_RNA	MEIS1-AS3
ENSG00000254762	0.475598	0.176054	4.4062	1.97841e-05	0.000743527	2.61508	antisense_RNA
ENSG00000205334	0.336862	0.35848	4.40518	1.98672e-05	0.000744143	2.61118	lincRNA	LINC01460
ENSG00000277728	0.27896	2.77354	4.41421	1.91464e-05	0.000731686	2.60823	antisense_RNA
ENSG00000274454	0.559049	-0.647608	4.40831	1.96142e-05	0.00074083	2.60634	antisense_RNA	SLC22A18AS
ENSG00000263069	0.295937	3.82048	4.42181	1.85597e-05	0.000715615	2.60261	antisense_RNA
ENSG00000277075	0.859912	-0.967648	4.4079	1.96473e-05	0.00074083	2.59209	protein_coding	HIST1H2AE
ENSG00000187837	0.941885	0.899281	4.39862	2.04066e-05	0.000756487	2.58079	protein_coding	HIST1H1C
ENSG00000141959	-0.537131	6.79311	-4.44031	1.72022e-05	0.000676847	2.5793	protein_coding	PFKL
ENSG00000283807	0.370335	1.53978	4.39951	2.03329e-05	0.000754726	2.57553	protein_coding
ENSG00000165509	-1.38183	-1.18677	-4.42244	1.85113e-05	0.000715615	2.57482	protein_coding	MAGEC3
ENSG00000124635	0.868794	-1.34803	4.40981	1.94946e-05	0.000737854	2.57355	protein_coding	HIST1H2BJ
ENSG00000246889	0.222532	3.53182	4.4106	1.94315e-05	0.0007374	2.57264	antisense_RNA
ENSG00000150594	0.961775	2.98726	4.40736	1.96906e-05	0.000741378	2.5714	protein_coding	ADRA2A
ENSG00000135473	-0.309941	6.93591	-4.43782	1.73794e-05	0.000681959	2.56837	protein_coding	PAN2
ENSG00000078403	-0.234161	5.92434	-4.43348	1.76917e-05	0.000691391	2.56271	protein_coding	MLLT10
ENSG00000254528	-0.361942	6.66539	-4.43441	1.76244e-05	0.000690631	2.55687	antisense_RNA
ENSG00000069188	1.0504	3.20364	4.40542	1.98471e-05	0.000744143	2.55606	protein_coding	SDK2
ENSG00000176716	-1.46911	-0.497447	-4.39973	2.03145e-05	0.000754726	2.5519	transcribed_unprocessed_pseudogene	OR10AB1P
ENSG00000197345	0.323958	4.26413	4.41338	1.92113e-05	0.000732097	2.54842	protein_coding	MRPL21
ENSG00000149480	0.282281	6.54478	4.43141	1.78428e-05	0.000695413	2.54495	protein_coding	MTA2
ENSG00000243701	-0.235446	4.7331	-4.41665	1.8956e-05	0.00072701	2.5439	lincRNA	DUBR
ENSG00000197879	-0.298326	6.81111	-4.4303	1.79242e-05	0.000697641	2.53992	protein_coding	MYO1C
ENSG00000150510	-0.588554	4.3047	-4.40786	1.96503e-05	0.00074083	2.53737	protein_coding	FAM124A
ENSG00000264745	-0.656403	0.21048	-4.38514	2.15605e-05	0.000792137	2.53578	antisense_RNA	TTC39C-AS1
ENSG00000146267	-0.445787	6.02625	-4.4251	1.83105e-05	0.000709803	2.52983	protein_coding	FAXC
ENSG00000110011	0.281993	4.51928	4.41099	1.94006e-05	0.0007374	2.52659	protein_coding	DNAJC4
ENSG00000277443	-0.305892	9.17358	-4.42282	1.84829e-05	0.000715524	2.52112	protein_coding	MARCKS
ENSG00000283938	-0.40589	0.422784	-4.37802	2.21949e-05	0.00081131	2.511	miRNA	MIR3917
ENSG00000173744	-0.224112	6.22144	-4.41985	1.87093e-05	0.000718504	2.50489	protein_coding	AGFG1
ENSG00000204922	0.298712	3.24707	4.39027	2.11144e-05	0.000778721	2.50465	protein_coding	UQCC3
ENSG00000132740	0.25066	4.92831	4.41007	1.94732e-05	0.000737854	2.50301	protein_coding	IGHMBP2
ENSG00000127863	-0.570979	4.83541	-4.40416	1.99497e-05	0.000746265	2.49599	protein_coding	TNFRSF19
ENSG00000198496	0.342038	3.3152	4.38801	2.13094e-05	0.000784912	2.49352	transcribed_unprocessed_pseudogene	NBR2
ENSG00000164506	-0.344858	5.68237	-4.41333	1.92156e-05	0.000732097	2.49218	protein_coding	STXBP5
ENSG00000261618	0.628127	1.88136	4.37675	2.23093e-05	0.000813671	2.48336	lincRNA
ENSG00000038382	-0.294334	8.15826	-4.41476	1.91034e-05	0.000731686	2.48084	protein_coding	TRIO
ENSG00000272356	-0.172041	5.19881	-4.40601	1.97992e-05	0.000743527	2.47984	antisense_RNA
ENSG00000196912	-0.39968	4.58248	-4.39674	2.05638e-05	0.000760358	2.4781	protein_coding	ANKRD36B
ENSG00000069764	0.438632	-1.99754	4.40317	2.00307e-05	0.000746389	2.4744	protein_coding	PLA2G10
ENSG00000276870	0.438632	-1.99754	4.40317	2.00307e-05	0.000746389	2.4744	protein_coding	PLA2G10
ENSG00000162951	1.28008	2.38878	4.37668	2.23159e-05	0.000813671	2.4695	protein_coding	LRRTM1
ENSG00000133226	-0.285025	7.22592	-4.41079	1.94161e-05	0.0007374	2.46331	protein_coding	SRRM1
ENSG00000254995	0.533637	3.77663	4.38419	2.16444e-05	0.000794204	2.4586	protein_coding	STX16-NPEPL1
ENSG00000112282	-0.24062	5.87373	-4.40369	1.99884e-05	0.000746389	2.44922	protein_coding	MED23
ENSG00000176490	-1.28404	4.63071	-4.38585	2.14976e-05	0.000790832	2.44852	protein_coding	DIRAS1
ENSG00000125409	-0.517853	1.41133	-4.36379	2.35166e-05	0.00084641	2.44806	protein_coding	TEKT3
ENSG00000205611	0.69346	3.13547	4.37265	2.26853e-05	0.000824012	2.438	lincRNA	LINC01597
ENSG00000150776	-0.306937	5.48766	-4.39743	2.05058e-05	0.000759188	2.43712	protein_coding	C11orf57
ENSG00000275902	0.363537	1.92495	4.36358	2.35367e-05	0.00084641	2.43436	antisense_RNA
ENSG00000211892	2.12419	-1.14721	4.36411	2.34864e-05	0.00084641	2.43406	IG_C_gene	IGHG4
ENSG00000146433	-0.289402	6.83616	-4.40131	2.0184e-05	0.00075113	2.42811	protein_coding	TMEM181
ENSG00000139116	-0.500897	7.48217	-4.39632	2.05992e-05	0.000760692	2.40773	protein_coding	KIF21A
ENSG00000023697	-0.49234	4.73507	-4.37847	2.21539e-05	0.000810839	2.40195	protein_coding	DERA
ENSG00000233393	0.254966	1.93814	4.35329	2.45409e-05	0.000874869	2.39614	lincRNA
ENSG00000268416	0.332995	2.02949	4.35268	2.46011e-05	0.000874869	2.39185	lincRNA
ENSG00000280030	0.332995	2.02949	4.35268	2.46011e-05	0.000874869	2.39185	lincRNA
ENSG00000172361	0.582917	-0.377034	4.34534	2.53435e-05	0.000897952	2.38604	protein_coding	CFAP53
ENSG00000260966	-0.396082	4.11403	-4.36549	2.33551e-05	0.000844092	2.38331	sense_overlapping
ENSG00000172350	-0.539181	4.27163	-4.36648	2.3261e-05	0.000841744	2.38107	protein_coding	ABCG4
ENSG00000174749	0.242824	4.97851	4.3757	2.2405e-05	0.000815886	2.36939	protein_coding	C4orf32
ENSG00000187778	-0.228701	5.7235	-4.38134	2.18965e-05	0.000802436	2.36728	protein_coding	MCRS1
ENSG00000223812	0.784949	1.6294	4.34425	2.5456e-05	0.000898834	2.36617	lincRNA
ENSG00000197083	-0.820902	3.73949	-4.35491	2.438e-05	0.000872388	2.36383	transcribed_unprocessed_pseudogene	ZNF300P1
ENSG00000150316	-0.255047	4.73642	-4.36181	2.37069e-05	0.00085147	2.33485	protein_coding	CWC15
ENSG00000168067	0.362875	5.1736	4.36716	2.3197e-05	0.000840482	2.32738	protein_coding	MAP4K2
ENSG00000233515	0.770049	2.04349	4.33526	2.63991e-05	0.000925124	2.32469	lincRNA	LINC01518
ENSG00000167535	-0.369384	7.08081	-4.3745	2.25147e-05	0.000818847	2.32455	protein_coding	CACNB3
ENSG00000118418	-0.306131	5.77689	-4.36932	2.29944e-05	0.000834192	2.32061	protein_coding	HMGN3
ENSG00000134504	-0.397066	4.79393	-4.35803	2.40729e-05	0.000863539	2.31975	protein_coding	KCTD1
ENSG00000158748	1.5646	-1.78185	4.34449	2.54309e-05	0.000898834	2.31488	protein_coding	HTR6
ENSG00000048028	-0.299914	4.55387	-4.35363	2.45072e-05	0.000874768	2.31417	protein_coding	USP28
ENSG00000214110	0.885373	0.736095	4.32574	2.74343e-05	0.000945787	2.31313	processed_pseudogene	LDHAP4
ENSG00000261098	-0.318558	3.16914	-4.33735	2.61773e-05	0.000918467	2.31281	lincRNA
ENSG00000180539	0.380247	2.66277	4.33433	2.64981e-05	0.000927467	2.30987	antisense_RNA	C9orf139
ENSG00000246082	0.389748	0.708676	4.32368	2.76633e-05	0.000949806	2.30694	transcribed_unitary_pseudogene	NUDT16P1
ENSG00000284644	0.911262	1.49629	4.32675	2.73226e-05	0.000945787	2.30337	antisense_RNA
ENSG00000146729	-0.230475	5.74226	-4.3644	2.34582e-05	0.00084641	2.30217	protein_coding	NIPSNAP2
ENSG00000200674	-0.584365	-1.82305	-4.35493	2.43778e-05	0.000872388	2.29619	misc_RNA	RN7SKP160
ENSG00000260394	0.738883	-1.67995	4.33948	2.59522e-05	0.000913905	2.29256	antisense_RNA
ENSG00000139287	0.287493	1.74468	4.32296	2.77443e-05	0.000951454	2.28686	protein_coding	TPH2
ENSG00000149792	0.293312	5.03713	4.35404	2.44665e-05	0.000874398	2.28379	protein_coding	MRPL49
ENSG00000106330	-0.283825	4.25257	-4.33868	2.60365e-05	0.000915755	2.27352	protein_coding	MOSPD3
ENSG00000083720	-0.466239	5.09505	-4.34847	2.50244e-05	0.000887736	2.26937	protein_coding	OXCT1
ENSG00000102271	-1.09954	2.14251	-4.31553	2.8588e-05	0.000976905	2.25942	protein_coding	KLHL4
ENSG00000255038	0.344394	-0.304734	4.30974	2.92625e-05	0.000992895	2.25785	antisense_RNA
ENSG00000250909	-0.21894	3.49613	-4.32189	2.78635e-05	0.000954406	2.2438	antisense_RNA
ENSG00000141582	0.427273	5.73349	4.34932	2.49385e-05	0.000885778	2.24147	protein_coding	CBX4
ENSG00000181378	0.878477	0.203896	4.30294	3.0074e-05	0.00101328	2.23584	protein_coding	CFAP65
ENSG00000167994	0.57615	3.03967	4.31319	2.88582e-05	0.000983806	2.21936	protein_coding	RAB3IL1
ENSG00000120254	-0.328807	4.48789	-4.32694	2.73017e-05	0.000945787	2.2175	protein_coding	MTHFD1L
ENSG00000152219	0.282443	4.46262	4.32872	2.71059e-05	0.000944157	2.21717	protein_coding	ARL14EP
ENSG00000145675	-0.583592	7.97835	-4.34419	2.54619e-05	0.000898834	2.20974	protein_coding	PIK3R1
ENSG00000260082	0.690287	-2.07703	4.32562	2.74479e-05	0.000945787	2.2021	processed_pseudogene
ENSG00000224043	-0.416641	0.725046	-4.29371	3.12103e-05	0.00104182	2.19973	antisense_RNA	CCNT2-AS1
ENSG00000188981	-0.621705	1.65573	-4.29751	3.07376e-05	0.00102962	2.19921	protein_coding	MSANTD1
ENSG00000079246	-0.241624	8.26508	-4.34084	2.581e-05	0.000910009	2.19889	protein_coding	XRCC5
ENSG00000166342	-1.0825	3.36764	-4.30673	2.96193e-05	0.00100382	2.1976	protein_coding	NETO1
ENSG00000101144	2.00605	2.67961	4.30595	2.97119e-05	0.00100502	2.1903	protein_coding	BMP7
ENSG00000203819	0.784189	2.39889	4.3006	3.03583e-05	0.00101928	2.18818	processed_pseudogene
ENSG00000149091	0.302921	6.44124	4.33771	2.61393e-05	0.000918251	2.18692	protein_coding	DGKZ
ENSG00000083457	-0.285333	3.70105	-4.30585	2.97245e-05	0.00100502	2.17656	protein_coding	ITGAE
ENSG00000172273	-0.277626	5.28946	-4.32703	2.72916e-05	0.000945787	2.17652	protein_coding	HINFP
ENSG00000118898	1.38641	3.11372	4.30413	2.99306e-05	0.00100962	2.17453	protein_coding	PPL
ENSG00000111540	-0.21111	7.37956	-4.33285	2.66579e-05	0.000931929	2.16529	protein_coding	RAB5B
ENSG00000175467	0.280418	6.086	4.33067	2.6893e-05	0.00093901	2.16435	protein_coding	SART1
ENSG00000224090	1.40213	-0.575326	4.28316	3.25606e-05	0.00107446	2.16055	antisense_RNA
ENSG00000196593	1.58765	4.25212	4.31363	2.88071e-05	0.000983226	2.16004	transcribed_unprocessed_pseudogene	ANKRD20A19P
ENSG00000176387	0.813365	2.00014	4.29016	3.16589e-05	0.00105436	2.15824	protein_coding	HSD11B2
ENSG00000140557	-0.645736	6.90171	-4.3302	2.69448e-05	0.00093968	2.15724	protein_coding	ST8SIA2
ENSG00000187231	-0.31657	6.36608	-4.3276	2.72292e-05	0.000945787	2.15091	protein_coding	SESTD1
ENSG00000135525	-0.671105	6.19106	-4.32567	2.74416e-05	0.000945787	2.14856	protein_coding	MAP7
ENSG00000272325	-0.274473	8.08233	-4.32735	2.72561e-05	0.000945787	2.1465	protein_coding	NUDT3
ENSG00000111879	-0.349444	5.15828	-4.31699	2.84196e-05	0.0009723	2.14553	protein_coding	FAM184A
ENSG00000104140	0.801361	-1.28046	4.28794	3.19419e-05	0.00106011	2.14449	protein_coding	RHOV
ENSG00000142186	0.224876	6.13569	4.32459	2.75621e-05	0.000948589	2.14069	protein_coding	SCYL1
ENSG00000168060	0.59076	1.11341	4.2802	3.29489e-05	0.00108356	2.14009	protein_coding	NAALADL1
ENSG00000115419	-0.27632	7.11686	-4.32602	2.74028e-05	0.000945787	2.13978	protein_coding	GLS
ENSG00000177565	-0.264522	6.87544	-4.32426	2.75986e-05	0.000948715	2.13394	protein_coding	TBL1XR1
ENSG00000262903	-0.273849	1.87445	-4.28124	3.28126e-05	0.00108035	2.1331	antisense_RNA
ENSG00000160401	0.394588	1.60422	4.27585	3.35283e-05	0.00109885	2.11534	protein_coding	CFAP157
ENSG00000235296	0.935632	-1.86286	4.29155	3.14826e-05	0.0010497	2.11267	antisense_RNA
ENSG00000278765	0.42564	-0.141615	4.26363	3.52077e-05	0.00114036	2.09409	lincRNA
ENSG00000131378	-0.486977	6.40957	-4.31118	2.90932e-05	0.000989479	2.08905	protein_coding	RFTN1
ENSG00000266368	-0.375431	-0.866258	-4.26961	3.43766e-05	0.00112145	2.08783	antisense_RNA
ENSG00000267496	0.549311	-0.0522699	4.26142	3.55202e-05	0.00114207	2.08653	lincRNA	FAM215A
ENSG00000251675	0.510845	1.12797	4.26545	3.49527e-05	0.00113394	2.08609	antisense_RNA
ENSG00000135164	-0.236481	7.40294	-4.31156	2.90493e-05	0.00098915	2.08465	protein_coding	DMTF1
ENSG00000182606	-0.237486	6.74203	-4.31086	2.91301e-05	0.000989567	2.08393	protein_coding	TRAK1
ENSG00000237693	0.413172	-0.70644	4.26348	3.52298e-05	0.00114036	2.08233	protein_coding	IRGM
ENSG00000260317	-0.451112	2.39997	-4.26935	3.44121e-05	0.00112145	2.07965	lincRNA
ENSG00000180347	0.775541	-1.38731	4.27048	3.42564e-05	0.00111925	2.07596	protein_coding	CCDC129
ENSG00000232640	-0.405793	1.2649	-4.26205	3.54317e-05	0.00114207	2.07525	antisense_RNA
ENSG00000281625	-0.405793	1.2649	-4.26205	3.54317e-05	0.00114207	2.07525	antisense_RNA
ENSG00000120868	-0.245456	5.43003	-4.30176	3.02177e-05	0.00101693	2.07509	protein_coding	APAF1
ENSG00000168439	0.389067	7.10245	4.30448	2.98885e-05	0.00100938	2.05813	protein_coding	STIP1
ENSG00000230498	-0.949104	-0.838878	-4.26265	3.53462e-05	0.00114207	2.05474	antisense_RNA
ENSG00000167302	0.244363	5.9004	4.30077	3.03375e-05	0.00101928	2.05458	protein_coding	TEPSIN
ENSG00000132581	-0.206461	4.69673	-4.28707	3.20541e-05	0.00106139	2.0545	protein_coding	SDF2
ENSG00000170537	0.423595	1.95069	4.25999	3.57239e-05	0.00114734	2.05	protein_coding	TMC7
ENSG00000273432	-0.391905	3.27916	-4.26687	3.47553e-05	0.00113135	2.04801	processed_transcript
ENSG00000156599	0.245447	5.82889	4.29564	3.09693e-05	0.00103618	2.03672	protein_coding	ZDHHC5
ENSG00000176994	-0.253552	4.98615	-4.28615	3.21721e-05	0.00106286	2.03651	protein_coding	SMCR8
ENSG00000283741	-0.253552	4.98615	-4.28615	3.21721e-05	0.00106286	2.03651	protein_coding	SMCR8
ENSG00000106415	-0.541832	7.80149	-4.29793	3.06857e-05	0.00102908	2.03393	protein_coding	GLCCI1
ENSG00000112144	-0.323499	5.32407	-4.28919	3.17826e-05	0.00105726	2.03308	protein_coding	ICK
ENSG00000213057	0.3109	3.36132	4.26145	3.5516e-05	0.00114207	2.01884	lincRNA	C1orf220
ENSG00000164684	-0.506501	7.8932	-4.29375	3.12062e-05	0.00104182	2.01845	protein_coding	ZNF704
ENSG00000257086	0.469103	0.274732	4.2394	3.87804e-05	0.00123587	2.0057	lincRNA
ENSG00000188938	0.253915	4.33938	4.2704	3.42672e-05	0.00111925	2.00561	protein_coding	FAM120AOS
ENSG00000087448	-0.241408	6.39504	-4.2882	3.19089e-05	0.00106011	2.00147	protein_coding	KLHL42
ENSG00000100739	0.926718	0.44379	4.23801	3.89963e-05	0.00124138	1.99771	protein_coding	BDKRB1
ENSG00000105261	0.692894	-1.93386	4.26148	3.55114e-05	0.00114207	1.99736	protein_coding	OVOL3
ENSG00000149182	0.188688	6.52525	4.28725	3.20309e-05	0.00106139	1.99561	protein_coding	ARFGAP2
ENSG00000254433	-0.368903	2.91914	-4.2492	3.72956e-05	0.00119119	1.99292	antisense_RNA
ENSG00000258727	0.361513	5.58107	4.28123	3.28138e-05	0.00108035	1.98828	antisense_RNA
ENSG00000001461	0.660454	4.11896	4.25932	3.58202e-05	0.00114916	1.97138	protein_coding	NIPAL3
ENSG00000111653	-0.256082	6.11365	-4.27884	3.31287e-05	0.00108699	1.97037	protein_coding	ING4
ENSG00000260814	-0.20963	2.69417	-4.2407	3.85802e-05	0.00123085	1.9663	lincRNA
ENSG00000274678	0.275685	2.10658	4.23745	3.90824e-05	0.00124275	1.96487	lincRNA
ENSG00000168488	0.2025	7.75649	4.27917	3.30858e-05	0.00108682	1.96362	protein_coding	ATXN2L
ENSG00000134460	0.726984	1.66543	4.23433	3.95704e-05	0.00125688	1.96087	protein_coding	IL2RA
ENSG00000264558	0.261454	5.16464	4.26593	3.48866e-05	0.00113394	1.94639	antisense_RNA
ENSG00000224969	-0.594173	1.10676	-4.22536	4.10079e-05	0.00129117	1.9463	antisense_RNA
ENSG00000146281	-0.26118	5.29476	-4.26548	3.49488e-05	0.00113394	1.94467	protein_coding	PM20D2
ENSG00000121053	0.372969	2.18236	4.23087	4.01192e-05	0.00127151	1.93866	protein_coding	EPX
ENSG00000255330	-0.444048	7.29009	-4.27111	3.41709e-05	0.00111864	1.93252	protein_coding	SOGA3
ENSG00000277491	-0.64128	-0.980711	-4.22432	4.11771e-05	0.00129508	1.91867	lincRNA
ENSG00000277200	-0.287234	5.20113	-4.25378	3.66209e-05	0.00117224	1.90547	lincRNA
ENSG00000137941	-0.455832	5.8916	-4.25902	3.58623e-05	0.00114923	1.90234	protein_coding	TTLL7
ENSG00000158286	-0.459718	5.33421	-4.25338	3.66784e-05	0.00117277	1.90056	protein_coding	RNF207
ENSG00000240152	-0.291348	3.27033	-4.2264	4.08385e-05	0.00128724	1.89846	lincRNA	LINC02271
ENSG00000175556	0.904967	-0.354821	4.20769	4.39829e-05	0.00135815	1.89376	protein_coding	LONRF3
ENSG00000233483	0.482701	1.75787	4.21188	4.32587e-05	0.00134298	1.87819	antisense_RNA
ENSG00000140955	0.765272	-0.185151	4.20282	4.48394e-05	0.00138164	1.87709	protein_coding	ADAD2
ENSG00000180438	0.307055	0.692196	4.20444	4.45529e-05	0.00137428	1.87405	transcribed_processed_pseudogene	TPRXL
ENSG00000230401	0.291652	0.200721	4.19819	4.56688e-05	0.00139972	1.85914	lincRNA	LINC01972
ENSG00000105656	0.303654	3.75717	4.22213	4.15371e-05	0.00130356	1.85681	protein_coding	ELL
ENSG00000106341	2.24455	-0.283064	4.19204	4.67919e-05	0.00142055	1.83885	protein_coding	PPP1R17
ENSG00000111846	-0.590758	4.31536	-4.21831	4.21708e-05	0.00131777	1.82616	protein_coding	GCNT2
ENSG00000254579	0.472798	-0.833872	4.19145	4.69011e-05	0.00142237	1.82521	processed_pseudogene
ENSG00000220891	-0.188032	1.64214	-4.19306	4.66038e-05	0.00141633	1.81589	antisense_RNA
ENSG00000281296	-0.188032	1.64214	-4.19306	4.66038e-05	0.00141633	1.81589	antisense_RNA
ENSG00000122643	-0.221131	5.1159	-4.22874	4.04606e-05	0.00127952	1.81546	protein_coding	NT5C3A
ENSG00000275807	0.295499	3.60382	4.20832	4.38731e-05	0.00135621	1.81334	antisense_RNA
ENSG00000144635	-0.247991	5.32973	-4.2295	4.03384e-05	0.00127706	1.80886	protein_coding	DYNC1LI1
ENSG00000172508	0.666467	1.34228	4.18813	4.75192e-05	0.00143059	1.8005	protein_coding	CARNS1
ENSG00000170049	-0.524812	4.45483	-4.21371	4.29474e-05	0.00133619	1.80044	protein_coding	KCNAB3
ENSG00000187049	0.308175	2.89818	4.19736	4.58187e-05	0.00140133	1.79888	protein_coding	TMEM216
ENSG00000006025	0.250548	5.74033	4.23095	4.0107e-05	0.00127151	1.79652	protein_coding	OSBPL7
ENSG00000180098	-0.242143	4.6542	-4.21571	4.26078e-05	0.00132849	1.79202	protein_coding	TRNAU1AP
ENSG00000149294	-0.526726	9.66771	-4.2282	4.05464e-05	0.00127957	1.79005	protein_coding	NCAM1
ENSG00000260369	0.761799	-1.39994	4.18831	4.74855e-05	0.00143059	1.78999	lincRNA
ENSG00000157315	0.369672	-0.325126	4.17741	4.95714e-05	0.00147848	1.7863	protein_coding	TMED6
ENSG00000196396	0.224799	5.96002	4.22818	4.05509e-05	0.00127957	1.78158	protein_coding	PTPN1
ENSG00000109854	0.513691	2.75725	4.18877	4.73988e-05	0.00142995	1.77008	protein_coding	HTATIP2
ENSG00000139372	-0.221948	5.70732	-4.22256	4.14659e-05	0.00130274	1.76925	protein_coding	TDG
ENSG00000213468	0.44472	3.03134	4.19056	4.7066e-05	0.00142288	1.76877	lincRNA	FIRRE
ENSG00000276130	0.649015	1.17969	4.17618	4.98118e-05	0.00148258	1.76113	protein_coding	SLC22A18
ENSG00000255126	0.431917	3.31061	4.19072	4.70353e-05	0.00142288	1.75955	antisense_RNA
ENSG00000242950	0.391318	3.33438	4.19077	4.70265e-05	0.00142288	1.75926	protein_coding	ERVW-1
ENSG00000136636	-0.265504	6.21167	-4.22058	4.17921e-05	0.00131014	1.75115	protein_coding	KCTD3
ENSG00000260005	0.247879	5.1735	4.21214	4.32147e-05	0.00134298	1.74597	antisense_RNA
ENSG00000110048	0.231837	6.04063	4.2183	4.21726e-05	0.00131777	1.74342	protein_coding	OSBP
ENSG00000142507	-0.265818	5.59704	-4.2142	4.2863e-05	0.001335	1.74213	protein_coding	PSMB6
ENSG00000108262	-0.296071	7.25213	-4.21972	4.19357e-05	0.00131321	1.74046	protein_coding	GIT1
ENSG00000143499	-0.277345	5.32311	-4.2102	4.35481e-05	0.00134761	1.73798	protein_coding	SMYD2
ENSG00000279068	-0.93647	-1.3477	-4.17864	4.93324e-05	0.00147287	1.72979	protein_coding
ENSG00000189367	-0.48386	6.77683	-4.21602	4.2555e-05	0.00132828	1.72896	protein_coding	KIAA0408
ENSG00000160695	-0.248525	4.55463	-4.19626	4.60182e-05	0.00140297	1.72604	protein_coding	VPS11
ENSG00000280616	-0.248525	4.55463	-4.19626	4.60182e-05	0.00140297	1.72604	protein_coding	VPS11
ENSG00000078967	-0.29082	5.75743	-4.21022	4.35458e-05	0.00134761	1.72265	protein_coding	UBE2D4
ENSG00000254783	-0.37839	-0.318918	-4.159	5.32943e-05	0.00155756	1.71952	processed_pseudogene
ENSG00000122550	-0.315045	6.15803	-4.21068	4.34665e-05	0.00134761	1.71553	protein_coding	KLHL7
ENSG00000187961	-0.579796	5.37868	-4.20136	4.50985e-05	0.00138666	1.70735	protein_coding	KLHL17
ENSG00000251152	0.255416	2.15194	4.16548	5.19545e-05	0.00153056	1.70253	lincRNA
ENSG00000198797	-1.40206	4.25654	-4.18036	4.89984e-05	0.00146594	1.70152	protein_coding	BRINP2
ENSG00000205837	0.804184	-1.04453	4.15436	5.42731e-05	0.00157791	1.69152	lincRNA	LINC00487
ENSG00000100320	-0.426913	8.84498	-4.20185	4.50125e-05	0.00138549	1.68227	protein_coding	RBFOX2
ENSG00000188596	0.255598	2.38771	4.16118	5.28395e-05	0.00154872	1.68144	protein_coding	CFAP54
ENSG00000168061	0.443369	3.67004	4.17312	5.04151e-05	0.0014913	1.67959	protein_coding	SAC3D1
ENSG00000278615	0.339609	3.62802	4.17166	5.07061e-05	0.00149838	1.6776	protein_coding	C11orf98
ENSG00000268235	1.42401	-1.29865	4.15171	5.48411e-05	0.00159122	1.67628	transcribed_unprocessed_pseudogene	TCP11X1
ENSG00000110721	0.281187	4.94703	4.18882	4.73902e-05	0.00142995	1.67014	protein_coding	CHKA
ENSG00000259868	-0.687261	-1.64193	-4.16682	5.16813e-05	0.00152407	1.66999	processed_transcript
ENSG00000167770	0.251024	6.27871	4.19899	4.55236e-05	0.00139824	1.66844	protein_coding	OTUB1
ENSG00000138755	1.30943	2.12027	4.15676	5.37648e-05	0.00156788	1.66616	protein_coding	CXCL9
ENSG00000166257	-0.504119	8.11982	-4.19868	4.55796e-05	0.00139847	1.66441	protein_coding	SCN3B
ENSG00000115561	-0.217376	6.46322	-4.19766	4.57645e-05	0.00140116	1.66269	protein_coding	CHMP3
ENSG00000254966	0.491898	1.05347	4.14773	5.57043e-05	0.00159857	1.66257	antisense_RNA
ENSG00000162236	0.192661	4.9762	4.1861	4.7901e-05	0.00143908	1.65958	protein_coding	STX5
ENSG00000163393	1.19289	1.3525	4.14925	5.53735e-05	0.00159517	1.65886	protein_coding	SLC22A15
ENSG00000089597	0.216126	8.06331	4.1968	4.59208e-05	0.00140297	1.6581	protein_coding	GANAB
ENSG00000133316	0.284611	4.70526	4.18178	4.87252e-05	0.00145928	1.65682	protein_coding	WDR74
ENSG00000265055	0.26923	0.453574	4.14176	5.70223e-05	0.00163068	1.65502	lincRNA
ENSG00000145725	-0.24642	6.54674	-4.19538	4.61781e-05	0.00140636	1.65355	protein_coding	PPIP5K2
ENSG00000259647	0.344755	1.94043	4.1502	5.5168e-05	0.0015932	1.65189	lincRNA
ENSG00000283102	0.344755	1.94043	4.1502	5.5168e-05	0.0015932	1.65189	lincRNA
ENSG00000263624	-0.302208	2.10691	-4.15011	5.51855e-05	0.0015932	1.65155	antisense_RNA
ENSG00000213465	0.356466	4.36617	4.17393	5.02552e-05	0.0014881	1.64634	protein_coding	ARL2
ENSG00000272674	-0.60433	3.99898	-4.16423	5.22106e-05	0.00153654	1.64445	protein_coding	PCDHB16
ENSG00000162341	0.403848	5.47392	4.18771	4.75987e-05	0.00143149	1.64326	protein_coding	TPCN2
ENSG00000232987	0.721534	-0.706858	4.13576	5.8378e-05	0.00165717	1.6364	lincRNA	LINC01219
ENSG00000263756	-0.244641	5.26503	-4.18193	4.86959e-05	0.00145928	1.6357	antisense_RNA
ENSG00000143512	-0.495732	-0.775182	-4.13872	5.77039e-05	0.0016445	1.63568	protein_coding	HHIPL2
ENSG00000267166	0.613717	-2.21201	4.1616	5.27536e-05	0.00154778	1.62955	unprocessed_pseudogene
ENSG00000162174	0.393978	5.04165	4.17918	4.9227e-05	0.00147125	1.62905	protein_coding	ASRGL1
ENSG00000134121	-1.44769	4.14075	-4.1587	5.33569e-05	0.00155756	1.62831	protein_coding	CHL1
ENSG00000272670	-0.712087	1.20012	-4.13586	5.83532e-05	0.00165717	1.62421	protein_coding	DOC2B
ENSG00000105605	-1.83066	3.67324	-4.15087	5.50217e-05	0.0015932	1.62062	protein_coding	CACNG7
ENSG00000168003	0.305341	6.04525	4.1841	4.82814e-05	0.00144899	1.61654	protein_coding	SLC3A2
ENSG00000179918	0.372476	5.12893	4.17673	4.97049e-05	0.00148093	1.61626	protein_coding	SEPHS2
ENSG00000185085	0.287277	4.28065	4.16187	5.26973e-05	0.0015477	1.60801	protein_coding	INTS5
ENSG00000164951	-0.307871	5.35119	-4.17441	5.01598e-05	0.0014881	1.60517	protein_coding	PDP1
ENSG00000229786	-0.714937	-1.08849	-4.1329	5.9034e-05	0.0016725	1.59708	processed_pseudogene	SNRPFP2
ENSG00000166004	-0.266544	4.63984	-4.16231	5.26062e-05	0.0015466	1.59688	protein_coding	CEP295
ENSG00000175868	1.25852	-1.70963	4.13391	5.88001e-05	0.00166751	1.59051	protein_coding	CALCB
ENSG00000168569	0.317045	3.58641	4.14588	5.61099e-05	0.00160861	1.58615	protein_coding	TMEM223
ENSG00000110107	0.307879	6.45505	4.17582	4.98824e-05	0.00148315	1.58099	protein_coding	PRPF19
ENSG00000159210	0.236679	6.34733	4.17442	5.01589e-05	0.0014881	1.57694	protein_coding	SNF8
ENSG00000130508	-0.38017	8.09128	-4.17404	5.02346e-05	0.0014881	1.5733	protein_coding	PXDN
ENSG00000180917	0.264647	4.02157	4.14796	5.56529e-05	0.00159857	1.57235	protein_coding	CMTR2
ENSG00000177463	-0.24851	7.04039	-4.16897	5.12459e-05	0.00151278	1.55312	protein_coding	NR2C2
ENSG00000143375	-0.543917	3.84987	-4.13674	5.81536e-05	0.00165405	1.55119	protein_coding	CGN
ENSG00000151376	-0.394283	4.7562	-4.14904	5.54196e-05	0.00159517	1.54379	protein_coding	ME3
ENSG00000186153	0.207071	3.41849	4.13117	5.94349e-05	0.00168076	1.54163	protein_coding	WWOX
ENSG00000182108	0.272049	4.15821	4.14144	5.70935e-05	0.00163068	1.54083	protein_coding	DEXI
ENSG00000182796	-0.279662	5.82101	-4.16087	5.29035e-05	0.00154903	1.53874	transcribed_unitary_pseudogene	TMEM198B
ENSG00000174871	0.47079	4.81543	4.15079	5.50404e-05	0.0015932	1.5355	protein_coding	CNIH2
ENSG00000268043	-0.277917	5.88809	-4.15872	5.33528e-05	0.00155756	1.5291	protein_coding	NBPF12
ENSG00000143479	0.621982	0.859525	4.10892	6.48235e-05	0.00180635	1.5287	protein_coding	DYRK3
ENSG00000087460	-0.344815	11.2294	-4.14945	5.53304e-05	0.00159517	1.52587	protein_coding	GNAS
ENSG00000083099	-0.209184	5.49395	-4.15437	5.42723e-05	0.00157791	1.52461	protein_coding	LYRM2
ENSG00000197977	-0.636801	3.81587	-4.12814	6.01434e-05	0.00169892	1.52264	protein_coding	ELOVL2
ENSG00000173597	0.32047	3.01839	4.11973	6.21488e-05	0.00174701	1.51407	protein_coding	SULT1B1
ENSG00000179314	-0.71739	4.79957	-4.13905	5.76301e-05	0.00164402	1.51109	protein_coding	WSCD1
ENSG00000066032	-0.386715	6.4453	-4.15614	5.38969e-05	0.00157014	1.51049	protein_coding	CTNNA2
ENSG00000204071	1.91962	1.03883	4.10509	6.57972e-05	0.00182643	1.50876	protein_coding	TCEAL6
ENSG00000260418	-0.71686	3.40517	-4.11846	6.24576e-05	0.00175117	1.50517	lincRNA
ENSG00000182149	0.161893	6.91509	4.15292	5.45816e-05	0.00158529	1.49417	protein_coding	IST1
ENSG00000174740	-0.624091	2.09179	-4.10438	6.598e-05	0.00182974	1.49047	protein_coding	PABPC5
ENSG00000109220	0.195197	3.08011	4.11294	6.38159e-05	0.00178345	1.48881	protein_coding	CHIC2
ENSG00000086570	0.574287	1.61454	4.10253	6.64562e-05	0.00183765	1.48801	protein_coding	FAT2
ENSG00000284526	0.316902	5.41654	4.144	5.65235e-05	0.00161886	1.48505	protein_coding
ENSG00000186469	-0.398123	8.13095	-4.14838	5.55615e-05	0.00159765	1.47921	protein_coding	GNG2
ENSG00000264187	-0.424046	1.96005	-4.09967	6.72009e-05	0.00185646	1.47545	protein_coding
ENSG00000161103	0.430483	0.994536	4.09264	6.90609e-05	0.00190056	1.46858	transcribed_processed_pseudogene
ENSG00000205710	-0.956691	4.57055	-4.12166	6.16844e-05	0.00173734	1.46523	protein_coding	C17orf107
ENSG00000220323	0.811072	0.899167	4.09106	6.9485e-05	0.00190677	1.46401	processed_pseudogene
ENSG00000201302	0.366592	-0.986724	4.08824	7.02508e-05	0.0019223	1.46338	snoRNA	SNORA65
ENSG00000080561	0.664969	1.2168	4.09232	6.91465e-05	0.0019011	1.46107	protein_coding	MID2
ENSG00000149582	-0.352812	5.11514	-4.13114	5.94421e-05	0.00168076	1.45842	protein_coding	TMEM25
ENSG00000180071	0.684587	1.80585	4.09551	6.82946e-05	0.00188486	1.45787	protein_coding	ANKRD18A
ENSG00000152092	-0.590452	6.49888	-4.14139	5.71057e-05	0.00163068	1.45677	protein_coding	ASTN1
ENSG00000188290	-0.667679	4.17936	-4.11461	6.34031e-05	0.00177535	1.45629	protein_coding	HES4
ENSG00000092054	1.37934	1.02045	4.08749	7.04557e-05	0.00192608	1.44721	protein_coding	MYH7
ENSG00000070729	0.850821	6.30202	4.1382	5.78234e-05	0.00164628	1.44427	protein_coding	CNGB1
ENSG00000233175	0.399301	4.76989	4.12371	6.1191e-05	0.00172513	1.43992	antisense_RNA
ENSG00000272308	-0.314928	-0.373763	-4.07759	7.32121e-05	0.0019845	1.43698	lincRNA
ENSG00000132906	-0.283303	4.52986	-4.11207	6.40326e-05	0.00178777	1.42093	protein_coding	CASP9
ENSG00000281617	0.689779	-1.02807	4.07312	7.44882e-05	0.0020059	1.41286	transcribed_unprocessed_pseudogene	ANKRD18DP
ENSG00000149798	0.353205	2.5038	4.0863	7.07818e-05	0.00193133	1.40933	protein_coding	CDC42EP2
ENSG00000224120	-0.276473	1.30234	-4.07503	7.39421e-05	0.00199305	1.40305	protein_coding	C6orf136
ENSG00000233641	-0.276473	1.30234	-4.07503	7.39421e-05	0.00199305	1.40305	protein_coding	C6orf136
ENSG00000237012	-0.276473	1.30234	-4.07503	7.39421e-05	0.00199305	1.40305	protein_coding	C6orf136
ENSG00000237100	-0.276473	1.30234	-4.07503	7.39421e-05	0.00199305	1.40305	protein_coding	C6orf136
ENSG00000257467	-0.648245	0.750626	-4.06873	7.57656e-05	0.00203649	1.39715	lincRNA	PPFIA2-AS1
ENSG00000213983	0.348415	6.67733	4.12541	6.07864e-05	0.0017154	1.39444	protein_coding	AP1G2
ENSG00000180228	-0.201914	5.49859	-4.11862	6.242e-05	0.00175117	1.39375	protein_coding	PRKRA
ENSG00000215458	0.599874	0.501895	4.06645	7.64351e-05	0.00204496	1.3878	antisense_RNA	AATBC
ENSG00000061337	-0.594045	5.83363	-4.11838	6.24788e-05	0.00175117	1.38625	protein_coding	LZTS1
ENSG00000181418	0.739625	0.153384	4.0619	7.77907e-05	0.00207545	1.3789	protein_coding	DDN
ENSG00000122644	-0.314159	3.22438	-4.08213	7.19352e-05	0.00195926	1.37811	protein_coding	ARL4A
ENSG00000282961	-0.228862	6.58454	-4.11998	6.20903e-05	0.00174701	1.37615	lincRNA	PRNCR1
ENSG00000105855	-0.500965	4.9294	-4.10287	6.63681e-05	0.00183697	1.3685	protein_coding	ITGB8
ENSG00000187240	-0.43612	3.53093	-4.08132	7.21623e-05	0.00196343	1.36475	protein_coding	DYNC2H1
ENSG00000072310	-0.414783	5.8812	-4.11181	6.40992e-05	0.0017879	1.35903	protein_coding	SREBF1
ENSG00000167257	-0.260995	4.21082	-4.08846	7.01914e-05	0.0019223	1.35396	protein_coding	RNF214
ENSG00000249491	-0.734987	1.80976	-4.06357	7.72927e-05	0.00206599	1.35367	antisense_RNA	EGFLAM-AS1
ENSG00000227033	-0.319739	0.396055	-4.0544	8.00753e-05	0.00212404	1.35257	antisense_RNA
ENSG00000142599	-0.267101	7.91607	-4.11307	6.37844e-05	0.00178345	1.34909	protein_coding	RERE
ENSG00000244239	-0.717046	2.635	-4.06776	7.60496e-05	0.00203843	1.34745	antisense_RNA
ENSG00000236411	-0.483014	-0.513355	-4.05152	8.09702e-05	0.00213829	1.34504	processed_pseudogene	NDUFAF4P3
ENSG00000132970	-0.814202	3.80285	-4.07726	7.33064e-05	0.00198519	1.34227	protein_coding	WASF3
ENSG00000258783	0.781984	-1.08428	4.05045	8.13047e-05	0.00214094	1.33496	processed_pseudogene	KRT18P6
ENSG00000198040	-0.300328	6.63309	-4.10772	6.51282e-05	0.00181151	1.3313	protein_coding	ZNF84
ENSG00000156860	0.189516	6.78382	4.10769	6.51343e-05	0.00181151	1.32939	protein_coding	FBRS
ENSG00000101842	0.693162	-0.936495	4.04654	8.254e-05	0.00216216	1.32524	protein_coding	VSIG1
ENSG00000160691	-0.53435	8.10958	-4.1051	6.5796e-05	0.00182643	1.3209	protein_coding	SHC1
ENSG00000082397	-0.981879	7.37925	-4.10315	6.6297e-05	0.00183677	1.31282	protein_coding	EPB41L3
ENSG00000148950	0.209018	2.98551	4.06198	7.77675e-05	0.00207545	1.30978	protein_coding	IMMP1L
ENSG00000251521	1.02734	-0.85015	4.03766	8.54101e-05	0.00222632	1.2982	transcribed_unprocessed_pseudogene	IMPA1P1
ENSG00000137274	-0.299107	5.39658	-4.09064	6.95985e-05	0.00190807	1.29748	protein_coding	BPHL
ENSG00000078369	-0.255785	9.31466	-4.09466	6.85206e-05	0.00188782	1.2956	protein_coding	GNB1
ENSG00000185838	0.314334	2.6341	4.05461	8.00124e-05	0.00212404	1.29346	protein_coding	GNB1L
ENSG00000054523	-0.406809	8.28238	-4.09462	6.85327e-05	0.00188782	1.28405	protein_coding	KIF1B
ENSG00000280641	0.838988	3.24029	4.05682	7.93333e-05	0.00211075	1.27483	protein_coding	CDH4
ENSG00000136040	-0.58242	6.93378	-4.09142	6.9388e-05	0.00190592	1.27085	protein_coding	PLXNC1
ENSG00000111203	-0.222429	5.30994	-4.08211	7.19411e-05	0.00195926	1.26934	protein_coding	ITFG2
ENSG00000271550	0.784743	-2.26172	4.05237	8.07063e-05	0.00213626	1.26784	processed_pseudogene	BNIP3P11
ENSG00000198019	0.834361	-0.816927	4.02803	8.86299e-05	0.00228638	1.26553	protein_coding	FCGR1B
ENSG00000017483	0.588861	0.739208	4.03167	8.74006e-05	0.0022648	1.26057	protein_coding	SLC38A5
ENSG00000090686	-0.19402	6.29503	-4.08714	7.055e-05	0.00192683	1.25988	protein_coding	USP48
ENSG00000110074	-0.294094	5.32747	-4.07914	7.27721e-05	0.00197629	1.25879	protein_coding	FOXRED1
ENSG00000256591	0.238377	3.08476	4.04671	8.2487e-05	0.00216216	1.25193	protein_coding
ENSG00000110786	1.61504	1.70506	4.03483	8.63452e-05	0.00224552	1.24223	protein_coding	PTPN5
ENSG00000166261	-0.286754	4.2527	-4.05746	7.91359e-05	0.00210744	1.24083	protein_coding	ZNF202
ENSG00000196586	-0.360548	5.51841	-4.0755	7.38061e-05	0.00199305	1.23868	protein_coding	MYO6
ENSG00000070081	0.269396	4.76322	4.06747	7.61339e-05	0.00203879	1.23839	protein_coding	NUCB2
ENSG00000170365	-0.413519	5.03936	-4.06818	7.59276e-05	0.00203843	1.23558	protein_coding	SMAD1
ENSG00000177119	-0.455539	7.6015	-4.08094	7.22665e-05	0.00196441	1.23141	protein_coding	ANO6
ENSG00000130413	0.29733	3.5423	4.04615	8.26644e-05	0.00216345	1.23051	protein_coding	STK33
ENSG00000108424	0.252697	8.36186	4.07862	7.29212e-05	0.00197848	1.22809	protein_coding	KPNB1
ENSG00000130768	0.763059	-2.0105	4.03367	8.67297e-05	0.00225146	1.22798	protein_coding	SMPDL3B
ENSG00000167968	0.52851	2.98909	4.03753	8.54524e-05	0.00222632	1.21988	protein_coding	DNASE1L2
ENSG00000189362	-0.223831	3.37524	-4.03912	8.49323e-05	0.00222079	1.21878	protein_coding	NEMP2
ENSG00000215158	-0.263491	4.37512	-4.05058	8.1266e-05	0.00214094	1.20862	transcribed_unprocessed_pseudogene
ENSG00000271267	0.362827	-0.688066	4.01077	9.46917e-05	0.00239562	1.2076	processed_pseudogene
ENSG00000260564	-0.840445	-1.05579	-4.01663	9.25911e-05	0.00235695	1.2057	lincRNA
ENSG00000166337	0.261007	5.55498	4.06788	7.60153e-05	0.00203843	1.2042	protein_coding	TAF10
ENSG00000170382	0.698775	4.01612	4.04706	8.2376e-05	0.00216179	1.20303	protein_coding	LRRN2
ENSG00000233695	0.536784	4.36247	4.05162	8.09402e-05	0.00213829	1.2015	antisense_RNA	GAS6-AS1
ENSG00000118058	-0.284027	7.10293	-4.0724	7.46986e-05	0.00200968	1.20064	protein_coding	KMT2A
ENSG00000135333	-0.844543	3.63066	-4.03391	8.66493e-05	0.0022514	1.19583	protein_coding	EPHA7
ENSG00000269176	0.299801	2.75526	4.02506	8.96473e-05	0.00230028	1.18562	antisense_RNA
ENSG00000263050	-0.353231	1.54248	-4.01368	9.36447e-05	0.00237956	1.18249	lincRNA
ENSG00000154240	0.52835	2.29112	4.02044	9.12484e-05	0.00232482	1.18099	protein_coding	CEP112
ENSG00000122512	-0.236565	4.82863	-4.04904	8.17476e-05	0.00214725	1.17568	protein_coding	PMS2
ENSG00000144445	-0.20575	5.02833	-4.05131	8.10358e-05	0.00213829	1.17218	protein_coding	KANSL1L
ENSG00000110711	0.248368	5.246	4.05424	8.01274e-05	0.00212404	1.16673	protein_coding	AIP
ENSG00000184307	0.76584	1.02342	4.00693	9.60951e-05	0.00241217	1.16635	protein_coding	ZDHHC23
ENSG00000137656	-0.22371	3.98268	-4.03091	8.76563e-05	0.00226735	1.16072	protein_coding	BUD13
ENSG00000259946	-0.620398	1.67411	-4.00678	9.61508e-05	0.00241217	1.15709	lincRNA
ENSG00000275880	-0.156166	3.80004	-4.02669	8.90852e-05	0.00229402	1.15468	antisense_RNA
ENSG00000108829	0.300153	6.46244	4.05888	7.87053e-05	0.00209791	1.15463	protein_coding	LRRC59
ENSG00000196890	0.520182	2.43874	4.01339	9.37491e-05	0.00238012	1.15218	protein_coding	HIST3H2BB
ENSG00000184619	-0.387812	2.45653	-4.01141	9.44612e-05	0.00239254	1.1511	protein_coding	KRBA2
ENSG00000198590	-0.323217	1.11981	-4.00048	9.84921e-05	0.00246314	1.14763	protein_coding	C3orf35
ENSG00000214226	0.378368	2.06908	4.00896	9.5349e-05	0.00240805	1.1476	protein_coding	C17orf67
ENSG00000096401	-0.313769	6.35179	-4.05532	7.97923e-05	0.00212101	1.14472	protein_coding	CDC5L
ENSG00000149260	-0.540579	5.75805	-4.0492	8.16991e-05	0.00214725	1.13774	protein_coding	CAPN5
ENSG00000135999	-0.201142	5.83351	-4.05028	8.1359e-05	0.00214094	1.13588	protein_coding	EPC2
ENSG00000155085	-0.358584	3.95745	-4.02128	9.09569e-05	0.00232149	1.12993	protein_coding	AK9
ENSG00000214654	0.43147	0.119218	3.98908	0.000102872	0.00255769	1.12934	protein_coding
ENSG00000282151	1.75775	-2.73301	4.01204	9.42341e-05	0.00239033	1.12826	IG_V_gene	IGHV3-43
ENSG00000100077	-0.544093	7.70775	-4.05227	8.07365e-05	0.00213626	1.12814	protein_coding	GRK3
ENSG00000175048	-0.288058	4.36885	-4.02774	8.87284e-05	0.00228688	1.12802	protein_coding	ZDHHC14
ENSG00000235241	-0.376902	2.24455	-4.0023	9.781e-05	0.00245086	1.1248	processed_pseudogene
ENSG00000134574	0.411092	4.69015	4.03508	8.62615e-05	0.00224537	1.12478	protein_coding	DDB2
ENSG00000270587	0.370942	-0.0351648	3.98642	0.000103921	0.00257268	1.12329	processed_pseudogene
ENSG00000105856	-0.280125	5.13041	-4.03852	8.5127e-05	0.00222185	1.12224	protein_coding	HBP1
ENSG00000283847	-0.280125	5.13041	-4.03852	8.5127e-05	0.00222185	1.12224	protein_coding	HBP1
ENSG00000137713	-0.308861	4.56929	-4.02804	8.86275e-05	0.00228638	1.11718	protein_coding	PPP2R1B
ENSG00000184271	-0.286026	4.9122	-4.033	8.69547e-05	0.00225527	1.11422	protein_coding	POU6F1
ENSG00000155066	-0.405449	3.51188	-4.00861	9.54789e-05	0.00240919	1.10718	protein_coding	PROM2
ENSG00000144730	-0.451828	4.66125	-4.02599	8.93265e-05	0.00229614	1.10693	protein_coding	IL17RD
ENSG00000154099	0.549589	1.35491	3.98859	0.000103065	0.00256028	1.09453	protein_coding	DNAAF1
ENSG00000262222	0.281148	3.60168	4.00712	9.60227e-05	0.00241217	1.08971	antisense_RNA
ENSG00000075303	-0.234241	4.79259	-4.02279	9.04285e-05	0.00231621	1.08396	protein_coding	SLC25A40
ENSG00000175505	0.524174	0.753443	3.98041	0.000106329	0.00260458	1.08298	protein_coding	CLCF1
ENSG00000229980	0.336194	1.94715	3.98769	0.00010342	0.00256689	1.07682	processed_transcript	TOB1-AS1
ENSG00000266998	0.570606	-0.741031	3.97152	0.000109986	0.00267914	1.07541	antisense_RNA
ENSG00000160172	0.489383	1.08033	3.98034	0.000106355	0.00260458	1.07378	transcribed_unprocessed_pseudogene	FAM86C2P
ENSG00000240053	-0.375912	4.98903	-4.02213	9.06577e-05	0.00232002	1.07255	protein_coding	LY6G5B
ENSG00000230516	0.273728	1.37818	3.98166	0.000105823	0.00260279	1.07129	lincRNA
ENSG00000141378	0.337634	4.06015	4.00896	9.53503e-05	0.00240805	1.07025	protein_coding	PTRH2
ENSG00000203811	0.987137	1.99595	3.98532	0.000104358	0.00257302	1.06355	protein_coding	HIST2H3C
ENSG00000203852	0.987137	1.99595	3.98532	0.000104358	0.00257302	1.06355	protein_coding	HIST2H3A
ENSG00000120693	-0.509771	5.50487	-4.0256	8.94603e-05	0.00229753	1.06202	protein_coding	SMAD9
ENSG00000128656	-0.250209	5.65838	-4.02811	8.86022e-05	0.00228638	1.062	protein_coding	CHN1
ENSG00000050327	0.882814	1.59795	3.98157	0.000105859	0.00260279	1.06196	protein_coding	ARHGEF5
ENSG00000140848	-0.399351	6.78524	-4.0314	8.74884e-05	0.00226504	1.05481	protein_coding	CPNE2
ENSG00000163517	-0.367797	4.09685	-4.00176	9.80112e-05	0.00245377	1.05327	protein_coding	HDAC11
ENSG00000176659	0.650156	-1.6602	3.97348	0.000109168	0.00266372	1.05231	lincRNA	C20orf197
ENSG00000278012	0.700752	0.246718	3.96751	0.000111677	0.00270889	1.05166	sense_intronic
ENSG00000232774	0.189589	3.82672	3.99846	9.92576e-05	0.00247847	1.04864	lincRNA
ENSG00000125247	-0.362423	5.94726	-4.02615	8.92708e-05	0.00229614	1.04779	protein_coding	TMTC4
ENSG00000240498	0.312935	2.15407	3.98071	0.000106208	0.00260458	1.04714	antisense_RNA	CDKN2B-AS1
ENSG00000173825	0.418905	1.91202	3.97524	0.000108443	0.00264827	1.03392	protein_coding	TIGD3
ENSG00000115306	-0.24306	9.50489	-4.0207	9.1159e-05	0.00232459	1.03204	protein_coding	SPTBN1
ENSG00000107758	-0.257938	6.52701	-4.02437	8.98821e-05	0.00230426	1.03134	protein_coding	PPP3CB
ENSG00000227487	-0.534725	6.06829	-4.02169	9.0811e-05	0.00232149	1.03054	antisense_RNA	NCAM1-AS1
ENSG00000003096	-0.63345	6.12647	-4.02146	9.08935e-05	0.00232149	1.02935	protein_coding	KLHL13
ENSG00000239311	0.63885	-1.30954	3.95724	0.000116114	0.00279626	1.01527	lincRNA
ENSG00000162302	0.509047	3.97664	3.99269	0.000101465	0.00252489	1.01524	protein_coding	RPS6KA4
ENSG00000154144	-0.257569	5.45607	-4.01134	9.44872e-05	0.00239254	1.00963	protein_coding	TBRG1
ENSG00000277112	0.929641	-1.60121	3.957	0.000116217	0.00279626	1.00446	transcribed_unprocessed_pseudogene	ANKRD20A21P
ENSG00000169760	-1.44448	0.56073	-3.95121	0.000118794	0.00284439	1.00354	protein_coding	NLGN1
ENSG00000112655	-0.3199	6.41659	-4.01389	9.35686e-05	0.00237956	0.995316	protein_coding	PTK7
ENSG00000109576	-0.389558	4.9693	-3.99823	9.93417e-05	0.00247847	0.989105	protein_coding	AADAT
ENSG00000164300	0.470669	5.4773	4.00683	9.61323e-05	0.00241217	0.986986	protein_coding	SERINC5
ENSG00000180596	0.801597	-2.02353	3.95938	0.000115176	0.00277974	0.985556	protein_coding	HIST1H2BC
ENSG00000135457	-0.179888	5.72641	-4.00713	9.60226e-05	0.00241217	0.984238	protein_coding	TFCP2
ENSG00000277795	-0.495349	0.028507	-3.94321	0.000122447	0.00291056	0.979239	processed_pseudogene
ENSG00000140279	0.727009	0.601357	3.94884	0.000119869	0.00286425	0.978094	protein_coding	DUOX2
ENSG00000272034	0.436983	-0.564543	3.94177	0.000123118	0.00292012	0.976618	snoRNA	SNORD14A
ENSG00000172890	0.225749	5.87357	4.00669	9.61825e-05	0.00241217	0.976407	protein_coding	NADSYN1
ENSG00000271127	0.767186	0.748252	3.94951	0.000119561	0.00285926	0.976014	sense_intronic
ENSG00000137700	-0.321215	4.48569	-3.98527	0.00010438	0.00257302	0.970796	protein_coding	SLC37A4
ENSG00000129657	0.213505	7.00164	4.00829	9.5596e-05	0.00241004	0.970329	protein_coding	SEC14L1
ENSG00000259007	-0.379871	5.43883	-3.9976	9.95833e-05	0.00248235	0.963149	antisense_RNA
ENSG00000109066	0.325633	4.50964	3.98534	0.000104351	0.00257302	0.959665	protein_coding	TMEM104
ENSG00000160062	-0.240001	4.44253	-3.98027	0.000106383	0.00260458	0.954602	protein_coding	ZBTB8A
ENSG00000204316	0.218298	5.85347	4.00031	9.85562e-05	0.00246314	0.954162	protein_coding	MRPL38
ENSG00000266560	2.36836	-0.430095	3.9329	0.000127312	0.00299739	0.945099	processed_transcript
ENSG00000228421	-0.633782	2.66839	-3.95331	0.000117856	0.00283021	0.944554	lincRNA
ENSG00000185915	-0.654588	1.86169	-3.94587	0.000121223	0.00288942	0.941422	protein_coding	KLHL34
ENSG00000261305	0.881338	-1.87183	3.93868	0.000124564	0.00294472	0.929564	sense_overlapping
ENSG00000108639	0.336784	5.23381	3.98701	0.000103687	0.0025691	0.926661	protein_coding	SYNGR2
ENSG00000266445	-0.175901	2.14273	-3.94443	0.000121885	0.00290041	0.924978	antisense_RNA
ENSG00000166452	0.218374	3.50173	3.95754	0.00011598	0.00279626	0.921371	protein_coding	AKIP1
ENSG00000227674	0.312418	0.993354	3.9343	0.000126638	0.00298397	0.918836	lincRNA	LINC00355
ENSG00000139880	-0.483213	6.63512	-3.99279	0.000101427	0.00252489	0.918458	protein_coding	CDH24
ENSG00000149196	-0.243467	4.3416	-3.96785	0.000111531	0.00270764	0.917115	protein_coding	HIKESHI
ENSG00000164185	-0.550105	-1.50886	-3.93441	0.000126587	0.00298397	0.916464	protein_coding	ZNF474
ENSG00000266667	-0.591543	-1.94306	-3.94307	0.000122514	0.00291056	0.913041	lincRNA
ENSG00000170852	-0.154623	6.22665	-3.98604	0.000104072	0.00257302	0.898022	protein_coding	KBTBD2
ENSG00000262587	0.318816	0.261828	3.92154	0.000132886	0.00307607	0.896682	transcribed_unprocessed_pseudogene
ENSG00000132510	-0.267332	7.394	-3.98716	0.000103628	0.0025691	0.894757	protein_coding	KDM6B
ENSG00000253741	0.61373	0.65175	3.92471	0.000131308	0.00305122	0.894747	antisense_RNA
ENSG00000255435	-0.315442	2.57098	-3.93784	0.000124961	0.00294926	0.891346	antisense_RNA
ENSG00000181038	0.254995	4.00352	3.9557	0.000116794	0.00280704	0.887377	protein_coding	METTL23
ENSG00000262905	-0.354162	-0.875589	-3.91666	0.000135348	0.00310412	0.887316	antisense_RNA
ENSG00000284323	-0.354162	-0.875589	-3.91666	0.000135348	0.00310412	0.887316	antisense_RNA
ENSG00000071054	-0.218756	8.5549	-3.98301	0.000105282	0.00259303	0.886117	protein_coding	MAP4K4
ENSG00000263001	-0.245222	8.93708	-3.981	0.00010609	0.00260458	0.883133	protein_coding	GTF2I
ENSG00000150433	-0.23372	3.76928	-3.94763	0.000120418	0.00287261	0.879332	protein_coding	TMEM218
ENSG00000130119	0.323121	3.07488	3.94035	0.000123777	0.00292981	0.878407	protein_coding	GNL3L
ENSG00000253535	0.201409	1.74033	3.92796	0.000129709	0.00303703	0.876647	antisense_RNA
ENSG00000260647	-0.344064	-1.76444	-3.92528	0.000131026	0.00305075	0.874846	antisense_RNA
ENSG00000284449	-0.344064	-1.76444	-3.92528	0.000131026	0.00305075	0.874846	antisense_RNA
ENSG00000144115	0.846352	3.05037	3.94076	0.000123587	0.00292881	0.874799	protein_coding	THNSL2
ENSG00000255539	0.335424	1.02659	3.92071	0.0001333	0.00308299	0.87127	antisense_RNA
ENSG00000168916	-0.396664	6.69069	-3.97948	0.000106705	0.00261024	0.870355	protein_coding	ZNF608
ENSG00000261716	0.730789	5.8206	3.97614	0.000108073	0.00264146	0.868151	sense_overlapping
ENSG00000121060	0.492952	5.39787	3.96995	0.000110646	0.00269067	0.858825	protein_coding	TRIM25
ENSG00000172771	0.369158	1.18613	3.91741	0.000134965	0.0031041	0.855112	protein_coding	EFCAB12
ENSG00000272807	-0.245079	1.93794	-3.92232	0.000132495	0.00307177	0.855014	antisense_RNA
ENSG00000005175	-0.247232	5.33723	-3.96548	0.000112538	0.0027267	0.852065	protein_coding	RPAP3
ENSG00000011260	0.199977	5.24854	3.96534	0.0001126	0.0027267	0.850425	protein_coding	UTP18
ENSG00000172409	0.331512	2.95154	3.93093	0.000128263	0.00301241	0.850231	protein_coding	CLP1
ENSG00000234882	-0.326917	2.61441	-3.92587	0.000130733	0.00305075	0.848897	processed_pseudogene	EIF3EP1
ENSG00000144535	-0.197647	5.35615	-3.96384	0.000113244	0.00273768	0.844672	protein_coding	DIS3L2
ENSG00000109265	-0.427547	6.89972	-3.97233	0.000109646	0.00267311	0.843672	protein_coding	KIAA1211
ENSG00000118514	-0.610815	2.7445	-3.92478	0.000131271	0.00305122	0.843476	protein_coding	ALDH8A1
ENSG00000139220	-1.03484	4.32407	-3.94244	0.000122806	0.0029151	0.842386	protein_coding	PPFIA2
ENSG00000243896	1.05928	-1.13188	3.90226	0.000142877	0.00323635	0.841377	protein_coding	OR2A7
ENSG00000130638	-0.230051	7.26923	-3.97126	0.000110096	0.00267956	0.838362	protein_coding	ATXN10
ENSG00000174844	0.424005	-0.140658	3.90137	0.000143352	0.00324267	0.837651	protein_coding	DNAH12
ENSG00000240868	1.72395	0.877095	3.90982	0.000138874	0.00316622	0.835064	antisense_RNA	C1QTNF9-AS1
ENSG00000149187	0.188603	7.58434	3.96956	0.00011081	0.0026924	0.832762	protein_coding	CELF1
ENSG00000256469	-0.364138	3.14696	-3.9243	0.00013151	0.00305138	0.826804	antisense_RNA
ENSG00000184774	0.369145	-0.581473	3.89668	0.000145895	0.00329246	0.826621	transcribed_unitary_pseudogene	MGAT4EP
ENSG00000124313	0.56784	3.20699	3.92727	0.000130043	0.00304184	0.825023	protein_coding	IQSEC2
ENSG00000262691	0.290466	3.67807	3.93101	0.000128222	0.00301241	0.819098	processed_transcript
ENSG00000118420	-0.251067	2.60031	-3.91656	0.000135397	0.00310412	0.816683	protein_coding	UBE3D
ENSG00000149532	0.215769	7.18254	3.96408	0.000113139	0.00273745	0.812962	protein_coding	CPSF7
ENSG00000182601	1.43266	0.963934	3.9021	0.00014296	0.00323635	0.806113	protein_coding	HS3ST4
ENSG00000225180	0.694497	-0.67812	3.88958	0.00014983	0.00336283	0.803152	protein_coding	AATK-AS1
ENSG00000171631	0.498291	1.33029	3.90314	0.000142404	0.00323136	0.80151	protein_coding	P2RY6
ENSG00000124357	-0.228384	6.88663	-3.96035	0.000114752	0.00277182	0.800904	protein_coding	NAGK
ENSG00000210174	0.689732	2.85332	3.9166	0.000135378	0.00310412	0.800622	Mt_tRNA	MT-TR
ENSG00000029639	-0.239702	3.26988	-3.91793	0.000134704	0.00310055	0.799064	protein_coding	TFB1M
ENSG00000173818	0.279425	5.3968	3.95111	0.000118841	0.00284439	0.793512	protein_coding	ENDOV
ENSG00000026652	-0.387713	6.45685	-3.95693	0.000116248	0.00279626	0.792881	protein_coding	AGPAT4
ENSG00000268677	0.542583	-0.605038	3.88579	0.00015197	0.00338977	0.790582	antisense_RNA
ENSG00000094914	-0.175534	5.78849	-3.95259	0.000118175	0.00283316	0.789125	protein_coding	AAAS
ENSG00000178691	-0.257862	5.9475	-3.95276	0.000118103	0.00283316	0.786242	protein_coding	SUZ12
ENSG00000278291	-0.2136	3.53566	-3.9156	0.000135891	0.00311297	0.779394	antisense_RNA
ENSG00000203747	1.0894	2.67578	3.90912	0.000139241	0.00317208	0.777251	protein_coding	FCGR3A
ENSG00000198520	0.491115	3.05243	3.91114	0.000138189	0.0031556	0.77642	protein_coding	C1orf228
ENSG00000210112	0.828331	4.06418	3.92659	0.000130379	0.00304721	0.773974	Mt_tRNA	MT-TM
ENSG00000228363	-0.181659	4.23573	-3.92521	0.000131059	0.00305075	0.773631	antisense_RNA
ENSG00000146425	-0.237289	5.89228	-3.94831	0.000120109	0.0028676	0.771762	protein_coding	DYNLT1
ENSG00000123213	-0.349412	5.79397	-3.94535	0.000121462	0.00289271	0.765071	protein_coding	NLN
ENSG00000276476	0.617778	-0.900835	3.87768	0.00015665	0.00347534	0.762922	lincRNA
ENSG00000186625	-0.168896	3.79752	-3.91224	0.000137615	0.00314497	0.754068	protein_coding	KATNA1
ENSG00000112339	-0.256726	5.44654	-3.93794	0.000124912	0.00294926	0.750379	protein_coding	HBS1L
ENSG00000233002	-0.543825	0.295391	-3.87558	0.000157883	0.00349198	0.747299	antisense_RNA
ENSG00000231084	-0.428378	-0.869231	-3.87386	0.000158904	0.00350647	0.746926	processed_pseudogene
ENSG00000175749	-0.878465	-2.13544	-3.89729	0.000145563	0.0032901	0.744718	processed_pseudogene	EIF3KP1
ENSG00000164331	-0.217716	4.43335	-3.91972	0.000133796	0.00308675	0.742784	protein_coding	ANKRA2
ENSG00000101052	-0.221043	5.05373	-3.92875	0.000129319	0.00303227	0.736779	protein_coding	IFT52
ENSG00000276999	-1.41045	-1.85761	-3.89009	0.000149546	0.00335907	0.732573	unprocessed_pseudogene
ENSG00000282281	1.86211	-1.0494	3.86744	0.000162755	0.00357776	0.729711	IG_V_gene	IGHV3-21
ENSG00000159784	-0.379675	7.11991	-3.94024	0.000123832	0.00292981	0.729303	protein_coding	FAM131B
ENSG00000152578	-0.759474	5.22868	-3.92577	0.000130782	0.00305075	0.726424	protein_coding	GRIA4
ENSG00000250902	-0.425266	2.86696	-3.89123	0.00014891	0.00334739	0.722936	antisense_RNA	SMAD1-AS1
ENSG00000204241	-0.323112	3.3343	-3.89437	0.000147165	0.00331401	0.716096	lincRNA
ENSG00000143514	-0.219855	5.56691	-3.92958	0.000128916	0.00302529	0.715878	protein_coding	TP53BP2
ENSG00000237765	-0.246969	4.93282	-3.92022	0.000133546	0.00308622	0.714217	protein_coding	FAM200B
ENSG00000228170	-0.263259	4.10359	-3.90434	0.000141764	0.00321939	0.710542	antisense_RNA
ENSG00000226944	-0.561077	-0.00130682	-3.8622	0.000165967	0.00363344	0.709363	antisense_RNA
ENSG00000153292	0.323851	0.475243	3.86764	0.000162637	0.00357776	0.708804	protein_coding	ADGRF1
ENSG00000249335	-0.733375	-0.380846	-3.86069	0.000166899	0.00363829	0.70806	lincRNA
ENSG00000267547	0.397389	-0.645272	3.85908	0.000167908	0.00365121	0.70275	lincRNA
ENSG00000152127	-0.458358	8.05761	-3.93217	0.000127661	0.00300315	0.702353	protein_coding	MGAT5
ENSG00000110583	0.201961	5.90577	3.92791	0.000129733	0.00303703	0.697174	protein_coding	NAA40
ENSG00000168517	0.238942	3.53627	3.89304	0.000147902	0.00332733	0.695741	protein_coding	HEXIM2
ENSG00000118507	-1.09029	2.89226	-3.87893	0.000155924	0.0034619	0.68532	protein_coding	AKAP7
ENSG00000242352	-0.770218	-0.817699	-3.85473	0.000170646	0.00368937	0.683778	transcribed_processed_pseudogene	FAM91A3P
ENSG00000143226	0.667432	3.31295	3.8881	0.000150664	0.0033763	0.683756	protein_coding	FCGR2A
ENSG00000266473	0.414563	-1.48207	3.8575	0.000168899	0.00366532	0.682388	antisense_RNA
ENSG00000040341	-0.264244	5.47685	-3.91843	0.000134448	0.00309713	0.68089	protein_coding	STAU2
ENSG00000176956	1.68196	-0.0964121	3.85538	0.000170232	0.00368378	0.680357	protein_coding	LY6H
ENSG00000142303	-0.548306	5.97129	-3.92152	0.000132894	0.00307607	0.678515	protein_coding	ADAMTS10
ENSG00000166025	-0.355832	6.51448	-3.92453	0.000131397	0.00305122	0.678036	protein_coding	AMOTL1
ENSG00000152128	-1.05189	3.44801	-3.88249	0.000153861	0.00342135	0.677227	protein_coding	TMEM163
ENSG00000168032	-0.955831	2.75826	-3.87558	0.000157884	0.00349198	0.677017	protein_coding	ENTPD3
ENSG00000023228	-0.17556	5.68948	-3.91954	0.00013389	0.00308675	0.676012	protein_coding	NDUFS1
ENSG00000283447	-0.17556	5.68948	-3.91954	0.00013389	0.00308675	0.676012	protein_coding	NDUFS1
ENSG00000110435	0.224689	4.70465	3.90635	0.000140696	0.00319813	0.672326	protein_coding	PDHX
ENSG00000162543	1.02665	0.72305	3.85873	0.000168122	0.00365121	0.667944	protein_coding	UBXN10
ENSG00000103005	0.217664	5.38844	3.91405	0.000136685	0.00312869	0.664225	protein_coding	USB1
ENSG00000182648	-0.531645	3.6791	-3.88027	0.000155141	0.00344717	0.654461	lincRNA	LINC01006
ENSG00000005436	-0.223489	4.4836	-3.89432	0.000147195	0.00331401	0.651398	protein_coding	GCFC2
ENSG00000274636	0.308928	4.12775	3.88888	0.000150223	0.00336904	0.646624	protein_coding	GLIS2
ENSG00000239626	-0.331068	1.99656	-3.86115	0.000166614	0.00363829	0.645388	processed_pseudogene	RPSAP41
ENSG00000183665	0.250283	3.06935	3.87152	0.000160295	0.00353445	0.642366	protein_coding	TRMT12
ENSG00000256482	-0.79093	-0.290291	-3.84017	0.000180135	0.00384266	0.640689	antisense_RNA
ENSG00000266369	0.978933	1.27736	3.85534	0.00017026	0.00368378	0.638762	antisense_RNA
ENSG00000221866	-0.935211	7.31472	-3.9129	0.000137276	0.00313972	0.634024	protein_coding	PLXNA4
ENSG00000161509	0.610353	1.42323	3.8543	0.000170918	0.00369132	0.632455	protein_coding	GRIN2C
ENSG00000165434	-0.612065	6.60055	-3.91053	0.000138503	0.00316026	0.629269	protein_coding	PGM2L1
ENSG00000155719	0.474178	-0.666613	3.83658	0.000182547	0.00387406	0.629143	protein_coding	OTOA
ENSG00000248890	-0.721955	0.644305	-3.84243	0.000178626	0.00381329	0.628493	antisense_RNA	HHIP-AS1
ENSG00000164318	-0.647638	5.27786	-3.89692	0.000145764	0.00329208	0.621453	protein_coding	EGFLAM
ENSG00000108785	0.336276	2.12789	3.85628	0.000169665	0.00367918	0.620097	unprocessed_pseudogene	HSD17B1P1
ENSG00000151572	-1.02286	1.28523	-3.84494	0.000176973	0.00378641	0.619661	protein_coding	ANO4
ENSG00000260793	0.32274	2.80177	3.86207	0.000166044	0.00363344	0.619065	antisense_RNA
ENSG00000163597	0.250913	6.37549	3.90644	0.00014065	0.00319813	0.614484	processed_transcript	SNHG16
ENSG00000166685	0.236779	6.50143	3.90631	0.000140717	0.00319813	0.612843	protein_coding	COG1
ENSG00000223813	-0.53989	0.210407	-3.83359	0.000184583	0.00391151	0.609979	antisense_RNA
ENSG00000054690	0.888863	3.97472	3.87672	0.000157216	0.00348254	0.605649	protein_coding	PLEKHH1
ENSG00000104804	0.91315	-2.02	3.83833	0.000181368	0.0038604	0.601182	protein_coding	TULP2
ENSG00000205863	1.7481	2.03794	3.85231	0.000172189	0.00371158	0.600265	protein_coding	C1QTNF9B
ENSG00000284293	0.399397	-0.892001	3.8278	0.000188586	0.00397298	0.600001	miRNA	MIR7113
ENSG00000186908	-0.224574	6.59018	-3.90212	0.000142948	0.00323635	0.598419	protein_coding	ZDHHC17
ENSG00000227848	0.240499	0.169956	3.82977	0.000187213	0.00395852	0.592546	antisense_RNA	SUCLA2-AS1
ENSG00000126822	-0.461545	5.0615	-3.88415	0.000152909	0.00340807	0.585085	protein_coding	PLEKHG3
ENSG00000278550	-0.280192	5.25913	-3.88724	0.000151148	0.0033819	0.582309	protein_coding	SLC43A2
ENSG00000215795	-0.687973	0.686345	-3.82864	0.000187999	0.0039664	0.580906	processed_pseudogene
ENSG00000255320	0.381107	0.261427	3.82731	0.000188924	0.0039772	0.580749	antisense_RNA
ENSG00000159842	-0.639243	3.75557	-3.85878	0.000168093	0.00365121	0.578382	protein_coding	ABR
ENSG00000263958	-0.695596	-0.179642	-3.82072	0.000193585	0.00404696	0.576021	lincRNA
ENSG00000110696	0.200061	7.01256	3.89446	0.000147119	0.00331401	0.568738	protein_coding	C11orf58
ENSG00000091844	-0.437708	4.39496	-3.86756	0.000162685	0.00357776	0.56852	protein_coding	RGS17
ENSG00000182405	0.209381	3.07238	3.84864	0.000174557	0.00374933	0.564587	protein_coding	PGBD4
ENSG00000211893	1.5586	-1.70817	3.82066	0.00019363	0.00404696	0.56454	IG_C_gene	IGHG2
ENSG00000244479	0.356044	1.81787	3.83694	0.000182305	0.00387176	0.563594	antisense_RNA	OR2A1-AS1
ENSG00000274488	1.64631	-0.185963	3.81857	0.000195129	0.0040692	0.560687	protein_coding	LY6H
ENSG00000250616	0.636611	2.18839	3.83923	0.000180759	0.00385028	0.558491	antisense_RNA
ENSG00000240731	-0.314503	3.28697	-3.84752	0.00017528	0.00376135	0.557676	sense_intronic
ENSG00000154478	0.866988	-0.688028	3.81402	0.000198436	0.00410441	0.555331	protein_coding	GPR26
ENSG00000196544	-0.248389	3.0499	-3.84412	0.000177509	0.00379437	0.554527	protein_coding	BORCS6
ENSG00000271848	0.524411	-0.963369	3.81371	0.000198667	0.00410441	0.554095	antisense_RNA
ENSG00000065923	0.385547	4.82088	3.87444	0.000158556	0.00350272	0.552911	protein_coding	SLC9A7
ENSG00000168878	0.203768	1.02076	3.8258	0.000189985	0.0039908	0.551666	protein_coding	SFTPB
ENSG00000172943	0.222836	5.53085	3.88282	0.000153671	0.00341976	0.550128	protein_coding	PHF8
ENSG00000215712	-0.231545	4.30337	-3.86093	0.000166752	0.00363829	0.547889	protein_coding	TMEM242
ENSG00000243466	1.61476	-1.05301	3.81139	0.000200373	0.00412513	0.547235	IG_V_gene	IGKV1-5
ENSG00000282801	1.61476	-1.05301	3.81139	0.000200373	0.00412513	0.547235	IG_V_gene	IGKV1-5
ENSG00000135108	-0.208991	6.4789	-3.88673	0.000151437	0.00338315	0.545819	protein_coding	FBXO21
ENSG00000136295	-0.255617	8.50776	-3.88613	0.00015178	0.00338814	0.54512	protein_coding	TTYH3
ENSG00000198720	-0.36303	7.23084	-3.88732	0.000151102	0.0033819	0.543792	protein_coding	ANKRD13B
ENSG00000143442	-0.171717	7.7349	-3.88673	0.000151439	0.00338315	0.54212	protein_coding	POGZ
ENSG00000261120	0.885165	-2.58486	3.83052	0.000186691	0.00395037	0.53934	antisense_RNA
ENSG00000226562	0.907084	1.13558	3.82406	0.000191212	0.00401072	0.53839	lincRNA	CYP4F26P
ENSG00000125851	-1.10521	3.78968	-3.84598	0.000176288	0.00377652	0.538184	protein_coding	PCSK2
ENSG00000267278	0.302733	3.78585	3.85075	0.000173194	0.00372767	0.536267	antisense_RNA	MAP3K14-AS1
ENSG00000197136	0.267886	6.3855	3.88334	0.000153369	0.00341568	0.53385	protein_coding	PCNX3
ENSG00000271380	-0.488818	4.97621	-3.86757	0.000162678	0.00357776	0.533227	antisense_RNA
ENSG00000150779	-0.290861	3.70817	-3.84584	0.00017638	0.00377652	0.532172	protein_coding	TIMM8B
ENSG00000170836	0.278738	5.65685	3.87698	0.00015706	0.00348177	0.525533	protein_coding	PPM1D
ENSG00000155754	0.683535	0.703641	3.81479	0.000197875	0.00410441	0.522812	protein_coding	C2CD6
ENSG00000266402	0.479434	-1.20158	3.80164	0.000207713	0.0042072	0.51194	lincRNA	SNHG25
ENSG00000271320	-0.783065	-1.53745	-3.80914	0.000202042	0.00415035	0.511609	lincRNA
ENSG00000238018	-0.243178	5.31338	-3.8661	0.000163573	0.00359301	0.505879	antisense_RNA
ENSG00000270067	0.27706	0.922507	3.81099	0.000200671	0.00412513	0.504986	antisense_RNA
ENSG00000167397	0.260862	5.16683	3.86426	0.000164699	0.00360948	0.500606	protein_coding	VKORC1
ENSG00000130396	-0.265061	7.24833	-3.87435	0.000158613	0.00350272	0.498553	protein_coding	AFDN
ENSG00000248694	-0.790384	1.76244	-3.81145	0.000200332	0.00412513	0.489202	antisense_RNA
ENSG00000266341	0.297583	4.73241	3.85418	0.000170993	0.00369132	0.489198	antisense_RNA
ENSG00000158042	0.265582	3.95442	3.8378	0.000181723	0.0038651	0.482582	protein_coding	MRPL17
ENSG00000166343	-0.326796	2.88756	-3.82064	0.000193641	0.00404696	0.481301	protein_coding	MSS51
ENSG00000262188	0.197654	1.34615	3.80608	0.000204341	0.00418268	0.475377	lincRNA	LINC01978
ENSG00000132002	0.57841	6.05651	3.8648	0.000164366	0.00360494	0.47359	protein_coding	DNAJB1
ENSG00000217648	-0.376174	0.580806	-3.79622	0.000211897	0.00425876	0.473582	processed_pseudogene
ENSG00000144724	-0.485206	5.31277	-3.85551	0.000170152	0.00368378	0.473316	protein_coding	PTPRG
ENSG00000273112	0.727361	1.03524	3.80321	0.000206512	0.00419779	0.472823	processed_transcript
ENSG00000222020	0.452008	-1.69586	3.79403	0.000213611	0.00428724	0.472625	antisense_RNA
ENSG00000221978	-0.237512	8.40637	-3.86514	0.000164157	0.00360308	0.47135	protein_coding	CCNL2
ENSG00000167281	0.781594	0.933553	3.80162	0.000207727	0.0042072	0.470685	protein_coding	RBFOX3
ENSG00000259678	-0.23635	3.29587	-3.82003	0.000194084	0.00405034	0.463219	antisense_RNA
ENSG00000271259	-0.665438	0.250194	-3.78798	0.000218413	0.00434731	0.460406	lincRNA
ENSG00000133195	0.335645	3.06318	3.81796	0.00019557	0.00407251	0.459509	protein_coding	SLC39A11
ENSG00000254907	0.199634	3.29716	3.8201	0.000194028	0.00405034	0.458487	antisense_RNA
ENSG00000060709	-0.406971	8.38427	-3.861	0.000166709	0.00363829	0.456524	protein_coding	RIMBP2
ENSG00000274252	1.35976	-2.80707	3.8035	0.000206294	0.00419779	0.456379	protein_coding	GGTLC3
ENSG00000125352	0.256651	2.77726	3.81348	0.000198835	0.00410493	0.455736	protein_coding	RNF113A
ENSG00000124915	0.372535	2.08664	3.80696	0.000203675	0.00417201	0.454666	lincRNA
ENSG00000127947	-0.198988	6.56371	-3.86058	0.000166968	0.00363829	0.454181	protein_coding	PTPN12
ENSG00000233436	0.435725	-1.43746	3.78514	0.000220707	0.00436807	0.453715	protein_coding	BTBD18
ENSG00000048991	-0.223768	6.34598	-3.85948	0.000167657	0.00364935	0.452937	protein_coding	R3HDM1
ENSG00000276173	1.49211	-0.0882113	3.78641	0.000219678	0.00436082	0.452653	IG_C_gene	IGHA2
ENSG00000088882	-0.435503	6.87357	-3.8605	0.000167023	0.00363829	0.452176	protein_coding	CPXM1
ENSG00000250685	0.283398	1.41069	3.7992	0.00020958	0.00423335	0.449801	antisense_RNA
ENSG00000247317	0.223937	0.627784	3.79099	0.000216011	0.00431484	0.44919	lincRNA
ENSG00000136856	0.253537	3.99047	3.82811	0.000188364	0.0039712	0.447418	protein_coding	SLC2A8
ENSG00000164305	-0.364257	5.76742	-3.85307	0.000171704	0.0037039	0.444449	protein_coding	CASP3
ENSG00000110046	0.214604	5.51954	3.85105	0.000172997	0.00372622	0.44061	protein_coding	ATG2A
ENSG00000284535	0.388338	-0.23668	3.78022	0.000224729	0.00443325	0.439934	miRNA	MIR6748
ENSG00000259460	-1.03489	1.91569	-3.79703	0.000211268	0.00425798	0.438971	antisense_RNA
ENSG00000149541	0.259818	5.37495	3.84888	0.000174401	0.00374933	0.438309	protein_coding	B3GAT3
ENSG00000259706	0.583344	-1.26379	3.77854	0.000226115	0.00444539	0.437647	processed_pseudogene	HSP90B2P
ENSG00000214575	0.886867	2.34537	3.80523	0.000204982	0.00418601	0.437128	protein_coding	CPEB1
ENSG00000253194	-0.286636	1.30672	-3.79246	0.000214849	0.00430012	0.43524	antisense_RNA
ENSG00000270091	-0.389613	1.08098	-3.78963	0.000217096	0.00432707	0.43456	lincRNA
ENSG00000032742	-0.241703	3.61543	-3.8142	0.000198306	0.00410441	0.428892	protein_coding	IFT88
ENSG00000258908	0.385892	2.79794	3.80519	0.000205007	0.00418601	0.425919	lincRNA
ENSG00000168077	-0.486461	4.68931	-3.83122	0.00018621	0.00394308	0.425861	protein_coding	SCARA3
ENSG00000230435	-0.653755	-0.38533	-3.77379	0.00023009	0.00449901	0.425648	antisense_RNA
ENSG00000113163	-0.236921	5.9561	-3.84859	0.00017459	0.00374933	0.422552	protein_coding	COL4A3BP
ENSG00000263826	0.22704	3.2722	3.80746	0.000203302	0.00416732	0.416483	antisense_RNA
ENSG00000196218	1.10371	2.05174	3.79668	0.000211534	0.00425876	0.416413	protein_coding	RYR1
ENSG00000270362	-0.244492	3.6684	-3.81099	0.000200669	0.00412513	0.415273	antisense_RNA	HMGN3-AS1
ENSG00000125454	0.25429	3.21447	3.80475	0.00020534	0.00418601	0.409547	protein_coding	SLC25A19
ENSG00000172339	-0.166643	3.37245	-3.80493	0.000205208	0.00418601	0.408103	protein_coding	ALG14
ENSG00000163040	0.607021	2.40819	3.79641	0.000211749	0.00425876	0.407585	protein_coding	CCDC74A
ENSG00000173110	1.11129	1.4038	3.78773	0.000218614	0.0043483	0.407453	protein_coding	HSPA6
ENSG00000204959	0.891196	0.381778	3.77661	0.000227724	0.00445879	0.406853	unprocessed_pseudogene	ARHGEF34P
ENSG00000117020	-0.305766	7.54363	-3.84728	0.000175438	0.00376194	0.404878	protein_coding	AKT3
ENSG00000175334	0.285792	5.9678	3.84397	0.000177608	0.00379437	0.403706	protein_coding	BANF1
ENSG00000265840	-0.322737	1.90978	-3.78657	0.000219552	0.00436082	0.397054	antisense_RNA
ENSG00000231329	-0.150333	3.36057	-3.80119	0.000208056	0.00420794	0.395846	antisense_RNA
ENSG00000101220	0.27669	4.74434	3.82667	0.000189376	0.0039809	0.394265	protein_coding	C20orf27
ENSG00000118564	-0.196493	5.96689	-3.8399	0.000180313	0.00384362	0.392063	protein_coding	FBXL5
ENSG00000132275	0.22198	4.22735	3.81404	0.000198426	0.00410441	0.384963	protein_coding	RRP8
ENSG00000236269	0.246764	1.3849	3.77927	0.000225509	0.00443954	0.384533	sense_intronic	ENO1-IT1
ENSG00000231880	0.241517	1.85686	3.78214	0.000223146	0.00440804	0.379534	antisense_RNA
ENSG00000260895	0.761019	-2.19954	3.77107	0.000232392	0.00453671	0.378888	lincRNA
ENSG00000231441	-0.617521	-0.178691	-3.76002	0.000241978	0.00468381	0.378675	antisense_RNA
ENSG00000272398	-0.527276	8.75657	-3.8373	0.000182061	0.00386944	0.378111	protein_coding	CD24
ENSG00000140450	0.39762	4.50149	3.81735	0.000196016	0.00407592	0.376077	protein_coding	ARRDC4
ENSG00000259607	-0.295104	2.43319	-3.785	0.000220819	0.00436807	0.375741	antisense_RNA
ENSG00000137760	-0.267576	3.30742	-3.79372	0.000213857	0.00428919	0.374219	protein_coding	ALKBH8
ENSG00000254595	0.305598	0.345523	3.76525	0.000237398	0.00461375	0.373912	processed_pseudogene
ENSG00000240021	0.237675	1.73877	3.77903	0.000225706	0.00444037	0.372804	protein_coding	TEX35
ENSG00000139631	-0.273823	5.28173	-3.82676	0.00018931	0.0039809	0.372408	protein_coding	CSAD
ENSG00000182359	-0.355749	1.53531	-3.77485	0.000229198	0.0044846	0.370112	protein_coding	KBTBD3
ENSG00000261804	0.506201	2.36889	3.78457	0.000221165	0.00437191	0.3699	lincRNA
ENSG00000184361	0.569629	-0.384708	3.75786	0.000243894	0.00470232	0.369854	protein_coding	SPATA32
ENSG00000248278	0.418401	-1.1913	3.75624	0.000245339	0.00472351	0.367517	transcribed_processed_pseudogene	SUMO2P17
ENSG00000152580	-0.953784	3.90958	-3.79718	0.000211145	0.00425798	0.364883	protein_coding	IGSF10
ENSG00000272367	-0.190629	2.82637	-3.78568	0.000220265	0.0043661	0.364596	antisense_RNA
ENSG00000176495	0.433893	-1.65573	3.7587	0.000243146	0.00469382	0.363363	protein_coding	OR5AN1
ENSG00000148824	-0.249931	5.25249	-3.82362	0.000191523	0.00401432	0.362695	protein_coding	MTG1
ENSG00000225206	-0.461123	3.80446	-3.79644	0.000211721	0.00425876	0.361658	lincRNA	MIR137HG
ENSG00000149489	0.488403	2.21549	3.78053	0.000224467	0.00443111	0.361442	protein_coding	ROM1
ENSG00000102606	-0.234306	7.59495	-3.83368	0.000184519	0.00391151	0.358083	protein_coding	ARHGEF7
ENSG00000230042	-0.420581	0.0143272	-3.75459	0.000246823	0.00474258	0.35564	processed_pseudogene	AK3P3
ENSG00000126653	-0.18924	4.78696	-3.81407	0.000198402	0.00410441	0.35562	protein_coding	NSRP1
ENSG00000175104	0.221103	3.6707	3.79442	0.000213302	0.00428401	0.352616	protein_coding	TRAF6
ENSG00000276728	0.351671	1.19688	3.76729	0.000235626	0.00459168	0.35025	lincRNA
ENSG00000027001	0.623992	3.06164	3.78639	0.000219697	0.00436082	0.349698	protein_coding	MIPEP
ENSG00000226266	0.259884	2.33961	3.77758	0.000226915	0.00445503	0.349384	lincRNA
ENSG00000276744	0.565685	-2.36213	3.76535	0.000237308	0.00461375	0.348288	sense_intronic
ENSG00000141505	-0.55226	3.85414	-3.79268	0.000214674	0.00429959	0.347493	protein_coding	ASGR1
ENSG00000267709	0.388613	-1.63225	3.75266	0.000248566	0.00476972	0.344859	antisense_RNA
ENSG00000197535	-0.290194	6.79086	-3.82918	0.000187622	0.00396425	0.344295	protein_coding	MYO5A
ENSG00000257176	-0.310309	2.04048	-3.77124	0.000232246	0.00453671	0.34199	antisense_RNA
ENSG00000112697	-0.297436	7.61398	-3.82876	0.000187917	0.0039664	0.341177	protein_coding	TMEM30A
ENSG00000276578	-0.246125	2.17938	-3.77095	0.000232491	0.00453671	0.336232	unprocessed_pseudogene
ENSG00000172425	-0.403187	1.20276	-3.76036	0.000241678	0.00468381	0.333582	protein_coding	TTC36
ENSG00000116001	-0.276312	8.19165	-3.82448	0.000190914	0.00400738	0.329275	protein_coding	TIA1
ENSG00000267940	0.32635	1.82858	3.76596	0.000236776	0.00460786	0.325958	lincRNA
ENSG00000282988	0.611631	-0.995224	3.7408	0.000259556	0.0049091	0.32069	protein_coding	HIST1H3D
ENSG00000121989	-0.298184	5.72959	-3.81671	0.000196481	0.00408028	0.319912	protein_coding	ACVR2A
ENSG00000173653	0.249888	4.82914	3.80555	0.000204741	0.00418601	0.317403	protein_coding	RCE1
ENSG00000131016	-0.364865	8.01703	-3.82099	0.000193398	0.00404696	0.316035	protein_coding	AKAP12
ENSG00000145715	-0.190687	5.93354	-3.81741	0.000195967	0.00407592	0.315566	protein_coding	RASA1
ENSG00000164414	-0.227494	4.81679	-3.80253	0.000207029	0.00420191	0.315153	protein_coding	SLC35A1
ENSG00000182308	0.459091	0.0848963	3.74366	0.000256863	0.00487681	0.311428	protein_coding	DCAF4L1
ENSG00000151835	-0.261969	6.03576	-3.81667	0.000196509	0.00408028	0.311153	protein_coding	SACS
ENSG00000157214	0.660116	0.855743	3.7518	0.000249348	0.00477837	0.309213	protein_coding	STEAP2
ENSG00000223510	-0.502175	-0.351686	-3.73744	0.000262743	0.00494168	0.308125	protein_coding	CDRT15
ENSG00000019144	-0.367158	8.05716	-3.81811	0.000195467	0.00407251	0.306388	protein_coding	PHLDB1
ENSG00000064655	0.977889	-1.6975	3.73919	0.000261076	0.00492782	0.304902	protein_coding	EYA2
ENSG00000231171	0.392766	-1.57702	3.73891	0.000261341	0.00492959	0.303912	lincRNA	LINC01098
ENSG00000228889	0.404287	0.673853	3.74569	0.000254965	0.00485376	0.297178	lincRNA	UBAC2-AS1
ENSG00000260611	1.01281	1.00459	3.74917	0.000251752	0.00481485	0.293752	lincRNA
ENSG00000198265	0.196522	6.60805	3.8138	0.000198599	0.00410441	0.291883	protein_coding	HELZ
ENSG00000235482	-0.461752	-1.44016	-3.73521	0.000264883	0.00496394	0.289675	processed_pseudogene	RPL21P135
ENSG00000124256	0.439333	1.21967	3.74775	0.000253064	0.00482814	0.284357	protein_coding	ZBP1
ENSG00000073921	-0.204827	6.7921	-3.81111	0.000200584	0.00412513	0.282074	protein_coding	PICALM
ENSG00000147231	1.24774	0.694983	3.74222	0.000258209	0.00488969	0.281748	protein_coding	CXorf57
ENSG00000106608	-0.24003	6.23136	-3.80846	0.000202549	0.00415781	0.279224	protein_coding	URGCP
ENSG00000261324	0.158085	4.56429	3.78908	0.000217537	0.00433286	0.279156	sense_overlapping
ENSG00000267681	0.416788	-0.251017	3.72997	0.000269978	0.00503058	0.277479	transcribed_processed_pseudogene
ENSG00000268460	0.406099	2.17528	3.75416	0.000247211	0.00474688	0.27546	processed_transcript
ENSG00000266173	0.18662	6.17494	3.80757	0.000203221	0.00416732	0.275323	protein_coding	STRADA
ENSG00000160183	0.657544	0.0120876	3.73186	0.000268131	0.00501502	0.274492	protein_coding	TMPRSS3
ENSG00000283549	-0.345648	4.34229	-3.77989	0.000225002	0.00443561	0.271433	processed_transcript
ENSG00000172725	0.285562	5.48193	3.80138	0.000207906	0.00420787	0.271136	protein_coding	CORO1B
ENSG00000131746	0.323681	-1.2248	3.72537	0.000274524	0.00509168	0.269347	protein_coding	TNS4
ENSG00000203685	-0.735127	3.31633	-3.76013	0.000241879	0.00468381	0.265734	protein_coding	STUM
ENSG00000145730	-0.487825	6.45744	-3.80407	0.000205855	0.00419285	0.262226	protein_coding	PAM
ENSG00000010244	-0.182884	7.78947	-3.80471	0.000205374	0.00418601	0.259295	protein_coding	ZNF207
ENSG00000146963	-0.220373	7.24042	-3.80318	0.000206534	0.00419779	0.253306	protein_coding	LUC7L2
ENSG00000176749	-0.363922	7.21926	-3.80253	0.000207027	0.00420191	0.25128	protein_coding	CDK5R1
ENSG00000114646	-0.523875	3.55373	-3.75945	0.000242486	0.00468679	0.250955	protein_coding	CSPG5
ENSG00000196535	-0.314958	7.31208	-3.80224	0.000207252	0.00420349	0.250084	protein_coding	MYO18A
ENSG00000262112	0.486949	2.0536	3.74494	0.000255665	0.00485746	0.248095	antisense_RNA
ENSG00000274897	0.366832	1.83834	3.74229	0.000258151	0.00488969	0.246922	protein_coding	PANO1
ENSG00000182224	-0.206179	4.56974	-3.77697	0.000227422	0.00445856	0.243929	protein_coding	CYB5D1
ENSG00000264273	-0.303438	-0.773146	-3.7165	0.000283507	0.00521177	0.243745	antisense_RNA
ENSG00000151929	0.637324	3.35896	3.75784	0.000243912	0.00470232	0.239997	protein_coding	BAG3
ENSG00000015676	-0.210383	7.2072	-3.79917	0.000209605	0.00423335	0.239652	protein_coding	NUDCD3
ENSG00000159202	0.195514	7.28614	3.79896	0.000209766	0.00423364	0.23883	protein_coding	UBE2Z
ENSG00000181026	0.465219	4.63596	3.77942	0.000225388	0.00443954	0.237817	protein_coding	AEN
ENSG00000256196	0.486415	1.45994	3.73412	0.000265934	0.0049804	0.231213	antisense_RNA
ENSG00000204323	0.430068	0.959948	3.72877	0.000271155	0.00503891	0.231191	protein_coding	SMIM5
ENSG00000171928	-0.221656	4.23175	-3.76644	0.000236365	0.00460297	0.231047	protein_coding	TVP23B
ENSG00000283913	0.487592	0.307198	3.72139	0.000278519	0.00514581	0.230996	processed_transcript
ENSG00000085433	-0.32828	6.04452	-3.79309	0.000214347	0.00429602	0.230892	protein_coding	WDR47
ENSG00000205898	-0.559918	-0.388813	-3.7129	0.000287223	0.00527295	0.230626	processed_pseudogene
ENSG00000283464	1.19893	-0.946961	3.71006	0.000290195	0.00531061	0.222968	IG_V_pseudogene
ENSG00000147082	0.762474	-0.803173	3.70978	0.00029049	0.00531263	0.221591	protein_coding	CCNB3
ENSG00000253358	-0.304206	1.76708	-3.73093	0.000269037	0.00502826	0.217086	antisense_RNA
ENSG00000171680	-0.470669	6.71699	-3.79171	0.000215443	0.00430901	0.217082	protein_coding	PLEKHG5
ENSG00000170703	1.66145	-0.508031	3.71051	0.000289718	0.00530622	0.217069	protein_coding	TTLL6
ENSG00000129968	0.26633	6.39036	3.79087	0.000216109	0.00431484	0.215351	protein_coding	ABHD17A
ENSG00000257808	-0.298809	2.3582	-3.73583	0.000264292	0.00496253	0.214595	lincRNA
ENSG00000178105	-0.234348	3.93611	-3.75568	0.000245841	0.00473002	0.213743	protein_coding	DDX10
ENSG00000120437	-0.393773	5.13539	-3.77736	0.000227095	0.00445554	0.213583	protein_coding	ACAT2
ENSG00000226155	0.199252	1.04929	3.72375	0.000276152	0.0051152	0.213151	antisense_RNA
ENSG00000112367	-0.209479	4.68935	-3.77014	0.000233187	0.00454722	0.21308	protein_coding	FIG4
ENSG00000134138	-1.02039	6.07441	-3.78572	0.000220235	0.0043661	0.213076	protein_coding	MEIS2
ENSG00000188157	-0.530117	7.86139	-3.79059	0.000216333	0.00431484	0.211226	protein_coding	AGRN
ENSG00000205903	-0.242279	7.2527	-3.79063	0.000216294	0.00431484	0.210466	protein_coding	ZNF316
ENSG00000282572	-0.27088	4.24883	-3.7593	0.000242619	0.00468679	0.206629	processed_transcript
ENSG00000227603	0.237196	1.00216	3.72104	0.000278871	0.00514581	0.205704	antisense_RNA
ENSG00000231806	0.457586	1.92616	3.73053	0.00026943	0.00502826	0.204704	antisense_RNA	PCAT7
ENSG00000186448	-0.233897	3.84837	-3.75088	0.00025019	0.00478814	0.202838	protein_coding	ZNF197
ENSG00000281709	-0.233897	3.84837	-3.75088	0.00025019	0.00478814	0.202838	protein_coding	ZNF197
ENSG00000180354	-0.374717	8.34077	-3.78529	0.000220587	0.00436807	0.196254	protein_coding	MTURN
ENSG00000224822	0.235252	0.370111	3.71046	0.000289772	0.00530622	0.194992	sense_intronic	THRB-IT1
ENSG00000267811	0.293711	0.292331	3.70806	0.000292299	0.00533556	0.18983	antisense_RNA
ENSG00000175894	1.32819	-0.487564	3.7001	0.000300834	0.00544655	0.184016	protein_coding	TSPEAR
ENSG00000149243	-0.594039	2.76835	-3.72976	0.000270184	0.00503058	0.183789	protein_coding	KLHL35
ENSG00000110777	0.610428	3.11943	3.73734	0.000262839	0.00494168	0.183274	protein_coding	POU2AF1
ENSG00000118518	-0.234629	5.72765	-3.77681	0.000227558	0.00445856	0.183217	protein_coding	RNF146
ENSG00000152409	-0.552562	4.71516	-3.75759	0.000244138	0.00470354	0.175959	protein_coding	JMY
ENSG00000259780	0.484226	2.14782	3.72367	0.00027623	0.0051152	0.174848	lincRNA
ENSG00000260777	0.201245	1.81764	3.71976	0.000280173	0.00516654	0.17456	lincRNA
ENSG00000226849	-0.22987	4.94539	-3.76334	0.000239058	0.00463975	0.174424	antisense_RNA
ENSG00000169180	0.171225	6.96109	3.77835	0.000226275	0.0044455	0.169036	protein_coding	XPO6
ENSG00000174791	0.434213	1.79248	3.71647	0.000283529	0.00521177	0.162897	protein_coding	RIN1
ENSG00000259143	-0.447043	2.40113	-3.71947	0.000280465	0.00516861	0.160548	sense_overlapping
ENSG00000147117	0.382931	0.686251	3.7032	0.000297489	0.00540294	0.158209	protein_coding	ZNF157
ENSG00000133687	0.680762	4.2192	3.74794	0.000252885	0.00482814	0.155507	protein_coding	TMTC1
ENSG00000109929	-0.347648	4.3803	-3.74549	0.000255155	0.00485417	0.152992	protein_coding	SC5D
ENSG00000261963	-0.379266	2.49029	-3.71724	0.000282747	0.00520403	0.14971	unitary_pseudogene	CCDC92B
ENSG00000260645	-0.429752	1.40315	-3.70621	0.000294259	0.00535103	0.149424	lincRNA
ENSG00000180530	-0.53586	4.64723	-3.74769	0.000253117	0.00482814	0.146732	protein_coding	NRIP1
ENSG00000228198	0.176969	3.51978	3.72881	0.00027112	0.00503891	0.141591	protein_coding	OR2M3
ENSG00000128591	0.782922	3.76038	3.73541	0.000264694	0.00496394	0.140444	protein_coding	FLNC
ENSG00000283674	0.164881	5.3894	3.76144	0.000240728	0.00466903	0.139879	processed_transcript
ENSG00000067365	0.190904	4.58456	3.74791	0.000252913	0.00482814	0.138385	protein_coding	METTL22
ENSG00000275329	0.631065	-1.6757	3.68583	0.000316731	0.00566325	0.137785	lincRNA
ENSG00000157306	0.240434	5.00491	3.75541	0.000246086	0.00473158	0.137496	processed_transcript	ZFHX2-AS1
ENSG00000273333	-0.184317	4.62195	-3.74602	0.000254665	0.00485124	0.135718	3prime_overlapping_ncRNA
ENSG00000183723	0.255095	4.47668	3.74349	0.000257022	0.00487681	0.129723	protein_coding	CMTM4
ENSG00000189423	0.539105	0.336505	3.68915	0.00031296	0.00560277	0.12535	transcribed_unprocessed_pseudogene	USP32P3
ENSG00000162227	0.242975	4.28658	3.73826	0.000261961	0.00493805	0.124895	protein_coding	TAF6L
ENSG00000082213	-0.183845	4.53316	-3.74048	0.000259856	0.0049091	0.123127	protein_coding	C5orf22
ENSG00000272400	0.362958	2.1557	3.70771	0.000292675	0.00533569	0.122941	unprocessed_pseudogene
ENSG00000059588	-0.323663	6.63117	-3.76365	0.000238786	0.00463759	0.121945	protein_coding	TARBP1
ENSG00000235381	-0.275178	4.19422	-3.73054	0.000269426	0.00502826	0.113972	antisense_RNA
ENSG00000270276	0.729903	3.2372	3.71846	0.000281497	0.00518432	0.113458	protein_coding	HIST2H4B
ENSG00000138375	-0.168812	5.00101	-3.74609	0.000254599	0.00485124	0.111949	protein_coding	SMARCAL1
ENSG00000240038	-0.442324	5.07602	-3.74524	0.00025539	0.00485545	0.10958	protein_coding	AMY2B
ENSG00000223878	-0.378023	1.04665	-3.6898	0.000312222	0.00560102	0.108246	processed_pseudogene
ENSG00000227627	-0.18507	4.2461	-3.72983	0.000270121	0.00503058	0.106652	antisense_RNA
ENSG00000038358	0.164475	6.79303	3.75967	0.000242289	0.0046867	0.106337	protein_coding	EDC4
ENSG00000187210	0.501516	1.60303	3.69492	0.000306515	0.00553551	0.0979698	protein_coding	GCNT1
ENSG00000180152	0.34765	-0.648321	3.67075	0.000334378	0.00589414	0.09749	processed_pseudogene	XIAPP3
ENSG00000181016	-0.452075	3.0847	-3.70647	0.000293988	0.00535087	0.0943777	protein_coding	LSMEM1
ENSG00000130957	1.4214	-2.12828	3.67255	0.000332219	0.00587899	0.0871065	protein_coding	FBP2
ENSG00000182095	-0.294147	7.91793	-3.75194	0.000249228	0.00477837	0.0803265	protein_coding	TNRC18
ENSG00000211897	2.18754	0.363218	3.67492	0.000329407	0.00584643	0.076377	IG_C_gene	IGHG3
ENSG00000175634	0.225106	5.13906	3.738	0.000262211	0.00493953	0.0718703	protein_coding	RPS6KB2
ENSG00000254827	0.448188	-1.52768	3.66298	0.000343829	0.00602087	0.0704651	protein_coding	SLC22A18AS
ENSG00000268555	-1.3818	1.39096	-3.67602	0.000328101	0.005834	0.0647133	lincRNA
ENSG00000159199	0.256648	5.03502	3.73377	0.000266278	0.0049836	0.0627942	protein_coding	ATP5G1
ENSG00000184716	0.572779	-0.791396	3.65794	0.000350097	0.006101	0.058521	protein_coding	SERINC4
ENSG00000125821	-0.241918	5.55612	-3.7374	0.000262782	0.00494168	0.0562085	protein_coding	DTD1
ENSG00000255248	-0.381123	5.92324	-3.74042	0.000259914	0.0049091	0.0558178	processed_transcript	MIR100HG
ENSG00000246859	-0.360476	7.90319	-3.7432	0.000257292	0.00487873	0.0507079	antisense_RNA	STARD4-AS1
ENSG00000144560	-0.313074	6.54528	-3.74057	0.000259768	0.0049091	0.0447142	protein_coding	VGLL4
ENSG00000102057	0.321594	3.52718	3.70028	0.000300638	0.00544643	0.044515	protein_coding	KCND1
ENSG00000157782	0.59967	1.02537	3.67211	0.000332745	0.00588394	0.0434307	protein_coding	CABP1
ENSG00000129159	0.420533	4.31853	3.71511	0.000284938	0.00523433	0.0426604	protein_coding	KCNC1
ENSG00000177363	0.424097	-0.0249638	3.65861	0.000349258	0.00609005	0.0420735	protein_coding	LRRN4CL
ENSG00000173535	0.701376	0.61458	3.66642	0.000339613	0.00596152	0.0402957	protein_coding	TNFRSF10C
ENSG00000268266	-0.459931	-1.34778	-3.65343	0.000355795	0.00615566	0.0400249	lincRNA
ENSG00000198478	-0.298656	5.30275	-3.7288	0.000271129	0.00503891	0.0394843	protein_coding	SH3BGRL2
ENSG00000236546	-0.469742	0.273813	-3.65705	0.000351217	0.00611683	0.0344311	antisense_RNA
ENSG00000101493	-0.567031	5.21901	-3.72357	0.000276325	0.0051152	0.0312449	protein_coding	ZNF516
ENSG00000106009	-0.241483	6.60493	-3.73672	0.000263434	0.00494965	0.0308962	protein_coding	BRAT1
ENSG00000211653	1.34527	-1.34556	3.64752	0.0003634	0.00626425	0.0275601	IG_V_gene	IGLV1-40
ENSG00000274575	1.34527	-1.34556	3.64752	0.0003634	0.00626425	0.0275601	IG_V_gene	IGLV1-40
ENSG00000229047	-0.520876	1.88121	-3.67301	0.000331679	0.00587589	0.0260753	antisense_RNA
ENSG00000162551	0.925285	1.35349	3.67074	0.000334392	0.00589414	0.0252838	protein_coding	ALPL
ENSG00000087191	0.218674	6.85856	3.73522	0.000264879	0.00496394	0.0234073	protein_coding	PSMC5
ENSG00000124766	-0.42494	9.14378	-3.73042	0.000269536	0.00502826	0.019444	protein_coding	SOX4
ENSG00000105287	0.291695	5.23191	3.7231	0.000276799	0.00512069	0.0167193	protein_coding	PRKD2
ENSG00000205763	-0.28455	3.5365	-3.68848	0.00031371	0.00561272	0.0134872	transcribed_unprocessed_pseudogene	RP9P
ENSG00000166311	0.297763	4.56374	3.70891	0.000291405	0.00532261	0.00774881	protein_coding	SMPD1
ENSG00000139908	0.295877	2.25417	3.67316	0.000331497	0.00587589	0.00722845	protein_coding	TSSK4
ENSG00000064763	-0.523858	4.4735	-3.70192	0.000298862	0.00542447	0.0049053	protein_coding	FAR2
ENSG00000092841	-0.217506	8.58417	-3.72553	0.00027437	0.00509168	-0.00326235	protein_coding	MYL6
ENSG00000126091	-0.237412	4.77874	-3.7064	0.000294065	0.00535087	-0.0060578	protein_coding	ST3GAL3
ENSG00000261763	0.276119	1.00308	3.65548	0.000353198	0.00612975	-0.00738583	lincRNA
ENSG00000110400	-0.526631	7.43019	-3.72613	0.000273769	0.0050842	-0.00780111	protein_coding	NECTIN1
ENSG00000254986	0.317439	4.75925	3.70788	0.000292496	0.00533569	-0.0085152	protein_coding	DPP3
ENSG00000170175	-0.331052	2.17859	-3.66544	0.000340818	0.00597244	-0.0102123	protein_coding	CHRNB1
ENSG00000283946	-0.331052	2.17859	-3.66544	0.000340818	0.00597244	-0.0102123	protein_coding	CHRNB1
ENSG00000203667	-0.209328	6.06621	-3.72162	0.000278288	0.00514493	-0.0122269	protein_coding	COX20
ENSG00000255545	-0.476377	3.4143	-3.67714	0.000326791	0.00581429	-0.0157029	processed_transcript
ENSG00000187021	0.416643	-2.04488	3.6389	0.000374766	0.00642225	-0.0199342	protein_coding	PNLIPRP1
ENSG00000163497	1.51608	3.47777	3.68543	0.000317181	0.00566779	-0.0207016	protein_coding	FEV
ENSG00000186660	0.185342	6.45651	3.72119	0.000278721	0.00514581	-0.0209635	protein_coding	ZFP91
ENSG00000224420	0.48404	0.842926	3.64955	0.000360776	0.00622746	-0.0217867	protein_coding	ADM5
ENSG00000211663	1.52347	-0.91193	3.63199	0.000384115	0.00653829	-0.0231513	IG_V_gene	IGLV3-19
ENSG00000116990	-0.430929	3.36865	-3.67252	0.000332261	0.00587899	-0.0292752	protein_coding	MYCL
ENSG00000278915	-0.523941	1.18446	-3.64667	0.000364506	0.00627625	-0.0344377	antisense_RNA
ENSG00000237031	-0.36068	2.45898	-3.65985	0.000347713	0.00606678	-0.0372658	antisense_RNA
ENSG00000138623	0.553687	3.46695	3.67513	0.000329159	0.00584561	-0.0386312	protein_coding	SEMA7A
ENSG00000164258	-0.244134	4.44382	-3.68949	0.000312577	0.00560102	-0.0397564	protein_coding	NDUFS4
ENSG00000256235	0.594934	1.80902	3.65472	0.000354162	0.00613846	-0.0402356	protein_coding	SMIM3
ENSG00000254427	0.420602	0.0891903	3.63395	0.000381446	0.00650963	-0.0405897	lincRNA
ENSG00000038945	0.702059	3.02748	3.6685	0.000337094	0.00593175	-0.0407101	protein_coding	MSR1
ENSG00000267034	-0.424808	3.55093	-3.67061	0.000334548	0.00589414	-0.0441498	lincRNA
ENSG00000080947	-0.212785	5.32356	-3.70417	0.000296437	0.00538724	-0.0452383	transcribed_unprocessed_pseudogene	CROCCP3
ENSG00000198805	0.373703	4.45591	3.6911	0.000310766	0.00558778	-0.0454056	protein_coding	PNP
ENSG00000262791	-0.257581	2.14967	-3.65429	0.000354701	0.0061441	-0.0460782	antisense_RNA
ENSG00000260612	-0.196748	0.818428	-3.63964	0.000373777	0.0064091	-0.0463946	lincRNA
ENSG00000055483	0.19832	6.5306	3.71249	0.000287654	0.00527751	-0.0508688	protein_coding	USP36
ENSG00000007001	-0.762216	-0.368097	-3.62312	0.000396443	0.00670998	-0.0511087	protein_coding	UPP2
ENSG00000255629	-0.388336	3.1086	-3.66233	0.000344632	0.00603127	-0.0519805	antisense_RNA
ENSG00000130779	-0.206267	6.53541	-3.71173	0.00028844	0.00528856	-0.0524976	protein_coding	CLIP1
ENSG00000223875	1.20237	-2.68363	3.63429	0.000380979	0.00650551	-0.053634	unprocessed_pseudogene	NBEAP3
ENSG00000169245	0.969821	0.796102	3.63972	0.000373667	0.0064091	-0.053917	protein_coding	CXCL10
ENSG00000227355	0.417749	-1.51487	3.6218	0.000398303	0.00673356	-0.0553878	antisense_RNA
ENSG00000241258	-0.234774	5.98606	-3.7074	0.000293004	0.00533831	-0.057923	protein_coding	CRCP
ENSG00000179532	0.323457	4.72298	3.69226	0.000309464	0.00557132	-0.0581637	protein_coding	DNHD1
ENSG00000139998	-0.379412	6.44866	-3.7094	0.000290883	0.00531646	-0.0585864	protein_coding	RAB15
ENSG00000236431	0.740763	-0.943329	3.61956	0.00040149	0.00675971	-0.059716	processed_pseudogene
ENSG00000233765	0.46369	-0.865687	3.61763	0.000404261	0.00680239	-0.0658854	unprocessed_pseudogene
ENSG00000160570	0.264552	4.84059	3.68965	0.000312392	0.00560102	-0.0734356	protein_coding	DEDD2
ENSG00000186481	0.618803	1.71432	3.64352	0.000368629	0.0063359	-0.0734753	transcribed_unprocessed_pseudogene	ANKRD20A5P
ENSG00000235813	-0.147722	2.69207	-3.65166	0.000358064	0.00619121	-0.0736447	lincRNA
ENSG00000172500	0.268844	5.56136	3.6995	0.000301489	0.00545498	-0.0755009	protein_coding	FIBP
ENSG00000148219	-0.548665	5.41205	-3.69256	0.000309137	0.00556891	-0.0828395	protein_coding	ASTN2
ENSG00000274363	-0.449816	-0.184368	-3.61397	0.000409552	0.00687717	-0.0862657	lincRNA
ENSG00000168286	0.22819	4.57638	3.67993	0.000323525	0.00576686	-0.0883993	protein_coding	THAP11
ENSG00000171109	-0.225323	5.76122	-3.69603	0.000305284	0.00551672	-0.0897743	protein_coding	MFN1
ENSG00000266503	-0.302688	1.75893	-3.63621	0.000378377	0.00646874	-0.0911461	misc_RNA	RN7SL162P
ENSG00000003147	-0.535369	7.277	-3.70091	0.000299954	0.00544086	-0.0921785	protein_coding	ICA1
ENSG00000211668	1.38063	-1.13486	3.60874	0.000417221	0.00696358	-0.0924466	IG_V_gene	IGLV2-11
ENSG00000120471	-0.569734	-0.105984	-3.61194	0.000412512	0.00690898	-0.0937533	protein_coding	TP53AIP1
ENSG00000127054	-0.232557	7.35529	-3.7005	0.000300404	0.0054456	-0.0939842	protein_coding	INTS11
ENSG00000170322	-0.251493	5.32538	-3.68941	0.000312667	0.00560102	-0.0940517	protein_coding	NFRKB
ENSG00000115524	-0.189448	8.86113	-3.69666	0.000304593	0.0055077	-0.0966565	protein_coding	SF3B1
ENSG00000233754	-0.871448	-1.84346	-3.61469	0.000408495	0.00686562	-0.0989301	lincRNA
ENSG00000242590	-0.525707	4.07188	-3.66155	0.000345598	0.00604451	-0.10206	sense_intronic
ENSG00000102096	0.531196	3.43882	3.65473	0.000354148	0.00613846	-0.103602	protein_coding	PIM2
ENSG00000130414	-0.18184	5.91611	-3.69293	0.000308726	0.00556498	-0.10494	protein_coding	NDUFA10
ENSG00000281434	-0.18184	5.91611	-3.69293	0.000308726	0.00556498	-0.10494	protein_coding	NDUFA10
ENSG00000160094	-0.22814	6.26599	-3.69464	0.00030682	0.00553754	-0.106065	protein_coding	ZNF362
ENSG00000141098	0.189539	5.61604	3.69075	0.000311159	0.00559136	-0.106069	protein_coding	GFOD2
ENSG00000259330	0.227119	4.22647	3.66713	0.00033875	0.00595362	-0.106952	protein_coding	INAFM2
ENSG00000118096	-0.263484	4.33517	-3.66654	0.000339477	0.00596152	-0.107832	protein_coding	IFT46
ENSG00000234450	-0.691612	-1.5347	-3.60538	0.000422224	0.00703346	-0.112687	processed_pseudogene
ENSG00000187172	1.15404	0.86043	3.62138	0.000398909	0.00673985	-0.115744	transcribed_unprocessed_pseudogene	BAGE2
ENSG00000228065	0.182826	1.51745	3.62693	0.000391099	0.00663512	-0.117076	lincRNA	LINC01515
ENSG00000283079	0.182826	1.51745	3.62693	0.000391099	0.00663512	-0.117076	lincRNA	LINC01515
ENSG00000213593	0.199755	6.04	3.69016	0.000311824	0.00559983	-0.118938	protein_coding	TMX2
ENSG00000132846	-0.307376	4.78133	-3.67184	0.000333074	0.00588615	-0.119606	protein_coding	ZBED3
ENSG00000146463	-0.16792	6.71656	-3.692	0.000309756	0.0055731	-0.120153	protein_coding	ZMYM4
ENSG00000214765	-0.223299	5.42863	-3.68097	0.000322321	0.00574896	-0.127282	transcribed_unprocessed_pseudogene	SEPT7P2
ENSG00000261292	-1.35424	1.17914	-3.61321	0.000410655	0.00688588	-0.127963	lincRNA
ENSG00000187531	0.201215	5.31706	3.67911	0.000324479	0.0057803	-0.133202	protein_coding	SIRT7
ENSG00000108506	0.273275	5.29456	3.67781	0.000325996	0.00580374	-0.137074	protein_coding	INTS2
ENSG00000109079	-0.190801	6.30606	-3.68521	0.000317433	0.00566879	-0.13831	protein_coding	TNFAIP1
ENSG00000176595	-0.292861	4.52023	-3.66024	0.000347225	0.00606193	-0.140606	protein_coding	KBTBD11
ENSG00000273645	-0.292861	4.52023	-3.66024	0.000347225	0.00606193	-0.140606	protein_coding	KBTBD11
ENSG00000197093	0.412136	4.68832	3.6654	0.000340856	0.00597244	-0.146151	protein_coding	GAL3ST4
ENSG00000141101	0.221365	4.30588	3.6565	0.00035191	0.00612149	-0.147323	protein_coding	NOB1
ENSG00000181896	0.291748	3.72299	3.64513	0.000366523	0.00630721	-0.147545	protein_coding	ZNF101
ENSG00000219395	-0.54418	-0.962205	-3.5904	0.000445215	0.00732067	-0.148011	processed_pseudogene	HSPA8P15
ENSG00000229862	0.437505	-2.10313	3.59396	0.000439642	0.0072604	-0.156376	antisense_RNA
ENSG00000256576	-0.788286	1.70653	-3.61366	0.000409991	0.00687874	-0.156446	lincRNA	LINC02361
ENSG00000162836	0.540771	1.93146	3.61987	0.000401054	0.00675631	-0.156521	protein_coding	ACP6
ENSG00000132670	-0.23227	7.27195	-3.68127	0.000321963	0.00574612	-0.158046	protein_coding	PTPRA
ENSG00000185158	-0.249658	5.46639	-3.67035	0.000334863	0.00589608	-0.163898	protein_coding	LRRC37B
ENSG00000146966	-0.274102	6.24144	-3.67585	0.000328306	0.00583405	-0.167988	protein_coding	DENND2A
ENSG00000111490	-0.413042	4.77986	-3.65545	0.000353235	0.00612975	-0.171601	protein_coding	TBC1D30
ENSG00000034693	-0.206525	2.93839	-3.62378	0.000395507	0.00669808	-0.172342	protein_coding	PEX3
ENSG00000238064	-0.217966	1.38604	-3.60669	0.000420264	0.00700626	-0.173626	processed_transcript	HCG25
ENSG00000141682	-0.927757	2.63419	-3.61731	0.000404709	0.00680595	-0.175513	protein_coding	PMAIP1
ENSG00000076604	-0.280244	5.55847	-3.66735	0.000338489	0.00595267	-0.177343	protein_coding	TRAF4
ENSG00000211896	1.80237	3.3435	3.63682	0.000377557	0.00646238	-0.177404	IG_C_gene	IGHG1
ENSG00000277633	1.80237	3.3435	3.63682	0.000377557	0.00646238	-0.177404	IG_C_gene	IGHG1
ENSG00000215114	-0.252599	5.92721	-3.67079	0.000334335	0.00589414	-0.178316	protein_coding	UBXN2B
ENSG00000156639	-0.232719	6.98007	-3.67377	0.000330776	0.0058671	-0.182249	protein_coding	ZFAND3
ENSG00000136014	0.995976	-0.66146	3.58169	0.000459113	0.00747651	-0.182693	protein_coding	USP44
ENSG00000281491	0.589185	-1.56236	3.57909	0.000463336	0.00752581	-0.184958	lincRNA
ENSG00000211895	1.43741	1.93339	3.61168	0.000412889	0.00691128	-0.188903	IG_C_gene	IGHA1
ENSG00000161526	0.162495	6.50021	3.67063	0.000334519	0.00589414	-0.190154	protein_coding	SAP30BP
ENSG00000284668	0.262045	1.1763	3.6004	0.000429738	0.00711238	-0.190281	lincRNA
ENSG00000262879	0.219963	4.3239	3.64265	0.000369787	0.00635201	-0.194035	processed_transcript
ENSG00000102100	0.248252	3.62375	3.62868	0.000388665	0.00660158	-0.194495	protein_coding	SLC35A2
ENSG00000105793	0.243749	4.59194	3.64737	0.000363592	0.00626425	-0.196974	protein_coding	GTPBP10
ENSG00000259940	0.258288	0.975246	3.59566	0.000437001	0.00722265	-0.197485	antisense_RNA
ENSG00000204661	0.37394	-0.862935	3.57389	0.000471912	0.00762488	-0.200335	protein_coding	C5orf60
ENSG00000189337	-0.356783	4.94463	-3.64952	0.000360809	0.00622746	-0.202709	protein_coding	KAZN
ENSG00000264660	0.526196	-0.592836	3.57484	0.00047033	0.00760357	-0.203382	antisense_RNA
ENSG00000263400	-0.449274	0.494428	-3.58389	0.000455568	0.00743158	-0.206319	antisense_RNA	TMEM220-AS1
ENSG00000239305	-0.187946	5.43615	-3.65656	0.000351831	0.00612149	-0.208896	protein_coding	RNF103
ENSG00000211949	1.42661	-0.670201	3.57316	0.000473121	0.00763585	-0.210457	IG_V_gene	IGHV3-23
ENSG00000281962	1.42661	-0.670201	3.57316	0.000473121	0.00763585	-0.210457	IG_V_gene	IGHV3-23
ENSG00000157680	-0.460088	5.34739	-3.65124	0.000358594	0.00619665	-0.218029	protein_coding	DGKI
ENSG00000182873	-0.305308	3.31456	-3.61389	0.000409659	0.00687717	-0.218936	antisense_RNA	PRKCZ-AS1
ENSG00000236449	0.666898	-1.86834	3.56966	0.000478989	0.007709	-0.219246	antisense_RNA
ENSG00000116667	-0.281542	5.72058	-3.65586	0.000352723	0.00612824	-0.221282	protein_coding	C1orf21
ENSG00000146021	0.29901	4.2656	3.63318	0.000382488	0.00652356	-0.222157	protein_coding	KLHL3
ENSG00000185760	-0.546097	6.83061	-3.66107	0.000346199	0.00605136	-0.222722	protein_coding	KCNQ5
ENSG00000213424	0.825535	-1.53051	3.56612	0.000484994	0.00777938	-0.223033	protein_coding	KRT222
ENSG00000167280	0.459742	5.65352	3.65613	0.000352377	0.00612592	-0.223309	protein_coding	ENGASE
ENSG00000185055	0.282691	1.31417	3.59138	0.000443671	0.00729944	-0.224294	protein_coding	EFCAB10
ENSG00000255874	0.236839	3.73442	3.62111	0.000399283	0.00674223	-0.225611	lincRNA	LINC00346
ENSG00000187905	0.233518	1.10126	3.58699	0.0004506	0.00738696	-0.229775	protein_coding	LRRC74B
ENSG00000110218	-0.32156	4.55986	-3.63216	0.000383885	0.00653829	-0.235014	protein_coding	PANX1
ENSG00000282716	1.90369	-1.46007	3.56125	0.000493371	0.00784346	-0.236577	IG_V_gene	IGHV1-18
ENSG00000163285	-1.39631	1.03133	-3.57624	0.000468014	0.007578	-0.237238	protein_coding	GABRG1
ENSG00000037637	-0.212556	6.03405	-3.65353	0.000355674	0.00615566	-0.238311	protein_coding	FBXO42
ENSG00000263843	0.204354	3.24717	3.6078	0.000418617	0.00698284	-0.241736	antisense_RNA
ENSG00000257398	0.536689	-2.09402	3.56398	0.00048866	0.00782969	-0.244189	lincRNA
ENSG00000229178	0.276216	-1.82596	3.56112	0.000493598	0.00784346	-0.24588	lincRNA
ENSG00000280482	0.276216	-1.82596	3.56112	0.000493598	0.00784346	-0.24588	lincRNA
ENSG00000280629	0.276216	-1.82596	3.56112	0.000493598	0.00784346	-0.24588	lincRNA
ENSG00000280631	0.276216	-1.82596	3.56112	0.000493598	0.00784346	-0.24588	lincRNA
ENSG00000280748	0.276216	-1.82596	3.56112	0.000493598	0.00784346	-0.24588	lincRNA
ENSG00000281094	0.276216	-1.82596	3.56112	0.000493598	0.00784346	-0.24588	lincRNA
ENSG00000281564	0.276216	-1.82596	3.56112	0.000493598	0.00784346	-0.24588	lincRNA
ENSG00000281654	0.276216	-1.82596	3.56112	0.000493598	0.00784346	-0.24588	lincRNA
ENSG00000103381	-0.268205	4.76344	-3.63174	0.000384459	0.00653829	-0.251082	protein_coding	CPPED1
ENSG00000162419	-0.208058	4.25676	-3.62052	0.00040013	0.00674467	-0.254231	protein_coding	GMEB1
ENSG00000183134	0.510171	-0.245844	3.56161	0.000492752	0.00784346	-0.255053	protein_coding	PTGDR2
ENSG00000102547	-0.433284	3.89978	-3.61076	0.000414241	0.00692586	-0.258661	protein_coding	CAB39L
ENSG00000265478	-0.378615	-0.468081	-3.55537	0.00050366	0.00794642	-0.26081	lincRNA
ENSG00000166394	-0.829013	2.91451	-3.59345	0.000440439	0.00726699	-0.263473	protein_coding	CYB5R2
ENSG00000267246	0.286957	1.33029	3.57859	0.000464157	0.00752581	-0.265577	processed_transcript
ENSG00000282002	0.286957	1.33029	3.57859	0.000464157	0.00752581	-0.265577	lincRNA
ENSG00000227195	0.657457	3.47743	3.60527	0.000422383	0.00703346	-0.268971	processed_transcript	MIR663AHG
ENSG00000273597	0.551858	-0.515928	3.55389	0.000506286	0.00797912	-0.270172	processed_pseudogene
ENSG00000181444	0.704277	3.29948	3.60114	0.000428608	0.00710023	-0.272996	protein_coding	ZNF467
ENSG00000082196	-0.308306	3.61564	-3.60156	0.000427968	0.00709862	-0.27382	protein_coding	C1QTNF3
ENSG00000261320	0.87695	-2.00486	3.55135	0.000510807	0.00802406	-0.27604	lincRNA
ENSG00000088854	-0.300463	6.87684	-3.64411	0.00036786	0.00632645	-0.279813	protein_coding	C20orf194
ENSG00000172458	-0.380316	2.74591	-3.58692	0.000450721	0.00738696	-0.282309	protein_coding	IL17D
ENSG00000267002	0.191593	6.17316	3.63971	0.000373683	0.0064091	-0.288443	lincRNA
ENSG00000166900	0.574123	3.64232	3.60153	0.000428019	0.00709862	-0.288793	protein_coding	STX3
ENSG00000170903	-0.282672	4.85601	-3.6206	0.000400016	0.00674467	-0.293379	protein_coding	MSANTD4
ENSG00000185499	0.4682	2.50114	3.58154	0.000459359	0.00747651	-0.298597	protein_coding	MUC1
ENSG00000108433	0.204853	6.20949	3.63637	0.00037816	0.00646874	-0.300031	protein_coding	GOSR2
ENSG00000177291	0.459366	0.403846	3.55464	0.000504951	0.00796243	-0.304038	protein_coding	GJD4
ENSG00000204130	-0.330019	6.57378	-3.63582	0.000378907	0.00647397	-0.304642	protein_coding	RUFY2
ENSG00000260436	0.278896	0.314899	3.55258	0.000508614	0.00799834	-0.304943	antisense_RNA
ENSG00000183977	-0.318876	0.00173224	-3.54525	0.000521853	0.00813632	-0.307495	protein_coding	PP2D1
ENSG00000112146	-0.19698	6.18813	-3.63237	0.000383592	0.00653829	-0.311253	protein_coding	FBXO9
ENSG00000274494	-0.408788	-1.08316	-3.53645	0.00053816	0.00832229	-0.311392	miRNA	MIR6832
ENSG00000176022	-0.298222	4.70605	-3.61141	0.00041329	0.00691398	-0.313042	protein_coding	B3GALT6
ENSG00000230910	-0.542519	6.30739	-3.63172	0.000384485	0.00653829	-0.313244	antisense_RNA
ENSG00000184281	0.282093	4.52629	3.61017	0.00041511	0.00693301	-0.314918	protein_coding	TSSC4
ENSG00000272316	-0.247276	4.34996	-3.60346	0.000425104	0.00705839	-0.31535	lincRNA
ENSG00000231439	0.817453	0.0020525	3.54522	0.000521902	0.00813632	-0.317986	lincRNA	WASIR2
ENSG00000073910	-0.377941	6.19108	-3.62958	0.000387435	0.00658456	-0.319351	protein_coding	FRY
ENSG00000275963	0.178054	1.849	3.56678	0.000483879	0.00776603	-0.320602	lincRNA
ENSG00000282633	1.42868	1.87687	3.56969	0.000478938	0.007709	-0.320981	IG_C_gene	IGHA1
ENSG00000158483	0.278037	2.08083	3.56839	0.000481144	0.00773936	-0.324267	protein_coding	FAM86C1
ENSG00000237356	0.293464	-1.05497	3.53177	0.000547038	0.00842511	-0.326201	processed_transcript
ENSG00000003393	-0.185091	5.72352	-3.62424	0.000394863	0.00669109	-0.326502	protein_coding	ALS2
ENSG00000274827	0.964774	2.14597	3.57004	0.000478347	0.00770726	-0.326655	lincRNA	LINC01297
ENSG00000177707	-0.56934	3.72739	-3.58588	0.000452372	0.00739618	-0.326932	protein_coding	NECTIN3
ENSG00000115041	0.754073	1.21309	3.55847	0.000498205	0.00788624	-0.327904	protein_coding	KCNIP3
ENSG00000277574	1.86873	-1.35673	3.53081	0.000548874	0.0084382	-0.328937	IG_V_gene	IGHV5-51
ENSG00000181031	-0.545703	3.03482	-3.57516	0.000469804	0.00759933	-0.329293	protein_coding	RPH3AL
ENSG00000171984	-0.233759	2.24325	-3.56695	0.000483588	0.00776569	-0.329951	protein_coding	C20orf196
ENSG00000277186	-0.729216	-1.40992	-3.53135	0.000547837	0.00842676	-0.330812	lincRNA
ENSG00000166669	0.672192	2.44145	3.57052	0.000477551	0.00769875	-0.333473	protein_coding	ATF7IP2
ENSG00000224051	-0.257418	3.95513	-3.58931	0.000446932	0.00733635	-0.334377	protein_coding	CPTP
ENSG00000240291	-0.281753	3.87679	-3.58688	0.000450784	0.00738696	-0.336867	antisense_RNA
ENSG00000180787	-0.270723	4.14092	-3.59199	0.000442719	0.00728793	-0.337705	protein_coding	ZFP3
ENSG00000162148	0.299824	2.25152	3.56597	0.00048525	0.00777938	-0.337983	protein_coding	PPP1R32
ENSG00000278784	0.117218	4.27104	3.59677	0.000435289	0.00719849	-0.338123	sense_intronic
ENSG00000164880	-0.246315	8.22354	-3.625	0.000393802	0.00667704	-0.340758	protein_coding	INTS1
ENSG00000103035	0.1937	5.84464	3.62079	0.000399745	0.00674467	-0.344008	protein_coding	PSMD7
ENSG00000167986	0.228782	8.02903	3.62292	0.000396729	0.00671088	-0.348109	protein_coding	DDB1
ENSG00000185306	0.743022	-1.98562	3.52609	0.000557987	0.00853735	-0.350944	protein_coding	C12orf56
ENSG00000104814	0.621916	2.0199	3.55999	0.000495556	0.00785658	-0.351553	protein_coding	MAP4K1
ENSG00000282928	0.621916	2.0199	3.55999	0.000495556	0.00785658	-0.351553	protein_coding	MAP4K1
ENSG00000243431	-0.324355	1.23453	-3.54773	0.000517335	0.00809574	-0.353392	processed_pseudogene	RPL5P30
ENSG00000269978	-0.466356	0.226232	-3.5328	0.000545071	0.00842013	-0.353405	lincRNA
ENSG00000235257	-0.15766	3.79092	-3.58066	0.000460788	0.00749554	-0.353541	processed_transcript	ITGA9-AS1
ENSG00000229491	0.26176	2.41017	3.56265	0.000490944	0.00784346	-0.35378	antisense_RNA
ENSG00000203279	0.248398	1.24923	3.54851	0.000515925	0.00808684	-0.357261	lincRNA
ENSG00000248668	-0.41401	1.02221	-3.54167	0.000528424	0.00822021	-0.362462	processed_transcript	OXCT1-AS1
ENSG00000182870	-1.05978	1.2935	-3.54024	0.000531081	0.00824578	-0.368329	protein_coding	GALNT9
ENSG00000261211	0.222047	2.09175	3.55319	0.000507532	0.00798567	-0.372451	lincRNA
ENSG00000260441	0.240151	1.88584	3.55069	0.000512003	0.0080341	-0.37336	antisense_RNA
ENSG00000268707	0.642864	-1.40389	3.51576	0.000578442	0.00876199	-0.373445	lincRNA
ENSG00000260352	0.207864	1.50023	3.54556	0.000521273	0.0081353	-0.37561	antisense_RNA
ENSG00000115053	-0.162367	8.75964	-3.61238	0.000411871	0.00690224	-0.37651	protein_coding	NCL
ENSG00000105549	1.41495	-0.443706	3.51901	0.000571924	0.00868608	-0.384073	protein_coding	THEG
ENSG00000142197	-0.239214	5.60066	-3.60506	0.000422696	0.00703461	-0.384311	protein_coding	DOPEY2
ENSG00000132254	0.238929	5.38238	3.60378	0.000424625	0.00705839	-0.38434	protein_coding	ARFIP2
ENSG00000144218	-0.391682	5.64619	-3.60375	0.000424665	0.00705839	-0.388406	protein_coding	AFF3
ENSG00000273000	-0.274057	3.76702	-3.5676	0.000482475	0.00775212	-0.392253	processed_transcript
ENSG00000100994	-0.270197	7.70641	-3.61014	0.000415149	0.00693301	-0.392438	protein_coding	PYGB
ENSG00000089101	-0.766498	1.60339	-3.53791	0.000535422	0.0082844	-0.393054	protein_coding	CFAP61
ENSG00000270049	0.226132	2.2751	3.54816	0.000516558	0.00808798	-0.394766	antisense_RNA
ENSG00000225321	0.178903	2.31964	3.54702	0.000518618	0.00811142	-0.399491	lincRNA	LINC01427
ENSG00000276740	0.322167	0.203069	3.52034	0.000569279	0.00866416	-0.400284	sense_intronic
ENSG00000211450	0.240439	5.00191	3.59302	0.000441098	0.0072737	-0.400291	protein_coding	SELENOH
ENSG00000250198	0.26167	1.54212	3.53815	0.000534967	0.0082818	-0.400933	lincRNA	LINC02199
ENSG00000100150	-0.169105	4.63078	-3.58279	0.000457334	0.00745617	-0.403457	protein_coding	DEPDC5
ENSG00000253895	1.30452	-1.69303	3.50518	0.000600098	0.00901898	-0.405731	IG_V_pseudogene	IGHVII-44-2
ENSG00000281956	1.30452	-1.69303	3.50518	0.000600098	0.00901898	-0.405731	IG_V_pseudogene	IGHVII-44-2
ENSG00000225813	1.05181	0.65011	3.52648	0.000557231	0.00853031	-0.406072	processed_pseudogene
ENSG00000151689	-0.299793	5.23372	-3.59266	0.000441664	0.00727888	-0.406683	protein_coding	INPP1
ENSG00000112182	-0.376977	5.22478	-3.5921	0.000442543	0.00728793	-0.406721	protein_coding	BACH2
ENSG00000162191	0.253568	6.17911	3.60346	0.000425102	0.00705839	-0.407664	protein_coding	UBXN1
ENSG00000281919	-0.658589	-0.340365	-3.50598	0.000598438	0.00900812	-0.41247	protein_coding	SLC45A2
ENSG00000270441	0.375671	1.3642	3.53258	0.000545487	0.00842205	-0.412724	unprocessed_pseudogene
ENSG00000166181	0.162414	6.30856	3.60116	0.000428577	0.00710023	-0.416816	protein_coding	API5
ENSG00000169248	1.11129	-1.91764	3.50223	0.000606287	0.00908915	-0.417876	protein_coding	CXCL11
ENSG00000273305	0.700269	-0.0807082	3.50952	0.000591132	0.00891676	-0.423897	lincRNA
ENSG00000163939	-0.254375	6.95495	-3.60033	0.000429835	0.00711238	-0.424054	protein_coding	PBRM1
ENSG00000033122	-0.673034	3.81132	-3.55655	0.000501586	0.00791803	-0.424383	protein_coding	LRRC7
ENSG00000267454	-0.218563	2.50862	-3.53816	0.000534963	0.0082818	-0.430582	lincRNA	ZNF582-AS1
ENSG00000066557	-0.198578	4.84997	-3.57789	0.000465306	0.00753926	-0.433342	protein_coding	LRRC40
ENSG00000089682	0.225407	3.27991	3.54831	0.000516276	0.00808795	-0.43435	protein_coding	RBM41
ENSG00000104497	-0.341647	3.75384	-3.5535	0.000506984	0.0079814	-0.435443	protein_coding	SNX16
ENSG00000225724	0.700023	-1.93075	3.49667	0.000618086	0.00921252	-0.436197	unprocessed_pseudogene	ASH2LP3
ENSG00000227388	0.295264	1.19523	3.5224	0.000565207	0.00862038	-0.437434	lincRNA
ENSG00000111331	0.540807	4.98698	3.58218	0.000458317	0.00746798	-0.437582	protein_coding	OAS3
ENSG00000108786	0.2024	5.63717	3.58976	0.00044622	0.00732883	-0.439435	protein_coding	HSD17B1
ENSG00000174428	-0.203608	6.38059	-3.59387	0.000439788	0.0072604	-0.440357	protein_coding	GTF2IRD2B
ENSG00000164938	-0.266651	5.48761	-3.58522	0.000453431	0.00740509	-0.443887	protein_coding	TP53INP1
ENSG00000176170	0.571545	2.76327	3.53936	0.000532721	0.00826477	-0.444028	protein_coding	SPHK1
ENSG00000228335	0.329455	-0.814013	3.4935	0.000624908	0.0092902	-0.445027	processed_pseudogene
ENSG00000156603	0.2468	3.32067	3.54501	0.000522295	0.00813804	-0.447299	protein_coding	MED19
ENSG00000109819	-0.688697	2.30778	-3.52914	0.000552083	0.0084785	-0.447343	protein_coding	PPARGC1A
ENSG00000161980	0.283057	2.8872	3.53885	0.000533665	0.00827353	-0.447482	protein_coding	POLR3K
ENSG00000205045	0.313816	1.29647	3.52012	0.000569721	0.0086663	-0.448738	protein_coding	SLFN12L
ENSG00000242902	0.776232	-1.59675	3.48845	0.000635935	0.00938638	-0.455168	antisense_RNA	FLNC-AS1
ENSG00000095139	-0.203545	6.69255	-3.59021	0.000445505	0.00732126	-0.455559	protein_coding	ARCN1
ENSG00000272072	-0.483837	-0.62782	-3.48931	0.000634048	0.00938173	-0.45701	antisense_RNA
ENSG00000284406	-0.483837	-0.62782	-3.48931	0.000634048	0.00938173	-0.45701	antisense_RNA
ENSG00000234518	0.638955	-1.91003	3.48903	0.000634666	0.00938173	-0.458403	processed_pseudogene	PTGES3P1
ENSG00000165949	0.593113	3.52654	3.5465	0.000519576	0.008122	-0.459311	protein_coding	IFI27
ENSG00000267302	0.212788	2.65885	3.53195	0.000546689	0.00842511	-0.459645	lincRNA
ENSG00000006704	-0.248264	6.19661	-3.58661	0.000451217	0.00738987	-0.460881	protein_coding	GTF2IRD1
ENSG00000239672	0.318781	5.88234	3.58534	0.000453241	0.00740509	-0.461197	protein_coding	NME1
ENSG00000267352	0.260431	4.16479	3.55689	0.000500978	0.00791709	-0.461795	processed_pseudogene
ENSG00000116641	-0.200522	6.0695	-3.58494	0.000453875	0.00740816	-0.464087	protein_coding	DOCK7
ENSG00000231172	0.22856	0.177489	3.49836	0.000614479	0.00917772	-0.466029	antisense_RNA
ENSG00000115694	-0.211582	7.38877	-3.58635	0.000451631	0.00739244	-0.47068	protein_coding	STK25
ENSG00000169432	-0.413974	7.31563	-3.58595	0.000452268	0.00739618	-0.471783	protein_coding	SCN9A
ENSG00000151117	0.304925	3.48047	3.54017	0.000531211	0.00824578	-0.472003	protein_coding	TMEM86A
ENSG00000110047	0.284952	5.69085	3.57931	0.000462978	0.00752581	-0.475519	protein_coding	EHD1
ENSG00000268621	0.332319	2.01044	3.51819	0.000573559	0.00870175	-0.480928	lincRNA	IGFL2-AS1
ENSG00000276144	-0.850201	-1.61769	-3.48185	0.000650629	0.00955437	-0.481671	lincRNA
ENSG00000126767	0.247122	4.4649	3.55663	0.00050143	0.00791803	-0.483382	protein_coding	ELK1
ENSG00000258072	1.07162	-1.33326	3.47859	0.000657977	0.0096216	-0.484495	processed_pseudogene
ENSG00000268184	-0.467191	-1.48197	-3.479	0.000657066	0.00961952	-0.484939	lincRNA
ENSG00000280271	-0.467191	-1.48197	-3.479	0.000657066	0.00961952	-0.484939	lincRNA
ENSG00000105784	-0.499623	5.36528	-3.56772	0.000482268	0.00775212	-0.491072	protein_coding	RUNDC3B
ENSG00000188191	-0.369869	6.56455	-3.57875	0.000463898	0.00752581	-0.491091	protein_coding	PRKAR1B
ENSG00000171475	-0.203481	6.45071	-3.57856	0.000464215	0.00752581	-0.491092	protein_coding	WIPF2
ENSG00000147100	0.323215	4.36367	3.55238	0.000508978	0.00799969	-0.491215	protein_coding	SLC16A2
ENSG00000263956	-0.363338	4.61835	-3.55364	0.000506735	0.0079814	-0.492815	protein_coding	NBPF11
ENSG00000248121	-0.32579	1.12144	-3.5012	0.000608443	0.00911117	-0.494055	transcribed_unprocessed_pseudogene	SMURF2P1
ENSG00000006451	-0.196627	6.32052	-3.57612	0.000468222	0.007578	-0.497284	protein_coding	RALA
ENSG00000173113	0.304476	5.59793	3.57143	0.000476022	0.00767838	-0.498219	protein_coding	TRMT112
ENSG00000260570	0.212394	3.73887	3.53595	0.0005391	0.00833236	-0.499401	antisense_RNA
ENSG00000168062	0.760276	-0.259575	3.4821	0.000650055	0.00955081	-0.500489	protein_coding	BATF2
ENSG00000275221	0.768085	-1.66966	3.47206	0.000672971	0.00978285	-0.503958	protein_coding	HIST1H2AK
ENSG00000263004	0.232771	0.862473	3.49537	0.000620874	0.00924287	-0.507132	lincRNA
ENSG00000224014	-0.717179	-0.151626	-3.47612	0.000663615	0.00969079	-0.508168	processed_pseudogene
ENSG00000160886	0.483117	0.558771	3.49094	0.000630474	0.00935847	-0.509167	protein_coding	LY6K
ENSG00000258733	0.494773	-1.07484	3.47072	0.000676106	0.00980371	-0.50937	lincRNA	LINC02328
ENSG00000161395	-0.271409	5.11202	-3.55809	0.00049887	0.00788812	-0.512307	protein_coding	PGAP3
ENSG00000130023	-0.214509	3.27125	-3.52156	0.000566865	0.00863653	-0.513259	protein_coding	ERMARD
ENSG00000276187	-0.214509	3.27125	-3.52156	0.000566865	0.00863653	-0.513259	protein_coding	ERMARD
ENSG00000228031	-0.780481	-0.41594	-3.47055	0.000676507	0.0098046	-0.516202	lincRNA
ENSG00000092068	0.644743	3.38083	3.52512	0.000559886	0.00855279	-0.51956	protein_coding	SLC7A8
ENSG00000025156	-0.218559	5.25885	-3.5583	0.000498513	0.00788679	-0.520752	protein_coding	HSF2
ENSG00000164610	-0.170269	3.76169	-3.5275	0.000555258	0.00850461	-0.521494	protein_coding	RP9
ENSG00000212172	-0.559549	-0.213844	-3.47164	0.000673957	0.00979224	-0.521566	snRNA	RNU1-149P
ENSG00000175262	0.410707	0.0719208	3.47881	0.000657488	0.00962081	-0.522476	protein_coding	C1orf127
ENSG00000179292	0.426667	3.88321	3.53156	0.000547438	0.00842511	-0.526364	protein_coding	TMEM151A
ENSG00000265749	-0.304222	1.53859	-3.49586	0.000619833	0.00923378	-0.527792	antisense_RNA
ENSG00000224885	0.464585	-1.4794	3.46333	0.000693537	0.0100112	-0.528916	sense_intronic	EIPR1-IT1
ENSG00000144644	0.192132	1.76947	3.49953	0.000611991	0.00915478	-0.529662	protein_coding	GADL1
ENSG00000273391	0.406738	-0.762554	3.46583	0.000687588	0.00994021	-0.529709	antisense_RNA
ENSG00000281935	0.440081	1.6739	3.49782	0.000615636	0.00918549	-0.533481	protein_coding	DNAH10
ENSG00000112706	-0.510476	0.0552069	-3.47123	0.000674908	0.00979533	-0.53385	protein_coding	IMPG1
ENSG00000168071	0.620507	4.47302	3.54191	0.000527993	0.00821795	-0.536562	protein_coding	CCDC88B
ENSG00000230552	-0.519176	-1.28694	-3.46064	0.000699982	0.010079	-0.537035	lincRNA
ENSG00000283078	0.324788	0.718448	3.48389	0.000646043	0.00950638	-0.537051	lincRNA
ENSG00000153989	-0.175559	5.99367	-3.56182	0.000492387	0.00784346	-0.537584	protein_coding	NUS1
ENSG00000006125	-0.262742	8.73285	-3.56224	0.000491664	0.00784346	-0.540352	protein_coding	AP2B1
ENSG00000284060	0.338373	3.24088	3.51449	0.000580986	0.0087913	-0.541258	transcribed_unprocessed_pseudogene
ENSG00000187260	-0.416327	5.02007	-3.54577	0.000520905	0.00813396	-0.543842	protein_coding	WDR86
ENSG00000124784	-0.198481	4.79929	-3.54256	0.000526785	0.00820356	-0.543896	protein_coding	RIOK1
ENSG00000184922	0.405755	6.20443	3.56164	0.000492686	0.00784346	-0.544314	protein_coding	FMNL1
ENSG00000066735	-0.702899	6.92328	-3.56243	0.000491335	0.00784346	-0.545917	protein_coding	KIF26A
ENSG00000183654	0.624797	5.00418	3.54882	0.000515356	0.00808231	-0.546891	protein_coding	MARCH11
ENSG00000138386	-0.190089	6.1395	-3.55986	0.000495786	0.00785658	-0.546935	protein_coding	NAB1
ENSG00000165309	0.503981	-2.11556	3.45997	0.000701601	0.0100872	-0.548424	protein_coding	ARMC3
ENSG00000185475	0.252324	3.88684	3.52351	0.000563025	0.00859164	-0.549238	protein_coding	TMEM179B
ENSG00000132424	-0.256897	8.10084	-3.56021	0.000495179	0.00785658	-0.552956	protein_coding	PNISR
ENSG00000070495	0.28466	6.35232	3.55921	0.000496916	0.00787016	-0.553975	protein_coding	JMJD6
ENSG00000149806	0.259482	7.35277	3.56026	0.000495088	0.00785658	-0.555249	protein_coding	FAU
ENSG00000228409	-0.195308	3.86154	-3.51853	0.000572886	0.00869611	-0.555791	transcribed_unprocessed_pseudogene	CCT6P1
ENSG00000074266	-0.221188	3.89813	-3.51903	0.000571895	0.00868608	-0.556201	protein_coding	EED
ENSG00000267291	0.645896	-0.301978	3.46238	0.000695808	0.0100339	-0.557743	antisense_RNA
ENSG00000282982	0.645896	-0.301978	3.46238	0.000695808	0.0100339	-0.557743	antisense_RNA
ENSG00000166770	-0.270772	4.3941	-3.5286	0.000553121	0.00848992	-0.558904	lincRNA	ZNF667-AS1
ENSG00000175147	-0.40623	4.31451	-3.52575	0.000558646	0.00853902	-0.559774	antisense_RNA	TMEM51-AS1
ENSG00000258760	0.28245	-1.07615	3.45332	0.000717821	0.0102671	-0.560385	lincRNA
ENSG00000267280	0.500675	4.35453	3.52925	0.000551859	0.0084785	-0.567479	antisense_RNA	TBX2-AS1
ENSG00000103343	0.180569	3.21405	3.50494	0.000600596	0.00902176	-0.567889	protein_coding	ZNF174
ENSG00000277152	0.325016	-0.566987	3.45454	0.000714809	0.0102363	-0.568745	lincRNA
ENSG00000164100	-0.757696	3.06422	-3.49871	0.000613738	0.0091714	-0.570695	protein_coding	NDST3
ENSG00000234141	-0.523377	-1.91294	-3.45014	0.000725713	0.0103615	-0.578447	antisense_RNA
ENSG00000008277	-0.291895	6.48434	-3.55114	0.000511182	0.00802558	-0.579933	protein_coding	ADAM22
ENSG00000225492	0.605927	-1.14953	3.44665	0.000734444	0.0104397	-0.580081	transcribed_unprocessed_pseudogene	GBP1P1
ENSG00000248671	0.205934	3.82412	3.51189	0.000586271	0.00886198	-0.581145	processed_transcript
ENSG00000120555	-0.438175	-1.26152	-3.44411	0.000740882	0.0105001	-0.585269	transcribed_unprocessed_pseudogene	SEPT7P9
ENSG00000272602	0.710617	4.54104	3.52816	0.000553966	0.00849386	-0.586059	protein_coding	ZNF595
ENSG00000279851	0.377466	1.25319	3.47472	0.00066683	0.00972789	-0.588715	lincRNA
ENSG00000174796	0.179168	3.90096	3.51095	0.000588197	0.00888178	-0.588732	protein_coding	THAP6
ENSG00000171435	0.826388	4.06151	3.51729	0.000575364	0.00871995	-0.589972	protein_coding	KSR2
ENSG00000245954	0.756017	-1.12072	3.44258	0.000744772	0.0105346	-0.593056	lincRNA	LINC02273
ENSG00000182168	-0.651969	5.88546	-3.54084	0.000529973	0.00823543	-0.597179	protein_coding	UNC5C
ENSG00000283427	0.758522	0.437784	3.46017	0.000701116	0.0100872	-0.599906	unprocessed_pseudogene
ENSG00000173821	0.321794	7.49471	3.54624	0.000520042	0.00812488	-0.60021	protein_coding	RNF213
ENSG00000028839	-0.205441	4.62836	-3.52074	0.00056849	0.00865671	-0.601826	protein_coding	TBPL1
ENSG00000261175	0.223692	1.50858	3.4729	0.000671033	0.00976451	-0.603083	lincRNA	LINC02188
ENSG00000267493	0.287951	1.0609	3.46722	0.000684301	0.0099076	-0.603264	antisense_RNA	CIRBP-AS1
ENSG00000110079	0.56749	2.80187	3.48925	0.000634184	0.00938173	-0.603466	protein_coding	MS4A4A
ENSG00000108443	0.185741	5.95099	3.54129	0.000529135	0.00822684	-0.604867	protein_coding	RPS6KB1
ENSG00000225860	0.239346	0.31502	3.4536	0.000717129	0.0102644	-0.609703	lincRNA	LINC02072
ENSG00000154451	0.656992	2.59364	3.48468	0.000644274	0.00949004	-0.610266	protein_coding	GBP5
ENSG00000196275	-0.286169	5.47319	-3.53199	0.000546615	0.00842511	-0.6149	protein_coding	GTF2IRD2
ENSG00000156011	-0.442281	5.70903	-3.53219	0.000546238	0.00842511	-0.621809	protein_coding	PSD3
ENSG00000181234	-0.632637	7.10219	-3.53875	0.000533859	0.00827353	-0.623622	protein_coding	TMEM132C
ENSG00000161654	0.200763	5.26679	3.52765	0.000554955	0.00850449	-0.624985	protein_coding	LSM12
ENSG00000227253	-0.204648	3.36712	-3.48636	0.000640552	0.00944244	-0.628936	antisense_RNA
ENSG00000236670	0.540238	-1.93979	3.42972	0.000778272	0.0108962	-0.631039	processed_pseudogene	KRT18P5
ENSG00000263013	0.391332	0.39771	3.44808	0.000730854	0.0104092	-0.632098	sense_intronic
ENSG00000255319	0.300863	-0.641059	3.43076	0.00077551	0.0108734	-0.637197	transcribed_unprocessed_pseudogene	ENPP7P8
ENSG00000275340	0.647955	-1.18666	3.42647	0.000786958	0.0109964	-0.639204	transcribed_unprocessed_pseudogene	FGD5P1
ENSG00000124260	1.52569	0.72325	3.45234	0.000720241	0.0102936	-0.639429	protein_coding	MAGEA10
ENSG00000270012	0.340921	1.40906	3.45997	0.000701598	0.0100872	-0.640239	lincRNA
ENSG00000104093	-0.238585	6.29831	-3.53167	0.000547224	0.00842511	-0.640328	protein_coding	DMXL2
ENSG00000165898	0.215667	3.10422	3.48008	0.000654615	0.00960313	-0.641285	protein_coding	ISCA2
ENSG00000149782	0.291619	5.92884	3.52824	0.000553809	0.00849386	-0.646676	protein_coding	PLCB3
ENSG00000131015	-0.765921	1.01677	-3.4475	0.000732316	0.0104146	-0.648326	protein_coding	ULBP2
ENSG00000261526	0.195577	2.61837	3.47123	0.000674911	0.00979533	-0.648572	lincRNA
ENSG00000196839	0.451089	2.4585	3.4699	0.000678002	0.00982133	-0.649108	protein_coding	ADA
ENSG00000275854	-0.191643	2.84254	-3.47236	0.000672279	0.00977771	-0.649771	sense_intronic
ENSG00000264954	0.153789	1.6494	3.45859	0.000704937	0.01012	-0.65205	lincRNA	PRR29-AS1
ENSG00000251660	-0.363931	4.97038	-3.51042	0.000589288	0.00889359	-0.654709	sense_overlapping
ENSG00000259255	-0.559134	-0.462411	-3.42359	0.000794731	0.0110612	-0.656782	lincRNA
ENSG00000197892	-0.228044	5.44228	-3.51748	0.000574976	0.00871866	-0.660745	protein_coding	KIF13B
ENSG00000224877	0.27973	3.89554	3.48817	0.00063656	0.00939081	-0.662194	protein_coding	NDUFAF8
ENSG00000160469	-0.336882	6.58215	-3.52573	0.000558688	0.00853902	-0.662663	protein_coding	BRSK1
ENSG00000008118	-0.830011	1.08029	-3.44333	0.00074286	0.0105178	-0.662728	protein_coding	CAMK1G
ENSG00000266441	-0.574231	-1.67568	-3.41768	0.000810932	0.0111958	-0.666077	antisense_RNA
ENSG00000264538	-0.240611	5.18511	-3.51154	0.000586979	0.00886802	-0.666437	transcribed_unprocessed_pseudogene	SUZ12P1
ENSG00000251595	-0.332978	2.43187	-3.46159	0.000697698	0.0100511	-0.666586	transcribed_processed_pseudogene	ABCA11P
ENSG00000154845	-0.212561	6.48926	-3.52394	0.000562186	0.00858338	-0.667861	protein_coding	PPP4R1
ENSG00000070886	1.3727	0.0819218	3.43257	0.000770728	0.0108168	-0.668907	protein_coding	EPHA8
ENSG00000066248	1.39905	-0.031331	3.43046	0.000776321	0.0108794	-0.670155	protein_coding	NGEF
ENSG00000253731	-0.497198	4.27336	-3.48883	0.000635093	0.00938173	-0.672183	protein_coding	PCDHGA6
ENSG00000262712	0.191977	3.74443	3.4799	0.000655028	0.0096043	-0.67672	sense_intronic
ENSG00000229852	-0.150213	4.86053	-3.50188	0.000607021	0.00909459	-0.678788	antisense_RNA
ENSG00000132434	-0.289475	5.6815	-3.51416	0.00058167	0.00879703	-0.680459	protein_coding	LANCL2
ENSG00000135315	-0.259213	4.45495	-3.49046	0.000631521	0.00936436	-0.684561	protein_coding	CEP162
ENSG00000158321	-0.301734	8.00224	-3.51945	0.000571047	0.0086819	-0.684909	protein_coding	AUTS2
ENSG00000261251	0.347961	-0.190767	3.42081	0.000802327	0.0111289	-0.685101	antisense_RNA
ENSG00000170271	-0.654012	5.21166	-3.50356	0.000603494	0.00906058	-0.685138	protein_coding	FAXDC2
ENSG00000264044	-0.258628	4.97888	-3.49988	0.000611245	0.00914838	-0.690756	antisense_RNA
ENSG00000112031	-0.176117	5.16132	-3.5022	0.000606343	0.00908915	-0.695815	protein_coding	MTRF1L
ENSG00000141564	0.202053	6.36372	3.51488	0.000580203	0.00878406	-0.696608	protein_coding	RPTOR
ENSG00000135299	-0.510239	5.10203	-3.49738	0.000616564	0.00919459	-0.701412	protein_coding	ANKRD6
ENSG00000276523	0.261778	-0.201218	3.41475	0.00081906	0.011281	-0.701883	antisense_RNA
ENSG00000274292	-0.315592	4.12665	-3.47714	0.000661289	0.00966173	-0.70228	lincRNA
ENSG00000133874	-0.283567	4.31162	-3.48099	0.000652547	0.00957766	-0.703863	protein_coding	RNF122
ENSG00000269947	-0.32444	-0.409333	-3.40669	0.000841837	0.0115506	-0.711047	lincRNA
ENSG00000162105	-0.479291	5.89372	-3.50575	0.000598928	0.00901079	-0.712217	protein_coding	SHANK2
ENSG00000260644	0.677492	1.93287	3.44294	0.000743839	0.0105265	-0.715164	transcribed_unprocessed_pseudogene	HERC2P5
ENSG00000197603	-0.254615	5.38495	-3.49898	0.000613162	0.00916755	-0.716652	protein_coding	C5orf42
[truncated: 2,251 more rows]

## Sheet: DEgenes after robust analysis
ENSG	Freq	Type	Symbol
ENSG00000005100	81	protein_coding	DHX33
ENSG00000005108	81	protein_coding	THSD7A
ENSG00000006695	98	protein_coding	COX10
ENSG00000006744	100	protein_coding	ELAC2
ENSG00000007168	95	protein_coding	PAFAH1B1
ENSG00000011295	100	protein_coding	TTC19
ENSG00000029725	99	protein_coding	RABEP1
ENSG00000065559	100	protein_coding	MAP2K4
ENSG00000070366	100	protein_coding	SMG6
ENSG00000072134	99	protein_coding	EPN2
ENSG00000072210	100	protein_coding	ALDH3A2
ENSG00000072849	100	protein_coding	DERL2
ENSG00000074356	100	protein_coding	NCBP3
ENSG00000074755	92	protein_coding	ZZEF1
ENSG00000075239	88	protein_coding	ACAT1
ENSG00000083290	99	protein_coding	ULK2
ENSG00000085511	84	protein_coding	MAP3K4
ENSG00000091640	100	protein_coding	SPAG7
ENSG00000108523	100	protein_coding	RNF167
ENSG00000108528	100	protein_coding	SLC25A11
ENSG00000108557	93	protein_coding	RAI1
ENSG00000108559	100	protein_coding	NUP88
ENSG00000108561	91	protein_coding	C1QBP
ENSG00000108599	87	protein_coding	AKAP10
ENSG00000108953	100	protein_coding	YWHAE
ENSG00000109046	89	protein_coding	WSB1
ENSG00000112319	96	protein_coding	EYA4
ENSG00000121964	89	protein_coding	GTDC1
ENSG00000124422	93	protein_coding	USP22
ENSG00000127804	85	protein_coding	METTL16
ENSG00000129197	98	protein_coding	RPAIN
ENSG00000129245	91	protein_coding	FXR2
ENSG00000129255	96	protein_coding	MPDU1
ENSG00000131899	97	protein_coding	LLGL1
ENSG00000132376	100	protein_coding	INPP5K
ENSG00000132382	84	protein_coding	MYBBP1A
ENSG00000132383	91	protein_coding	RPA1
ENSG00000132522	100	protein_coding	GPS2
ENSG00000133026	100	protein_coding	MYH10
ENSG00000133027	100	protein_coding	PEMT
ENSG00000133028	95	protein_coding	SCO1
ENSG00000133030	96	protein_coding	MPRIP
ENSG00000135317	82	protein_coding	SNX14
ENSG00000139117	99	protein_coding	CPNE8
ENSG00000141026	98	protein_coding	MED9
ENSG00000141027	100	protein_coding	NCOR1
ENSG00000141030	99	protein_coding	COPS3
ENSG00000141034	95	protein_coding	GID4
ENSG00000141127	98	protein_coding	PRPSAP2
ENSG00000141252	99	protein_coding	VPS53
ENSG00000141258	90	protein_coding	SGSM2
ENSG00000141294	82	protein_coding	LRRC46
ENSG00000141456	100	protein_coding	PELP1
ENSG00000141480	87	protein_coding	ARRB2
ENSG00000141503	100	protein_coding	MINK1
ENSG00000141504	97	protein_coding	SAT2
ENSG00000146282	94	protein_coding	RARS2
ENSG00000146592	83	protein_coding	CREB5
ENSG00000149716	95	protein_coding	ORAOV1
ENSG00000150787	94	protein_coding	PTS
ENSG00000151490	93	protein_coding	PTPRO
ENSG00000158486	81	protein_coding	DNAH3
ENSG00000161960	92	protein_coding	EIF4A1
ENSG00000164136	92	protein_coding	IL15
ENSG00000166484	97	protein_coding	MAPK7
ENSG00000166579	98	protein_coding	NDEL1
ENSG00000166582	90	protein_coding	CENPV
ENSG00000167193	100	protein_coding	CRK
ENSG00000167699	98	protein_coding	GLOD4
ENSG00000167720	83	protein_coding	SRR
ENSG00000167721	97	protein_coding	TSR1
ENSG00000170037	100	protein_coding	CNTROB
ENSG00000170043	94	protein_coding	TRAPPC1
ENSG00000170291	100	protein_coding	ELP5
ENSG00000170296	99	protein_coding	GABARAP
ENSG00000170310	100	protein_coding	STX8
ENSG00000171861	95	protein_coding	MRM3
ENSG00000171953	100	protein_coding	ATPAF2
ENSG00000171962	94	protein_coding	DRC3
ENSG00000174231	99	protein_coding	PRPF8
ENSG00000174238	98	protein_coding	PITPNA
ENSG00000175061	94	processed_transcript	LRRC75A-AS1
ENSG00000175376	81	protein_coding	EIF1AD
ENSG00000175662	90	protein_coding	TOM1L2
ENSG00000175826	99	protein_coding	CTDNEP1
ENSG00000177302	97	protein_coding	TOP3A
ENSG00000177370	91	protein_coding	TIMM22
ENSG00000177427	87	protein_coding	MIEF2
ENSG00000181350	95	protein_coding	LRRC75A
ENSG00000181908	93	lincRNA
ENSG00000185722	95	protein_coding	ANKFY1
ENSG00000187607	91	protein_coding	ZNF286A
ENSG00000196689	93	protein_coding	TRPV1
ENSG00000197566	83	protein_coding	ZNF624
ENSG00000197616	80	protein_coding	MYH6
ENSG00000197847	83	transcribed_unitary_pseudogene	SLC22A20
ENSG00000198740	86	protein_coding	ZNF652
ENSG00000205309	100	protein_coding	NT5M
ENSG00000214941	100	protein_coding	ZSWIM7
ENSG00000215041	99	protein_coding	NEURL4
ENSG00000220205	90	protein_coding	VAMP2
ENSG00000226954	88	lincRNA
ENSG00000233670	98	protein_coding	PIRT
ENSG00000236088	94	processed_transcript	COX10-AS1
ENSG00000245662	92	lincRNA	LINC02211
ENSG00000248810	100	lincRNA	LINC02432
ENSG00000255517	91	antisense_RNA
ENSG00000257718	100	antisense_RNA
ENSG00000262533	84	antisense_RNA
ENSG00000262576	97	protein_coding	PCDHGA4
ENSG00000263165	97	antisense_RNA
ENSG00000263272	98	antisense_RNA
ENSG00000263345	83	antisense_RNA
ENSG00000263388	84	antisense_RNA
ENSG00000263986	92	antisense_RNA
ENSG00000265263	98	antisense_RNA
ENSG00000265511	90	antisense_RNA
ENSG00000269998	94	lincRNA	LINC01930
ENSG00000272636	96	protein_coding	DOC2B
ENSG00000272770	93	antisense_RNA
ENSG00000273802	83	protein_coding	HIST1H2BG
ENSG00000274442	99	protein_coding	PRPF8
ENSG00000274474	100	protein_coding	YWHAE
ENSG00000276016	100	protein_coding	ABR
ENSG00000277649	91	protein_coding	TIMM22
ENSG00000278501	91	protein_coding	TIMM22
ENSG00000283883	99	protein_coding	VPS53
ENSG00000284137	97	protein_coding	LLGL1
ENSG00000284238	97	protein_coding	TOP3A
ENSG00000284495	87	protein_coding	MIEF2
