# Supplementary material for: Integrative analysis identifies lincRNAs up- and downstream of neuroblastoma driver genes
Source: Sci Rep. 2019 Apr 5;9:5685. doi: 10.1038/s41598-019-42107-y (PMC6451017; doi:10.1038/s41598-019-42107-y)
Supplement: Supplementary file 4 — Supplemental table 3 [file 41598_2019_42107_MOESM4_ESM.xlsx]

## Sheet: Blad1
Integrative analysis identifies lincRNAs up- and downstream of neuroblastoma driver genes
Dries Rombaut1,2, Hua-Sheng Chiu3, Bieke Decaesteker1,2, Celine Everaert1,2, Nurten Yigit1,2, Agathe Peltier4,5, Isabelle Janoueix-Lerosey4,5, Christoph Bartenhagen7, Matthias Fischer6,7, Stephen Roberts8, Nicky D’Haene9, Katleen De Preter1,2, Frank Speleman1,2, Geertrui Denecker1,2, Pavel Sumazin3, Jo Vandesompele1,2, Steve Lefever1,2, Pieter Mestdagh*1,2
1. Center for Medical Genetics, Ghent University, Ghent, 9000, Belgium
2. Cancer Research Institute Ghent (CRIG), Ghent, 9000, Belgium
3. Texas Children’s Cancer Center, Baylor College of Medicine, Houston, TX 77030, USA
4. Institut Curie, PSL Research University, Inserm U830, Equipe Labellisée contre le Cancer, F-75005, Paris, France.
5. SIREDO: Care, Innovation and Research for Children, Adolescents and Young Adults with Cancer, Institut Curie, F-75005, Paris, France.
6. Center for Molecular Medicine Cologne (CMMC), University of Cologne, 50931 Cologne, Germany
7. Department of Experimental Pediatric Oncology, University Children’s Hospital of Cologne, Medical Faculty, University of Cologne, 50937 Cologne, Germany
8. Department of Pediatrics, Memorial Sloan Kettering Cancer Center, New York, NY, United States of America
9. Hôpital Erasme, Cliniques Universitaires de Bruxelles, Bruxelles, 1070, Belgium
* Corresponding author: Pieter.Mestdagh@UGent.be

## Sheet: DEgenes MYCN SEQC(1time)
ENSG	logFC	AveExpr	t	P.Value	adj.P.Val	B	differentially expressed	Type	Symbol
ENSG00000233718	4.05901	4.85185	32.762	2.66578e-78	7.68838e-74	166.806	TRUE	antisense_RNA	MYCNOS
ENSG00000134323	4.37475	7.21044	29.2499	9.39343e-71	1.35458e-66	150.104	TRUE	protein_coding	MYCN
ENSG00000017483	2.72241	2.03315	18.0661	1.77197e-42	1.70351e-38	85.751	TRUE	protein_coding	SLC38A5
ENSG00000100814	1.86461	5.73792	17.3613	1.76459e-40	1.27232e-36	81.4471	TRUE	protein_coding	CCNB1IP1
ENSG00000269535	1.94864	1.45194	17.1456	7.28597e-40	4.20269e-36	79.7511	TRUE	antisense_RNA
ENSG00000090447	1.05058	4.65182	17.0583	1.29479e-39	6.22383e-36	79.4484	TRUE	protein_coding	TFAP4
ENSG00000261514	3.63641	0.160495	17.0314	1.5459e-39	6.36932e-36	78.7994	TRUE	lincRNA	LINC01976
ENSG00000183971	4.45354	0.0465145	16.4695	6.3747e-38	2.29816e-34	75.1414	TRUE	protein_coding	NPW
ENSG00000152990	1.46285	5.86039	16.3104	1.83626e-37	5.88439e-34	74.5679	TRUE	protein_coding	ADGRA3
ENSG00000091127	1.47765	4.20039	16.1711	4.64407e-37	1.3394e-33	73.6169	TRUE	protein_coding	PUS7
ENSG00000143578	1.26573	4.54914	16.0997	7.47377e-37	1.95956e-33	73.158	TRUE	protein_coding	CREB3L4
ENSG00000126602	1.25195	6.89267	16.0565	9.97092e-37	2.39643e-33	72.8938	TRUE	protein_coding	TRAP1
ENSG00000185904	1.90931	4.13935	15.6745	1.28355e-35	2.8476e-32	70.3359	TRUE	lincRNA	LINC00839
ENSG00000117682	-0.924005	4.59849	-15.6151	1.91207e-35	3.939e-32	69.9326	TRUE	protein_coding	DHDDS
ENSG00000236499	3.08758	-0.409501	15.5531	2.89843e-35	5.57292e-32	69.1065	TRUE	lincRNA	LINC00896
ENSG00000059573	1.12673	5.96814	15.4815	4.6871e-35	8.44879e-32	69.0767	TRUE	protein_coding	ALDH18A1
ENSG00000204160	-1.06558	5.23631	-15.2285	2.56632e-34	4.35383e-31	67.3822	TRUE	protein_coding	ZDHHC18
ENSG00000179029	-1.33105	3.17027	-15.0665	7.64329e-34	1.22467e-30	66.2131	TRUE	protein_coding	TMEM107
ENSG00000140455	0.76242	5.59486	14.919	2.06632e-33	3.13657e-30	65.3242	TRUE	protein_coding	USP3
ENSG00000224074	1.53601	6.85964	14.8841	2.61498e-33	3.59137e-30	65.0908	TRUE	lincRNA	LINC00691
ENSG00000119599	1.20498	3.68047	14.888	2.54587e-33	3.59137e-30	65.0892	TRUE	protein_coding	DCAF4
ENSG00000115194	3.9958	3.31371	14.8116	4.2654e-33	5.59174e-30	64.5831	TRUE	protein_coding	SLC30A3
ENSG00000040487	-1.00771	3.49257	-14.7815	5.22735e-33	6.55488e-30	64.3423	TRUE	protein_coding	PQLC2
ENSG00000206557	3.64893	0.0405899	14.7175	8.04904e-33	9.6726e-30	63.6961	TRUE	protein_coding	TRIM71
ENSG00000165526	1.27996	4.52522	14.6263	1.49137e-32	1.72051e-29	63.362	TRUE	protein_coding	RPUSD4
ENSG00000109084	1.62999	5.87739	14.5998	1.78387e-32	1.97879e-29	63.1879	TRUE	protein_coding	TMEM97
ENSG00000092621	3.0535	4.50965	14.5301	2.85787e-32	3.03753e-29	62.7179	TRUE	protein_coding	PHGDH
ENSG00000084092	1.00154	5.07857	14.5047	3.39276e-32	3.26168e-29	62.5512	TRUE	protein_coding	NOA1
ENSG00000260196	2.27365	2.21734	14.5079	3.32064e-32	3.26168e-29	62.5056	TRUE	antisense_RNA
ENSG00000269425	1.89739	-0.96107	14.5254	2.94895e-32	3.03753e-29	62.2455	TRUE	antisense_RNA
ENSG00000184178	1.08073	4.09119	14.4537	4.79019e-32	4.45658e-29	62.2009	TRUE	protein_coding	SCFD2
ENSG00000181163	1.56758	8.95251	14.3867	7.53764e-32	6.79353e-29	61.7602	TRUE	protein_coding	NPM1
ENSG00000116688	-0.871211	6.54917	-14.3714	8.36291e-32	7.30893e-29	61.6563	TRUE	protein_coding	MFN2
ENSG00000163584	2.10574	3.81518	14.3312	1.09771e-31	9.31149e-29	61.3795	TRUE	protein_coding	RPL22L1
ENSG00000179598	1.40383	4.29561	14.2591	1.78897e-31	1.47416e-28	60.9017	TRUE	protein_coding	PLD6
ENSG00000116514	-1.16924	4.33375	-14.2352	2.10302e-31	1.68481e-28	60.7291	TRUE	protein_coding	RNF19B
ENSG00000152784	3.67263	2.23734	14.2188	2.34973e-31	1.83158e-28	60.5967	TRUE	protein_coding	PRDM8
ENSG00000183726	-1.08594	5.43925	-14.1916	2.82559e-31	2.10831e-28	60.4519	TRUE	protein_coding	TMEM50A
ENSG00000250917	1.40271	4.18487	14.1863	2.92885e-31	2.10831e-28	60.413	TRUE	sense_overlapping
ENSG00000155380	1.41534	4.0896	14.1829	2.99714e-31	2.10831e-28	60.389	TRUE	protein_coding	SLC16A1
ENSG00000281917	1.41534	4.0896	14.1829	2.99714e-31	2.10831e-28	60.389	TRUE	protein_coding	SLC16A1
ENSG00000148840	0.935115	5.75284	14.1749	3.16448e-31	2.17302e-28	60.3378	TRUE	protein_coding	PPRC1
ENSG00000166012	1.3864	5.96976	14.1681	3.31197e-31	2.20006e-28	60.2922	TRUE	protein_coding	TAF1D
ENSG00000284722	1.47723	8.3044	14.1662	3.35643e-31	2.20006e-28	60.2792	TRUE	processed_transcript
ENSG00000105202	1.46151	5.41061	14.1522	3.6907e-31	2.31399e-28	60.1865	TRUE	protein_coding	FBL
ENSG00000280548	1.46151	5.41061	14.1522	3.6907e-31	2.31399e-28	60.1865	TRUE	protein_coding	FBL
ENSG00000167747	1.6199	5.31165	14.1239	4.47066e-31	2.74337e-28	59.9968	TRUE	protein_coding	C19orf48
ENSG00000128309	1.35691	5.23359	14.108	4.97955e-31	2.99198e-28	59.8902	TRUE	protein_coding	MPST
ENSG00000226950	1.44324	5.19998	14.0866	5.75323e-31	3.25351e-28	59.7472	TRUE	processed_transcript	DANCR
ENSG00000138100	4.24346	0.941462	14.1029	5.15363e-31	3.00868e-28	59.7387	TRUE	protein_coding	TRIM54
ENSG00000163793	4.14052	0.279013	14.1011	5.21597e-31	3.00868e-28	59.6502	TRUE	protein_coding	DNAJC5G
ENSG00000130713	0.778446	5.25451	14.0406	7.86194e-31	4.3605e-28	59.4378	TRUE	protein_coding	EXOSC2
ENSG00000163931	1.49027	7.37221	14.0368	8.06376e-31	4.38805e-28	59.4091	TRUE	protein_coding	TKT
ENSG00000087269	0.909355	5.1395	14.03	8.44355e-31	4.46536e-28	59.3675	TRUE	protein_coding	NOP14
ENSG00000142949	-1.22341	7.5391	-14.0288	8.51548e-31	4.46536e-28	59.3549	TRUE	protein_coding	PTPRF
ENSG00000142751	-0.77093	4.7259	-14.0261	8.672e-31	4.46624e-28	59.3391	TRUE	protein_coding	GPN2
ENSG00000128050	1.33732	6.83169	14.0071	9.86621e-31	4.99213e-28	59.2089	TRUE	protein_coding	PAICS
ENSG00000226887	1.37638	1.79739	14.0042	1.00588e-30	5.00183e-28	59.1161	TRUE	protein_coding	ERVMER34-1
ENSG00000108370	-2.52229	3.68356	-13.9516	1.43736e-30	7.02626e-28	58.8005	TRUE	protein_coding	RGS9
ENSG00000141101	1.11682	4.96008	13.9316	1.64553e-30	7.90981e-28	58.7071	TRUE	protein_coding	NOB1
ENSG00000057757	-1.09229	5.16819	-13.9156	1.8339e-30	8.40249e-28	58.6001	TRUE	protein_coding	PITHD1
ENSG00000160214	0.805309	5.10463	13.9155	1.83543e-30	8.40249e-28	58.5986	TRUE	protein_coding	RRP1
ENSG00000009780	-0.912857	3.24044	-13.9176	1.81018e-30	8.40249e-28	58.5722	TRUE	protein_coding	FAM76A
ENSG00000104835	1.00785	3.03566	13.8278	3.32788e-30	1.47661e-27	57.984	TRUE	protein_coding	SARS2
ENSG00000283104	1.00785	3.03566	13.8278	3.32788e-30	1.47661e-27	57.984	TRUE	protein_coding	SARS2
ENSG00000100304	1.16746	5.60536	13.8106	3.73957e-30	1.63413e-27	57.891	TRUE	protein_coding	TTLL12
ENSG00000175928	4.22186	1.79584	13.8008	3.99677e-30	1.72046e-27	57.7889	TRUE	protein_coding	LRRN1
ENSG00000125257	1.88302	3.32646	13.7425	5.93259e-30	2.44431e-27	57.4286	TRUE	protein_coding	ABCC4
ENSG00000237002	1.4664	2.99457	13.7436	5.88847e-30	2.44431e-27	57.4248	TRUE	lincRNA
ENSG00000173705	2.93885	1.08842	13.745	5.83586e-30	2.44431e-27	57.3632	TRUE	protein_coding	SUSD5
ENSG00000255717	1.29035	6.79878	13.7304	6.44391e-30	2.61759e-27	57.3484	TRUE	processed_transcript	SNHG1
ENSG00000148187	0.725471	4.83247	13.7018	7.81992e-30	3.13242e-27	57.1645	TRUE	protein_coding	MRRF
ENSG00000105281	1.70167	4.88238	13.6989	7.97751e-30	3.15177e-27	57.1442	TRUE	protein_coding	SLC1A5
ENSG00000197961	1.09255	5.72413	13.6956	8.16028e-30	3.18041e-27	57.1171	TRUE	protein_coding	ZNF121
ENSG00000272711	1.69816	1.12513	13.6724	9.54907e-30	3.67206e-27	56.8738	TRUE	lincRNA
ENSG00000101444	1.43577	6.95727	13.6547	1.07632e-29	4.08449e-27	56.8399	TRUE	protein_coding	AHCY
ENSG00000111696	1.27996	3.48327	13.6243	1.32363e-29	4.95778e-27	56.6361	TRUE	protein_coding	NT5DC3
ENSG00000186567	2.38539	2.26954	13.6134	1.42484e-29	5.26844e-27	56.5401	TRUE	protein_coding	CEACAM19
ENSG00000169213	-2.61175	5.0899	-13.58	1.78756e-29	6.44437e-27	56.3429	TRUE	protein_coding	RAB3B
ENSG00000262477	1.05936	9.88294	13.5568	2.0922e-29	7.44952e-27	56.1878	TRUE	lincRNA
ENSG00000162512	-1.287	7.11831	-13.5056	2.96169e-29	1.04168e-26	55.8372	TRUE	protein_coding	SDC3
ENSG00000173638	0.936094	5.12775	13.4796	3.5336e-29	1.22786e-26	55.6689	TRUE	protein_coding	SLC19A1
ENSG00000250343	-2.76971	-2.29681	-13.6046	1.51288e-29	5.52318e-27	55.4285	TRUE	antisense_RNA	STK32A-AS1
ENSG00000141510	1.47694	5.13126	13.4037	5.91274e-29	2.03011e-26	55.1588	TRUE	protein_coding	TP53
ENSG00000135069	1.85937	4.04476	13.3715	7.35777e-29	2.49653e-26	54.9475	TRUE	protein_coding	PSAT1
ENSG00000234741	1.67502	7.25376	13.3667	7.59922e-29	2.54848e-26	54.9028	TRUE	processed_transcript	GAS5
ENSG00000140854	0.930064	5.89861	13.3435	8.8949e-29	2.94871e-26	54.7486	TRUE	protein_coding	KATNB1
ENSG00000178105	1.22603	4.26044	13.3324	9.59446e-29	3.14447e-26	54.6849	TRUE	protein_coding	DDX10
ENSG00000198498	1.26158	3.05705	13.3248	1.01016e-28	3.2735e-26	54.6216	TRUE	protein_coding	TMA16
ENSG00000171425	1.07587	4.37879	13.3179	1.05866e-28	3.38372e-26	54.5873	TRUE	protein_coding	ZNF581
ENSG00000262136	1.11672	3.48649	13.3166	1.06764e-28	3.38372e-26	54.5742	TRUE	antisense_RNA
ENSG00000049245	-1.02508	5.15939	-13.2803	1.36584e-28	4.28177e-26	54.3345	TRUE	protein_coding	VAMP3
ENSG00000165646	-4.17809	5.0426	-13.2611	1.55584e-28	4.8096e-26	54.1962	TRUE	protein_coding	SLC18A2
ENSG00000091592	-1.39722	6.80199	-13.26	1.56757e-28	4.8096e-26	54.187	TRUE	protein_coding	NLRP1
ENSG00000135486	1.01878	10.4206	13.2526	1.64846e-28	5.00454e-26	54.1452	TRUE	protein_coding	HNRNPA1
ENSG00000117640	-0.73865	5.71814	-13.2431	1.75845e-28	5.28285e-26	54.0784	TRUE	protein_coding	MTFR1L
ENSG00000065911	1.46459	6.22747	13.2139	2.14389e-28	6.37443e-26	53.8754	TRUE	protein_coding	MTHFD2
ENSG00000123179	1.35769	4.13607	13.2037	2.29677e-28	6.66117e-26	53.8218	TRUE	protein_coding	EBPL
ENSG00000159363	-1.05884	6.32442	-13.2029	2.30962e-28	6.66117e-26	53.8046	TRUE	protein_coding	ATP13A2
ENSG00000132881	-1.39023	1.49068	-13.2051	2.27654e-28	6.66117e-26	53.7342	TRUE	protein_coding	RSG1
ENSG00000116954	-0.843222	4.41277	-13.1801	2.69657e-28	7.70018e-26	53.6627	TRUE	protein_coding	RRAGC
ENSG00000144452	4.75026	0.379653	13.1508	3.29037e-28	9.30368e-26	53.3504	TRUE	protein_coding	ABCA12
ENSG00000277879	-2.33371	1.96936	-13.1072	4.42345e-28	1.23861e-25	53.0892	TRUE	antisense_RNA
ENSG00000070808	-3.67004	2.8681	-13.0895	4.98623e-28	1.38277e-25	52.9953	TRUE	protein_coding	CAMK2A
ENSG00000084652	-0.801083	6.46765	-13.0804	5.3038e-28	1.45683e-25	52.9787	TRUE	protein_coding	TXLNA
ENSG00000166963	-1.59591	6.12204	-13.0729	5.58151e-28	1.51865e-25	52.9349	TRUE	protein_coding	MAP1A
ENSG00000272419	-2.06122	4.2514	-13.0709	5.65771e-28	1.52499e-25	52.9254	TRUE	transcribed_unprocessed_pseudogene
ENSG00000171603	-0.997205	7.81274	-13.048	6.60797e-28	1.76463e-25	52.7583	TRUE	protein_coding	CLSTN1
ENSG00000108861	-1.26339	6.09256	-13.0382	7.06471e-28	1.8693e-25	52.6999	TRUE	protein_coding	DUSP3
ENSG00000116396	-1.62712	4.70596	-13.0232	7.818e-28	2.04981e-25	52.6108	TRUE	protein_coding	KCNC4
ENSG00000171735	-1.1528	6.51863	-12.9994	9.19154e-28	2.38823e-25	52.4348	TRUE	protein_coding	CAMTA1
ENSG00000116786	-0.696155	6.18488	-12.9976	9.30392e-28	2.39584e-25	52.4233	TRUE	protein_coding	PLEKHM2
ENSG00000139146	1.17908	5.41494	12.9874	9.97151e-28	2.52271e-25	52.3574	TRUE	protein_coding	FAM60A
ENSG00000276371	1.17908	5.41494	12.9874	9.97151e-28	2.52271e-25	52.3574	TRUE	protein_coding	FAM60A
ENSG00000114767	1.32348	4.04265	12.9469	1.31207e-27	3.26218e-25	52.0989	TRUE	protein_coding	RRP9
ENSG00000144057	2.77079	2.22652	12.9383	1.39051e-27	3.42768e-25	52.0287	TRUE	protein_coding	ST6GAL2
ENSG00000048540	3.83471	0.165456	12.9499	1.28587e-27	3.22486e-25	51.9987	TRUE	protein_coding	LMO3
ENSG00000188211	2.42772	2.40358	12.9257	1.51469e-27	3.70213e-25	51.946	TRUE	protein_coding	NCR3LG1
ENSG00000117758	-1.02597	5.86867	-12.9133	1.64803e-27	3.9942e-25	51.8617	TRUE	protein_coding	STX12
ENSG00000070882	-2.75079	4.9751	-12.875	2.1375e-27	5.09484e-25	51.6163	TRUE	protein_coding	OSBPL3
ENSG00000224167	2.38885	-0.564599	12.8981	1.82747e-27	4.39218e-25	51.585	TRUE	lincRNA
ENSG00000008283	-2.53868	6.90965	-12.825	2.9999e-27	7.09182e-25	51.2674	TRUE	protein_coding	CYB561
ENSG00000125355	-2.96206	4.46379	-12.7868	3.88625e-27	9.11247e-25	51.0225	TRUE	protein_coding	TMEM255A
ENSG00000164024	0.639778	5.0878	12.7833	3.97959e-27	9.25608e-25	50.9911	TRUE	protein_coding	METAP1
ENSG00000237938	-0.737029	2.85114	-12.7771	4.1511e-27	9.57775e-25	50.9421	TRUE	antisense_RNA
ENSG00000118707	1.81659	3.56363	12.7716	4.30913e-27	9.86346e-25	50.9242	TRUE	protein_coding	TGIF2
ENSG00000259248	0.657594	3.94972	12.7337	5.57061e-27	1.26506e-24	50.6704	TRUE	antisense_RNA	USP3-AS1
ENSG00000153404	4.15131	2.59058	12.7323	5.62387e-27	1.26717e-24	50.6597	TRUE	protein_coding	PLEKHG4B
ENSG00000130741	0.823307	7.14559	12.6865	7.67243e-27	1.71535e-24	50.3273	TRUE	protein_coding	EIF2S3
ENSG00000157916	-0.737422	6.34314	-12.6828	7.8664e-27	1.74222e-24	50.3068	TRUE	protein_coding	RER1
ENSG00000074201	1.13901	5.53765	12.6819	7.9134e-27	1.74222e-24	50.3039	TRUE	protein_coding	CLNS1A
ENSG00000104907	0.854863	5.64112	12.6754	8.27118e-27	1.80719e-24	50.259	TRUE	protein_coding	TRMT1
ENSG00000117242	-0.908032	5.86493	-12.6475	9.9924e-27	2.15068e-24	50.0759	TRUE	antisense_RNA	PINK1-AS
ENSG00000100625	2.3925	-0.405822	12.6476	9.98209e-27	2.15068e-24	49.9463	TRUE	protein_coding	SIX4
ENSG00000196793	1.44398	3.26047	12.6245	1.16737e-26	2.49393e-24	49.9389	TRUE	protein_coding	ZNF239
ENSG00000149273	1.60856	9.34701	12.6156	1.24017e-26	2.62997e-24	49.8617	TRUE	protein_coding	RPS3
ENSG00000180098	-0.779704	4.09353	-12.5863	1.51295e-26	3.18503e-24	49.6836	TRUE	protein_coding	TRNAU1AP
ENSG00000077312	0.860314	5.94773	12.5803	1.57565e-26	3.26931e-24	49.6177	TRUE	protein_coding	SNRPA
ENSG00000180817	1.27015	6.65299	12.5805	1.57344e-26	3.26931e-24	49.6161	TRUE	protein_coding	PPA1
ENSG00000138363	1.07519	5.89463	12.5753	1.62973e-26	3.35736e-24	49.5847	TRUE	protein_coding	ATIC
ENSG00000136891	0.72845	5.46083	12.5648	1.74937e-26	3.57827e-24	49.5192	TRUE	protein_coding	TEX10
ENSG00000115053	0.884558	9.03577	12.5562	1.85408e-26	3.7394e-24	49.4599	TRUE	protein_coding	NCL
ENSG00000200463	-1.49744	-0.249342	-12.5597	1.81058e-26	3.6774e-24	49.2524	TRUE	snoRNA	SNORD118
ENSG00000176597	1.50797	3.08128	12.5176	2.40829e-26	4.82344e-24	49.2233	TRUE	protein_coding	B3GNT5
ENSG00000186603	1.92808	2.09466	12.5018	2.68036e-26	5.33133e-24	49.106	TRUE	protein_coding	HPDL
ENSG00000138442	0.76336	5.20294	12.4609	3.53607e-26	6.8908e-24	48.8258	TRUE	protein_coding	WDR12
ENSG00000074964	-1.17866	6.29549	-12.4614	3.52487e-26	6.8908e-24	48.8236	TRUE	protein_coding	ARHGEF10L
ENSG00000137261	-2.85957	1.43464	-12.4732	3.25305e-26	6.42612e-24	48.8151	TRUE	protein_coding	KIAA0319
ENSG00000134508	1.18982	3.9258	12.4539	3.70774e-26	7.17683e-24	48.7967	TRUE	protein_coding	CABLES1
ENSG00000125945	-0.963214	3.56978	-12.4416	4.03096e-26	7.69913e-24	48.7134	TRUE	protein_coding	ZNF436
ENSG00000283009	-0.963214	3.56978	-12.4416	4.03096e-26	7.69913e-24	48.7134	TRUE	protein_coding	ZNF436
ENSG00000108387	-1.46446	4.81931	-12.4366	4.16936e-26	7.91109e-24	48.6802	TRUE	protein_coding	2004-09-01
ENSG00000159713	-2.32616	4.4395	-12.4222	4.59696e-26	8.59965e-24	48.5861	TRUE	protein_coding	TPPP3
ENSG00000027644	-4.55613	3.91495	-12.4214	4.61913e-26	8.59965e-24	48.5669	TRUE	protein_coding	INSRR
ENSG00000158828	-1.19779	5.7613	-12.4214	4.6217e-26	8.59965e-24	48.5628	TRUE	protein_coding	PINK1
ENSG00000251259	1.02976	7.55186	12.4155	4.81043e-26	8.89344e-24	48.5087	TRUE	lincRNA
ENSG00000121769	-1.74809	2.75848	-12.4013	5.29282e-26	9.72294e-24	48.4293	TRUE	protein_coding	FABP3
ENSG00000137571	2.19576	3.14838	12.3766	6.25522e-26	1.12754e-23	48.2822	TRUE	protein_coding	SLCO5A1
ENSG00000167861	-1.47085	7.29684	-12.3812	6.06591e-26	1.10726e-23	48.2798	TRUE	protein_coding	HID1
ENSG00000142687	-0.791856	5.938	-12.3779	6.2022e-26	1.12502e-23	48.2657	TRUE	protein_coding	KIAA0319L
ENSG00000135709	-2.2232	4.03144	-12.3279	8.70135e-26	1.55873e-23	47.9553	TRUE	protein_coding	KIAA0513
ENSG00000224728	1.8029	1.14613	12.3252	8.85725e-26	1.57686e-23	47.9058	TRUE	processed_pseudogene	IMPDH1P8
ENSG00000116983	-2.98314	4.24743	-12.2988	1.0594e-25	1.87449e-23	47.7608	TRUE	protein_coding	HPCAL4
ENSG00000275719	1.67687	2.8206	12.2842	1.16905e-25	2.05589e-23	47.6635	TRUE	antisense_RNA
ENSG00000159214	-1.51926	2.92913	-12.2641	1.3397e-25	2.34172e-23	47.5199	TRUE	protein_coding	CCDC24
ENSG00000037637	-0.712326	5.45666	-12.2573	1.40245e-25	2.43663e-23	47.4649	TRUE	protein_coding	FBXO42
ENSG00000213578	3.14168	0.527103	12.2421	1.55383e-25	2.68347e-23	47.3304	TRUE	protein_coding	CPLX3
ENSG00000120875	3.07572	4.43182	12.235	1.6306e-25	2.78203e-23	47.3254	TRUE	protein_coding	DUSP4
ENSG00000229431	-0.942624	2.28918	-12.2354	1.62588e-25	2.78203e-23	47.3202	TRUE	antisense_RNA
ENSG00000123240	-1.06693	6.11331	-12.234	1.64136e-25	2.78203e-23	47.3013	TRUE	protein_coding	OPTN
ENSG00000235837	1.22801	3.32302	12.2288	1.70033e-25	2.85112e-23	47.2952	TRUE	antisense_RNA
ENSG00000141627	0.903732	5.94298	12.2333	1.64948e-25	2.78203e-23	47.2907	TRUE	protein_coding	DYM
ENSG00000117305	-0.983678	3.37554	-12.2279	1.71123e-25	2.8528e-23	47.2862	TRUE	protein_coding	HMGCL
ENSG00000151376	1.14055	4.67832	12.1986	2.08604e-25	3.45768e-23	47.0771	TRUE	protein_coding	ME3
ENSG00000178035	1.34659	6.86158	12.1966	2.11456e-25	3.48492e-23	47.041	TRUE	protein_coding	IMPDH2
ENSG00000128059	0.989168	4.83652	12.1928	2.16876e-25	3.55393e-23	47.036	TRUE	protein_coding	PPAT
ENSG00000128602	2.04477	3.55178	12.1852	2.2828e-25	3.71968e-23	47.0023	TRUE	protein_coding	SMO
ENSG00000153107	0.613891	5.6308	12.1738	2.46604e-25	3.99567e-23	46.896	TRUE	protein_coding	ANAPC1
ENSG00000116198	-0.816569	4.94003	-12.1603	2.7012e-25	4.35225e-23	46.8269	TRUE	protein_coding	CEP104
ENSG00000205664	0.9887	4.63643	12.108	3.84627e-25	6.1628e-23	46.4729	TRUE	lincRNA
ENSG00000204611	0.881034	4.00469	12.0935	4.24312e-25	6.7611e-23	46.3877	TRUE	protein_coding	ZNF616
ENSG00000189046	1.03793	4.19885	12.0863	4.45562e-25	7.0221e-23	46.3358	TRUE	protein_coding	ALKBH2
ENSG00000269893	1.44627	4.95067	12.0885	4.38824e-25	6.95392e-23	46.3355	TRUE	lincRNA	SNHG8
ENSG00000272478	-0.760607	3.12154	-12.0724	4.89315e-25	7.66974e-23	46.2491	TRUE	antisense_RNA
ENSG00000117676	-1.37955	3.06908	-12.0669	5.07656e-25	7.78793e-23	46.2108	TRUE	protein_coding	RPS6KA1
ENSG00000281877	-1.37955	3.06908	-12.0669	5.07656e-25	7.78793e-23	46.2108	TRUE	protein_coding	RPS6KA1
ENSG00000171490	1.0099	6.9978	12.0692	5.00019e-25	7.78793e-23	46.1877	TRUE	protein_coding	RSL1D1
ENSG00000147274	0.806036	8.02901	12.0674	5.06003e-25	7.78793e-23	46.1781	TRUE	protein_coding	RBMX
ENSG00000151806	0.832332	4.96738	12.0634	5.19755e-25	7.93136e-23	46.1686	TRUE	protein_coding	GUF1
ENSG00000246465	0.6898	3.90569	12.0602	5.31102e-25	8.01964e-23	46.1678	TRUE	lincRNA
ENSG00000104432	-3.17081	3.53027	-12.0584	5.37683e-25	8.07672e-23	46.154	TRUE	protein_coding	IL7
ENSG00000284271	1.30796	-0.215643	12.0619	5.25361e-25	7.97471e-23	46.0855	TRUE	pseudogene
ENSG00000160124	0.862701	3.08863	12.0352	6.29133e-25	9.40147e-23	46.0041	TRUE	protein_coding	CCDC58
ENSG00000060642	-0.864568	2.67356	-12.0315	6.44795e-25	9.58585e-23	45.972	TRUE	protein_coding	PIGV
ENSG00000171345	-5.50812	4.56568	-12.0281	6.59732e-25	9.75761e-23	45.9513	TRUE	protein_coding	KRT19
ENSG00000136933	0.935451	4.01949	12.0025	7.84451e-25	1.1543e-22	45.78	TRUE	protein_coding	RABEPK
ENSG00000136261	1.21895	6.0289	12.0016	7.8885e-25	1.15488e-22	45.7396	TRUE	protein_coding	BZW2
ENSG00000124571	0.725504	6.65827	11.9697	9.78857e-25	1.42582e-22	45.5223	TRUE	protein_coding	XPO5
ENSG00000144381	1.21326	8.2754	11.966	1.00346e-24	1.45431e-22	45.5019	TRUE	protein_coding	HSPD1
ENSG00000164099	3.82057	3.64587	11.9573	1.0643e-24	1.52715e-22	45.4786	TRUE	protein_coding	PRSS12
ENSG00000119314	-0.914891	5.93732	-11.9604	1.04195e-24	1.50255e-22	45.4723	TRUE	protein_coding	PTBP3
ENSG00000154645	3.28755	0.952463	11.9424	1.17666e-24	1.68001e-22	45.3631	TRUE	protein_coding	CHODL
ENSG00000224578	1.15958	1.59364	11.9268	1.307e-24	1.8569e-22	45.269	TRUE	transcribed_processed_pseudogene	HNRNPA1P48
ENSG00000229044	-1.09842	2.49721	-11.9229	1.3422e-24	1.89757e-22	45.2473	TRUE	antisense_RNA
ENSG00000231945	1.02674	5.83793	11.9148	1.41685e-24	1.99333e-22	45.1611	TRUE	protein_coding	VARS
ENSG00000188846	1.21415	8.66926	11.9094	1.47013e-24	2.05826e-22	45.126	TRUE	protein_coding	RPL14
ENSG00000130826	0.797869	5.89188	11.9012	1.55358e-24	2.16458e-22	45.0693	TRUE	protein_coding	DKC1
ENSG00000132463	0.595583	6.37169	11.8946	1.62402e-24	2.25184e-22	45.0218	TRUE	protein_coding	GRSF1
ENSG00000114942	1.51668	7.08514	11.888	1.69836e-24	2.33249e-22	44.977	TRUE	protein_coding	EEF1B2
ENSG00000283391	1.51668	7.08514	11.888	1.69836e-24	2.33249e-22	44.977	TRUE	protein_coding	EEF1B2
ENSG00000198746	-0.843282	3.37461	-11.8722	1.88849e-24	2.58133e-22	44.9199	TRUE	protein_coding	GPATCH3
ENSG00000129351	0.616649	9.15099	11.8431	2.29769e-24	3.09662e-22	44.6857	TRUE	protein_coding	ILF3
ENSG00000250510	-1.59481	4.89884	-11.8357	2.41511e-24	3.23973e-22	44.668	TRUE	protein_coding	GPR162
ENSG00000099960	-3.1408	1.04171	-11.8493	2.20418e-24	2.98454e-22	44.6435	TRUE	protein_coding	SLC7A4
ENSG00000163938	0.999861	5.95934	11.8312	2.49062e-24	3.32556e-22	44.6011	TRUE	protein_coding	GNL3
ENSG00000225936	-3.91296	0.468178	-11.8564	2.10078e-24	2.85795e-22	44.558	TRUE	antisense_RNA
ENSG00000119946	2.8127	2.05588	11.8027	3.01629e-24	4.00889e-22	44.4574	TRUE	protein_coding	CNNM1
ENSG00000198400	-4.21762	5.31643	-11.7996	3.07974e-24	4.05583e-22	44.4371	TRUE	protein_coding	NTRK1
ENSG00000111716	1.37185	8.38159	11.8005	3.0611e-24	4.04977e-22	44.3981	TRUE	protein_coding	LDHB
ENSG00000135519	-2.64007	3.35273	-11.7932	3.21699e-24	4.17998e-22	44.3924	TRUE	protein_coding	KCNH3
ENSG00000137054	1.04607	4.5257	11.7931	3.21749e-24	4.17998e-22	44.3737	TRUE	protein_coding	POLR1E
ENSG00000198909	-0.809091	6.36674	-11.7957	3.16154e-24	4.14463e-22	44.3661	TRUE	protein_coding	MAP3K3
ENSG00000140988	1.39556	9.85263	11.7718	3.71569e-24	4.80558e-22	44.2178	TRUE	protein_coding	RPS2
ENSG00000116525	-1.1154	3.05363	-11.7524	4.23327e-24	5.40229e-22	44.1227	TRUE	protein_coding	TRIM62
ENSG00000185252	0.691652	5.75951	11.758	4.07569e-24	5.24764e-22	44.1156	TRUE	protein_coding	ZNF74
ENSG00000207145	1.21686	0.482371	11.7538	4.19301e-24	5.37469e-22	44.095	TRUE	snoRNA	SNORA18
ENSG00000275097	1.24614	3.34476	11.7405	4.5856e-24	5.82614e-22	44.0435	TRUE	3prime_overlapping_ncRNA
ENSG00000155097	-0.737914	5.88164	-11.7355	4.74421e-24	6.00121e-22	43.9706	TRUE	protein_coding	ATP6V1C1
ENSG00000186094	-1.77265	1.38783	-11.7312	4.88363e-24	6.1506e-22	43.9431	TRUE	protein_coding	AGBL4
ENSG00000111684	-0.979568	4.22959	-11.7223	5.18253e-24	6.44264e-22	43.9201	TRUE	protein_coding	LPCAT3
ENSG00000100823	0.995794	7.28549	11.7264	5.04316e-24	6.29653e-22	43.898	TRUE	protein_coding	APEX1
ENSG00000278921	-2.28076	0.476753	-11.7294	4.94204e-24	6.1971e-22	43.8428	TRUE	lincRNA	EPB41L4A-AS2
ENSG00000138613	-0.867919	4.01281	-11.7075	5.72697e-24	7.05861e-22	43.8236	TRUE	protein_coding	APH1B
ENSG00000116731	-0.805847	5.94288	-11.7129	5.5232e-24	6.83668e-22	43.8196	TRUE	protein_coding	PRDM2
ENSG00000091129	-1.63057	7.03139	-11.6987	6.07542e-24	7.42462e-22	43.7177	TRUE	protein_coding	NRCAM
ENSG00000228172	-0.692261	3.90649	-11.6912	6.39153e-24	7.77798e-22	43.7158	TRUE	antisense_RNA
ENSG00000213339	0.934141	5.44071	11.6889	6.49111e-24	7.86597e-22	43.6593	TRUE	protein_coding	QTRT1
ENSG00000090432	-0.815753	4.56324	-11.6755	7.10257e-24	8.57093e-22	43.602	TRUE	protein_coding	MUL1
ENSG00000254352	-2.53051	0.0871292	-11.7018	5.95285e-24	7.30579e-22	43.6017	TRUE	processed_pseudogene
ENSG00000117602	-2.80877	3.5037	-11.67	7.37294e-24	8.86012e-22	43.5765	TRUE	protein_coding	RCAN3
ENSG00000198885	1.20082	3.51744	11.6598	7.8967e-24	9.45015e-22	43.5054	TRUE	protein_coding	ITPRIPL1
ENSG00000234160	1.04505	0.980075	11.6456	8.68734e-24	1.03534e-21	43.3953	TRUE	antisense_RNA
ENSG00000121064	-1.47983	5.34343	-11.6402	9.0041e-24	1.06867e-21	43.3565	TRUE	protein_coding	SCPEP1
ENSG00000164237	1.47366	3.76944	11.6156	1.06254e-23	1.25593e-21	43.2073	TRUE	protein_coding	CMBL
ENSG00000103319	0.792771	5.14664	11.6148	1.06845e-23	1.25776e-21	43.1721	TRUE	protein_coding	EEF2K
ENSG00000116871	-0.937309	7.29035	-11.6117	1.09078e-23	1.27883e-21	43.134	TRUE	protein_coding	MAP7D1
ENSG00000123091	-1.14213	6.21068	-11.6063	1.13114e-23	1.32078e-21	43.1083	TRUE	protein_coding	RNF11
ENSG00000101187	3.06498	0.910927	11.5966	1.20765e-23	1.40443e-21	43.0749	TRUE	protein_coding	SLCO4A1
ENSG00000264443	-2.0294	1.8694	-11.5814	1.33714e-23	1.54877e-21	42.9692	TRUE	lincRNA
ENSG00000174574	-0.896898	5.61542	-11.558	1.56508e-23	1.80554e-21	42.7959	TRUE	protein_coding	AKIRIN1
ENSG00000273637	-0.825923	3.61912	-11.5412	1.75212e-23	1.99735e-21	42.7235	TRUE	processed_transcript
ENSG00000168495	1.00595	5.77441	11.5489	1.66375e-23	1.91172e-21	42.7221	TRUE	protein_coding	POLR3D
ENSG00000204628	1.29507	9.90076	11.5432	1.72846e-23	1.97819e-21	42.6962	TRUE	protein_coding	RACK1
ENSG00000111249	3.32765	3.93176	11.537	1.80194e-23	2.04606e-21	42.6793	TRUE	protein_coding	CUX2
ENSG00000163006	0.980822	3.65745	11.5327	1.85503e-23	2.07368e-21	42.6611	TRUE	protein_coding	CCDC138
ENSG00000162869	-0.788274	5.01873	-11.5351	1.82548e-23	2.06116e-21	42.6575	TRUE	protein_coding	PPP1R21
ENSG00000116350	-0.561375	6.48771	-11.5342	1.83669e-23	2.06116e-21	42.6207	TRUE	protein_coding	SRSF4
ENSG00000163866	-0.767688	4.15239	-11.5257	1.94378e-23	2.15618e-21	42.615	TRUE	protein_coding	SMIM12
ENSG00000162636	-1.11034	5.54982	-11.5297	1.89317e-23	2.10814e-21	42.6116	TRUE	protein_coding	FAM102B
ENSG00000263590	-2.0881	3.24155	-11.5146	2.09513e-23	2.30632e-21	42.5478	TRUE	lincRNA
ENSG00000196756	0.920773	4.5615	11.5185	2.04069e-23	2.255e-21	42.546	TRUE	processed_transcript	SNHG17
ENSG00000236908	2.43017	-1.13793	11.5347	1.83014e-23	2.06116e-21	42.5425	TRUE	lincRNA
ENSG00000271895	-1.21937	3.37758	-11.513	2.11778e-23	2.3224e-21	42.5377	TRUE	antisense_RNA
ENSG00000110025	-0.980895	4.96706	-11.5114	2.14046e-23	2.33838e-21	42.5036	TRUE	protein_coding	SNX15
ENSG00000009724	-1.47686	2.58099	-11.5081	2.18845e-23	2.37076e-21	42.5015	TRUE	protein_coding	MASP2
ENSG00000278183	0.95047	5.3911	11.5096	2.1656e-23	2.35691e-21	42.4672	TRUE	protein_coding	ABCC1
ENSG00000139998	-1.26323	5.59778	-11.5076	2.19476e-23	2.37076e-21	42.4661	TRUE	protein_coding	RAB15
ENSG00000182632	2.2791	2.71186	11.5007	2.29936e-23	2.46527e-21	42.4553	TRUE	transcribed_unprocessed_pseudogene	CCNYL2
ENSG00000197448	-0.852114	5.5357	-11.5046	2.23931e-23	2.40985e-21	42.4428	TRUE	protein_coding	GSTK1
ENSG00000272434	1.2593	2.7269	11.4924	2.43174e-23	2.59754e-21	42.4014	TRUE	antisense_RNA
ENSG00000219438	2.48317	3.66034	11.4828	2.59365e-23	2.76027e-21	42.3242	TRUE	protein_coding	FAM19A5
ENSG00000183597	-0.856581	3.91463	-11.4668	2.88638e-23	3.03818e-21	42.2286	TRUE	protein_coding	TANGO2
ENSG00000160208	0.82618	6.17723	11.4738	2.75408e-23	2.92023e-21	42.2187	TRUE	protein_coding	RRP1B
ENSG00000141994	0.861343	4.5355	11.4678	2.867e-23	3.02884e-21	42.2108	TRUE	protein_coding	DUS3L
ENSG00000167992	1.61031	3.56798	11.4647	2.9276e-23	3.07036e-21	42.2092	TRUE	protein_coding	VWCE
ENSG00000184162	0.897746	3.60364	11.4584	3.0543e-23	3.18011e-21	42.17	TRUE	protein_coding	NR2C2AP
ENSG00000011021	-0.866788	5.88597	-11.4635	2.95167e-23	3.08438e-21	42.1618	TRUE	protein_coding	CLCN6
ENSG00000117408	-0.802151	5.63431	-11.4549	3.12602e-23	3.24308e-21	42.1097	TRUE	protein_coding	IPO13
ENSG00000261578	0.889547	2.12629	11.4467	3.30361e-23	3.41503e-21	42.0979	TRUE	sense_overlapping
ENSG00000113048	0.735858	5.73794	11.4387	3.48698e-23	3.59172e-21	41.9899	TRUE	protein_coding	MRPS27
ENSG00000067798	-1.8537	3.6464	-11.4256	3.80502e-23	3.90536e-21	41.9601	TRUE	protein_coding	NAV3
ENSG00000183605	1.01937	3.75951	11.4208	3.92931e-23	4.01863e-21	41.9178	TRUE	protein_coding	SFXN4
ENSG00000198663	-0.575113	6.64729	-11.4195	3.96419e-23	4.03997e-21	41.8575	TRUE	protein_coding	C6orf89
ENSG00000120254	0.993505	4.7248	11.415	4.08582e-23	4.14927e-21	41.8546	TRUE	protein_coding	MTHFD1L
ENSG00000106351	-0.804181	3.90883	-11.4047	4.37958e-23	4.43199e-21	41.8171	TRUE	protein_coding	AGFG2
ENSG00000124570	-1.28337	5.19755	-11.4014	4.47591e-23	4.51363e-21	41.7717	TRUE	protein_coding	SERPINB6
ENSG00000140543	0.696378	3.88325	11.3897	4.84115e-23	4.86493e-21	41.7109	TRUE	protein_coding	DET1
ENSG00000004766	-0.964962	4.99923	-11.3723	5.44202e-23	5.43091e-21	41.5799	TRUE	protein_coding	VPS50
ENSG00000264672	-1.4022	2.33911	-11.3604	5.89084e-23	5.84002e-21	41.5257	TRUE	antisense_RNA	SEPT4-AS1
ENSG00000005100	0.741864	5.42555	11.3604	5.89247e-23	5.84002e-21	41.4759	TRUE	protein_coding	DHX33
ENSG00000163875	-0.902955	5.89071	-11.3585	5.96744e-23	5.89407e-21	41.4651	TRUE	protein_coding	MEAF6
ENSG00000270147	0.901805	1.61348	11.3512	6.26626e-23	6.08502e-21	41.4643	TRUE	lincRNA
ENSG00000281708	0.72963	1.34841	11.3512	6.26602e-23	6.08502e-21	41.4608	TRUE	sense_intronic	ERC2-IT1
ENSG00000141854	-1.99045	0.962053	-11.3547	6.12349e-23	6.01179e-21	41.4398	TRUE	protein_coding	MISP3
ENSG00000176978	1.39788	6.05971	11.3545	6.12832e-23	6.01179e-21	41.4281	TRUE	protein_coding	DPP7
ENSG00000169100	1.28874	8.64806	11.3524	6.21812e-23	6.07922e-21	41.4174	TRUE	protein_coding	SLC25A6
ENSG00000236065	1.27633	7.23234	11.3377	6.85989e-23	6.63913e-21	41.3127	TRUE	antisense_RNA
ENSG00000090686	-0.566122	5.83833	-11.3333	7.06556e-23	6.81531e-21	41.2957	TRUE	protein_coding	USP48
ENSG00000110422	-0.966778	5.38614	-11.329	7.27227e-23	6.99132e-21	41.2824	TRUE	protein_coding	HIPK3
ENSG00000277726	-1.44815	2.52507	-11.3216	7.64345e-23	7.29949e-21	41.2711	TRUE	protein_coding
ENSG00000011347	-1.51076	6.88612	-11.3275	7.34445e-23	7.03725e-21	41.2499	TRUE	protein_coding	SYT7
ENSG00000159479	-0.913953	4.42152	-11.3194	7.75465e-23	7.36965e-21	41.2444	TRUE	protein_coding	MED8
ENSG00000198863	-0.972125	4.85329	-11.3192	7.76802e-23	7.36965e-21	41.2322	TRUE	protein_coding	RUNDC1
ENSG00000121440	2.14042	3.25057	11.3166	7.90412e-23	7.47419e-21	41.2317	TRUE	protein_coding	PDZRN3
ENSG00000239194	-2.44421	-1.97155	-11.3818	5.10433e-23	5.1116e-21	41.1392	TRUE	snRNA	RNU1-123P
ENSG00000237463	1.32754	7.29104	11.3104	8.23936e-23	7.76573e-21	41.1314	TRUE	antisense_RNA
ENSG00000100029	0.839214	5.9934	11.3077	8.38831e-23	7.88036e-21	41.1174	TRUE	protein_coding	PES1
ENSG00000177410	1.34621	5.91004	11.2806	1.00533e-22	9.41386e-21	40.9393	TRUE	antisense_RNA	ZFAS1
ENSG00000109814	0.760735	4.54271	11.2722	1.06348e-22	9.92611e-21	40.9147	TRUE	protein_coding	UGDH
ENSG00000103356	0.808777	4.54484	11.2672	1.09969e-22	1.0231e-20	40.8814	TRUE	protein_coding	EARS2
ENSG00000198604	1.09213	5.26204	11.2575	1.17379e-22	1.08853e-20	40.7965	TRUE	protein_coding	BAZ1A
ENSG00000223989	-0.993122	3.21158	-11.2432	1.2911e-22	1.19348e-20	40.757	TRUE	antisense_RNA
ENSG00000214160	0.847145	4.33773	11.237	1.34663e-22	1.23688e-20	40.687	TRUE	protein_coding	ALG3
ENSG00000205208	0.969229	4.50017	11.2375	1.34137e-22	1.23598e-20	40.6854	TRUE	protein_coding	C4orf46
ENSG00000124588	-0.949072	4.43582	-11.2245	1.46373e-22	1.34017e-20	40.6169	TRUE	protein_coding	NQO2
ENSG00000250770	1.02534	1.49931	11.217	1.5392e-22	1.40481e-20	40.5803	TRUE	transcribed_unprocessed_pseudogene
ENSG00000048405	-0.94795	4.42672	-11.202	1.70068e-22	1.5473e-20	40.4689	TRUE	protein_coding	ZNF800
ENSG00000025800	-0.683009	6.22159	-11.1928	1.80915e-22	1.64081e-20	40.3592	TRUE	protein_coding	KPNA6
ENSG00000243230	2.03553	-0.444807	11.1869	1.88158e-22	1.70115e-20	40.3277	TRUE	antisense_RNA
ENSG00000180385	1.24373	3.23753	11.1725	2.07201e-22	1.86746e-20	40.285	TRUE	transcribed_unprocessed_pseudogene	EMC3-AS1
ENSG00000179958	1.14596	4.92135	11.1666	2.15513e-22	1.93633e-20	40.2036	TRUE	protein_coding	DCTPP1
ENSG00000137309	1.14803	7.57038	11.1648	2.18109e-22	1.95357e-20	40.1678	TRUE	protein_coding	HMGA1
ENSG00000248333	-0.664032	5.71528	-11.162	2.22243e-22	1.98443e-20	40.1649	TRUE	protein_coding	CDK11B
ENSG00000125485	0.640822	3.96168	11.1555	2.32091e-22	2.06597e-20	40.1613	TRUE	protein_coding	DDX31
ENSG00000210825	1.2451	0.309826	11.1487	2.42905e-22	2.15558e-20	40.111	TRUE	snoRNA	SNORA40
ENSG00000116497	-0.660268	5.42381	-11.1447	2.49455e-22	2.20691e-20	40.0581	TRUE	protein_coding	S100PBP
ENSG00000213131	1.63116	-0.11327	11.137	2.62643e-22	2.31648e-20	40.0186	TRUE	processed_pseudogene	YWHAZP4
ENSG00000132164	3.0936	0.750716	11.1066	3.21682e-22	2.81995e-20	39.8491	TRUE	protein_coding	SLC6A11
ENSG00000105640	1.40185	9.37213	11.1101	3.14315e-22	2.76377e-20	39.8203	TRUE	protein_coding	RPL18A
ENSG00000121766	-0.983375	4.58039	-11.0944	3.49163e-22	3.01504e-20	39.7548	TRUE	protein_coding	ZCCHC17
ENSG00000130255	1.44724	7.7107	11.1015	3.3281e-22	2.90866e-20	39.7507	TRUE	protein_coding	RPL36
ENSG00000077549	-0.723322	6.64996	-11.1007	3.3469e-22	2.91626e-20	39.7454	TRUE	protein_coding	CAPZB
ENSG00000178585	-0.937362	5.19379	-11.0929	3.52642e-22	3.03598e-20	39.7261	TRUE	protein_coding	CTNNBIP1
ENSG00000106052	-0.89403	6.45184	-11.0958	3.45844e-22	3.00436e-20	39.7161	TRUE	protein_coding	TAX1BP1
ENSG00000230124	0.643412	5.91238	11.095	3.47673e-22	3.01118e-20	39.7106	TRUE	protein_coding	ACBD6
ENSG00000137700	0.949514	4.4132	11.0778	3.89869e-22	3.33656e-20	39.6332	TRUE	protein_coding	SLC37A4
ENSG00000281416	-1.30397	0.339951	-11.0793	3.86171e-22	3.31475e-20	39.6206	TRUE	lincRNA
ENSG00000130584	-1.28922	5.02654	-11.0719	4.0559e-22	3.46083e-20	39.5977	TRUE	protein_coding	ZBTB46
ENSG00000166250	2.15325	3.58819	11.0679	4.16549e-22	3.54386e-20	39.5844	TRUE	protein_coding	CLMP
ENSG00000206579	-2.29163	2.40913	-11.0631	4.30112e-22	3.64849e-20	39.5698	TRUE	protein_coding	XKR4
ENSG00000229299	-1.33315	2.52664	-11.06	4.39155e-22	3.71427e-20	39.552	TRUE	antisense_RNA
ENSG00000266495	1.13364	1.03538	11.051	4.66202e-22	3.9315e-20	39.4871	TRUE	antisense_RNA
ENSG00000126107	-0.696211	5.18143	-11.0475	4.77439e-22	4.01452e-20	39.4235	TRUE	protein_coding	HECTD3
ENSG00000226715	1.4776	2.00107	11.0301	5.35937e-22	4.46733e-20	39.3565	TRUE	lincRNA	LINC01709
ENSG00000215397	2.90985	2.89594	11.0287	5.40978e-22	4.49635e-20	39.336	TRUE	protein_coding	SCRT2
ENSG00000250135	-0.672127	2.99052	-11.0237	5.59379e-22	4.63593e-20	39.3137	TRUE	sense_intronic
ENSG00000130764	-0.766812	5.85816	-11.0315	5.3111e-22	4.45283e-20	39.3006	TRUE	protein_coding	LRRC47
ENSG00000226526	-1.14414	2.37869	-11.0199	5.73814e-22	4.72839e-20	39.2886	TRUE	antisense_RNA
ENSG00000104897	0.935249	6.9363	11.0302	5.35624e-22	4.46733e-20	39.2766	TRUE	protein_coding	SF3A2
ENSG00000178201	1.34982	2.00369	11.0094	6.15512e-22	5.04317e-20	39.2203	TRUE	protein_coding	VN1R1
ENSG00000139182	-0.981031	7.26227	-11.0203	5.72095e-22	4.72773e-20	39.2123	TRUE	protein_coding	CLSTN3
ENSG00000178904	0.700263	5.40506	11.0163	5.87566e-22	4.82791e-20	39.2001	TRUE	protein_coding	DPY19L3
ENSG00000198034	1.33851	9.35057	11.0004	6.53231e-22	5.33706e-20	39.0958	TRUE	protein_coding	RPS4X
ENSG00000273420	0.990364	4.60244	10.9956	6.74798e-22	5.49769e-20	39.0847	TRUE	3prime_overlapping_ncRNA
ENSG00000198298	0.964862	2.08614	10.9882	7.08832e-22	5.74253e-20	39.0814	TRUE	protein_coding	ZNF485
ENSG00000026508	-2.6655	7.36485	-10.9893	7.03695e-22	5.71698e-20	39.0171	TRUE	protein_coding	CD44
ENSG00000183186	-1.83943	4.43613	-10.97	8.00258e-22	6.46505e-20	38.9474	TRUE	protein_coding	C2CD4C
ENSG00000117877	0.753741	2.90655	10.9579	8.67039e-22	6.94619e-20	38.8799	TRUE	protein_coding	CD3EAP
ENSG00000088367	-1.04511	7.83553	-10.9667	8.18121e-22	6.5909e-20	38.858	TRUE	protein_coding	EPB41L1
ENSG00000233016	1.19052	5.83213	10.9639	8.3322e-22	6.69384e-20	38.8462	TRUE	antisense_RNA	SNHG7
ENSG00000149554	1.28118	4.14074	10.9538	8.91026e-22	7.11859e-20	38.8231	TRUE	protein_coding	CHEK1
ENSG00000077348	1.13191	4.02043	10.9475	9.29538e-22	7.38535e-20	38.7859	TRUE	protein_coding	EXOSC5
ENSG00000143179	0.767492	5.96813	10.9523	9.00098e-22	7.1712e-20	38.768	TRUE	protein_coding	UCK2
ENSG00000152556	0.803086	6.8526	10.9418	9.65193e-22	7.64756e-20	38.6935	TRUE	protein_coding	PFKM
ENSG00000105676	0.831696	5.48387	10.9308	1.03844e-21	8.2054e-20	38.6344	TRUE	protein_coding	ARMC6
ENSG00000175061	1.32632	8.6909	10.925	1.07931e-21	8.50504e-20	38.5923	TRUE	processed_transcript	LRRC75A-AS1
ENSG00000104369	2.79368	1.73044	10.9106	1.18823e-21	9.23715e-20	38.5731	TRUE	protein_coding	JPH1
ENSG00000183166	3.67083	1.89698	10.9108	1.18647e-21	9.23715e-20	38.5725	TRUE	protein_coding	CALN1
ENSG00000068654	0.58123	6.28706	10.9207	1.11061e-21	8.72783e-20	38.5569	TRUE	protein_coding	POLR1A
ENSG00000131844	0.654986	4.9521	10.9148	1.1552e-21	9.0536e-20	38.5436	TRUE	protein_coding	MCCC2
ENSG00000198046	0.895682	4.58181	10.9117	1.17949e-21	9.21887e-20	38.5336	TRUE	protein_coding	ZNF667
ENSG00000137760	0.895388	3.32198	10.8935	1.33113e-21	1.02925e-19	38.4507	TRUE	protein_coding	ALKBH8
ENSG00000171208	1.2968	5.21304	10.8937	1.32947e-21	1.02925e-19	38.3955	TRUE	protein_coding	NETO2
ENSG00000122691	3.55144	3.69173	10.8873	1.38741e-21	1.06421e-19	38.391	TRUE	protein_coding	TWIST1
ENSG00000196937	-0.9582	5.68615	-10.8899	1.36348e-21	1.05145e-19	38.3742	TRUE	protein_coding	FAM3C
ENSG00000188786	-0.827701	3.96153	-10.8816	1.44101e-21	1.10239e-19	38.3695	TRUE	protein_coding	MTF1
ENSG00000273594	0.84183	6.68647	10.8887	1.37481e-21	1.05736e-19	38.3436	TRUE	protein_coding	EEF1D
ENSG00000278129	0.789693	5.49188	10.8799	1.45705e-21	1.11093e-19	38.2991	TRUE	protein_coding	ZNF8
ENSG00000178921	0.866166	5.96478	10.8796	1.45988e-21	1.11093e-19	38.2892	TRUE	protein_coding	PFAS
ENSG00000270017	1.09425	6.29411	10.8777	1.47918e-21	1.12265e-19	38.2732	TRUE	lincRNA
ENSG00000142534	1.36488	9.73461	10.8723	1.53302e-21	1.16047e-19	38.256	TRUE	protein_coding	RPS11
ENSG00000130193	1.07496	4.77427	10.8606	1.65653e-21	1.25068e-19	38.1907	TRUE	protein_coding	THEM6
ENSG00000196357	0.742201	1.97378	10.8506	1.77076e-21	1.32651e-19	38.1809	TRUE	protein_coding	ZNF565
ENSG00000167528	-0.82635	5.37333	-10.8587	1.67835e-21	1.26056e-19	38.1759	TRUE	protein_coding	ZNF641
ENSG00000128973	0.77014	5.5512	10.8598	1.66627e-21	1.25475e-19	38.1651	TRUE	protein_coding	CLN6
ENSG00000196116	-1.10468	3.31314	-10.8391	1.91089e-21	1.42408e-19	38.1023	TRUE	protein_coding	TDRD7
ENSG00000181264	0.914693	4.12545	10.8431	1.86177e-21	1.39107e-19	38.0978	TRUE	protein_coding	TMEM136
ENSG00000164591	1.71217	2.1102	10.8362	1.94836e-21	1.44666e-19	38.0861	TRUE	protein_coding	MYOZ3
ENSG00000121988	0.885418	3.23392	10.836	1.95122e-21	1.44666e-19	38.0754	TRUE	protein_coding	ZRANB3
ENSG00000163597	0.982119	7.08243	10.828	2.05743e-21	1.5215e-19	37.9442	TRUE	processed_transcript	SNHG16
ENSG00000272153	-0.80067	2.77241	-10.8118	2.29189e-21	1.6692e-19	37.9265	TRUE	antisense_RNA
ENSG00000117479	0.833819	3.67057	10.814	2.25799e-21	1.64868e-19	37.9218	TRUE	protein_coding	SLC19A2
ENSG00000071564	1.06888	6.47638	10.8215	2.14833e-21	1.58061e-19	37.9026	TRUE	protein_coding	TCF3
ENSG00000188037	-1.83639	-0.17576	-10.8241	2.11219e-21	1.558e-19	37.9013	TRUE	protein_coding	CLCN1
ENSG00000131236	-0.889054	7.02003	-10.8162	2.22624e-21	1.62962e-19	37.8676	TRUE	protein_coding	CAP1
ENSG00000277740	1.80538	-1.40299	10.8184	2.19368e-21	1.60987e-19	37.8496	TRUE	misc_RNA
ENSG00000160058	-0.721347	6.50266	-10.8049	2.39966e-21	1.74329e-19	37.7966	TRUE	protein_coding	BSDC1
ENSG00000251187	-1.8258	0.383041	-10.7936	2.58624e-21	1.86009e-19	37.7513	TRUE	antisense_RNA
ENSG00000148303	1.17446	8.56128	10.7958	2.54849e-21	1.83752e-19	37.7403	TRUE	protein_coding	RPL7A
ENSG00000280858	1.17446	8.56128	10.7958	2.54849e-21	1.83752e-19	37.7403	TRUE	protein_coding	RPL7A
ENSG00000088280	-1.48534	2.50891	-10.783	2.77517e-21	1.97626e-19	37.7391	TRUE	protein_coding	ASAP3
ENSG00000282854	-1.48534	2.50891	-10.783	2.77517e-21	1.97626e-19	37.7391	TRUE	protein_coding	ASAP3
ENSG00000105700	0.606982	5.57773	10.7885	2.67494e-21	1.9191e-19	37.6966	TRUE	protein_coding	KXD1
ENSG00000273238	4.57717	-0.252221	10.7808	2.81492e-21	1.99963e-19	37.6888	TRUE	protein_coding
ENSG00000232677	0.569895	5.94411	10.785	2.73738e-21	1.95903e-19	37.6675	TRUE	lincRNA	LINC00665
ENSG00000255571	2.24032	3.45878	10.7664	3.09683e-21	2.18376e-19	37.6063	TRUE	lincRNA	MIR9-3HG
ENSG00000070831	-0.762067	7.17298	-10.7745	2.93461e-21	2.07953e-19	37.5931	TRUE	protein_coding	CDC42
ENSG00000234352	1.11152	6.47494	10.7728	2.9681e-21	2.09811e-19	37.5827	TRUE	antisense_RNA
ENSG00000271254	-1.27356	5.55944	-10.7623	3.18392e-21	2.2397e-19	37.5437	TRUE	protein_coding
ENSG00000080031	-3.2498	4.25439	-10.754	3.36234e-21	2.35945e-19	37.5427	TRUE	protein_coding	PTPRH
ENSG00000168591	-0.686624	5.82232	-10.7512	3.42573e-21	2.3981e-19	37.4558	TRUE	protein_coding	TMUB2
ENSG00000224965	-2.66178	-1.82703	-10.7982	2.50771e-21	1.81721e-19	37.4277	TRUE	antisense_RNA	KCNC4-AS1
ENSG00000261618	-1.96531	1.4511	-10.7363	3.78172e-21	2.63451e-19	37.4237	TRUE	lincRNA
ENSG00000116039	2.74074	-0.217906	10.7336	3.85138e-21	2.67657e-19	37.389	TRUE	protein_coding	ATP6V1B1
ENSG00000135241	-0.935565	5.44783	-10.7365	3.7768e-21	2.63451e-19	37.3731	TRUE	protein_coding	PNPLA8
ENSG00000269891	2.30086	-0.553083	10.7147	4.36542e-21	3.02652e-19	37.2516	TRUE	protein_coding	ARHGAP19-SLIT1
ENSG00000242349	-1.0152	2.24302	-10.7074	4.58176e-21	3.16889e-19	37.2462	TRUE	antisense_RNA	NPPA-AS1
ENSG00000075914	0.784376	4.1948	10.7059	4.62762e-21	3.19295e-19	37.197	TRUE	protein_coding	EXOSC7
ENSG00000172878	0.994575	3.36692	10.6864	5.26621e-21	3.59911e-19	37.093	TRUE	protein_coding	METAP1D
ENSG00000241956	1.23193	7.35638	10.6905	5.12246e-21	3.51755e-19	37.0422	TRUE	antisense_RNA
ENSG00000226698	-0.783114	0.390975	-10.678	5.5662e-21	3.7862e-19	37.0284	TRUE	antisense_RNA
ENSG00000105373	1.09349	7.75957	10.6881	5.20765e-21	3.56755e-19	37.0271	TRUE	protein_coding	NOP53
ENSG00000165804	0.824273	4.9114	10.6835	5.36602e-21	3.65866e-19	37.025	TRUE	protein_coding	ZNF219
ENSG00000163877	-0.618889	4.27934	-10.6758	5.64712e-21	3.8322e-19	37.0113	TRUE	protein_coding	SNIP1
ENSG00000162522	-1.14412	5.00363	-10.6732	5.74714e-21	3.89092e-19	36.9763	TRUE	protein_coding	KIAA1522
ENSG00000099810	0.88341	5.03784	10.6719	5.79448e-21	3.91378e-19	36.9447	TRUE	protein_coding	MTAP
ENSG00000111670	-0.747307	5.64844	-10.6708	5.83768e-21	3.93375e-19	36.9337	TRUE	protein_coding	GNPTAB
ENSG00000130770	-0.74225	5.68364	-10.6671	5.98488e-21	4.02354e-19	36.9081	TRUE	protein_coding	ATPIF1
ENSG00000277502	0.99537	0.00312281	10.6584	6.33824e-21	4.23151e-19	36.9061	TRUE	misc_RNA
ENSG00000283254	0.99537	0.00312281	10.6584	6.33824e-21	4.23151e-19	36.9061	TRUE	misc_RNA
ENSG00000177051	0.67591	4.28599	10.6604	6.25567e-21	4.19581e-19	36.8968	TRUE	protein_coding	FBXO46
ENSG00000126822	1.09811	4.84641	10.6569	6.4013e-21	4.25392e-19	36.8515	TRUE	protein_coding	PLEKHG3
ENSG00000142784	-0.73239	5.8428	-10.6572	6.38882e-21	4.25392e-19	36.8392	TRUE	protein_coding	WDTC1
ENSG00000255521	-3.30269	-1.42739	-10.6968	4.91489e-21	3.38307e-19	36.8128	TRUE	antisense_RNA
ENSG00000104529	0.820789	7.17429	10.655	6.48195e-21	4.29761e-19	36.808	TRUE	protein_coding	EEF1D
ENSG00000084774	0.716235	6.41994	10.6463	6.86768e-21	4.5429e-19	36.7523	TRUE	protein_coding	CAD
ENSG00000063177	1.20461	8.8671	10.6362	7.34033e-21	4.84445e-19	36.6963	TRUE	protein_coding	RPL18
ENSG00000230223	1.12627	3.01887	10.6231	8.00478e-21	5.24695e-19	36.6865	TRUE	antisense_RNA	ATXN8OS
ENSG00000103202	0.985531	6.00085	10.6302	7.63954e-21	5.03041e-19	36.6507	TRUE	protein_coding	NME4
ENSG00000189266	-0.874075	5.73104	-10.627	7.8044e-21	5.12726e-19	36.6459	TRUE	protein_coding	PNRC2
ENSG00000164398	-1.28197	3.86705	-10.6049	9.02863e-21	5.89128e-19	36.5646	TRUE	protein_coding	ACSL6
ENSG00000181585	-1.74796	2.31758	-10.6018	9.21662e-21	6.00037e-19	36.5593	TRUE	protein_coding	TMIE
ENSG00000126070	-0.721442	5.41912	-10.6119	8.62038e-21	5.63765e-19	36.5548	TRUE	protein_coding	AGO3
ENSG00000112877	0.887586	3.49406	10.5934	9.74488e-21	6.31578e-19	36.4835	TRUE	protein_coding	CEP72
ENSG00000162714	0.689413	6.35137	10.5979	9.45766e-21	6.14343e-19	36.4361	TRUE	protein_coding	ZNF496
ENSG00000144040	-0.76207	3.68464	-10.5848	1.0318e-20	6.65728e-19	36.4339	TRUE	protein_coding	SFXN5
ENSG00000147140	0.65398	8.85874	10.5926	9.79779e-21	6.33583e-19	36.4085	TRUE	protein_coding	NONO
ENSG00000166401	-1.29365	2.29397	-10.5781	1.07828e-20	6.94166e-19	36.4051	TRUE	protein_coding	SERPINB8
ENSG00000232821	3.36235	-0.758113	10.5748	1.10178e-20	7.06142e-19	36.3369	TRUE	antisense_RNA
ENSG00000115268	1.25418	8.34658	10.5763	1.09131e-20	7.00988e-19	36.2993	TRUE	protein_coding	RPS15
ENSG00000268089	-2.22085	2.61184	-10.5615	1.20353e-20	7.6288e-19	36.2971	TRUE	protein_coding	GABRQ
ENSG00000068971	-0.926676	5.9503	-10.5742	1.10636e-20	7.07509e-19	36.2957	TRUE	protein_coding	PPP2R5B
ENSG00000137073	0.494932	5.86558	10.5734	1.11229e-20	7.09722e-19	36.2813	TRUE	protein_coding	UBAP2
ENSG00000224066	-0.782717	2.71886	-10.5585	1.2272e-20	7.74482e-19	36.2758	TRUE	antisense_RNA
ENSG00000166128	-0.825048	5.15512	-10.5672	1.15845e-20	7.37548e-19	36.2731	TRUE	protein_coding	RAB8B
ENSG00000217930	0.709345	3.11369	10.5569	1.24056e-20	7.812e-19	36.2555	TRUE	protein_coding	PAM16
ENSG00000198793	-0.727611	6.23219	-10.5628	1.19273e-20	7.57701e-19	36.2135	TRUE	protein_coding	MTOR
ENSG00000164330	-1.91708	6.3136	-10.5587	1.2254e-20	7.74482e-19	36.2	TRUE	protein_coding	EBF1
ENSG00000164163	0.792545	5.97517	10.5557	1.25027e-20	7.85603e-19	36.1635	TRUE	protein_coding	ABCE1
ENSG00000101180	2.20711	2.8439	10.5405	1.3819e-20	8.62672e-19	36.145	TRUE	protein_coding	HRH3
ENSG00000246528	1.86242	1.17702	10.5374	1.41078e-20	8.788e-19	36.1409	TRUE	antisense_RNA
ENSG00000283183	4.19409	-1.20345	10.5483	1.31275e-20	8.23065e-19	36.1352	TRUE	lincRNA
ENSG00000187867	-2.38143	1.77011	-10.5353	1.43059e-20	8.89215e-19	36.1221	TRUE	protein_coding	PALM3
ENSG00000122140	0.775879	5.19075	10.5411	1.3767e-20	8.61287e-19	36.0847	TRUE	protein_coding	MRPS2
ENSG00000226706	0.77673	3.7401	10.5239	1.54261e-20	9.52688e-19	36.024	TRUE	antisense_RNA
ENSG00000146826	-0.736611	4.79015	-10.5255	1.52675e-20	9.44913e-19	36.0126	TRUE	protein_coding	C7orf43
ENSG00000185049	0.591234	5.53853	10.5289	1.49273e-20	9.25846e-19	35.9963	TRUE	protein_coding	NELFA
ENSG00000196418	1.04619	3.62995	10.5165	1.61933e-20	9.95802e-19	35.9774	TRUE	protein_coding	ZNF124
ENSG00000169193	-0.932486	2.88221	-10.5096	1.69516e-20	1.038e-18	35.9571	TRUE	protein_coding	CCDC126
ENSG00000143248	-2.76486	9.12255	-10.5194	1.58878e-20	9.791e-19	35.9291	TRUE	protein_coding	RGS5
ENSG00000179431	1.4091	4.66827	10.5141	1.64532e-20	1.00963e-18	35.9232	TRUE	protein_coding	FJX1
ENSG00000141447	0.831363	4.71297	10.5064	1.73105e-20	1.0555e-18	35.8738	TRUE	protein_coding	OSBPL1A
ENSG00000156639	-0.733464	6.57557	-10.5069	1.72625e-20	1.0548e-18	35.8429	TRUE	protein_coding	ZFAND3
ENSG00000048707	-0.89719	5.45885	-10.5016	1.7876e-20	1.08768e-18	35.8349	TRUE	protein_coding	VPS13D
ENSG00000154710	-0.816157	4.58502	-10.4947	1.87021e-20	1.13079e-18	35.8209	TRUE	protein_coding	RABGEF1
ENSG00000042429	0.631206	5.05658	10.4983	1.82675e-20	1.10683e-18	35.8098	TRUE	protein_coding	MED17
ENSG00000181350	1.26585	7.43726	10.5005	1.80072e-20	1.09336e-18	35.7982	TRUE	protein_coding	LRRC75A
ENSG00000138640	1.37455	4.0058	10.4901	1.92834e-20	1.16107e-18	35.7898	TRUE	protein_coding	FAM13A
ENSG00000063046	0.765903	9.09679	10.4921	1.90254e-20	1.14793e-18	35.7547	TRUE	protein_coding	EIF4B
ENSG00000268292	-0.632328	2.73415	-10.474	2.14346e-20	1.28256e-18	35.7268	TRUE	antisense_RNA
ENSG00000237276	-1.91478	-0.446392	-10.4835	2.01366e-20	1.20991e-18	35.68	TRUE	transcribed_unprocessed_pseudogene	ANO7L1
ENSG00000079785	2.88466	8.07915	10.475	2.12943e-20	1.27681e-18	35.6429	TRUE	protein_coding	DDX1
ENSG00000224870	-0.737418	4.21549	-10.4641	2.28851e-20	1.3565e-18	35.6337	TRUE	processed_transcript
ENSG00000108830	-1.28417	5.67194	-10.4653	2.2708e-20	1.35594e-18	35.5978	TRUE	protein_coding	RND2
ENSG00000172057	-0.794922	5.43309	-10.4641	2.28914e-20	1.3565e-18	35.5897	TRUE	protein_coding	ORMDL3
ENSG00000120885	-1.53796	7.50645	-10.4649	2.27734e-20	1.3565e-18	35.5666	TRUE	protein_coding	CLU
ENSG00000247151	1.19583	7.05238	10.464	2.29054e-20	1.3565e-18	35.5591	TRUE	antisense_RNA	CSTF3-AS1
ENSG00000121210	0.856024	5.0211	10.4576	2.38852e-20	1.41163e-18	35.5447	TRUE	protein_coding	TMEM131L
ENSG00000137275	-0.713088	4.57069	-10.4488	2.53153e-20	1.49308e-18	35.521	TRUE	protein_coding	RIPK1
ENSG00000189050	-1.07983	3.38035	-10.4381	2.717e-20	1.58625e-18	35.487	TRUE	protein_coding	RNFT1
ENSG00000005469	-1.22351	4.21458	-10.4397	2.68857e-20	1.57284e-18	35.4798	TRUE	protein_coding	CROT
ENSG00000199744	0.777141	0.49347	10.4309	2.84937e-20	1.65349e-18	35.4453	TRUE	snoRNA	SNORD36A
ENSG00000281907	0.777141	0.49347	10.4309	2.84937e-20	1.65349e-18	35.4453	TRUE	snoRNA	SNORD36A
ENSG00000229839	1.28745	6.10826	10.4442	2.60932e-20	1.53582e-18	35.4343	TRUE	antisense_RNA
ENSG00000126698	-0.817142	5.9415	-10.4417	2.65236e-20	1.55798e-18	35.4296	TRUE	protein_coding	DNAJC8
ENSG00000126457	0.761249	7.17903	10.4406	2.67166e-20	1.56612e-18	35.4062	TRUE	protein_coding	PRMT1
ENSG00000174669	1.4586	3.11321	10.42	3.06173e-20	1.77316e-18	35.3601	TRUE	protein_coding	SLC29A2
ENSG00000173473	0.882212	7.25663	10.431	2.84716e-20	1.65349e-18	35.3435	TRUE	protein_coding	SMARCC1
ENSG00000102967	0.657168	3.60412	10.4089	3.29379e-20	1.89862e-18	35.281	TRUE	protein_coding	DHODH
ENSG00000127993	-0.797428	4.52096	-10.4109	3.25014e-20	1.8785e-18	35.2773	TRUE	protein_coding	RBM48
ENSG00000170448	0.87757	3.93854	10.4087	3.29812e-20	1.89862e-18	35.2663	TRUE	protein_coding	NFXL1
ENSG00000284116	1.06525	7.12614	10.4082	3.30888e-20	1.90103e-18	35.1949	TRUE	processed_transcript
ENSG00000140488	-1.21094	4.75591	-10.3806	3.96698e-20	2.27459e-18	35.0782	TRUE	protein_coding	CELF6
ENSG00000131435	1.51894	4.20346	10.3782	4.02974e-20	2.30599e-18	35.054	TRUE	protein_coding	PDLIM4
ENSG00000112679	-1.26162	3.90104	-10.3724	4.18726e-20	2.37259e-18	35.0515	TRUE	protein_coding	DUSP22
ENSG00000227698	1.41331	-1.13154	10.3769	4.06663e-20	2.31332e-18	35.0313	TRUE	sense_intronic
ENSG00000159592	-0.702752	5.88089	-10.3772	4.05822e-20	2.31332e-18	35.0091	TRUE	protein_coding	GPBP1L1
ENSG00000162430	-0.710155	6.47659	-10.377	4.06145e-20	2.31332e-18	34.9974	TRUE	protein_coding	SELENON
ENSG00000244041	-0.96325	2.26386	-10.3596	4.55691e-20	2.57194e-18	34.9886	TRUE	lincRNA	LINC01011
ENSG00000133794	-1.18468	2.84726	-10.3573	4.62426e-20	2.59977e-18	34.9706	TRUE	protein_coding	ARNTL
ENSG00000127483	-0.654755	7.54069	-10.3727	4.18059e-20	2.37259e-18	34.9633	TRUE	protein_coding	HP1BP3
ENSG00000078369	-0.763674	8.83857	-10.3661	4.36605e-20	2.46904e-18	34.9265	TRUE	protein_coding	GNB1
ENSG00000085415	0.663996	5.502	10.3578	4.61042e-20	2.59706e-18	34.8814	TRUE	protein_coding	SEH1L
ENSG00000137364	-0.792868	3.55232	-10.3406	5.16282e-20	2.8969e-18	34.8501	TRUE	protein_coding	TPMT
ENSG00000086300	-1.99488	3.60542	-10.3383	5.2414e-20	2.9296e-18	34.84	TRUE	protein_coding	SNX10
ENSG00000103642	-0.693906	3.34095	-10.3371	5.2827e-20	2.94697e-18	34.8312	TRUE	protein_coding	LACTB
ENSG00000145414	0.665376	3.0952	10.3352	5.34749e-20	2.97735e-18	34.8166	TRUE	protein_coding	NAF1
ENSG00000269343	1.04673	3.22673	10.3267	5.65716e-20	3.13766e-18	34.7552	TRUE	protein_coding	ZNF587B
ENSG00000162244	1.34423	8.96975	10.3385	5.2334e-20	2.9296e-18	34.7546	TRUE	protein_coding	RPL29
ENSG00000073008	1.67858	3.47911	10.3242	5.75063e-20	3.18338e-18	34.7264	TRUE	protein_coding	PVR
ENSG00000158856	-1.21961	5.48356	-10.3292	5.56349e-20	3.09165e-18	34.7171	TRUE	protein_coding	DMTN
ENSG00000261606	2.45609	1.05839	10.3151	6.10271e-20	3.35975e-18	34.7028	TRUE	processed_transcript
ENSG00000119509	0.594453	3.64503	10.3151	6.10419e-20	3.35975e-18	34.6719	TRUE	protein_coding	INVS
ENSG00000214706	0.787824	4.57926	10.3168	6.03748e-20	3.33577e-18	34.6446	TRUE	protein_coding	IFRD2
ENSG00000134594	1.01053	3.57107	10.311	6.26975e-20	3.4443e-18	34.6442	TRUE	protein_coding	RAB33A
ENSG00000228549	-2.86359	2.25626	-10.3009	6.70204e-20	3.67478e-18	34.6105	TRUE	lincRNA
ENSG00000229261	0.779887	1.65032	10.3005	6.71752e-20	3.67628e-18	34.6078	TRUE	antisense_RNA
ENSG00000156239	0.650096	4.27466	10.2943	7.00009e-20	3.80924e-18	34.5122	TRUE	protein_coding	N6AMT1
ENSG00000002919	-0.744165	4.57957	-10.2925	7.0795e-20	3.84519e-18	34.5058	TRUE	protein_coding	SNX11
ENSG00000236810	-0.594008	3.76271	-10.2876	7.31505e-20	3.96566e-18	34.5001	TRUE	antisense_RNA	ELOA-AS1
ENSG00000130726	0.857027	8.57825	10.2991	6.78264e-20	3.70489e-18	34.4923	TRUE	protein_coding	TRIM28
ENSG00000179604	-1.21561	7.05718	-10.2976	6.84675e-20	3.73284e-18	34.4781	TRUE	protein_coding	CDC42EP4
ENSG00000281500	0.915049	2.54869	10.2714	8.13628e-20	4.4026e-18	34.4116	TRUE	protein_coding	SLC37A4
ENSG00000178445	2.2429	1.80535	10.2621	8.64407e-20	4.66861e-18	34.3564	TRUE	protein_coding	GLDC
ENSG00000197905	1.45344	2.02032	10.2523	9.2175e-20	4.93213e-18	34.2931	TRUE	protein_coding	TEAD4
ENSG00000233421	-2.79496	1.00544	-10.2548	9.06864e-20	4.87055e-18	34.2876	TRUE	lincRNA	LINC01783
ENSG00000106789	-1.47281	5.13052	-10.2571	8.93284e-20	4.80657e-18	34.2671	TRUE	protein_coding	CORO2A
ENSG00000236358	1.19957	6.47161	10.2618	8.66359e-20	4.6704e-18	34.2439	TRUE	antisense_RNA
ENSG00000104884	0.840983	4.80519	10.2544	9.09221e-20	4.87413e-18	34.2309	TRUE	protein_coding	ERCC2
ENSG00000257261	-1.04422	-0.355649	-10.2364	1.02357e-19	5.45672e-18	34.1399	TRUE	lincRNA
ENSG00000139044	1.53551	2.64938	10.2227	1.11939e-19	5.95653e-18	34.0925	TRUE	protein_coding	B4GALNT3
ENSG00000160200	2.11917	5.84311	10.2365	1.02306e-19	5.45672e-18	34.0888	TRUE	protein_coding	CBS
ENSG00000284005	-1.35318	1.29961	-10.2185	1.15067e-19	6.08926e-18	34.0786	TRUE	miRNA	MIR6084
ENSG00000271270	0.734049	3.91073	10.221	1.13182e-19	6.00051e-18	34.0518	TRUE	antisense_RNA	TMCC1-AS1
ENSG00000116138	-0.66695	4.46854	-10.2211	1.13119e-19	6.00051e-18	34.0464	TRUE	protein_coding	DNAJC16
ENSG00000139239	1.4712	-0.934352	10.213	1.19309e-19	6.26246e-18	33.9986	TRUE	processed_pseudogene
ENSG00000151576	0.522388	4.35912	10.2129	1.19426e-19	6.26246e-18	33.9823	TRUE	protein_coding	QTRT2
ENSG00000270885	1.32187	4.78546	10.2157	1.17257e-19	6.1712e-18	33.9782	TRUE	protein_coding	RASL10B
ENSG00000243323	1.82534	1.50832	10.2022	1.28088e-19	6.68853e-18	33.9732	TRUE	transcribed_unitary_pseudogene	PTPRVP
ENSG00000255443	-2.24709	3.44722	-10.202	1.28247e-19	6.68853e-18	33.9626	TRUE	antisense_RNA	CD44-AS1
ENSG00000070756	0.863839	9.19453	10.2163	1.16792e-19	6.15796e-18	33.9612	TRUE	protein_coding	PABPC1
ENSG00000188672	-2.30991	-0.649505	-10.2174	1.15926e-19	6.12349e-18	33.9429	TRUE	protein_coding	RHCE
ENSG00000054118	-0.667848	6.86182	-10.2047	1.2601e-19	6.59572e-18	33.8733	TRUE	protein_coding	THRAP3
ENSG00000173210	-1.68101	5.41917	-10.1971	1.32432e-19	6.89434e-18	33.8712	TRUE	protein_coding	ABLIM3
ENSG00000228794	-0.888378	4.95191	-10.1962	1.33248e-19	6.92431e-18	33.8685	TRUE	processed_transcript	LINC01128
ENSG00000245812	-1.15984	2.86989	-10.1819	1.46263e-19	7.5734e-18	33.8377	TRUE	lincRNA	LINC02202
ENSG00000160326	-1.14016	2.75795	-10.1803	1.47841e-19	7.62772e-18	33.8284	TRUE	protein_coding	SLC2A6
ENSG00000281165	-1.14016	2.75795	-10.1803	1.47841e-19	7.62772e-18	33.8284	TRUE	protein_coding	SLC2A6
ENSG00000198918	1.4067	8.65614	10.1872	1.41265e-19	7.32775e-18	33.7694	TRUE	protein_coding	RPL39
ENSG00000253123	0.976085	0.889478	10.1632	1.65372e-19	8.48663e-18	33.7245	TRUE	processed_transcript
ENSG00000111490	1.10464	5.03039	10.1744	1.53686e-19	7.90098e-18	33.7029	TRUE	protein_coding	TBC1D30
ENSG00000104341	1.04946	6.91378	10.1755	1.52563e-19	7.85727e-18	33.6826	TRUE	protein_coding	LAPTM4B
ENSG00000125931	2.01082	0.42691	10.1465	1.84392e-19	9.36275e-18	33.6162	TRUE	protein_coding	CITED1
ENSG00000117616	-0.946902	6.08175	-10.1572	1.71962e-19	8.80916e-18	33.5792	TRUE	protein_coding	RSRP1
ENSG00000064225	1.09602	4.48753	10.1486	1.81929e-19	9.28674e-18	33.5564	TRUE	protein_coding	ST3GAL6
ENSG00000162337	0.809868	5.86763	10.153	1.76719e-19	9.03677e-18	33.5447	TRUE	protein_coding	LRP5
ENSG00000130226	-1.71418	5.95446	-10.1479	1.82799e-19	9.29825e-18	33.5347	TRUE	protein_coding	DPP6
ENSG00000282974	-1.71418	5.95446	-10.1479	1.82799e-19	9.29825e-18	33.5347	TRUE	protein_coding	DPP6
ENSG00000269918	0.795309	3.30349	10.1358	1.97848e-19	1.00284e-17	33.5214	TRUE	sense_intronic
ENSG00000232295	-0.921035	2.82314	-10.1311	2.04049e-19	1.03245e-17	33.5101	TRUE	processed_transcript
ENSG00000282390	2.76523	1.67217	10.1239	2.13798e-19	1.078e-17	33.4661	TRUE	sense_intronic
ENSG00000224729	1.6002	4.5342	10.1293	2.06431e-19	1.04268e-17	33.4278	TRUE	antisense_RNA	PCOLCE-AS1
ENSG00000268983	0.679821	3.95667	10.1138	2.28499e-19	1.14811e-17	33.3573	TRUE	antisense_RNA
ENSG00000171824	-0.553429	6.26979	-10.1205	2.18672e-19	1.10065e-17	33.3338	TRUE	protein_coding	EXOSC10
ENSG00000197982	-1.04801	4.389	-10.1093	2.35344e-19	1.18044e-17	33.3321	TRUE	protein_coding	C1orf122
ENSG00000170577	3.1002	0.111471	10.1021	2.4666e-19	1.23291e-17	33.3278	TRUE	protein_coding	SIX2
ENSG00000106333	1.53886	6.56883	10.1064	2.39833e-19	1.20087e-17	33.2369	TRUE	protein_coding	PCOLCE
ENSG00000232956	0.772878	4.78904	10.0993	2.51135e-19	1.25311e-17	33.2279	TRUE	lincRNA	SNHG15
ENSG00000110660	1.87697	2.00633	10.0833	2.78849e-19	1.3866e-17	33.2033	TRUE	protein_coding	SLC35F2
ENSG00000166501	-2.55888	5.09382	-10.0859	2.7411e-19	1.36539e-17	33.1812	TRUE	protein_coding	PRKCB
ENSG00000128510	-2.16986	0.606317	-10.0729	2.98376e-19	1.47354e-17	33.1225	TRUE	protein_coding	CPA4
ENSG00000113272	0.817842	3.96689	10.0743	2.95653e-19	1.4626e-17	33.1013	TRUE	protein_coding	THG1L
ENSG00000158006	-0.829065	2.99562	-10.0646	3.15091e-19	1.55077e-17	33.0798	TRUE	protein_coding	PAFAH2
ENSG00000175985	-2.23266	2.04623	-10.06	3.24717e-19	1.59543e-17	33.0626	TRUE	protein_coding	PLEKHD1
ENSG00000079277	-0.857676	4.49791	-10.0686	3.07031e-19	1.51369e-17	33.0625	TRUE	protein_coding	MKNK1
ENSG00000168610	-1.01469	6.89562	-10.0779	2.88935e-19	1.43428e-17	33.0539	TRUE	protein_coding	STAT3
ENSG00000232640	0.946947	1.44365	10.0588	3.2727e-19	1.60251e-17	33.0533	TRUE	antisense_RNA
ENSG00000281625	0.946947	1.44365	10.0588	3.2727e-19	1.60251e-17	33.0533	TRUE	antisense_RNA
ENSG00000167491	0.610266	6.13941	10.0755	2.93459e-19	1.45423e-17	33.0395	TRUE	protein_coding	GATAD2A
ENSG00000124613	1.67156	2.13891	10.0526	3.40772e-19	1.66017e-17	33.005	TRUE	protein_coding	ZNF391
ENSG00000153814	-1.0505	5.4608	-10.0578	3.2947e-19	1.61055e-17	32.957	TRUE	protein_coding	JAZF1
ENSG00000119041	0.55863	5.44161	10.0563	3.32717e-19	1.62367e-17	32.9289	TRUE	protein_coding	GTF3C3
ENSG00000143622	-0.58086	4.57267	-10.0456	3.56761e-19	1.73222e-17	32.907	TRUE	protein_coding	RIT1
ENSG00000196653	0.893372	2.51629	10.0373	3.76603e-19	1.81027e-17	32.9044	TRUE	protein_coding	ZNF502
ENSG00000281448	0.893372	2.51629	10.0373	3.76603e-19	1.81027e-17	32.9044	TRUE	protein_coding	ZNF502
ENSG00000178773	3.1595	3.94386	10.0416	3.6618e-19	1.77198e-17	32.8799	TRUE	protein_coding	CPNE7
ENSG00000116863	-0.771409	4.42904	-10.0396	3.71029e-19	1.78944e-17	32.8774	TRUE	protein_coding	ADPRHL2
ENSG00000242732	-0.982327	6.20315	-10.0483	3.50472e-19	1.70455e-17	32.8729	TRUE	protein_coding	RTL5
ENSG00000157445	-2.23732	5.43787	-10.0398	3.70583e-19	1.78944e-17	32.8657	TRUE	protein_coding	CACNA2D3
ENSG00000108828	-1.10586	8.63076	-10.0445	3.59304e-19	1.74163e-17	32.8397	TRUE	protein_coding	VAT1
ENSG00000121897	0.519734	4.20017	10.0283	3.99235e-19	1.91268e-17	32.7978	TRUE	protein_coding	LIAS
ENSG00000123600	0.566141	3.91041	10.0237	4.11465e-19	1.96475e-17	32.7801	TRUE	protein_coding	METTL8
ENSG00000232719	0.54783	3.29966	10.0184	4.26107e-19	2.0313e-17	32.7677	TRUE	lincRNA
ENSG00000158467	-0.685554	4.96799	-10.0262	4.04955e-19	1.93687e-17	32.7665	TRUE	protein_coding	AHCYL2
ENSG00000255135	0.960964	1.96124	10.0121	4.43833e-19	2.09846e-17	32.7499	TRUE	lincRNA
ENSG00000225439	0.970162	3.88322	10.0168	4.30578e-19	2.04585e-17	32.7322	TRUE	antisense_RNA	BOLA3-AS1
ENSG00000145604	0.845375	4.86884	10.0146	4.36753e-19	2.06837e-17	32.6775	TRUE	protein_coding	SKP2
ENSG00000164076	1.70569	5.64129	10.0159	4.33023e-19	2.05408e-17	32.6636	TRUE	protein_coding	CAMKV
ENSG00000011451	0.532262	6.73302	10.0174	4.28811e-19	2.04081e-17	32.6602	TRUE	protein_coding	WIZ
ENSG00000075790	-1.05401	4.21356	-10.0014	4.75902e-19	2.23542e-17	32.644	TRUE	protein_coding	BCAP29
ENSG00000283852	-1.05401	4.21356	-10.0014	4.75902e-19	2.23542e-17	32.644	TRUE	protein_coding	BCAP29
ENSG00000102781	-0.909009	5.41411	-10.0058	4.62539e-19	2.17975e-17	32.621	TRUE	protein_coding	KATNAL1
ENSG00000234175	-1.58065	-1.91466	-10.0296	3.95861e-19	1.89967e-17	32.6208	TRUE	processed_pseudogene
ENSG00000130881	0.898634	6.87252	10.0085	4.54303e-19	2.14445e-17	32.603	TRUE	protein_coding	LRP3
ENSG00000228643	0.597063	3.15148	9.9836	5.34472e-19	2.49429e-17	32.5483	TRUE	processed_transcript
ENSG00000113742	-1.13458	5.90867	-9.99424	4.98664e-19	2.33473e-17	32.5339	TRUE	protein_coding	CPEB4
ENSG00000187122	2.11905	6.04443	9.9961	4.92643e-19	2.3103e-17	32.5316	TRUE	protein_coding	SLIT1
ENSG00000196562	1.3425	6.63312	9.99358	5.00829e-19	2.34107e-17	32.5079	TRUE	protein_coding	SULF2
ENSG00000021355	-1.36302	3.55201	-9.97335	5.71384e-19	2.64515e-17	32.4856	TRUE	protein_coding	SERPINB1
ENSG00000144596	2.30581	2.82093	9.97346	5.70971e-19	2.64515e-17	32.4774	TRUE	protein_coding	GRIP2
ENSG00000119900	-1.09913	4.85415	-9.97921	5.49995e-19	2.55845e-17	32.4766	TRUE	protein_coding	OGFRL1
ENSG00000160360	0.771113	6.96917	9.98012	5.46741e-19	2.54742e-17	32.4196	TRUE	protein_coding	GPSM1
ENSG00000234055	-0.964631	0.955918	-9.95556	6.41565e-19	2.96054e-17	32.3939	TRUE	antisense_RNA
ENSG00000257337	0.667685	6.94761	9.97552	5.63364e-19	2.61642e-17	32.3899	TRUE	antisense_RNA
ENSG00000187957	-2.1912	4.76122	-9.95761	6.33057e-19	2.92596e-17	32.3601	TRUE	protein_coding	DNER
ENSG00000255438	0.859827	4.25495	9.949	6.69567e-19	3.0799e-17	32.2814	TRUE	antisense_RNA
ENSG00000284526	1.08581	6.25603	9.95207	6.5631e-19	3.02375e-17	32.2423	TRUE	protein_coding
ENSG00000116273	-0.711837	4.71987	-9.93342	7.41065e-19	3.40335e-17	32.1811	TRUE	protein_coding	PHF13
ENSG00000168228	0.598781	3.0409	9.9154	8.33248e-19	3.81456e-17	32.1139	TRUE	protein_coding	ZCCHC4
ENSG00000089006	0.531503	5.93628	9.9225	7.95614e-19	3.64806e-17	32.0561	TRUE	protein_coding	SNX5
ENSG00000178965	-2.59056	3.61141	-9.90543	8.89025e-19	4.05601e-17	32.0561	TRUE	protein_coding	ERICH3
ENSG00000163884	1.35823	1.61637	9.89433	9.5554e-19	4.32633e-17	31.999	TRUE	protein_coding	KLF15
ENSG00000204859	-0.676022	4.45683	-9.90179	9.1031e-19	4.14105e-17	31.9891	TRUE	protein_coding	ZBTB48
ENSG00000158109	-0.966002	4.26041	-9.89926	9.25414e-19	4.19652e-17	31.9853	TRUE	protein_coding	TPRG1L
ENSG00000082641	-0.723244	7.88822	-9.91111	8.56776e-19	3.91605e-17	31.9764	TRUE	protein_coding	NFE2L1
ENSG00000005486	-0.957531	6.11387	-9.90523	8.90209e-19	4.05601e-17	31.953	TRUE	protein_coding	RHBDD2
ENSG00000251188	1.49854	0.158224	9.88638	1.00627e-18	4.53464e-17	31.9521	TRUE	processed_pseudogene
ENSG00000275763	1.59718	-1.3445	9.89123	9.75052e-19	4.40086e-17	31.9287	TRUE	lincRNA	C18orf65
ENSG00000198855	-0.890454	1.72199	-9.8825	1.03197e-18	4.62878e-17	31.9274	TRUE	protein_coding	FICD
ENSG00000225151	0.877018	6.75543	9.90007	9.20556e-19	4.18106e-17	31.9048	TRUE	transcribed_unprocessed_pseudogene	GOLGA2P7
ENSG00000271833	1.47772	1.27504	9.8788	1.05702e-18	4.73378e-17	31.9027	TRUE	sense_intronic
ENSG00000260727	1.09704	-1.21179	9.88308	1.02803e-18	4.6183e-17	31.8793	TRUE	unprocessed_pseudogene	SLC7A5P1
ENSG00000035115	0.731239	5.34642	9.89271	9.65657e-19	4.36528e-17	31.8775	TRUE	protein_coding	SH3YL1
ENSG00000142920	-1.41826	2.84493	-9.87282	1.09895e-18	4.89117e-17	31.8557	TRUE	protein_coding	AZIN2
ENSG00000131652	0.856087	4.01703	9.87381	1.09192e-18	4.86739e-17	31.8096	TRUE	protein_coding	THOC6
ENSG00000177731	-0.62276	5.61496	-9.87476	1.08514e-18	4.84467e-17	31.7666	TRUE	protein_coding	FLII
ENSG00000284571	-0.62276	5.61496	-9.87476	1.08514e-18	4.84467e-17	31.7666	TRUE	protein_coding	FLII
ENSG00000176842	3.16945	0.230946	9.85665	1.22061e-18	5.39721e-17	31.7637	TRUE	protein_coding	IRX5
ENSG00000198399	-0.838464	5.16495	-9.86549	1.15251e-18	5.12166e-17	31.7278	TRUE	protein_coding	ITSN2
ENSG00000100316	1.00838	10.4308	9.8645	1.15992e-18	5.14666e-17	31.7093	TRUE	protein_coding	RPL3
ENSG00000196182	-0.846663	5.33601	-9.85648	1.222e-18	5.39721e-17	31.6632	TRUE	protein_coding	STK40
ENSG00000184922	-1.31904	5.49735	-9.85601	1.22569e-18	5.4052e-17	31.6629	TRUE	protein_coding	FMNL1
ENSG00000138668	0.596657	7.80756	9.86151	1.1827e-18	5.23967e-17	31.6584	TRUE	protein_coding	HNRNPD
ENSG00000182704	0.81538	3.66437	9.84717	1.29808e-18	5.707e-17	31.6545	TRUE	protein_coding	TSKU
ENSG00000226770	-2.87188	-2.83536	-9.88606	1.00834e-18	4.5369e-17	31.6326	TRUE	lincRNA
ENSG00000181045	-0.958759	6.07594	-9.84769	1.29371e-18	5.69648e-17	31.5844	TRUE	protein_coding	SLC26A11
ENSG00000178028	-0.730089	5.66768	-9.83627	1.39325e-18	6.10731e-17	31.5195	TRUE	protein_coding	DMAP1
ENSG00000156261	0.89956	7.39452	9.83626	1.39337e-18	6.10731e-17	31.4952	TRUE	protein_coding	CCT8
ENSG00000160294	0.501104	7.07504	9.83116	1.44024e-18	6.30317e-17	31.4615	TRUE	protein_coding	MCM3AP
ENSG00000164008	-0.738036	2.90452	-9.80137	1.74724e-18	7.58917e-17	31.3961	TRUE	protein_coding	C1orf50
ENSG00000007516	-3.02813	2.99031	-9.79611	1.80781e-18	7.84048e-17	31.371	TRUE	protein_coding	BAIAP3
ENSG00000116691	-0.592963	4.57016	-9.80583	1.69746e-18	7.39069e-17	31.3679	TRUE	protein_coding	MIIP
ENSG00000136280	-0.622742	5.38038	-9.80569	1.69898e-18	7.39069e-17	31.332	TRUE	protein_coding	CCM2
ENSG00000063244	0.447841	7.3947	9.80832	1.67027e-18	7.29881e-17	31.3152	TRUE	protein_coding	U2AF2
ENSG00000163655	0.634115	6.0362	9.80606	1.69493e-18	7.39069e-17	31.3066	TRUE	protein_coding	GMPS
ENSG00000263609	-1.84358	1.01909	-9.77384	2.08842e-18	9.00331e-17	31.236	TRUE	lincRNA	LINC02002
ENSG00000170419	-2.00062	6.58895	-9.79058	1.87375e-18	8.11425e-17	31.2214	TRUE	protein_coding	VSTM2A
ENSG00000117308	-0.648941	3.73538	-9.77256	2.10588e-18	9.05151e-17	31.1905	TRUE	protein_coding	GALE
ENSG00000177000	-0.783905	5.36594	-9.78191	1.98211e-18	8.55778e-17	31.183	TRUE	protein_coding	MTHFR
ENSG00000241343	1.28697	8.18437	9.78514	1.94109e-18	8.39326e-17	31.1733	TRUE	protein_coding	RPL36A
ENSG00000163879	-1.23687	4.02541	-9.77035	2.13621e-18	9.16822e-17	31.1725	TRUE	protein_coding	DNALI1
ENSG00000105875	-0.608232	4.80214	-9.7731	2.09848e-18	9.03318e-17	31.1481	TRUE	protein_coding	WDR91
ENSG00000116329	1.93203	3.19412	9.76467	2.21626e-18	9.48356e-17	31.1329	TRUE	protein_coding	OPRD1
ENSG00000137513	0.909063	4.33594	9.77001	2.141e-18	9.17512e-17	31.13	TRUE	protein_coding	NARS2
ENSG00000100418	0.572646	5.40325	9.74866	2.45836e-18	1.05039e-16	30.9531	TRUE	protein_coding	DESI1
ENSG00000242628	-0.899241	0.625609	-9.72502	2.86457e-18	1.21139e-16	30.9272	TRUE	antisense_RNA
ENSG00000180891	-0.832042	5.45306	-9.74221	2.56319e-18	1.09195e-16	30.9266	TRUE	protein_coding	CUEDC1
ENSG00000272320	-2.27488	-0.237779	-9.73331	2.71511e-18	1.15326e-16	30.9259	TRUE	antisense_RNA
ENSG00000058668	-1.48676	6.42299	-9.7429	2.55176e-18	1.08869e-16	30.9121	TRUE	protein_coding	ATP2B4
ENSG00000138326	1.22436	9.51997	9.73955	2.60756e-18	1.10921e-16	30.8966	TRUE	protein_coding	RPS24
ENSG00000138617	0.563572	3.94919	9.7276	2.81728e-18	1.1949e-16	30.881	TRUE	protein_coding	PARP16
ENSG00000227542	1.04703	0.126072	9.70843	3.18899e-18	1.33683e-16	30.8228	TRUE	lincRNA
ENSG00000171551	-3.63767	5.27075	-9.71386	3.07896e-18	1.29635e-16	30.8077	TRUE	protein_coding	ECEL1
ENSG00000108395	-0.651984	6.37384	-9.72734	2.82203e-18	1.19516e-16	30.804	TRUE	protein_coding	TRIM37
ENSG00000175906	-1.40809	2.90788	-9.7079	3.20008e-18	1.33953e-16	30.8039	TRUE	protein_coding	ARL4D
ENSG00000105880	3.21902	0.762033	9.70422	3.27704e-18	1.36777e-16	30.7955	TRUE	protein_coding	DLX5
ENSG00000185818	1.22451	4.96614	9.72166	2.92753e-18	1.23621e-16	30.7926	TRUE	protein_coding	NAT8L
ENSG00000141337	1.10947	2.22046	9.70562	3.24759e-18	1.35744e-16	30.7895	TRUE	protein_coding	ARSG
ENSG00000261113	0.731292	0.551523	9.70146	3.33606e-18	1.38042e-16	30.7796	TRUE	antisense_RNA
ENSG00000284521	0.731292	0.551523	9.70146	3.33606e-18	1.38042e-16	30.7796	TRUE	antisense_RNA
ENSG00000167103	-1.04074	2.92679	-9.70372	3.28764e-18	1.36824e-16	30.7754	TRUE	protein_coding	PIP5KL1
ENSG00000197748	-2.34134	0.409527	-9.70214	3.32145e-18	1.38032e-16	30.7616	TRUE	protein_coding	CFAP43
ENSG00000135966	0.447986	5.29159	9.71759	3.00569e-18	1.26736e-16	30.7588	TRUE	protein_coding	TGFBRAP1
ENSG00000100522	0.654786	4.40266	9.71023	3.15214e-18	1.3233e-16	30.7475	TRUE	protein_coding	GNPNAT1
ENSG00000137692	0.952968	3.8075	9.70172	3.33049e-18	1.38042e-16	30.7179	TRUE	protein_coding	DCUN1D5
ENSG00000103148	0.580385	5.47854	9.71073	3.14205e-18	1.32099e-16	30.7083	TRUE	protein_coding	NPRL3
ENSG00000196497	0.938656	5.11613	9.70373	3.2875e-18	1.36824e-16	30.6736	TRUE	protein_coding	IPO4
ENSG00000157191	-0.770425	4.91024	-9.69291	3.52557e-18	1.45675e-16	30.6339	TRUE	protein_coding	NECAP2
ENSG00000158292	-1.12356	5.27351	-9.69065	3.57732e-18	1.47602e-16	30.6103	TRUE	protein_coding	GPR153
ENSG00000169618	-2.87232	1.56952	-9.67461	3.96787e-18	1.62784e-16	30.6086	TRUE	protein_coding	PROKR1
ENSG00000110429	-0.603531	5.40699	-9.68878	3.62088e-18	1.49186e-16	30.5831	TRUE	protein_coding	FBXO3
ENSG00000116237	-0.657053	5.93039	-9.683	3.75866e-18	1.54641e-16	30.53	TRUE	protein_coding	ICMT
ENSG00000065057	0.855845	4.07247	9.67213	4.03193e-18	1.64943e-16	30.5185	TRUE	protein_coding	NTHL1
ENSG00000184719	-1.01859	1.90013	-9.66037	4.35014e-18	1.76957e-16	30.5145	TRUE	protein_coding	RNLS
ENSG00000186501	-0.585942	5.00666	-9.67063	4.07122e-18	1.66315e-16	30.484	TRUE	protein_coding	TMEM222
ENSG00000110076	-0.954156	7.6883	-9.67691	3.90933e-18	1.60611e-16	30.4753	TRUE	protein_coding	NRXN2
ENSG00000249242	-0.898619	3.30032	-9.65428	4.52453e-18	1.83533e-16	30.4523	TRUE	protein_coding	TMEM150C
ENSG00000120948	-0.460366	7.36306	-9.67324	4.00312e-18	1.63997e-16	30.451	TRUE	protein_coding	TARDBP
ENSG00000178038	-2.15549	4.01767	-9.65304	4.56086e-18	1.84747e-16	30.4345	TRUE	protein_coding	ALS2CL
ENSG00000144713	1.28568	9.13634	9.66678	4.17381e-18	1.70264e-16	30.427	TRUE	protein_coding	RPL32
ENSG00000125804	-1.6851	2.69152	-9.64228	4.88886e-18	1.96378e-16	30.3922	TRUE	processed_transcript	FAM182A
ENSG00000245910	1.09018	5.93599	9.66069	4.34107e-18	1.76837e-16	30.3783	TRUE	processed_transcript	SNHG6
ENSG00000116685	-0.64966	5.2526	-9.65272	4.57027e-18	1.84869e-16	30.3602	TRUE	protein_coding	KIAA2013
ENSG00000273749	1.05855	5.91394	9.65594	4.47631e-18	1.81833e-16	30.3483	TRUE	protein_coding	CYFIP1
ENSG00000170088	0.588383	4.82135	9.64889	4.6846e-18	1.88963e-16	30.3376	TRUE	protein_coding	TMEM192
ENSG00000259577	-1.42756	-0.0580249	-9.63356	5.17148e-18	2.07154e-16	30.3289	TRUE	lincRNA	CERNA1
ENSG00000160991	-0.627071	6.55677	-9.65024	4.64405e-18	1.8759e-16	30.3089	TRUE	protein_coding	ORAI2
ENSG00000160097	-1.84051	4.89531	-9.63647	5.07556e-18	2.03594e-16	30.2963	TRUE	protein_coding	FNDC5
ENSG00000171466	0.526258	5.79762	9.64323	4.85897e-18	1.9545e-16	30.2699	TRUE	protein_coding	ZNF562
ENSG00000147862	1.25707	6.17592	9.64371	4.84379e-18	1.95112e-16	30.2672	TRUE	protein_coding	NFIB
ENSG00000141384	1.07987	3.27592	9.62665	5.40745e-18	2.15409e-16	30.2604	TRUE	protein_coding	TAF4B
ENSG00000129990	-1.92297	5.33755	-9.63153	5.23968e-18	2.09594e-16	30.2486	TRUE	protein_coding	SYT5
ENSG00000183765	0.828881	3.47373	9.62206	5.56988e-18	2.21574e-16	30.2266	TRUE	protein_coding	CHEK2
ENSG00000156502	0.47867	4.75263	9.62914	5.32108e-18	2.12262e-16	30.216	TRUE	protein_coding	SUPV3L1
ENSG00000200084	0.966605	0.510143	9.6101	6.01593e-18	2.38988e-16	30.2021	TRUE	snoRNA	SNORD68
ENSG00000112941	0.486171	6.06867	9.63029	5.282e-18	2.10995e-16	30.1828	TRUE	protein_coding	PAPD7
ENSG00000202363	1.00674	-0.643135	9.59967	6.43441e-18	2.5491e-16	30.123	TRUE	snoRNA	SNORA62
ENSG00000095321	-0.890394	5.32716	-9.6077	6.10971e-18	2.4238e-16	30.0749	TRUE	protein_coding	CRAT
ENSG00000267372	-1.35827	1.87347	-9.58558	7.04561e-18	2.7836e-16	30.0429	TRUE	lincRNA
ENSG00000157870	-0.911152	4.10807	-9.58493	7.07538e-18	2.78772e-16	29.9857	TRUE	protein_coding	FAM213B
ENSG00000275125	-0.911152	4.10807	-9.58493	7.07538e-18	2.78772e-16	29.9857	TRUE	protein_coding	FAM213B
ENSG00000261122	-2.67165	1.06003	-9.57038	7.76988e-18	3.04058e-16	29.9468	TRUE	lincRNA	LINC02167
ENSG00000142541	1.14326	10.2233	9.58869	6.90576e-18	2.73209e-16	29.9445	TRUE	protein_coding	RPL13A
ENSG00000232815	1.61668	2.14775	9.56684	7.94903e-18	3.09808e-16	29.9081	TRUE	unprocessed_pseudogene	DUX4L50
ENSG00000136003	-0.610692	5.90028	-9.57869	7.36523e-18	2.89796e-16	29.8655	TRUE	protein_coding	ISCU
ENSG00000131398	-1.81161	3.73145	-9.56121	8.24254e-18	3.20814e-16	29.8567	TRUE	protein_coding	KCNC3
ENSG00000197472	1.22102	2.34703	9.55743	8.44525e-18	3.27378e-16	29.8469	TRUE	protein_coding	ZNF695
ENSG00000278229	1.25091	7.9763	9.57644	7.47279e-18	2.93516e-16	29.839	TRUE	protein_coding	RPS17
ENSG00000180901	-0.686883	6.51035	-9.57629	7.48013e-18	2.93516e-16	29.8388	TRUE	protein_coding	KCTD2
ENSG00000142655	-0.814585	4.08609	-9.55905	8.35769e-18	3.2442e-16	29.8211	TRUE	protein_coding	PEX14
ENSG00000182774	1.2504	7.97792	9.57352	7.61447e-18	2.98382e-16	29.8205	TRUE	protein_coding	RPS17
ENSG00000225670	-1.45352	5.97744	-9.56934	7.82211e-18	3.05274e-16	29.8171	TRUE	antisense_RNA	CADM3-AS1
ENSG00000229589	0.673305	1.97515	9.54853	8.94284e-18	3.45738e-16	29.8	TRUE	antisense_RNA	ACVR2B-AS1
ENSG00000225470	0.949601	7.18156	9.56947	7.81567e-18	3.05274e-16	29.79	TRUE	lincRNA	JPX
ENSG00000112139	-2.43567	5.83513	-9.5605	8.28009e-18	3.21841e-16	29.789	TRUE	protein_coding	MDGA1
ENSG00000233144	-0.722032	2.50453	-9.54676	9.04544e-18	3.49236e-16	29.7867	TRUE	antisense_RNA
ENSG00000025423	1.36412	-0.155965	9.53807	9.56537e-18	3.67833e-16	29.7468	TRUE	protein_coding	HSD17B6
ENSG00000231551	-1.21471	1.85815	-9.53375	9.83476e-18	3.77689e-16	29.7154	TRUE	transcribed_unprocessed_pseudogene
ENSG00000246792	1.29963	-0.326268	9.52995	1.0078e-17	3.86002e-16	29.6937	TRUE	antisense_RNA
ENSG00000188706	0.713089	5.51104	9.55041	8.83569e-18	3.42054e-16	29.6852	TRUE	protein_coding	ZDHHC9
ENSG00000138944	-2.05556	2.62176	-9.52597	1.03391e-17	3.94952e-16	29.6594	TRUE	protein_coding	KIAA1644
ENSG00000173614	-0.626677	2.71378	-9.52631	1.03165e-17	3.94614e-16	29.6533	TRUE	protein_coding	NMNAT1
ENSG00000280195	0.976831	7.10728	9.54512	9.14102e-18	3.52455e-16	29.6351	TRUE	antisense_RNA
ENSG00000105185	0.615266	5.475	9.54122	9.37361e-18	3.6094e-16	29.6283	TRUE	protein_coding	PDCD5
ENSG00000261135	-1.17629	3.00318	-9.52184	1.06168e-17	4.05025e-16	29.622	TRUE	lincRNA
ENSG00000126106	-0.913206	2.09165	-9.51904	1.081e-17	4.10224e-16	29.6185	TRUE	protein_coding	TMEM53
ENSG00000154222	-0.731466	5.01903	-9.53214	9.93719e-18	3.81115e-16	29.6052	TRUE	protein_coding	CC2D1B
ENSG00000105088	2.4237	4.12122	9.52064	1.0699e-17	4.06546e-16	29.5441	TRUE	protein_coding	OLFM2
ENSG00000010379	-1.67752	-1.17877	-9.52116	1.06633e-17	4.06263e-16	29.5422	TRUE	protein_coding	SLC6A13
ENSG00000115159	-0.885393	4.94012	-9.52068	1.06965e-17	4.06546e-16	29.5393	TRUE	protein_coding	GPD2
ENSG00000230747	1.42123	0.0891935	9.50244	1.20266e-17	4.53412e-16	29.5243	TRUE	antisense_RNA
ENSG00000117010	-0.68466	1.44554	-9.5018	1.20756e-17	4.54662e-16	29.5163	TRUE	protein_coding	ZNF684
ENSG00000243056	1.03427	1.21809	9.49906	1.22906e-17	4.61553e-16	29.4965	TRUE	protein_coding	EIF4EBP3
ENSG00000198755	1.03924	8.80117	9.51646	1.09906e-17	4.16529e-16	29.465	TRUE	protein_coding	RPL10A
ENSG00000011007	-0.520943	5.81845	-9.51402	1.11641e-17	4.21444e-16	29.4557	TRUE	protein_coding	ELOA
ENSG00000175792	0.822962	5.62023	9.51415	1.11546e-17	4.21444e-16	29.4519	TRUE	protein_coding	RUVBL1
ENSG00000133706	0.588963	7.26157	9.51449	1.11306e-17	4.21284e-16	29.4401	TRUE	protein_coding	LARS
ENSG00000269834	0.954332	5.11122	9.5015	1.20989e-17	4.54948e-16	29.3866	TRUE	processed_transcript	ZNF528-AS1
ENSG00000258311	-0.874747	3.30446	-9.4857	1.33911e-17	5.00277e-16	29.3845	TRUE	protein_coding
ENSG00000243715	-2.14392	1.63184	-9.47551	1.42962e-17	5.31338e-16	29.3542	TRUE	antisense_RNA	CACNA2D3-AS1
ENSG00000224223	-2.08764	3.31923	-9.47866	1.40095e-17	5.22027e-16	29.3471	TRUE	sense_overlapping	VSTM2A-OT1
ENSG00000256576	-2.81213	-0.0757717	-9.4819	1.37216e-17	5.11959e-16	29.3463	TRUE	lincRNA	LINC02361
ENSG00000235193	1.68648	1.054	9.47187	1.46333e-17	5.42467e-16	29.326	TRUE	unprocessed_pseudogene
ENSG00000099957	-1.78857	1.72213	-9.46792	1.50089e-17	5.54962e-16	29.3047	TRUE	protein_coding	P2RX6
ENSG00000133606	-0.608126	7.02288	-9.49235	1.28316e-17	4.81242e-16	29.3007	TRUE	protein_coding	MKRN1
ENSG00000151779	2.11687	6.75211	9.49183	1.28746e-17	4.82229e-16	29.3004	TRUE	protein_coding	NBAS
ENSG00000145741	0.898864	8.14526	9.49068	1.29697e-17	4.8516e-16	29.2943	TRUE	protein_coding	BTF3
ENSG00000272301	1.06364	2.00243	9.46721	1.50781e-17	5.56809e-16	29.2847	TRUE	lincRNA
ENSG00000156398	0.852183	3.68413	9.47352	1.44793e-17	5.37447e-16	29.2759	TRUE	protein_coding	SFXN2
ENSG00000150782	-2.01446	2.30605	-9.46381	1.54105e-17	5.66907e-16	29.2725	TRUE	protein_coding	IL18
ENSG00000277475	-2.99957	1.2443	-9.46204	1.55859e-17	5.72629e-16	29.2672	TRUE	protein_coding
ENSG00000276449	0.691876	3.098	9.46606	1.51892e-17	5.59478e-16	29.2539	TRUE	antisense_RNA
ENSG00000259049	0.675886	3.37742	9.46662	1.51349e-17	5.5819e-16	29.2476	TRUE	antisense_RNA
ENSG00000174444	1.07272	10.5279	9.47555	1.4292e-17	5.31338e-16	29.2308	TRUE	protein_coding	RPL4
ENSG00000117410	-0.92855	6.33055	-9.46988	1.48214e-17	5.48733e-16	29.1684	TRUE	protein_coding	ATP6V0B
ENSG00000176715	1.1288	4.24401	9.45939	1.58536e-17	5.81723e-16	29.1566	TRUE	protein_coding	ACSF3
ENSG00000101493	1.45866	5.00052	9.45856	1.59383e-17	5.83593e-16	29.1174	TRUE	protein_coding	ZNF516
ENSG00000159202	-0.513616	7.18571	-9.45849	1.59451e-17	5.83593e-16	29.0852	TRUE	protein_coding	UBE2Z
ENSG00000134575	-0.611809	5.08092	-9.44988	1.68498e-17	6.15144e-16	29.079	TRUE	protein_coding	ACP2
ENSG00000196305	0.636697	6.98905	9.4563	1.61704e-17	5.9109e-16	29.0709	TRUE	protein_coding	IARS
ENSG00000198944	-3.46649	1.13599	-9.42992	1.91493e-17	6.91412e-16	29.0595	TRUE	protein_coding	SOWAHA
ENSG00000254420	0.88654	1.3414	9.42958	1.91913e-17	6.91871e-16	29.0582	TRUE	antisense_RNA
ENSG00000168028	1.24856	9.4544	9.44375	1.75258e-17	6.39017e-16	29.0136	TRUE	protein_coding	RPSA
ENSG00000283998	-5.97	0.953977	-9.43642	1.83684e-17	6.66367e-16	29.0116	TRUE	miRNA	MIR492
ENSG00000228274	0.532548	4.31136	9.43565	1.84595e-17	6.68833e-16	29.0095	TRUE	antisense_RNA
ENSG00000165661	0.727713	5.09901	9.43876	1.80949e-17	6.57274e-16	28.9907	TRUE	protein_coding	QSOX2
ENSG00000186468	1.02038	9.28605	9.43996	1.79561e-17	6.53053e-16	28.9861	TRUE	protein_coding	RPS23
ENSG00000158555	-1.20292	4.64834	-9.42988	1.91546e-17	6.91412e-16	28.9847	TRUE	protein_coding	GDPD5
ENSG00000258761	-1.59317	2.63939	-9.419	2.05376e-17	7.37905e-16	28.9828	TRUE	antisense_RNA
ENSG00000014216	-0.881355	6.72204	-9.44113	1.78227e-17	6.49019e-16	28.9796	TRUE	protein_coding	CAPN1
ENSG00000049089	-2.23311	4.59953	-9.41894	2.0545e-17	7.37905e-16	28.9358	TRUE	protein_coding	COL9A2
ENSG00000132824	-0.556618	6.59693	-9.43381	1.86787e-17	6.75926e-16	28.9326	TRUE	protein_coding	SERINC3
ENSG00000116120	0.682368	5.60734	9.42425	1.98573e-17	7.14987e-16	28.8828	TRUE	protein_coding	FARSB
ENSG00000198597	2.83777	3.35783	9.41168	2.15222e-17	7.70126e-16	28.8794	TRUE	protein_coding	ZNF536
ENSG00000267121	-1.44623	4.07228	-9.40624	2.22847e-17	7.95437e-16	28.8634	TRUE	antisense_RNA
ENSG00000121671	-0.613713	5.3636	-9.41666	2.08475e-17	7.46912e-16	28.8563	TRUE	protein_coding	CRY2
ENSG00000251050	1.71093	-0.870598	9.39777	2.35261e-17	8.33556e-16	28.8563	TRUE	processed_pseudogene
ENSG00000187109	0.81694	8.56119	9.41723	2.07714e-17	7.45111e-16	28.8325	TRUE	protein_coding	NAP1L1
ENSG00000120458	0.797959	4.2606	9.4048	2.24909e-17	8.01199e-16	28.8141	TRUE	protein_coding	MSANTD2
ENSG00000152503	-1.49937	4.64692	-9.39917	2.33175e-17	8.28201e-16	28.7968	TRUE	protein_coding	TRIM36
ENSG00000112578	0.705967	4.46522	9.40347	2.26842e-17	8.06703e-16	28.7964	TRUE	protein_coding	BYSL
ENSG00000267508	0.890056	3.43777	9.39543	2.38824e-17	8.43077e-16	28.7934	TRUE	protein_coding	ZNF285
ENSG00000173715	-0.69345	4.35352	-9.39802	2.34899e-17	8.33298e-16	28.7886	TRUE	protein_coding	C11orf80
ENSG00000221994	0.6627	2.28008	9.38798	2.5047e-17	8.82026e-16	28.7832	TRUE	protein_coding	ZNF630
ENSG00000065150	0.748739	7.8725	9.40683	2.22008e-17	7.93426e-16	28.7606	TRUE	protein_coding	IPO5
ENSG00000158560	-2.15231	3.27895	-9.38465	2.5587e-17	8.98848e-16	28.7563	TRUE	protein_coding	DYNC1I1
ENSG00000134461	0.625018	3.22584	9.38745	2.5132e-17	8.83942e-16	28.7546	TRUE	protein_coding	ANKRD16
ENSG00000092850	-1.79832	1.69236	-9.37685	2.68956e-17	9.37965e-16	28.7334	TRUE	protein_coding	TEKT2
ENSG00000136997	-1.89044	4.36901	-9.38268	2.59111e-17	9.06919e-16	28.71	TRUE	protein_coding	MYC
ENSG00000161960	0.861947	8.88562	9.39715	2.36204e-17	8.35874e-16	28.7094	TRUE	protein_coding	EIF4A1
ENSG00000159720	-0.741119	6.22524	-9.39629	2.37503e-17	8.39439e-16	28.7026	TRUE	protein_coding	ATP6V0D1
ENSG00000231585	-1.65077	-2.48036	-9.40473	2.25017e-17	8.01199e-16	28.6675	TRUE	antisense_RNA
ENSG00000140534	1.07781	3.98632	9.37912	2.65076e-17	9.25552e-16	28.663	TRUE	protein_coding	TICRR
ENSG00000267383	1.00045	6.84966	9.38917	2.48571e-17	8.76411e-16	28.6466	TRUE	antisense_RNA
ENSG00000083845	1.23515	8.92485	9.3836	2.57601e-17	9.02731e-16	28.6259	TRUE	protein_coding	RPS5
ENSG00000159131	0.65767	5.71304	9.38378	2.57296e-17	9.02731e-16	28.6244	TRUE	protein_coding	GART
ENSG00000010278	-1.60034	5.35029	-9.37305	2.75577e-17	9.58736e-16	28.6024	TRUE	protein_coding	CD9
ENSG00000260032	-0.656075	8.43358	-9.38067	2.62467e-17	9.17554e-16	28.5966	TRUE	lincRNA	NORAD
ENSG00000175426	-2.44076	2.81853	-9.35287	3.13504e-17	1.08545e-15	28.5686	TRUE	protein_coding	PCSK1
ENSG00000159708	-1.3512	0.798893	-9.3461	3.27364e-17	1.12265e-15	28.545	TRUE	protein_coding	LRRC36
ENSG00000274682	-2.76623	-1.84878	-9.37629	2.69917e-17	9.40178e-16	28.5323	TRUE	sense_intronic
ENSG00000163596	-0.843668	5.28503	-9.36187	2.9598e-17	1.02848e-15	28.5182	TRUE	protein_coding	ICA1L
ENSG00000105894	-1.74046	4.38881	-9.34926	3.20819e-17	1.10415e-15	28.4969	TRUE	protein_coding	PTN
ENSG00000068724	-0.786689	4.5912	-9.3506	3.18087e-17	1.09605e-15	28.4795	TRUE	protein_coding	TTC7A
ENSG00000119242	-0.703768	4.7097	-9.3518	3.15672e-17	1.09034e-15	28.4795	TRUE	protein_coding	CCDC92
ENSG00000166426	4.12674	-0.227922	9.3334	3.55038e-17	1.21467e-15	28.4648	TRUE	protein_coding	CRABP1
ENSG00000020922	0.722313	4.59539	9.35108	3.17125e-17	1.09404e-15	28.459	TRUE	protein_coding	MRE11
ENSG00000062598	-0.495765	6.0218	-9.35565	3.07999e-17	1.06895e-15	28.4477	TRUE	protein_coding	ELMO2
ENSG00000236830	0.86689	7.61261	9.3533	3.12644e-17	1.08377e-15	28.4212	TRUE	processed_transcript	CBR3-AS1
ENSG00000186184	0.727497	6.12495	9.35182	3.15618e-17	1.09034e-15	28.4152	TRUE	protein_coding	POLR1D
ENSG00000272078	-2.53118	3.56183	-9.33043	3.61815e-17	1.23346e-15	28.4111	TRUE	antisense_RNA
ENSG00000170832	-0.751477	6.00081	-9.34753	3.24393e-17	1.11379e-15	28.4001	TRUE	protein_coding	USP32
ENSG00000162706	-1.47853	6.80839	-9.3477	3.24046e-17	1.11379e-15	28.3931	TRUE	protein_coding	CADM3
ENSG00000159055	0.859546	3.55256	9.32702	3.69784e-17	1.25766e-15	28.3582	TRUE	protein_coding	MIS18A
ENSG00000140451	1.17786	3.92142	9.32936	3.64301e-17	1.24047e-15	28.3516	TRUE	protein_coding	PIF1
ENSG00000263585	0.952507	4.56181	9.33321	3.55467e-17	1.21469e-15	28.3462	TRUE	antisense_RNA
ENSG00000259774	0.812886	5.00947	9.33446	3.52627e-17	1.20785e-15	28.3349	TRUE	lincRNA
ENSG00000272100	-0.812334	1.29813	-9.31247	4.05781e-17	1.37039e-15	28.3304	TRUE	antisense_RNA
ENSG00000135541	-1.10159	5.5105	-9.33281	3.56376e-17	1.21636e-15	28.3303	TRUE	protein_coding	AHI1
ENSG00000253406	-1.45851	0.937376	-9.31013	4.11865e-17	1.38931e-15	28.3204	TRUE	antisense_RNA
ENSG00000167775	0.75862	4.89934	9.32503	3.74527e-17	1.27229e-15	28.2805	TRUE	protein_coding	CD320
ENSG00000126705	-0.968883	5.38758	-9.32298	3.79453e-17	1.28751e-15	28.271	TRUE	protein_coding	AHDC1
ENSG00000090932	2.56951	2.81395	9.30823	4.16891e-17	1.40462e-15	28.2494	TRUE	protein_coding	DLL3
ENSG00000145425	1.21179	10.0973	9.32082	3.84721e-17	1.30385e-15	28.2468	TRUE	protein_coding	RPS3A
ENSG00000175581	0.846307	4.2453	9.31258	4.05486e-17	1.37039e-15	28.2332	TRUE	protein_coding	MRPL48
ENSG00000115255	-1.94559	2.13776	-9.2973	4.47e-17	1.49385e-15	28.2303	TRUE	protein_coding	REEP6
ENSG00000130159	0.811657	5.64107	9.31609	3.96503e-17	1.3422e-15	28.1986	TRUE	protein_coding	ECSIT
ENSG00000260400	0.718865	3.5665	9.30097	4.36666e-17	1.46441e-15	28.1955	TRUE	sense_overlapping
ENSG00000198429	0.986218	1.78838	9.29236	4.61299e-17	1.53807e-15	28.1907	TRUE	protein_coding	ZNF69
ENSG00000284518	-0.706451	0.760529	-9.28803	4.74208e-17	1.57929e-15	28.182	TRUE	miRNA	MIR4658
ENSG00000160087	-0.595523	5.28241	-9.30687	4.20539e-17	1.41526e-15	28.1668	TRUE	protein_coding	UBE2J2
ENSG00000116809	-0.520601	5.05151	-9.30263	4.32056e-17	1.45063e-15	28.1493	TRUE	protein_coding	ZBTB17
ENSG00000117751	-0.608489	5.04732	-9.30061	4.37656e-17	1.46602e-15	28.1385	TRUE	protein_coding	PPP1R8
ENSG00000117859	-0.648243	6.03169	-9.30348	4.29716e-17	1.44446e-15	28.1203	TRUE	protein_coding	OSBPL9
ENSG00000137124	0.861644	4.62917	9.29631	4.49823e-17	1.50155e-15	28.1114	TRUE	protein_coding	ALDH1B1
ENSG00000235885	-1.68102	3.1483	-9.27768	5.06566e-17	1.68123e-15	28.0854	TRUE	lincRNA	LINC01828
ENSG00000105193	1.08446	8.63724	9.29764	4.46018e-17	1.4923e-15	28.0796	TRUE	protein_coding	RPS16
ENSG00000171608	-1.41056	4.95741	-9.28758	4.75582e-17	1.58204e-15	28.078	TRUE	protein_coding	PIK3CD
ENSG00000056277	0.693248	3.33656	9.27888	5.02695e-17	1.6703e-15	28.0672	TRUE	protein_coding	ZNF280C
ENSG00000228452	-0.770158	1.00431	-9.26372	5.53677e-17	1.81461e-15	28.0288	TRUE	antisense_RNA
ENSG00000138777	0.715101	4.22058	9.27735	5.07603e-17	1.68273e-15	28.0145	TRUE	protein_coding	PPA2
ENSG00000141744	-2.05968	1.88491	-9.26146	5.61693e-17	1.83671e-15	28.0108	TRUE	protein_coding	PNMT
ENSG00000255310	0.866892	3.39661	9.27028	5.31e-17	1.75224e-15	28.0086	TRUE	sense_intronic
ENSG00000196205	1.03308	3.16314	9.26795	5.38951e-17	1.77644e-15	28.0016	TRUE	processed_pseudogene	EEF1A1P5
ENSG00000127125	-0.746321	3.87739	-9.26521	5.48425e-17	1.80355e-15	27.976	TRUE	protein_coding	PPCS
ENSG00000267352	-0.947094	3.92574	-9.26343	5.54687e-17	1.81586e-15	27.9652	TRUE	processed_pseudogene
ENSG00000233175	-1.11807	4.14552	-9.26444	5.51122e-17	1.81036e-15	27.9645	TRUE	antisense_RNA
ENSG00000167088	0.757145	5.70429	9.27578	5.12715e-17	1.69773e-15	27.9433	TRUE	protein_coding	SNRPD1
ENSG00000137154	1.14278	9.73768	9.27156	5.26677e-17	1.74196e-15	27.9307	TRUE	protein_coding	RPS6
ENSG00000275035	-0.787745	5.24226	-9.26726	5.41319e-17	1.78221e-15	27.923	TRUE	protein_coding	CCDC92
ENSG00000127463	-0.51329	6.00101	-9.27122	5.2782e-17	1.74374e-15	27.9164	TRUE	protein_coding	EMC1
ENSG00000133863	2.17666	1.45284	9.24516	6.23125e-17	2.02382e-15	27.8969	TRUE	protein_coding	TEX15
ENSG00000069424	-1.07638	5.2776	-9.25736	5.76543e-17	1.87888e-15	27.8654	TRUE	protein_coding	KCNAB2
ENSG00000075151	-0.516088	6.45439	-9.2638	5.53394e-17	1.81461e-15	27.861	TRUE	protein_coding	EIF4G3
ENSG00000151014	0.708753	2.82121	9.24175	6.3678e-17	2.0589e-15	27.8525	TRUE	protein_coding	NOCT
ENSG00000147403	0.976392	10.0069	9.25757	5.75785e-17	1.87853e-15	27.846	TRUE	protein_coding	RPL10
ENSG00000164292	0.94192	6.23806	9.25782	5.74866e-17	1.87766e-15	27.8216	TRUE	protein_coding	RHOBTB3
ENSG00000162517	-0.77	5.37652	-9.2485	6.10018e-17	1.98349e-15	27.7988	TRUE	protein_coding	PEF1
ENSG00000108946	-0.632367	8.15327	-9.24909	6.07732e-17	1.97829e-15	27.7653	TRUE	protein_coding	PRKAR1A
ENSG00000073536	0.694805	5.25957	9.24389	6.28181e-17	2.03795e-15	27.756	TRUE	protein_coding	NLE1
ENSG00000213338	-1.88211	-1.91019	-9.24246	6.33931e-17	2.05199e-15	27.733	TRUE	processed_pseudogene	ATF4P1
ENSG00000273041	-1.88211	-1.91019	-9.24246	6.33931e-17	2.05199e-15	27.733	TRUE	processed_pseudogene	ATF4P2
ENSG00000006377	3.07269	-0.0509804	9.2126	7.66521e-17	2.45091e-15	27.7134	TRUE	protein_coding	DLX6
ENSG00000282661	-1.74443	-0.479862	-9.21571	7.51504e-17	2.40824e-15	27.7019	TRUE	lincRNA
ENSG00000162415	-0.91496	4.71948	-9.225	7.08406e-17	2.27772e-15	27.6862	TRUE	protein_coding	ZSWIM5
ENSG00000160055	-0.901114	2.8013	-9.21222	7.6836e-17	2.45407e-15	27.6799	TRUE	protein_coding	TMEM234
ENSG00000128694	0.629701	3.59751	9.21748	7.4311e-17	2.38399e-15	27.6718	TRUE	protein_coding	OSGEPL1
ENSG00000164105	0.829329	3.99735	9.22048	7.29041e-17	2.34146e-15	27.6681	TRUE	protein_coding	SAP30
ENSG00000167513	1.29082	5.42042	9.22906	6.90344e-17	2.22461e-15	27.6564	TRUE	protein_coding	CDT1
ENSG00000127995	-0.819475	6.37421	-9.22988	6.86758e-17	2.2168e-15	27.6518	TRUE	protein_coding	CASD1
ENSG00000179542	2.52503	1.08619	9.20482	8.05374e-17	2.56377e-15	27.6515	TRUE	protein_coding	SLITRK4
ENSG00000156299	0.806126	5.40568	9.22723	6.9841e-17	2.24808e-15	27.646	TRUE	protein_coding	TIAM1
ENSG00000139514	0.694629	6.74619	9.22979	6.87153e-17	2.2168e-15	27.642	TRUE	protein_coding	SLC7A1
ENSG00000272970	-1.31821	-0.230981	-9.19727	8.44957e-17	2.68681e-15	27.605	TRUE	lincRNA
ENSG00000277476	-0.54032	5.81531	-9.21517	7.54065e-17	2.41376e-15	27.5695	TRUE	lincRNA
ENSG00000173905	1.02194	4.87533	9.20997	7.79444e-17	2.48672e-15	27.5565	TRUE	protein_coding	GOLIM4
ENSG00000093217	1.07925	2.59416	9.19069	8.81026e-17	2.78921e-15	27.5366	TRUE	protein_coding	XYLB
ENSG00000140470	1.69444	3.02356	9.19412	8.61998e-17	2.73798e-15	27.5365	TRUE	protein_coding	ADAMTS17
ENSG00000111834	-1.3549	0.8771	-9.1824	9.28632e-17	2.92577e-15	27.5255	TRUE	protein_coding	RSPH4A
ENSG00000215795	-2.29787	-0.814506	-9.19248	8.71055e-17	2.76067e-15	27.5226	TRUE	processed_pseudogene
ENSG00000182986	0.747992	5.50606	9.20608	7.98946e-17	2.54612e-15	27.5104	TRUE	protein_coding	ZNF320
ENSG00000196345	0.738695	2.94114	9.18202	9.30895e-17	2.92577e-15	27.4751	TRUE	protein_coding	ZKSCAN7
ENSG00000281894	0.738695	2.94114	9.18202	9.30895e-17	2.92577e-15	27.4751	TRUE	protein_coding	ZKSCAN7
ENSG00000130517	-1.29357	4.18784	-9.1827	9.26866e-17	2.9247e-15	27.4534	TRUE	protein_coding	PGPEP1
ENSG00000207304	0.96737	1.00227	9.17214	9.91124e-17	3.10033e-15	27.4526	TRUE	snoRNA	SNORA8
ENSG00000108179	0.735851	5.25842	9.19314	8.67404e-17	2.75212e-15	27.4373	TRUE	protein_coding	PPIF
ENSG00000072756	0.69272	4.01432	9.18153	9.33805e-17	2.93056e-15	27.4248	TRUE	protein_coding	TRNT1
ENSG00000261236	0.732392	6.42287	9.18698	9.02035e-17	2.85259e-15	27.3749	TRUE	protein_coding	BOP1
ENSG00000203875	1.06896	5.60999	9.18196	9.31263e-17	2.92577e-15	27.3558	TRUE	processed_transcript	SNHG5
ENSG00000230565	0.517574	2.93825	9.16047	1.06731e-16	3.32781e-15	27.3429	TRUE	antisense_RNA	ZNF32-AS2
ENSG00000145592	0.982359	9.0631	9.17747	9.58139e-17	3.0004e-15	27.3293	TRUE	protein_coding	RPL37
ENSG00000275543	2.34881	1.84982	9.15537	1.10245e-16	3.43367e-15	27.3263	TRUE	protein_coding	MPV17L
ENSG00000232892	-3.26805	-1.76216	-9.17762	9.57284e-17	3.0004e-15	27.3242	TRUE	antisense_RNA
ENSG00000272798	1.55703	-1.09072	9.15032	1.13831e-16	3.54154e-15	27.3142	TRUE	lincRNA
ENSG00000224986	-1.94611	-3.25107	-9.18485	9.14326e-17	2.88829e-15	27.289	TRUE	processed_pseudogene	PPP1R8P1
ENSG00000154743	0.626167	3.39455	9.1494	1.14496e-16	3.55839e-15	27.2554	TRUE	protein_coding	TSEN2
ENSG00000132694	-0.575968	6.95965	-9.1675	1.02074e-16	3.18951e-15	27.252	TRUE	protein_coding	ARHGEF11
ENSG00000126767	0.545774	4.99229	9.16153	1.0602e-16	3.30921e-15	27.2512	TRUE	protein_coding	ELK1
ENSG00000265282	-2.07549	0.588971	-9.13364	1.26529e-16	3.89042e-15	27.2219	TRUE	lincRNA
ENSG00000229893	-0.889657	1.98157	-9.13507	1.25387e-16	3.8677e-15	27.2151	TRUE	antisense_RNA
ENSG00000171798	-3.09013	3.71689	-9.1345	1.25842e-16	3.87757e-15	27.1866	TRUE	protein_coding	KNDC1
ENSG00000112996	0.631485	4.86245	9.14852	1.15136e-16	3.57442e-15	27.1749	TRUE	protein_coding	MRPS30
ENSG00000254772	0.990254	10.7058	9.1476	1.15812e-16	3.59153e-15	27.1682	TRUE	protein_coding	EEF1G
ENSG00000140993	0.714305	3.19855	9.13283	1.27184e-16	3.90641e-15	27.159	TRUE	protein_coding	TIGD7
ENSG00000234758	-1.33311	-0.85695	-9.12631	1.32549e-16	4.05393e-15	27.1396	TRUE	antisense_RNA
ENSG00000274449	0.524443	3.06014	9.12797	1.31163e-16	4.02004e-15	27.136	TRUE	lincRNA
ENSG00000102290	2.04962	-0.628789	9.11516	1.42245e-16	4.32295e-15	27.1078	TRUE	protein_coding	PCDH11X
ENSG00000171724	-1.57614	6.97312	-9.1414	1.20453e-16	3.73147e-15	27.0949	TRUE	protein_coding	VAT1L
ENSG00000255850	0.796954	5.28221	9.13835	1.22811e-16	3.79814e-15	27.0929	TRUE	antisense_RNA	TMEM5-AS1
ENSG00000254726	0.930595	7.30216	9.13827	1.22869e-16	3.79814e-15	27.0682	TRUE	protein_coding	MEX3A
ENSG00000112306	1.0593	8.65363	9.13605	1.24612e-16	3.84788e-15	27.065	TRUE	protein_coding	RPS12
ENSG00000236266	-1.26113	0.868516	-9.10782	1.49016e-16	4.50499e-15	27.0629	TRUE	antisense_RNA
ENSG00000130940	-2.5856	4.85387	-9.11986	1.38071e-16	4.20496e-15	27.0562	TRUE	protein_coding	CASZ1
ENSG00000086848	0.617508	5.01279	9.13054	1.29037e-16	3.95909e-15	27.0557	TRUE	protein_coding	ALG9
ENSG00000166037	0.75691	5.80948	9.13379	1.26411e-16	3.89042e-15	27.0499	TRUE	protein_coding	CEP57
ENSG00000174460	-1.32	5.02531	-9.12288	1.35461e-16	4.13858e-15	27.0404	TRUE	protein_coding	ZCCHC12
ENSG00000171135	0.786929	4.4339	9.12196	1.36251e-16	4.15831e-15	27.0288	TRUE	protein_coding	JAGN1
ENSG00000099800	0.833556	5.435	9.12705	1.31923e-16	4.03906e-15	27.0171	TRUE	protein_coding	TIMM13
ENSG00000112242	0.915577	4.9732	9.12007	1.37892e-16	4.20396e-15	26.9899	TRUE	protein_coding	E2F3
ENSG00000248362	-1.70417	-1.81938	-9.11604	1.41459e-16	4.30361e-15	26.9802	TRUE	antisense_RNA
ENSG00000273494	-0.662946	4.39695	-9.10632	1.50434e-16	4.53915e-15	26.9558	TRUE	protein_coding	PANK4
ENSG00000160051	-0.78377	2.82683	-9.09441	1.62222e-16	4.87866e-15	26.9445	TRUE	protein_coding	IQCC
ENSG00000107833	0.982259	3.66652	9.10135	1.55241e-16	4.6736e-15	26.9383	TRUE	protein_coding	NPM3
ENSG00000183010	0.919223	6.19749	9.1145	1.42838e-16	4.33642e-15	26.9231	TRUE	protein_coding	PYCR1
ENSG00000120800	0.649432	4.76489	9.10589	1.50843e-16	4.54593e-15	26.9128	TRUE	protein_coding	UTP20
ENSG00000258334	-2.17308	7.86737	-9.1122	1.44936e-16	4.39547e-15	26.9097	TRUE	antisense_RNA
ENSG00000269190	1.60384	2.49029	9.0901	1.66697e-16	4.99762e-15	26.908	TRUE	protein_coding	FBXO17
ENSG00000282954	1.60384	2.49029	9.0901	1.66697e-16	4.99762e-15	26.908	TRUE	protein_coding	FBXO17
ENSG00000089157	1.08331	10.3276	9.1063	1.50461e-16	4.53915e-15	26.9039	TRUE	protein_coding	RPLP0
ENSG00000118181	1.21567	7.04096	9.11153	1.45554e-16	4.40495e-15	26.9011	TRUE	protein_coding	RPS25
ENSG00000280831	1.21567	7.04096	9.11153	1.45554e-16	4.40495e-15	26.9011	TRUE	protein_coding	RPS25
ENSG00000233476	1.03691	1.87957	9.08372	1.73564e-16	5.19269e-15	26.888	TRUE	processed_pseudogene	EEF1A1P6
ENSG00000091106	-0.883136	1.55045	-9.07417	1.8438e-16	5.48782e-15	26.8441	TRUE	protein_coding	NLRC4
ENSG00000160838	-1.90903	1.42207	-9.07283	1.85941e-16	5.51722e-15	26.8439	TRUE	protein_coding	LRRC71
ENSG00000236540	-0.527275	3.04839	-9.07318	1.85533e-16	5.51077e-15	26.8047	TRUE	antisense_RNA
ENSG00000126953	0.74319	2.86681	9.07376	1.84849e-16	5.49613e-15	26.8031	TRUE	protein_coding	TIMM8A
ENSG00000203877	0.823363	3.3947	9.07479	1.83656e-16	5.47191e-15	26.7879	TRUE	protein_coding	RIPPLY2
ENSG00000182979	0.648089	7.35964	9.09336	1.63301e-16	4.90601e-15	26.7869	TRUE	protein_coding	MTA1
ENSG00000203643	0.705911	-0.485373	9.06165	1.99561e-16	5.87299e-15	26.7771	TRUE	antisense_RNA
ENSG00000267278	-0.817989	3.33095	-9.06879	1.90756e-16	5.63687e-15	26.7708	TRUE	antisense_RNA	MAP3K14-AS1
ENSG00000136546	-2.42528	4.08694	-9.06908	1.90411e-16	5.63244e-15	26.7624	TRUE	protein_coding	SCN7A
ENSG00000008130	-0.588954	5.5898	-9.0838	1.73484e-16	5.19269e-15	26.7554	TRUE	protein_coding	NADK
ENSG00000276148	0.819807	4.80821	9.08069	1.76923e-16	5.28769e-15	26.752	TRUE	antisense_RNA
ENSG00000167964	-1.52857	1.52044	-9.05803	2.04177e-16	5.99168e-15	26.7486	TRUE	protein_coding	RAB26
ENSG00000284020	1.19577	1.37124	9.05612	2.06656e-16	6.05709e-15	26.7256	TRUE	miRNA	MIR4697
ENSG00000197958	1.10296	8.62214	9.07894	1.78897e-16	5.34117e-15	26.7078	TRUE	protein_coding	RPL12
ENSG00000260916	-0.773416	4.92924	-9.06929	1.90154e-16	5.63063e-15	26.6987	TRUE	protein_coding	CCPG1
ENSG00000267665	0.598916	2.62237	9.05526	2.07785e-16	6.07939e-15	26.6967	TRUE	lincRNA
ENSG00000251556	0.603172	3.10755	9.05367	2.09885e-16	6.12681e-15	26.6711	TRUE	antisense_RNA
ENSG00000085552	1.21958	5.03874	9.06765	1.92131e-16	5.67169e-15	26.6588	TRUE	protein_coding	IGSF9
ENSG00000096088	-1.99176	-2.88688	-9.077	1.81111e-16	5.40167e-15	26.6555	TRUE	protein_coding	PGC
ENSG00000130299	0.468087	5.1826	9.06653	1.93501e-16	5.70631e-15	26.6501	TRUE	protein_coding	GTPBP3
ENSG00000279738	0.702143	8.37661	9.07035	1.88881e-16	5.59869e-15	26.6499	TRUE	sense_overlapping
ENSG00000233483	-1.17349	1.23199	-9.03968	2.29278e-16	6.64668e-15	26.6371	TRUE	antisense_RNA
ENSG00000225595	1.16389	8.67902	9.06594	1.94225e-16	5.72179e-15	26.6276	TRUE	lincRNA	LINC01623
ENSG00000266017	1.44293	0.202509	9.03629	2.34245e-16	6.77022e-15	26.6198	TRUE	miRNA	MIR4477B
ENSG00000276029	1.44293	0.202509	9.03629	2.34245e-16	6.77022e-15	26.6198	TRUE	miRNA	MIR4477A
ENSG00000101447	1.21979	3.62363	9.04823	2.17221e-16	6.33455e-15	26.6066	TRUE	protein_coding	FAM83D
ENSG00000138279	-0.660096	5.15104	-9.05513	2.07959e-16	6.07939e-15	26.5969	TRUE	protein_coding	ANXA7
ENSG00000163738	0.568519	3.79705	9.04628	2.19912e-16	6.40656e-15	26.5943	TRUE	protein_coding	MTHFD2L
ENSG00000134419	1.09601	8.89669	9.05924	2.02624e-16	5.95707e-15	26.5882	TRUE	protein_coding	RPS15A
ENSG00000166582	0.864404	6.65083	9.058	2.04217e-16	5.99168e-15	26.5667	TRUE	protein_coding	CENPV
ENSG00000131373	0.688684	3.24405	9.03627	2.34273e-16	6.77022e-15	26.5566	TRUE	protein_coding	HACL1
ENSG00000282189	0.775812	7.2113	9.05506	2.0805e-16	6.07939e-15	26.5476	TRUE	processed_transcript
ENSG00000204022	-1.75254	-1.96039	-9.0456	2.20862e-16	6.42126e-15	26.5349	TRUE	protein_coding	LIPJ
ENSG00000175182	-0.656769	5.37526	-9.04182	2.26201e-16	6.56985e-15	26.5036	TRUE	protein_coding	FAM131A
ENSG00000141367	-0.666963	8.78136	-9.04612	2.20143e-16	6.40682e-15	26.4991	TRUE	protein_coding	CLTC
ENSG00000162441	-0.640382	4.52305	-9.03326	2.3877e-16	6.89325e-15	26.4934	TRUE	protein_coding	LZIC
ENSG00000167526	1.15306	9.96085	9.03966	2.29307e-16	6.64668e-15	26.4823	TRUE	protein_coding	RPL13
ENSG00000207165	0.695069	2.95404	9.01492	2.68055e-16	7.70785e-15	26.4351	TRUE	snoRNA	SNORA70
ENSG00000158201	-0.786899	3.32062	-9.01259	2.72031e-16	7.8144e-15	26.422	TRUE	protein_coding	ABHD3
ENSG00000272899	-0.927128	2.67523	-9.0077	2.8056e-16	8.02047e-15	26.4111	TRUE	protein_coding
ENSG00000205710	-2.38852	2.65011	-9.00313	2.88758e-16	8.22931e-15	26.3927	TRUE	protein_coding	C17orf107
ENSG00000168993	1.62539	4.18809	9.01653	2.65349e-16	7.64528e-15	26.3773	TRUE	protein_coding	CPLX1
ENSG00000179630	-1.24163	2.46533	-9.00038	2.93802e-16	8.33189e-15	26.3724	TRUE	protein_coding	LACC1
ENSG00000143493	0.675234	4.96685	9.01689	2.64748e-16	7.63561e-15	26.3482	TRUE	protein_coding	INTS7
ENSG00000166261	0.747117	4.19312	9.00658	2.82543e-16	8.06206e-15	26.3233	TRUE	protein_coding	ZNF202
ENSG00000213337	0.555281	3.84242	9.00287	2.89224e-16	8.23446e-15	26.3223	TRUE	protein_coding	ANKRD39
ENSG00000239195	1.07503	0.177783	8.98706	3.19532e-16	8.99085e-15	26.3169	TRUE	snoRNA	SNORD5
ENSG00000162139	0.657313	4.47923	9.00768	2.80595e-16	8.02047e-15	26.3155	TRUE	protein_coding	NEU3
ENSG00000135127	-0.90125	5.2917	-9.01001	2.76489e-16	7.92665e-15	26.3143	TRUE	protein_coding	BICDL1
ENSG00000276855	-0.973017	3.93155	-8.99827	2.97738e-16	8.41774e-15	26.3112	TRUE	lincRNA
ENSG00000245870	1.49918	6.26985	9.01628	2.65773e-16	7.64986e-15	26.3104	TRUE	lincRNA	LINC00682
ENSG00000108107	0.914687	8.64384	9.01039	2.75833e-16	7.91571e-15	26.2798	TRUE	protein_coding	RPL28
ENSG00000135900	0.602904	4.57877	9.00257	2.89777e-16	8.24206e-15	26.279	TRUE	protein_coding	MRPL44
ENSG00000139292	2.62064	0.66494	8.98164	3.30644e-16	9.25836e-15	26.2753	TRUE	protein_coding	LGR5
ENSG00000140350	0.693099	6.92303	9.0096	2.77212e-16	7.93949e-15	26.2641	TRUE	protein_coding	ANP32A
ENSG00000107815	0.785979	4.20511	8.99648	3.01128e-16	8.49287e-15	26.2595	TRUE	protein_coding	TWNK
ENSG00000148341	-0.648277	6.37412	-9.00654	2.8261e-16	8.06206e-15	26.2532	TRUE	protein_coding	SH3GLB2
ENSG00000081665	0.44488	5.00206	9.00013	2.94277e-16	8.33716e-15	26.2444	TRUE	protein_coding	ZNF506
ENSG00000084070	-0.825627	5.62156	-9.00117	2.92343e-16	8.30685e-15	26.2434	TRUE	protein_coding	SMAP2
ENSG00000207652	0.944212	-0.00637429	8.97467	3.45484e-16	9.64578e-15	26.2423	TRUE	miRNA	MIR621
ENSG00000149256	1.87406	5.01983	8.99886	2.96642e-16	8.39594e-15	26.2315	TRUE	protein_coding	TENM4
ENSG00000162929	-0.727123	4.58059	-8.98978	3.14109e-16	8.8469e-15	26.2217	TRUE	protein_coding	KIAA1841
ENSG00000144895	0.69481	6.31584	9.00059	2.93418e-16	8.32919e-15	26.2111	TRUE	protein_coding	EIF2A
ENSG00000232110	1.2218	-0.432453	8.96746	3.61526e-16	1.00742e-14	26.1987	TRUE	antisense_RNA
ENSG00000018236	-1.77676	7.79807	-8.99813	2.97996e-16	8.41774e-15	26.1962	TRUE	protein_coding	CNTN1
ENSG00000102317	0.738849	7.09921	8.99641	3.01245e-16	8.49287e-15	26.182	TRUE	protein_coding	RBM3
ENSG00000163281	0.68276	4.19392	8.97854	3.3717e-16	9.4228e-15	26.1498	TRUE	protein_coding	GNPDA2
ENSG00000283108	1.4144	-0.979894	8.95873	3.81956e-16	1.05923e-14	26.139	TRUE	processed_transcript
ENSG00000149782	-0.830579	5.70491	-8.98428	3.2519e-16	9.13223e-15	26.1353	TRUE	protein_coding	PLCB3
ENSG00000197530	-0.743738	6.04013	-8.98525	3.23204e-16	9.08532e-15	26.1292	TRUE	protein_coding	MIB2
ENSG00000259198	1.05654	9.46222	8.98407	3.25626e-16	9.13559e-15	26.1278	TRUE	lincRNA
ENSG00000138796	0.545422	5.21499	8.98222	3.29426e-16	9.23322e-15	26.1231	TRUE	protein_coding	HADH
ENSG00000273174	-1.09522	0.0544842	-8.9531	3.95735e-16	1.09115e-14	26.1094	TRUE	antisense_RNA
ENSG00000166311	-0.818339	4.39396	-8.96884	3.5841e-16	9.997e-15	26.1036	TRUE	protein_coding	SMPD1
ENSG00000233586	-0.973783	1.83291	-8.95384	3.93901e-16	1.08817e-14	26.0958	TRUE	processed_pseudogene
ENSG00000109736	0.769949	6.36309	8.97919	3.35795e-16	9.39346e-15	26.0774	TRUE	protein_coding	MFSD10
ENSG00000215644	-4.56494	2.54302	-8.94713	4.10882e-16	1.12538e-14	26.0699	TRUE	protein_coding	GCGR
ENSG00000084072	-0.623532	4.74347	-8.96449	3.68352e-16	1.02446e-14	26.0537	TRUE	protein_coding	PPIE
ENSG00000079150	0.709269	4.12404	8.95946	3.80205e-16	1.05539e-14	26.0352	TRUE	protein_coding	FKBP7
ENSG00000212588	1.07894	-1.25716	8.94254	4.22931e-16	1.15509e-14	26.0299	TRUE	snoRNA	SNORA26
ENSG00000137547	0.821053	4.55936	8.96092	3.76736e-16	1.04677e-14	26.019	TRUE	protein_coding	MRPL15
ENSG00000163933	0.569006	4.15059	8.95559	3.89587e-16	1.07832e-14	26.0116	TRUE	protein_coding	RFT1
ENSG00000196531	0.868519	8.70444	8.96464	3.67998e-16	1.02446e-14	25.9957	TRUE	protein_coding	NACA
ENSG00000182253	-1.24044	4.94739	-8.9533	3.95233e-16	1.09081e-14	25.9868	TRUE	protein_coding	SYNM
ENSG00000266969	0.686451	2.57478	8.93971	4.3053e-16	1.17473e-14	25.9817	TRUE	antisense_RNA
ENSG00000266341	-0.730749	4.66502	-8.95036	4.02612e-16	1.10693e-14	25.9726	TRUE	antisense_RNA
ENSG00000117000	-0.699623	4.92768	-8.95209	3.98266e-16	1.09708e-14	25.9683	TRUE	protein_coding	RLF
ENSG00000121211	1.27734	2.27095	8.93298	4.49121e-16	1.22084e-14	25.9436	TRUE	protein_coding	MND1
ENSG00000176463	-1.338	5.59376	-8.95047	4.02342e-16	1.10693e-14	25.9402	TRUE	protein_coding	SLCO3A1
ENSG00000066735	1.34664	7.00802	8.95716	3.85744e-16	1.06871e-14	25.9391	TRUE	protein_coding	KIF26A
ENSG00000167257	0.6301	4.20601	8.9434	4.20642e-16	1.14993e-14	25.9319	TRUE	protein_coding	RNF214
ENSG00000284672	-2.69718	-1.03689	-8.93623	4.40055e-16	1.19732e-14	25.9263	TRUE	protein_coding
ENSG00000135406	-2.19041	8.33823	-8.9543	3.9275e-16	1.08603e-14	25.9256	TRUE	protein_coding	PRPH
ENSG00000173838	-2.03952	-0.306858	-8.92211	4.80884e-16	1.30472e-14	25.9021	TRUE	protein_coding	MARCH10
ENSG00000147604	1.0387	9.49831	8.94727	4.10532e-16	1.12538e-14	25.8996	TRUE	protein_coding	RPL7
ENSG00000270533	-1.38118	1.06843	-8.91837	4.92342e-16	1.3333e-14	25.8929	TRUE	transcribed_processed_pseudogene
ENSG00000135677	-0.671049	6.70467	-8.94855	4.0722e-16	1.11854e-14	25.8882	TRUE	protein_coding	GNS
ENSG00000215021	0.80502	7.55905	8.94748	4.09985e-16	1.12506e-14	25.879	TRUE	protein_coding	PHB2
ENSG00000282917	0.830347	1.11011	8.91781	4.94062e-16	1.3367e-14	25.8771	TRUE	antisense_RNA
ENSG00000155506	0.508332	8.43863	8.94374	4.19735e-16	1.14854e-14	25.8616	TRUE	protein_coding	LARP1
ENSG00000139343	0.812423	5.02082	8.93679	4.385e-16	1.19422e-14	25.8471	TRUE	protein_coding	SNRPF
ENSG00000272296	1.03894	-0.153029	8.90917	5.21622e-16	1.39556e-14	25.8407	TRUE	snoRNA	SNORD96A
ENSG00000171914	-1.43493	6.69945	-8.93899	4.32478e-16	1.17893e-14	25.8358	TRUE	protein_coding	TLN2
ENSG00000273987	-1.70307	-1.27266	-8.91435	5.04938e-16	1.35848e-14	25.8081	TRUE	sense_intronic
ENSG00000160050	-0.754284	4.00423	-8.91647	4.98229e-16	1.34419e-14	25.7982	TRUE	protein_coding	CCDC28B
ENSG00000230796	-2.17692	-2.04609	-8.92583	4.69793e-16	1.27583e-14	25.7888	TRUE	unprocessed_pseudogene
ENSG00000253806	0.970492	1.91473	8.90281	5.4287e-16	1.44837e-14	25.7685	TRUE	antisense_RNA
ENSG00000278318	1.45136	3.32571	8.9102	5.18268e-16	1.38822e-14	25.7616	TRUE	protein_coding	ZNF229
ENSG00000118733	3.75421	1.5288	8.90248	5.44006e-16	1.45006e-14	25.7603	TRUE	protein_coding	OLFM3
ENSG00000165185	0.835167	4.64975	8.91579	5.0037e-16	1.34871e-14	25.7343	TRUE	protein_coding	KIAA1958
ENSG00000176490	2.95042	3.72239	8.91016	5.18398e-16	1.38822e-14	25.7313	TRUE	protein_coding	DIRAS1
ENSG00000282961	-0.545732	5.93281	-8.91939	4.89196e-16	1.32602e-14	25.7203	TRUE	lincRNA	PRNCR1
ENSG00000116830	0.853377	4.73504	8.91367	5.0709e-16	1.363e-14	25.7167	TRUE	protein_coding	TTF2
ENSG00000197756	1.06516	9.31407	8.91761	4.94683e-16	1.33713e-14	25.7129	TRUE	protein_coding	RPL37A
ENSG00000137818	1.0283	8.92772	8.91724	4.95854e-16	1.33904e-14	25.705	TRUE	protein_coding	RPLP1
ENSG00000184220	0.592491	5.2654	8.91471	5.03786e-16	1.35665e-14	25.7017	TRUE	protein_coding	CMSS1
ENSG00000146535	-0.530866	6.26365	-8.91303	5.09136e-16	1.36722e-14	25.673	TRUE	protein_coding	GNA12
ENSG00000130821	0.843098	5.83111	8.91113	5.15246e-16	1.38235e-14	25.6623	TRUE	protein_coding	SLC6A8
ENSG00000240567	1.07116	3.40117	8.89267	5.7858e-16	1.53654e-14	25.6551	TRUE	lincRNA	LINC02067
ENSG00000107902	-1.04443	2.42092	-8.88242	6.17012e-16	1.63559e-14	25.6441	TRUE	protein_coding	LHPP
ENSG00000127603	-0.618538	7.71616	-8.90895	5.22346e-16	1.3962e-14	25.6392	TRUE	protein_coding	MACF1
ENSG00000186907	1.61828	3.02951	8.88781	5.96514e-16	1.58271e-14	25.6341	TRUE	protein_coding	RTN4RL2
ENSG00000110931	0.611537	6.51426	8.90423	5.3807e-16	1.4369e-14	25.6108	TRUE	protein_coding	CAMKK2
ENSG00000117597	0.63608	4.91014	8.89575	5.67491e-16	1.50848e-14	25.5991	TRUE	protein_coding	DIEXF
ENSG00000078804	-0.785953	5.66085	-8.89757	5.61033e-16	1.49269e-14	25.598	TRUE	protein_coding	TP53INP2
ENSG00000135312	-3.04645	0.339812	-8.87136	6.61348e-16	1.7467e-14	25.5978	TRUE	protein_coding	HTR1B
ENSG00000134910	0.627104	6.12447	8.89843	5.58011e-16	1.48602e-14	25.5788	TRUE	protein_coding	STT3A
ENSG00000153930	-2.89374	1.08816	-8.86629	6.82699e-16	1.80144e-14	25.5787	TRUE	protein_coding	ANKFN1
ENSG00000166908	-0.865134	4.50084	-8.8795	6.28413e-16	1.66276e-14	25.5458	TRUE	protein_coding	PIP4K2C
ENSG00000204178	-0.532764	5.72559	-8.8812	6.21748e-16	1.64663e-14	25.49	TRUE	protein_coding	TMEM57
ENSG00000116151	-0.731585	2.88098	-8.85693	7.23965e-16	1.90336e-14	25.4736	TRUE	protein_coding	MORN1
ENSG00000105426	0.751598	8.08164	8.87773	6.35436e-16	1.6798e-14	25.4497	TRUE	protein_coding	PTPRS
ENSG00000120669	1.27701	0.263125	8.84086	8.00692e-16	2.0899e-14	25.4174	TRUE	protein_coding	SOHLH2
ENSG00000185274	2.03064	2.20149	8.84763	7.67401e-16	2.01085e-14	25.4125	TRUE	protein_coding	GALNT17
ENSG00000110315	-0.61453	5.14329	-8.86079	7.0666e-16	1.86126e-14	25.3899	TRUE	protein_coding	RNF141
ENSG00000072778	-0.716054	7.36325	-8.86608	6.83615e-16	1.80221e-14	25.3735	TRUE	protein_coding	ACADVL
ENSG00000243368	0.707369	2.75531	8.84188	7.95552e-16	2.08019e-14	25.3727	TRUE	antisense_RNA	MCCC1-AS1
ENSG00000022976	0.505631	4.70751	8.85701	7.23613e-16	1.90336e-14	25.371	TRUE	protein_coding	ZNF839
ENSG00000171757	0.671025	2.58776	8.83771	8.16605e-16	2.12753e-14	25.3526	TRUE	protein_coding	LRRC34
ENSG00000108018	-2.04256	5.81361	-8.84758	7.67638e-16	2.01085e-14	25.3115	TRUE	protein_coding	SORCS1
ENSG00000230487	-0.829858	4.284	-8.83749	8.1775e-16	2.12858e-14	25.2975	TRUE	lincRNA	PSMG3-AS1
ENSG00000235077	0.992775	7.17827	8.85336	7.40357e-16	1.94468e-14	25.2948	TRUE	antisense_RNA
ENSG00000198160	-0.73966	4.79275	-8.84085	8.00715e-16	2.0899e-14	25.2882	TRUE	protein_coding	MIER1
ENSG00000261771	-0.737621	4.70033	-8.83939	8.08051e-16	2.10714e-14	25.2843	TRUE	processed_transcript	DNAAF4-CCPG1
ENSG00000134287	-0.530562	7.18499	-8.85031	7.54645e-16	1.98041e-14	25.2758	TRUE	protein_coding	ARF3
ENSG00000141756	1.4014	5.68682	8.84418	7.84187e-16	2.05233e-14	25.2513	TRUE	protein_coding	FKBP10
ENSG00000135205	-1.08778	2.49946	-8.81721	9.28446e-16	2.40587e-14	25.2416	TRUE	protein_coding	CCDC146
ENSG00000282228	0.653016	3.17602	8.81704	9.29412e-16	2.40621e-14	25.2047	TRUE	protein_coding	PAM16
ENSG00000114391	1.07144	8.50167	8.83563	8.27347e-16	2.14969e-14	25.1947	TRUE	protein_coding	RPL24
ENSG00000117592	0.678182	6.26259	8.83595	8.25668e-16	2.14726e-14	25.1904	TRUE	protein_coding	PRDX6
ENSG00000178882	1.36162	1.89028	8.80594	9.96286e-16	2.57242e-14	25.1708	TRUE	protein_coding	RFLNA
ENSG00000150990	0.653541	4.65929	8.82416	8.88903e-16	2.30755e-14	25.1691	TRUE	protein_coding	DHX37
ENSG00000135632	0.604043	4.80171	8.82321	8.94226e-16	2.31928e-14	25.1563	TRUE	protein_coding	SMYD5
ENSG00000214485	1.45902	-1.6102	8.80051	1.03067e-15	2.65406e-14	25.1545	TRUE	processed_pseudogene	RPL7P1
ENSG00000259652	-0.820752	0.284336	-8.7961	1.05952e-15	2.71383e-14	25.1495	TRUE	lincRNA
ENSG00000182873	-1.07359	2.43551	-8.79725	1.0519e-15	2.6967e-14	25.1206	TRUE	antisense_RNA	PRKCZ-AS1
ENSG00000151116	-0.56735	3.5841	-8.80172	1.02289e-15	2.63876e-14	25.1075	TRUE	protein_coding	UEVLD
ENSG00000270011	0.807893	2.93871	8.79435	1.07114e-15	2.74115e-14	25.0728	TRUE	protein_coding	ZNF559-ZNF177
ENSG00000148459	0.753189	2.64671	8.79067	1.0961e-15	2.79757e-14	25.0609	TRUE	protein_coding	PDSS1
ENSG00000117016	-1.16935	7.71048	-8.81526	9.39821e-16	2.43098e-14	25.0603	TRUE	protein_coding	RIMS3
ENSG00000214389	1.58265	-1.37077	8.77451	1.2125e-15	3.06433e-14	25.0068	TRUE	processed_pseudogene	RPS3AP26
ENSG00000096063	0.60747	6.49738	8.80615	9.94952e-16	2.57127e-14	25.0042	TRUE	protein_coding	SRPK1
ENSG00000187164	-0.770405	5.74622	-8.80155	1.02402e-15	2.63931e-14	25.0009	TRUE	protein_coding	SHTN1
ENSG00000240241	1.0045	0.912639	8.7744	1.21337e-15	3.06433e-14	25	TRUE	lincRNA
ENSG00000168676	-1.02194	2.01268	-8.77534	1.20623e-15	3.05166e-14	24.9955	TRUE	protein_coding	KCTD19
ENSG00000219481	-0.863546	5.87014	-8.80031	1.03199e-15	2.6551e-14	24.9906	TRUE	protein_coding	NBPF1
ENSG00000055044	0.632695	6.05861	8.80016	1.03297e-15	2.65524e-14	24.972	TRUE	protein_coding	NOP58
ENSG00000108852	-0.893459	6.4488	-8.7983	1.04502e-15	2.68383e-14	24.9636	TRUE	protein_coding	MPP2
ENSG00000116171	-0.693493	5.07353	-8.78987	1.10154e-15	2.80897e-14	24.9578	TRUE	protein_coding	SCP2
ENSG00000136279	-0.542448	7.06579	-8.79759	1.04967e-15	2.69337e-14	24.9505	TRUE	protein_coding	DBNL
ENSG00000234277	1.124	9.017	8.79251	1.08351e-15	2.77035e-14	24.9354	TRUE	lincRNA	LINC01641
ENSG00000132321	-2.36899	1.67894	-8.76137	1.31618e-15	3.28942e-14	24.9285	TRUE	protein_coding	IQCA1
ENSG00000234797	1.5833	-0.318772	8.75972	1.32984e-15	3.31494e-14	24.9278	TRUE	processed_pseudogene	RPS3AP6
ENSG00000160193	0.611215	3.48766	8.77277	1.22578e-15	3.09298e-14	24.9187	TRUE	protein_coding	WDR4
ENSG00000096150	1.12979	7.49602	8.79182	1.08824e-15	2.77998e-14	24.9161	TRUE	protein_coding	RPS18
ENSG00000214870	-1.58908	2.40044	-8.76275	1.30494e-15	3.26983e-14	24.9135	TRUE	lincRNA
ENSG00000197429	-0.665133	2.77536	-8.76522	1.28498e-15	3.22543e-14	24.9128	TRUE	protein_coding	IPP
ENSG00000162520	-1.81584	-0.132021	-8.7578	1.34584e-15	3.34839e-14	24.9109	TRUE	protein_coding	SYNC
ENSG00000064300	-2.4364	4.59467	-8.7701	1.24635e-15	3.13118e-14	24.8976	TRUE	protein_coding	NGFR
ENSG00000143669	-0.950068	4.79139	-8.77602	1.20112e-15	3.04139e-14	24.8934	TRUE	protein_coding	LYST
ENSG00000223367	1.1294	7.50658	8.78808	1.11397e-15	2.83066e-14	24.8931	TRUE	protein_coding	RPS18
ENSG00000226225	1.1294	7.50658	8.78808	1.11397e-15	2.83066e-14	24.8931	TRUE	protein_coding	RPS18
ENSG00000231500	1.1294	7.50658	8.78808	1.11397e-15	2.83066e-14	24.8931	TRUE	protein_coding	RPS18
ENSG00000235650	1.1294	7.50658	8.78808	1.11397e-15	2.83066e-14	24.8931	TRUE	protein_coding	RPS18
ENSG00000049246	-1.10964	4.46617	-8.77247	1.22811e-15	3.09614e-14	24.8927	TRUE	protein_coding	PER3
ENSG00000228436	-0.638679	0.570425	-8.75389	1.37913e-15	3.42009e-14	24.8885	TRUE	antisense_RNA
ENSG00000186017	0.569498	4.30775	8.77037	1.24429e-15	3.12873e-14	24.8584	TRUE	protein_coding	ZNF566
ENSG00000132155	0.594545	6.73219	8.7798	1.17314e-15	2.97838e-14	24.8404	TRUE	protein_coding	RAF1
ENSG00000078808	-0.539418	6.24837	-8.77802	1.18623e-15	3.00632e-14	24.8388	TRUE	protein_coding	SDF4
ENSG00000139644	-0.530785	8.0673	-8.77922	1.17737e-15	2.9865e-14	24.8385	TRUE	protein_coding	TMBIM6
ENSG00000120656	-0.631415	3.43374	-8.7561	1.36023e-15	3.37902e-14	24.8344	TRUE	protein_coding	TAF12
ENSG00000081087	-0.676077	4.47088	-8.76146	1.31549e-15	3.28942e-14	24.8159	TRUE	protein_coding	OSTM1
ENSG00000104824	0.419111	6.86674	8.77165	1.23434e-15	3.10642e-14	24.7898	TRUE	protein_coding	HNRNPL
ENSG00000282947	0.419111	6.86674	8.77165	1.23434e-15	3.10642e-14	24.7898	TRUE	protein_coding	HNRNPL
ENSG00000283236	1.04344	2.00307	8.74334	1.47292e-15	3.63703e-14	24.7865	TRUE	transcribed_unprocessed_pseudogene
ENSG00000138685	1.05446	3.24537	8.74971	1.41554e-15	3.50736e-14	24.7823	TRUE	protein_coding	FGF2
ENSG00000019505	-2.02887	5.91787	-8.76142	1.31583e-15	3.28942e-14	24.7754	TRUE	protein_coding	SYT13
ENSG00000198689	-0.724432	5.40144	-8.7599	1.32832e-15	3.31401e-14	24.7577	TRUE	protein_coding	SLC9A6
ENSG00000071626	0.493354	6.84317	8.76284	1.3042e-15	3.26983e-14	24.7355	TRUE	protein_coding	DAZAP1
ENSG00000070495	-0.676483	6.25903	-8.7604	1.32416e-15	3.3065e-14	24.7314	TRUE	protein_coding	JMJD6
ENSG00000188486	1.1293	5.5587	8.75934	1.33303e-15	3.32002e-14	24.7305	TRUE	protein_coding	H2AFX
ENSG00000205502	-2.57274	1.46757	-8.72561	1.6451e-15	4.04486e-14	24.716	TRUE	protein_coding	C2CD4B
ENSG00000054116	-0.587624	4.56702	-8.74582	1.45032e-15	3.58736e-14	24.7126	TRUE	protein_coding	TRAPPC3
ENSG00000185619	0.538569	6.86541	8.7577	1.34674e-15	3.34839e-14	24.7038	TRUE	protein_coding	PCGF3
ENSG00000100129	0.891046	8.8487	8.75499	1.3697e-15	3.39961e-14	24.7007	TRUE	protein_coding	EIF3L
ENSG00000255468	0.55611	2.59393	8.7302	1.59872e-15	3.93756e-14	24.6938	TRUE	antisense_RNA
ENSG00000172840	0.58594	4.38653	8.74286	1.47731e-15	3.64476e-14	24.6845	TRUE	protein_coding	PDP2
ENSG00000274386	-0.728055	1.37701	-8.72146	1.68824e-15	4.13683e-14	24.677	TRUE	protein_coding	TMEM269
ENSG00000173401	-1.42115	-0.692715	-8.71856	1.71897e-15	4.20855e-14	24.6623	TRUE	protein_coding	GLIPR1L1
ENSG00000265681	1.03351	9.2024	8.74379	1.46878e-15	3.62991e-14	24.6374	TRUE	protein_coding	RPL17
ENSG00000143379	0.4654	6.67968	8.74645	1.44467e-15	3.57645e-14	24.6352	TRUE	protein_coding	SETDB1
ENSG00000179761	-1.20362	1.81332	-8.71198	1.79094e-15	4.36622e-14	24.6139	TRUE	protein_coding	PIPOX
ENSG00000250432	-1.87901	-0.550578	-8.70935	1.82051e-15	4.43456e-14	24.605	TRUE	lincRNA
ENSG00000269956	-0.753742	1.0505	-8.70852	1.82991e-15	4.4537e-14	24.6047	TRUE	antisense_RNA	MKNK1-AS1
ENSG00000165689	0.543609	5.18751	8.73576	1.54424e-15	3.80661e-14	24.6003	TRUE	protein_coding	SDCCAG3
ENSG00000244055	-0.56276	3.19834	-8.71586	1.74812e-15	4.27349e-14	24.5962	TRUE	antisense_RNA
ENSG00000269656	0.955162	-0.0263446	8.7005	1.92368e-15	4.66226e-14	24.5655	TRUE	antisense_RNA	NOP53-AS1
ENSG00000142669	-1.00514	5.41402	-8.72366	1.66523e-15	4.09046e-14	24.5401	TRUE	protein_coding	SH3BGRL3
ENSG00000108947	-1.18505	6.18618	-8.72725	1.62833e-15	4.00706e-14	24.5364	TRUE	protein_coding	EFNB3
ENSG00000225756	-1.94327	6.03441	-8.72354	1.66648e-15	4.09046e-14	24.5354	TRUE	antisense_RNA	DBH-AS1
ENSG00000107742	-1.99593	5.92116	-8.72227	1.67971e-15	4.11943e-14	24.5338	TRUE	protein_coding	SPOCK2
ENSG00000015133	1.68634	4.04436	8.71583	1.74846e-15	4.27349e-14	24.5261	TRUE	protein_coding	CCDC88C
ENSG00000274528	0.715351	0.128474	8.69341	2.01041e-15	4.84802e-14	24.5209	TRUE	sense_intronic
ENSG00000139131	0.638383	3.28212	8.70604	1.85846e-15	4.51557e-14	24.519	TRUE	protein_coding	YARS2
ENSG00000259370	-0.93497	4.4616	-8.7066	1.85198e-15	4.50362e-14	24.485	TRUE	antisense_RNA
ENSG00000180263	-1.06534	4.15204	-8.70321	1.89145e-15	4.59187e-14	24.4829	TRUE	protein_coding	FGD6
ENSG00000128563	-0.518466	5.70824	-8.71442	1.76394e-15	4.30405e-14	24.4618	TRUE	protein_coding	PRKRIP1
ENSG00000100353	0.661875	7.21555	8.7151	1.75642e-15	4.28933e-14	24.4417	TRUE	protein_coding	EIF3D
ENSG00000254236	-0.92788	0.97856	-8.67893	2.19999e-15	5.28163e-14	24.4272	TRUE	antisense_RNA
ENSG00000148985	0.680074	4.33397	8.69897	1.94208e-15	4.69108e-14	24.4169	TRUE	protein_coding	PGAP2
ENSG00000257270	0.690132	4.57475	8.70026	1.92646e-15	4.66507e-14	24.411	TRUE	antisense_RNA
ENSG00000100346	-2.97487	1.47551	-8.67243	2.29065e-15	5.4644e-14	24.3955	TRUE	protein_coding	CACNA1I
ENSG00000170175	-0.916525	1.5101	-8.67506	2.25353e-15	5.3937e-14	24.393	TRUE	protein_coding	CHRNB1
ENSG00000283946	-0.916525	1.5101	-8.67506	2.25353e-15	5.3937e-14	24.393	TRUE	protein_coding	CHRNB1
ENSG00000120438	0.623012	7.55979	8.70176	1.90855e-15	4.62948e-14	24.3607	TRUE	protein_coding	TCP1
ENSG00000221968	-0.939552	5.09975	-8.69073	2.04418e-15	4.9171e-14	24.3527	TRUE	protein_coding	FADS3
ENSG00000101236	0.491639	5.93385	8.69875	1.9447e-15	4.69349e-14	24.3503	TRUE	protein_coding	RNF24
ENSG00000145919	0.633831	6.07757	8.69911	1.94035e-15	4.69084e-14	24.3497	TRUE	protein_coding	BOD1
ENSG00000057608	0.721128	7.62876	8.69925	1.9387e-15	4.69078e-14	24.3458	TRUE	protein_coding	GDI2
ENSG00000133193	-0.605075	5.26996	-8.69084	2.04282e-15	4.9171e-14	24.3371	TRUE	protein_coding	FAM104A
ENSG00000255561	0.766006	1.67265	8.66672	2.37348e-15	5.63403e-14	24.328	TRUE	protein_coding	FDXACB1
ENSG00000221857	-1.98209	1.86641	-8.66393	2.41502e-15	5.72447e-14	24.3268	TRUE	processed_transcript
ENSG00000182700	-0.804969	3.72694	-8.67215	2.29469e-15	5.46951e-14	24.3096	TRUE	protein_coding	IGIP
ENSG00000244486	1.21003	4.10822	8.67884	2.20121e-15	5.28163e-14	24.3003	TRUE	protein_coding	SCARF2
ENSG00000109534	0.677039	3.16831	8.6692	2.33711e-15	5.55685e-14	24.2982	TRUE	protein_coding	GAR1
ENSG00000166224	-0.69626	6.73358	-8.69089	2.04214e-15	4.9171e-14	24.2968	TRUE	protein_coding	SGPL1
ENSG00000103647	-1.45962	3.90862	-8.66678	2.37256e-15	5.63403e-14	24.2771	TRUE	protein_coding	CORO2B
ENSG00000261762	-1.2623	4.7778	-8.67396	2.26905e-15	5.42184e-14	24.2748	TRUE	antisense_RNA
ENSG00000267041	0.830572	2.96601	8.66388	2.4157e-15	5.72447e-14	24.2724	TRUE	protein_coding	ZNF850
ENSG00000173826	-1.59045	2.14628	-8.65548	2.54526e-15	6.01703e-14	24.2649	TRUE	protein_coding	KCNH6
ENSG00000284135	0.956095	7.83931	8.68542	2.11293e-15	5.07826e-14	24.2629	TRUE	miRNA	MIR3654
ENSG00000091651	0.800413	4.87873	8.67625	2.23686e-15	5.3627e-14	24.2468	TRUE	protein_coding	ORC6
ENSG00000201675	0.869838	0.162097	8.64549	2.70815e-15	6.37078e-14	24.2288	TRUE	snoRNA	SNORD32A
ENSG00000167323	-0.669585	5.23699	-8.67026	2.32176e-15	5.52946e-14	24.2139	TRUE	protein_coding	STIM1
ENSG00000129625	-0.672805	6.28414	-8.67411	2.26687e-15	5.42114e-14	24.2005	TRUE	protein_coding	REEP5
ENSG00000264058	-0.827673	2.55044	-8.64745	2.67536e-15	6.30392e-14	24.2004	TRUE	protein_coding
ENSG00000123064	0.584075	5.7826	8.67251	2.28958e-15	5.4644e-14	24.1923	TRUE	protein_coding	DDX54
ENSG00000149328	1.05634	4.63633	8.66376	2.41753e-15	5.72447e-14	24.1805	TRUE	protein_coding	GLB1L2
ENSG00000227097	0.996246	4.77337	8.66276	2.43256e-15	5.75532e-14	24.168	TRUE	processed_pseudogene	RPS28P7
ENSG00000250899	0.698685	2.2756	8.64279	2.75394e-15	6.47321e-14	24.1679	TRUE	lincRNA
ENSG00000170017	-1.8197	7.48615	-8.66922	2.33689e-15	5.55685e-14	24.165	TRUE	protein_coding	ALCAM
ENSG00000100116	1.03996	2.20403	8.64212	2.76547e-15	6.48974e-14	24.1631	TRUE	protein_coding	GCAT
ENSG00000136867	-1.08238	2.42096	-8.62936	2.99332e-15	6.99031e-14	24.0952	TRUE	protein_coding	SLC31A2
ENSG00000176293	0.752684	4.82139	8.64792	2.66762e-15	6.29475e-14	24.0765	TRUE	protein_coding	ZNF135
ENSG00000091436	1.01492	4.27729	8.63955	2.80986e-15	6.58855e-14	24.0523	TRUE	protein_coding	MAP3K20
ENSG00000109606	0.566433	6.96578	8.65118	2.61406e-15	6.17462e-14	24.0493	TRUE	protein_coding	DHX15
ENSG00000103494	0.569331	4.21326	8.63714	2.85217e-15	6.68232e-14	24.0471	TRUE	protein_coding	RPGRIP1L
ENSG00000231721	-1.07693	2.39058	-8.62061	3.16031e-15	7.36241e-14	24.0427	TRUE	antisense_RNA	LINC-PINT
ENSG00000182575	-2.56989	1.11465	-8.61348	3.30329e-15	7.6707e-14	24.04	TRUE	protein_coding	NXPH3
ENSG00000076248	0.810887	5.50087	8.64616	2.69696e-15	6.34963e-14	24.0376	TRUE	protein_coding	UNG
ENSG00000100714	0.743939	5.93841	8.64782	2.66928e-15	6.29475e-14	24.0373	TRUE	protein_coding	MTHFD1
ENSG00000105364	0.624681	5.03936	8.64222	2.76374e-15	6.48974e-14	24.0322	TRUE	protein_coding	MRPL4
ENSG00000081870	-0.725971	3.96513	-8.62413	3.09208e-15	7.21511e-14	24.0038	TRUE	protein_coding	HSPB11
ENSG00000269867	0.617869	3.59143	8.6226	3.12148e-15	7.27782e-14	23.9938	TRUE	sense_intronic
ENSG00000185527	-2.01822	0.191363	-8.6053	3.47516e-15	8.03101e-14	23.9918	TRUE	protein_coding	PDE6G
ENSG00000100426	0.585283	5.84591	8.63624	2.86825e-15	6.71455e-14	23.9686	TRUE	protein_coding	ZBED4
ENSG00000138095	0.723955	7.63046	8.636	2.87252e-15	6.71908e-14	23.9579	TRUE	protein_coding	LRPPRC
ENSG00000244687	0.447347	6.55385	8.63576	2.87683e-15	6.72371e-14	23.9563	TRUE	protein_coding	UBE2V1
ENSG00000196972	-1.67555	1.8977	-8.60062	3.57744e-15	8.22128e-14	23.9383	TRUE	protein_coding	SMIM10L2B
ENSG00000237714	-1.10967	0.96024	-8.59783	3.63971e-15	8.35106e-14	23.9367	TRUE	antisense_RNA	P4HA2-AS1
ENSG00000100575	0.774081	4.33176	8.61684	3.23504e-15	7.51828e-14	23.9133	TRUE	protein_coding	TIMM9
ENSG00000129355	-1.08834	4.66793	-8.60947	3.38639e-15	7.83842e-14	23.8829	TRUE	protein_coding	CDKN2D
ENSG00000223756	1.28607	3.30113	8.60337	3.51698e-15	8.10818e-14	23.8813	TRUE	transcribed_unprocessed_pseudogene	TSSC2
ENSG00000187736	0.631659	3.43775	8.602	3.54683e-15	8.16394e-14	23.8761	TRUE	protein_coding	NHEJ1
ENSG00000133226	-0.638923	6.44443	-8.61927	3.18677e-15	7.41208e-14	23.8612	TRUE	protein_coding	SRRM1
ENSG00000141279	-0.504684	7.74096	-8.62029	3.16655e-15	7.37098e-14	23.8609	TRUE	protein_coding	NPEPPS
ENSG00000099992	-0.651217	3.79657	-8.59944	3.60354e-15	8.27465e-14	23.8606	TRUE	protein_coding	TBC1D10A
ENSG00000116885	-0.873762	1.91546	-8.58886	3.84768e-15	8.80723e-14	23.8598	TRUE	protein_coding	OSCP1
ENSG00000171403	-3.6031	-2.62993	-8.60478	3.48624e-15	8.04373e-14	23.8591	TRUE	protein_coding	KRT9
ENSG00000187840	0.985407	5.15684	8.6118	3.33774e-15	7.74448e-14	23.839	TRUE	protein_coding	EIF4EBP1
ENSG00000110171	-0.579086	5.41307	-8.6106	3.36271e-15	7.79615e-14	23.8385	TRUE	protein_coding	TRIM3
ENSG00000176261	-0.524719	3.34069	-8.5898	3.82534e-15	8.76304e-14	23.821	TRUE	protein_coding	ZBTB8OS
ENSG00000062282	1.18288	2.98899	8.59063	3.8058e-15	8.72521e-14	23.8201	TRUE	protein_coding	DGAT2
ENSG00000105176	0.535509	5.81054	8.61001	3.3751e-15	7.81857e-14	23.809	TRUE	protein_coding	URI1
ENSG00000106263	0.505533	7.69505	8.60926	3.39088e-15	7.84253e-14	23.7941	TRUE	protein_coding	EIF3B
ENSG00000262267	1.80883	0.160446	8.57049	4.31111e-15	9.79224e-14	23.7728	TRUE	lincRNA
ENSG00000160094	-0.526463	5.87026	-8.60235	3.5391e-15	8.15265e-14	23.7699	TRUE	protein_coding	ZNF362
ENSG00000106609	-0.397661	6.69817	-8.60495	3.48259e-15	8.04175e-14	23.769	TRUE	protein_coding	TMEM248
ENSG00000074266	0.640391	3.85589	8.58819	3.86368e-15	8.82983e-14	23.7685	TRUE	protein_coding	EED
ENSG00000067177	0.75554	3.88926	8.58782	3.87256e-15	8.84312e-14	23.7628	TRUE	protein_coding	PHKA1
ENSG00000116981	-2.57976	0.148434	-8.5677	4.38615e-15	9.92944e-14	23.7619	TRUE	protein_coding	NT5C1A
ENSG00000225602	-0.807758	0.525262	-8.56781	4.38323e-15	9.92944e-14	23.7608	TRUE	antisense_RNA	MTOR-AS1
ENSG00000182004	0.993144	5.72475	8.60152	3.55742e-15	8.18177e-14	23.7582	TRUE	protein_coding	SNRPE
ENSG00000258675	-3.35216	1.08839	-8.5601	4.59752e-15	1.03269e-13	23.7203	TRUE	lincRNA	LINC02308
ENSG00000198182	0.504443	4.01657	8.58127	4.03286e-15	9.18735e-14	23.719	TRUE	protein_coding	ZNF607
ENSG00000275066	-0.635306	5.22944	-8.5874	3.88262e-15	8.85906e-14	23.7068	TRUE	protein_coding	SYNRG
ENSG00000106336	1.02284	2.31763	8.56557	4.44458e-15	1.00459e-13	23.6943	TRUE	protein_coding	FBXO24
ENSG00000122557	-0.388024	4.75445	-8.58129	4.0324e-15	9.18735e-14	23.6903	TRUE	protein_coding	HERPUD2
ENSG00000151503	0.789445	5.43986	8.58866	3.8524e-15	8.81104e-14	23.688	TRUE	protein_coding	NCAPD3
ENSG00000145220	0.719669	3.18234	8.56784	4.38247e-15	9.92944e-14	23.6792	TRUE	protein_coding	LYAR
ENSG00000064545	0.511112	4.02113	8.57439	4.2084e-15	9.57212e-14	23.6767	TRUE	protein_coding	TMEM161A
ENSG00000113580	-1.22662	4.51875	-8.57046	4.31197e-15	9.79224e-14	23.6563	TRUE	protein_coding	NR3C1
ENSG00000157168	-1.3773	4.1792	-8.56387	4.4914e-15	1.01359e-13	23.6362	TRUE	protein_coding	NRG1
ENSG00000249784	1.3097	-1.80459	8.54933	4.91414e-15	1.09612e-13	23.6326	TRUE	scaRNA	SCARNA22
ENSG00000162733	1.39756	5.09752	8.57605	4.16536e-15	9.4817e-14	23.6221	TRUE	protein_coding	DDR2
ENSG00000254641	-0.564818	4.57587	-8.56535	4.45056e-15	1.00516e-13	23.6074	TRUE	sense_overlapping
ENSG00000255301	1.69701	1.70404	8.54859	4.93651e-15	1.10026e-13	23.6037	TRUE	antisense_RNA
ENSG00000123131	0.891001	4.94306	8.56799	4.37831e-15	9.92944e-14	23.5813	TRUE	protein_coding	PRDX4
ENSG00000160256	0.635295	3.60512	8.55375	4.78157e-15	1.07069e-13	23.5735	TRUE	protein_coding	FAM207A
ENSG00000082516	0.482146	5.29127	8.56726	4.39812e-15	9.94871e-14	23.5646	TRUE	protein_coding	GEMIN5
ENSG00000166924	-0.91338	5.47111	-8.56258	4.52759e-15	1.01936e-13	23.5499	TRUE	protein_coding	NYAP1
ENSG00000273403	-1.39388	-0.631757	-8.53022	5.53011e-15	1.22499e-13	23.5318	TRUE	lincRNA
ENSG00000008988	0.924858	8.61329	8.56293	4.51763e-15	1.01817e-13	23.5208	TRUE	protein_coding	RPS20
ENSG00000044446	0.518736	5.29934	8.55966	4.61005e-15	1.0347e-13	23.5176	TRUE	protein_coding	PHKA2
ENSG00000149547	0.71087	6.06414	8.56289	4.51878e-15	1.01817e-13	23.516	TRUE	protein_coding	EI24
ENSG00000237491	-0.418144	4.974	-8.55402	4.7736e-15	1.06974e-13	23.5121	TRUE	lincRNA
ENSG00000101782	-0.561732	5.96826	-8.56015	4.59614e-15	1.03269e-13	23.5098	TRUE	protein_coding	RIOK3
ENSG00000198742	-0.437315	4.67758	-8.5506	4.87578e-15	1.08841e-13	23.5089	TRUE	protein_coding	SMURF1
ENSG00000284126	-0.437315	4.67758	-8.5506	4.87578e-15	1.08841e-13	23.5089	TRUE	protein_coding	SMURF1
ENSG00000108309	-0.775873	7.96589	-8.56196	4.54495e-15	1.02247e-13	23.5054	TRUE	protein_coding	RUNDC3A
ENSG00000159648	-1.42467	1.43577	-8.52689	5.64508e-15	1.24854e-13	23.5007	TRUE	protein_coding	TEPP
ENSG00000274047	-0.634121	5.22226	-8.55281	4.8095e-15	1.07611e-13	23.4962	TRUE	protein_coding	SYNRG
ENSG00000179163	-1.52838	4.61962	-8.54245	5.12766e-15	1.1411e-13	23.4871	TRUE	protein_coding	FUCA1
ENSG00000105197	0.472956	5.83854	8.55719	4.68094e-15	1.04979e-13	23.4861	TRUE	protein_coding	TIMM50
ENSG00000215866	0.568743	1.85075	8.52549	5.69403e-15	1.2584e-13	23.4673	TRUE	lincRNA	LINC01356
ENSG00000107551	-1.33769	4.89694	-8.53989	5.20923e-15	1.15717e-13	23.452	TRUE	protein_coding	RASSF4
ENSG00000272514	-0.89905	-0.428258	-8.51491	6.07829e-15	1.3382e-13	23.447	TRUE	protein_coding	CFAP206
ENSG00000132471	-0.653691	7.38051	-8.55136	4.85289e-15	1.08498e-13	23.4395	TRUE	protein_coding	WBP2
ENSG00000120306	-1.18436	3.13631	-8.51994	5.89264e-15	1.29931e-13	23.4104	TRUE	protein_coding	CYSTM1
ENSG00000174748	0.988023	9.55771	8.53981	5.2119e-15	1.15717e-13	23.3938	TRUE	protein_coding	RPL15
ENSG00000182809	-1.03608	6.17557	-8.54084	5.17894e-15	1.15163e-13	23.3932	TRUE	protein_coding	CRIP2
ENSG00000137267	-1.08536	8.09188	-8.54339	5.09788e-15	1.13535e-13	23.393	TRUE	protein_coding	TUBB2A
ENSG00000280708	-1.02155	0.642422	-8.50419	6.494e-15	1.42537e-13	23.3766	TRUE	lincRNA
ENSG00000228043	-0.619341	0.262662	-8.50123	6.61363e-15	1.45052e-13	23.3623	TRUE	lincRNA
ENSG00000141696	0.711508	4.81919	8.52964	5.55003e-15	1.22846e-13	23.355	TRUE	protein_coding	P3H4
ENSG00000215424	0.455511	5.77942	8.53495	5.37082e-15	1.19154e-13	23.352	TRUE	antisense_RNA	MCM3AP-AS1
ENSG00000211584	-0.633612	4.16676	-8.51843	5.94757e-15	1.31042e-13	23.3477	TRUE	protein_coding	SLC48A1
ENSG00000249906	-2.35156	1.05846	-8.49712	6.78359e-15	1.48441e-13	23.3375	TRUE	antisense_RNA
ENSG00000115541	0.888496	5.77558	8.53231	5.45909e-15	1.21019e-13	23.3348	TRUE	protein_coding	HSPE1
ENSG00000184634	0.56353	6.33766	8.52493	5.71383e-15	1.26085e-13	23.2812	TRUE	protein_coding	MED12
ENSG00000197451	0.702399	7.4675	8.52505	5.70955e-15	1.26085e-13	23.2795	TRUE	protein_coding	HNRNPAB
ENSG00000277692	-1.18512	-0.63601	-8.48564	7.28089e-15	1.58243e-13	23.2668	TRUE	lincRNA
ENSG00000181218	1.19899	4.62164	8.51344	6.13361e-15	1.34935e-13	23.2631	TRUE	protein_coding	HIST3H2A
ENSG00000165355	-0.570802	3.37678	-8.49592	6.83394e-15	1.4943e-13	23.25	TRUE	protein_coding	FBXO33
ENSG00000139714	-0.877302	1.63623	-8.48582	7.27303e-15	1.58191e-13	23.2427	TRUE	protein_coding	MORN3
ENSG00000110002	-1.80098	2.66973	-8.48886	7.13778e-15	1.55484e-13	23.2416	TRUE	protein_coding	VWA5A
ENSG00000283020	1.40888	-0.0632529	8.4788	7.59464e-15	1.64073e-13	23.2244	TRUE	unprocessed_pseudogene
ENSG00000205622	-0.979785	-2.00824	-8.48933	7.11747e-15	1.55159e-13	23.2218	TRUE	lincRNA
ENSG00000162885	0.782628	2.17142	8.48193	7.4494e-15	1.61419e-13	23.194	TRUE	protein_coding	B3GALNT2
ENSG00000282880	0.782628	2.17142	8.48193	7.4494e-15	1.61419e-13	23.194	TRUE	protein_coding	B3GALNT2
ENSG00000272909	0.481692	3.62305	8.49016	7.08098e-15	1.54597e-13	23.1888	TRUE	antisense_RNA
ENSG00000166974	-0.698232	7.04395	-8.50998	6.26635e-15	1.3775e-13	23.1885	TRUE	protein_coding	MAPRE2
ENSG00000135535	-0.640149	6.33244	-8.50515	6.45583e-15	1.41807e-13	23.167	TRUE	protein_coding	CD164
ENSG00000015475	0.679781	5.02819	8.49991	6.66796e-15	1.46022e-13	23.1642	TRUE	protein_coding	BID
ENSG00000167658	0.862384	11.4966	8.49502	6.87207e-15	1.50149e-13	23.1572	TRUE	protein_coding	EEF2
ENSG00000161542	-0.506837	5.8862	-8.5001	6.65982e-15	1.45954e-13	23.1458	TRUE	protein_coding	PRPSAP1
ENSG00000204519	0.896464	3.95807	8.48712	7.21499e-15	1.57047e-13	23.1443	TRUE	protein_coding	ZNF551
ENSG00000183655	0.76958	3.97749	8.48267	7.41542e-15	1.60929e-13	23.1181	TRUE	protein_coding	KLHL25
ENSG00000185813	-0.872717	4.80511	-8.48267	7.41565e-15	1.60929e-13	23.0984	TRUE	protein_coding	PCYT2
ENSG00000260572	0.870268	1.03982	8.4604	8.50577e-15	1.82662e-13	23.0913	TRUE	antisense_RNA
ENSG00000171858	1.17368	8.00024	8.48969	7.10176e-15	1.54933e-13	23.0693	TRUE	protein_coding	RPS21
ENSG00000117543	0.72514	4.68249	8.48122	7.48198e-15	1.62003e-13	23.0679	TRUE	protein_coding	DPH5
ENSG00000275591	0.949693	2.68479	8.46161	8.44299e-15	1.81449e-13	23.0529	TRUE	protein_coding	XKR5
ENSG00000163683	-0.655553	5.01032	-8.47587	7.73288e-15	1.66934e-13	23.0401	TRUE	protein_coding	SMIM14
ENSG00000277147	-0.499843	5.52261	-8.47923	7.57439e-15	1.63758e-13	23.032	TRUE	lincRNA	LINC00869
ENSG00000197753	-0.781683	2.36931	-8.45234	8.9385e-15	1.91385e-13	23.0218	TRUE	protein_coding	LHFPL5
ENSG00000167555	0.828234	5.79702	8.48077	7.5028e-15	1.62332e-13	23.0209	TRUE	protein_coding	ZNF528
ENSG00000114541	1.1751	4.09359	8.46738	8.14833e-15	1.75509e-13	23.0128	TRUE	protein_coding	FRMD4B
ENSG00000074803	-1.76319	-0.803151	-8.44133	9.56489e-15	2.04493e-13	22.9911	TRUE	protein_coding	SLC12A1
ENSG00000136436	-0.73129	5.34509	-8.46853	8.09042e-15	1.74392e-13	22.9796	TRUE	protein_coding	CALCOCO2
ENSG00000225057	-0.459023	5.42343	-8.46989	8.02304e-15	1.73068e-13	22.9788	TRUE	processed_transcript
ENSG00000185917	0.402954	4.49704	8.46354	8.34318e-15	1.79571e-13	22.9755	TRUE	protein_coding	SETD4
ENSG00000181924	0.766587	4.39926	8.4623	8.40681e-15	1.80806e-13	22.969	TRUE	protein_coding	COA4
ENSG00000186230	0.826948	2.81108	8.44797	9.18229e-15	1.96459e-13	22.9671	TRUE	protein_coding	ZNF749
ENSG00000122507	-0.583254	3.95745	-8.45288	8.90911e-15	1.90897e-13	22.9612	TRUE	protein_coding	BBS9
ENSG00000184709	2.07081	-0.996129	8.42698	1.04475e-14	2.21883e-13	22.9214	TRUE	protein_coding	LRRC26
ENSG00000250659	0.831465	-0.283219	8.42581	1.05226e-14	2.23314e-13	22.9112	TRUE	antisense_RNA
ENSG00000106341	-5.18883	-0.639028	-8.43655	9.85007e-15	2.10123e-13	22.905	TRUE	protein_coding	PPP1R17
ENSG00000180881	-0.708354	3.58065	-8.43899	9.70355e-15	2.07304e-13	22.8982	TRUE	protein_coding	CAPS2
ENSG00000117298	-0.92123	6.23552	-8.45969	8.54293e-15	1.83323e-13	22.8964	TRUE	protein_coding	ECE1
ENSG00000123454	-2.41774	8.86797	-8.45401	8.84713e-15	1.8971e-13	22.856	TRUE	protein_coding	DBH
ENSG00000156508	0.862998	13.0333	8.43665	9.84424e-15	2.10123e-13	22.835	TRUE	protein_coding	EEF1A1
ENSG00000167554	0.732771	3.21014	8.41525	1.12278e-14	2.37406e-13	22.7534	TRUE	protein_coding	ZNF610
ENSG00000175170	-1.1281	2.06169	-8.40442	1.20003e-14	2.52444e-13	22.7439	TRUE	protein_coding	FAM182B
ENSG00000226074	-2.32364	-1.3594	-8.40565	1.19098e-14	2.5109e-13	22.7383	TRUE	transcribed_unprocessed_pseudogene	PRSS44
ENSG00000183527	0.678155	3.76954	8.41728	1.10889e-14	2.3464e-13	22.7361	TRUE	protein_coding	PSMG1
ENSG00000071073	-0.661862	5.42947	-8.42831	1.03619e-14	2.20389e-13	22.7304	TRUE	protein_coding	MGAT4A
ENSG00000117360	0.544793	6.10969	8.43315	1.00584e-14	2.14408e-13	22.7265	TRUE	protein_coding	PRPF3
ENSG00000204856	0.742871	4.82793	8.42547	1.05447e-14	2.23618e-13	22.722	TRUE	protein_coding	FAM216A
ENSG00000105438	0.555734	6.61644	8.4318	1.01425e-14	2.16042e-13	22.7131	TRUE	protein_coding	KDELR1
ENSG00000132670	-0.516111	6.82939	-8.43141	1.01665e-14	2.16392e-13	22.7119	TRUE	protein_coding	PTPRA
ENSG00000170837	1.62565	4.41732	8.42117	1.08269e-14	2.29264e-13	22.7118	TRUE	protein_coding	GPR27
ENSG00000273293	-1.92503	-1.69101	-8.40275	1.21241e-14	2.54352e-13	22.7088	TRUE	lincRNA
ENSG00000102743	0.799208	2.78892	8.40481	1.19715e-14	2.52023e-13	22.7079	TRUE	protein_coding	SLC25A15
ENSG00000239521	-0.777895	6.31556	-8.42735	1.04233e-14	2.21532e-13	22.6966	TRUE	protein_coding	GATS
ENSG00000186787	0.599729	2.94803	8.40327	1.20851e-14	2.53857e-13	22.6947	TRUE	protein_coding	SPIN2B
ENSG00000275338	0.510696	5.46572	8.42397	1.06426e-14	2.25528e-13	22.6868	TRUE	protein_coding	RAB11FIP3
ENSG00000176476	0.737642	4.0957	8.41196	1.14575e-14	2.41908e-13	22.6832	TRUE	protein_coding	SGF29
ENSG00000241014	-0.729892	2.4154	-8.38792	1.32792e-14	2.77324e-13	22.6321	TRUE	processed_transcript
ENSG00000135372	0.463654	5.60247	8.41417	1.13027e-14	2.38815e-13	22.6233	TRUE	protein_coding	NAT10
ENSG00000186205	0.666693	4.62521	8.40499	1.19582e-14	2.51926e-13	22.61	TRUE	protein_coding	MARC1
ENSG00000213024	0.493507	6.64099	8.41174	1.14726e-14	2.42048e-13	22.5915	TRUE	protein_coding	NUP62
ENSG00000230444	-2.64397	0.692852	-8.37147	1.46887e-14	3.04449e-13	22.5897	TRUE	processed_pseudogene	TFAMP1
ENSG00000243335	-0.608715	5.53815	-8.40425	1.20128e-14	2.52523e-13	22.5789	TRUE	protein_coding	KCTD7
ENSG00000166272	-0.535474	5.40608	-8.40272	1.21263e-14	2.54352e-13	22.574	TRUE	protein_coding	WBP1L
ENSG00000099785	-0.762992	3.68605	-8.38445	1.3565e-14	2.82679e-13	22.5649	TRUE	protein_coding	MARCH2
ENSG00000149557	1.48171	4.88258	8.39939	1.23769e-14	2.59421e-13	22.5579	TRUE	protein_coding	FEZ1
ENSG00000284713	-2.24464	2.63925	-8.37164	1.46732e-14	3.04449e-13	22.5404	TRUE	protein_coding
ENSG00000205054	1.14921	1.21964	8.36927	1.48876e-14	3.08155e-13	22.5378	TRUE	processed_transcript	LINC01121
ENSG00000223557	0.510812	0.315546	8.36449	1.53302e-14	3.14242e-13	22.5339	TRUE	processed_transcript
ENSG00000224766	0.510812	0.315546	8.36449	1.53302e-14	3.14242e-13	22.5339	TRUE	processed_transcript
ENSG00000231869	0.510812	0.315546	8.36449	1.53302e-14	3.14242e-13	22.5339	TRUE	processed_transcript
ENSG00000232266	0.510812	0.315546	8.36449	1.53302e-14	3.14242e-13	22.5339	TRUE	processed_transcript
ENSG00000233649	0.510812	0.315546	8.36449	1.53302e-14	3.14242e-13	22.5339	TRUE	processed_transcript
ENSG00000236903	0.510812	0.315546	8.36449	1.53302e-14	3.14242e-13	22.5339	TRUE	processed_transcript
ENSG00000164002	-0.563803	3.46812	-8.3777	1.41384e-14	2.93992e-13	22.532	TRUE	protein_coding	EXO5
ENSG00000206799	0.892331	0.0171931	8.36319	1.54531e-14	3.16537e-13	22.5309	TRUE	snoRNA	SNORA32
ENSG00000108639	-0.875317	5.05428	-8.39018	1.30963e-14	2.74298e-13	22.5242	TRUE	protein_coding	SYNGR2
ENSG00000170522	0.781587	4.75941	8.3897	1.31352e-14	2.74714e-13	22.5088	TRUE	protein_coding	ELOVL6
ENSG00000277511	-1.26065	0.199748	-8.35633	1.61163e-14	3.29887e-13	22.4981	TRUE	lincRNA
ENSG00000186312	0.669332	3.48967	8.37268	1.45797e-14	3.02731e-13	22.4832	TRUE	transcribed_unprocessed_pseudogene	CA5BP1
ENSG00000213988	1.0364	2.97301	8.3692	1.48944e-14	3.08155e-13	22.4824	TRUE	protein_coding	ZNF90
ENSG00000127955	-0.824238	5.68301	-8.38793	1.32786e-14	2.77324e-13	22.4783	TRUE	protein_coding	GNAI1
ENSG00000125691	1.01534	9.1528	8.38971	1.3134e-14	2.74714e-13	22.4765	TRUE	protein_coding	RPL23
ENSG00000069482	2.59554	4.72474	8.38302	1.36846e-14	2.8476e-13	22.4692	TRUE	protein_coding	GAL
ENSG00000182899	1.0341	8.28563	8.38692	1.33607e-14	2.78726e-13	22.4485	TRUE	protein_coding	RPL35A
ENSG00000263327	1.13582	7.82303	8.38686	1.33656e-14	2.78726e-13	22.4443	TRUE	antisense_RNA	TAPT1-AS1
ENSG00000204764	0.618014	4.20398	8.37141	1.46941e-14	3.04449e-13	22.4332	TRUE	protein_coding	RANBP17
ENSG00000101198	3.10556	-0.0716066	8.34676	1.70887e-14	3.488e-13	22.4325	TRUE	protein_coding	NKAIN4
ENSG00000106211	-1.26727	6.71097	-8.3837	1.36273e-14	2.83772e-13	22.4302	TRUE	protein_coding	HSPB1
ENSG00000268471	0.637854	3.94453	8.36761	1.50404e-14	3.10285e-13	22.4262	TRUE	lincRNA	LINC02486
ENSG00000085831	-1.61272	2.70511	-8.34958	1.67961e-14	3.43314e-13	22.4002	TRUE	protein_coding	TTC39A
ENSG00000271138	1.45094	-1.75401	8.3409	1.77127e-14	3.60262e-13	22.3953	TRUE	IG_V_pseudogene	IGLVIVOR22-1
ENSG00000204052	-1.28223	1.37232	-8.3424	1.75516e-14	3.5749e-13	22.3911	TRUE	protein_coding	LRRC73
ENSG00000136807	-0.505543	5.82038	-8.37512	1.43635e-14	2.98456e-13	22.3903	TRUE	protein_coding	CDK9
ENSG00000196214	0.489743	4.4334	8.36609	1.51804e-14	3.12868e-13	22.3888	TRUE	protein_coding	ZNF766
ENSG00000101049	-1.66435	1.29988	-8.33972	1.78409e-14	3.62614e-13	22.3813	TRUE	protein_coding	SGK2
ENSG00000116005	-0.564915	5.72751	-8.36787	1.50161e-14	3.10285e-13	22.3507	TRUE	protein_coding	PCYOX1
ENSG00000109099	-1.62992	6.32073	-8.36763	1.50382e-14	3.10285e-13	22.3487	TRUE	protein_coding	PMP22
ENSG00000206567	0.468101	2.99048	8.34536	1.7236e-14	3.51557e-13	22.346	TRUE	lincRNA
ENSG00000005882	-0.73808	5.79506	-8.3657	1.52168e-14	3.13254e-13	22.338	TRUE	protein_coding	PDK2
ENSG00000226122	-2.2584	2.78539	-8.33744	1.80925e-14	3.67209e-13	22.3305	TRUE	antisense_RNA	DDC-AS1
ENSG00000166086	0.632675	5.76208	8.36602	1.51872e-14	3.12868e-13	22.327	TRUE	protein_coding	JAM3
ENSG00000135390	0.7524	7.5085	8.36764	1.50372e-14	3.10285e-13	22.325	TRUE	protein_coding	ATP5G2
ENSG00000171451	-1.82246	3.07556	-8.33138	1.87752e-14	3.79463e-13	22.2805	TRUE	protein_coding	DSEL
ENSG00000262102	-1.82246	3.07556	-8.33138	1.87752e-14	3.79463e-13	22.2805	TRUE	protein_coding	DSEL
ENSG00000278107	-1.26345	-1.07778	-8.31861	2.03003e-14	4.08569e-13	22.2604	TRUE	lincRNA
ENSG00000184743	-0.867193	4.59521	-8.34165	1.76314e-14	3.58861e-13	22.2582	TRUE	protein_coding	ATL3
ENSG00000125352	0.657596	3.39912	8.33404	1.84726e-14	3.74398e-13	22.2558	TRUE	protein_coding	RNF113A
ENSG00000090565	0.515935	5.50658	8.35065	1.66869e-14	3.41324e-13	22.2422	TRUE	protein_coding	RAB11FIP3
ENSG00000166439	0.706559	4.72621	8.34389	1.73922e-14	3.54493e-13	22.2349	TRUE	protein_coding	RNF169
ENSG00000102924	1.69183	3.0778	8.32743	1.92348e-14	3.88209e-13	22.2162	TRUE	protein_coding	CBLN1
ENSG00000212123	1.18421	1.19925	8.31502	2.07511e-14	4.16481e-13	22.213	TRUE	protein_coding	PRR22
ENSG00000169084	0.674414	4.09696	8.33361	1.85208e-14	3.7511e-13	22.2115	TRUE	protein_coding	DHRSX
ENSG00000103034	-0.799279	8.0325	-8.34793	1.69666e-14	3.46554e-13	22.2069	TRUE	protein_coding	NDRG4
ENSG00000057704	-1.2342	3.61746	-8.32147	1.99482e-14	4.02045e-13	22.1949	TRUE	protein_coding	TMCC3
ENSG00000261054	-1.28403	3.17001	-8.31841	2.03246e-14	4.08774e-13	22.1949	TRUE	antisense_RNA
ENSG00000180822	0.557858	4.70048	8.33507	1.83568e-14	3.72312e-13	22.1849	TRUE	protein_coding	PSMG4
ENSG00000126581	-0.513367	5.76348	-8.33923	1.78952e-14	3.63462e-13	22.1758	TRUE	protein_coding	BECN1
ENSG00000132437	-2.08723	5.98756	-8.33215	1.86873e-14	3.78218e-13	22.1597	TRUE	protein_coding	DDC
ENSG00000272750	-0.465634	3.63754	-8.31522	2.07256e-14	4.16258e-13	22.1468	TRUE	antisense_RNA
ENSG00000158089	1.83495	1.21578	8.30091	2.26188e-14	4.52391e-13	22.1253	TRUE	protein_coding	GALNT14
ENSG00000186472	-1.06001	6.03874	-8.32845	1.91146e-14	3.86053e-13	22.1107	TRUE	protein_coding	PCLO
ENSG00000115520	-0.660078	3.16946	-8.30514	2.20426e-14	4.41173e-13	22.1097	TRUE	protein_coding	COQ10B
ENSG00000139112	-1.38369	5.08287	-8.31549	2.06906e-14	4.15846e-13	22.0852	TRUE	protein_coding	GABARAPL1
ENSG00000149150	1.30005	2.35492	8.29912	2.2867e-14	4.56722e-13	22.0832	TRUE	protein_coding	SLC43A1
ENSG00000112658	0.439423	5.59719	8.32228	1.98504e-14	4.00353e-13	22.0686	TRUE	protein_coding	SRF
ENSG00000011478	0.541346	2.75555	8.29733	2.31185e-14	4.61108e-13	22.0663	TRUE	protein_coding	QPCTL
ENSG00000086717	1.70311	2.06017	8.29476	2.34847e-14	4.67764e-13	22.063	TRUE	protein_coding	PPEF1
ENSG00000205231	0.478594	1.21199	8.28869	2.43711e-14	4.84082e-13	22.059	TRUE	antisense_RNA	TTLL10-AS1
ENSG00000136718	0.636103	5.3509	8.31885	2.02711e-14	4.08267e-13	22.0553	TRUE	protein_coding	IMP4
ENSG00000271914	-1.16311	-0.965887	-8.2809	2.55572e-14	5.05206e-13	22.0422	TRUE	lincRNA
ENSG00000211452	-1.56964	-2.33776	-8.29616	2.32846e-14	4.64098e-13	22.0415	TRUE	protein_coding	DIO1
ENSG00000188610	1.06617	2.20577	8.28938	2.42692e-14	4.8239e-13	22.0323	TRUE	protein_coding	FAM72B
ENSG00000196872	-1.16804	1.22814	-8.28149	2.54665e-14	5.04103e-13	22.0298	TRUE	protein_coding	KIAA1211L
ENSG00000268981	1.20795	-0.281712	8.27734	2.61183e-14	5.15591e-13	22.0239	TRUE	antisense_RNA
ENSG00000173436	-0.585847	4.52	-8.2992	2.28568e-14	4.56722e-13	22.001	TRUE	protein_coding	MINOS1
ENSG00000234851	0.895815	7.66053	8.31222	2.11083e-14	4.23355e-13	21.9919	TRUE	processed_pseudogene	RPL23AP42
ENSG00000272886	0.548221	5.57649	8.30933	2.14851e-14	4.30314e-13	21.9907	TRUE	protein_coding	DCP1A
ENSG00000152455	0.709989	3.89241	8.29343	2.36758e-14	4.7092e-13	21.9822	TRUE	protein_coding	SUV39H2
ENSG00000264577	0.924847	6.35168	8.31	2.13969e-14	4.28846e-13	21.9793	TRUE	antisense_RNA
ENSG00000117971	-1.13611	5.3941	-8.299	2.28839e-14	4.56743e-13	21.9627	TRUE	protein_coding	CHRNB4
ENSG00000237836	0.619714	3.04236	8.28104	2.5536e-14	5.05132e-13	21.9558	TRUE	antisense_RNA	PHKA2-AS1
ENSG00000183287	-2.07781	3.63969	-8.27946	2.57839e-14	5.09337e-13	21.951	TRUE	protein_coding	CCBE1
ENSG00000185518	-2.21545	3.20288	-8.27599	2.63347e-14	5.19152e-13	21.9476	TRUE	protein_coding	SV2B
ENSG00000168273	0.654747	2.45666	8.27374	2.66982e-14	5.25241e-13	21.9345	TRUE	protein_coding	SMIM4
ENSG00000234917	-0.871492	-0.186304	-8.25892	2.92244e-14	5.71431e-13	21.9208	TRUE	lincRNA
ENSG00000105258	0.718867	4.65432	8.28795	2.44817e-14	4.85945e-13	21.9023	TRUE	protein_coding	POLR2I
ENSG00000269976	-1.64286	-2.00344	-8.26686	2.78425e-14	5.46262e-13	21.8953	TRUE	lincRNA
ENSG00000185909	-0.840378	5.19554	-8.287	2.46246e-14	4.88109e-13	21.8938	TRUE	protein_coding	KLHDC8B
ENSG00000099901	0.727089	6.63712	8.29438	2.35388e-14	4.68518e-13	21.8831	TRUE	protein_coding	RANBP1
ENSG00000144792	0.719542	2.97966	8.26726	2.77757e-14	5.45323e-13	21.8748	TRUE	protein_coding	ZNF660
ENSG00000280661	0.719542	2.97966	8.26726	2.77757e-14	5.45323e-13	21.8748	TRUE	protein_coding	ZNF660
ENSG00000163002	0.677472	3.77299	8.27409	2.66412e-14	5.24478e-13	21.8742	TRUE	protein_coding	NUP35
ENSG00000188199	-1.23972	2.37337	-8.26039	2.89632e-14	5.67023e-13	21.873	TRUE	protein_coding	NUTM2B
ENSG00000087206	0.493471	5.20013	8.28723	2.45891e-14	4.87741e-13	21.8723	TRUE	protein_coding	UIMC1
ENSG00000174527	-1.05914	-0.71652	-8.24765	3.12999e-14	6.09947e-13	21.852	TRUE	protein_coding	MYO1H
ENSG00000056487	1.12706	5.28869	8.28463	2.49821e-14	4.94855e-13	21.8498	TRUE	protein_coding	PHF21B
ENSG00000171004	2.21673	4.22375	8.2761	2.63169e-14	5.19152e-13	21.8456	TRUE	protein_coding	HS6ST2
ENSG00000266907	1.46926	-1.34661	8.24321	3.21591e-14	6.25422e-13	21.8267	TRUE	processed_pseudogene
ENSG00000069712	-1.23068	3.70884	-8.2603	2.89793e-14	5.67023e-13	21.8241	TRUE	protein_coding	KIAA1107
ENSG00000198053	-1.00726	4.8411	-8.26894	2.74912e-14	5.40472e-13	21.8096	TRUE	protein_coding	SIRPA
ENSG00000101162	-1.26077	0.185743	-8.23966	3.2861e-14	6.37782e-13	21.8046	TRUE	protein_coding	TUBB1
ENSG00000110921	-0.625413	4.21488	-8.26161	2.87492e-14	5.63668e-13	21.7953	TRUE	protein_coding	MVK
ENSG00000273828	-0.501343	1.9707	-8.24601	3.16155e-14	6.15264e-13	21.7923	TRUE	antisense_RNA
ENSG00000108556	-1.48514	0.578934	-8.23838	3.31177e-14	6.42331e-13	21.7921	TRUE	protein_coding	CHRNE
ENSG00000077327	-2.84986	0.831626	-8.23723	3.33516e-14	6.45999e-13	21.7915	TRUE	protein_coding	SPAG6
ENSG00000164053	0.61763	3.34981	8.25344	3.02152e-14	5.89605e-13	21.7757	TRUE	protein_coding	ATRIP
ENSG00000198242	0.903526	8.54527	8.27489	2.6512e-14	5.22289e-13	21.7754	TRUE	protein_coding	RPL23A
ENSG00000172000	1.01484	1.17804	8.24067	3.26605e-14	6.34317e-13	21.7704	TRUE	protein_coding	ZNF556
ENSG00000156697	0.632999	4.31863	8.26081	2.88892e-14	5.66028e-13	21.7608	TRUE	protein_coding	UTP14A
ENSG00000149050	-2.17876	0.549784	-8.22588	3.57356e-14	6.89399e-13	21.7237	TRUE	protein_coding	ZNF214
ENSG00000266777	-0.675813	3.50753	-8.24247	3.23029e-14	6.27795e-13	21.7201	TRUE	transcribed_processed_pseudogene
ENSG00000233836	-1.51363	1.01818	-8.22552	3.58154e-14	6.90475e-13	21.706	TRUE	transcribed_unprocessed_pseudogene
ENSG00000047230	0.539598	5.16277	8.25812	2.93663e-14	5.73817e-13	21.6987	TRUE	protein_coding	CTPS2
ENSG00000148057	-0.782946	2.27657	-8.22751	3.53828e-14	6.8305e-13	21.6761	TRUE	protein_coding	IDNK
ENSG00000161533	-0.471224	6.12955	-8.25769	2.94441e-14	5.74948e-13	21.6738	TRUE	protein_coding	ACOX1
ENSG00000214447	-1.76005	0.429605	-8.21436	3.83288e-14	7.35979e-13	21.6545	TRUE	protein_coding	FAM187A
ENSG00000062485	0.495444	7.80818	8.25323	3.02549e-14	5.89981e-13	21.6369	TRUE	protein_coding	CS
ENSG00000142961	-0.941552	3.3401	-8.22404	3.61395e-14	6.95794e-13	21.6203	TRUE	protein_coding	MOB3C
ENSG00000267152	0.720766	1.7989	8.21784	3.75277e-14	7.21559e-13	21.6198	TRUE	lincRNA
ENSG00000122406	0.998906	9.45649	8.24654	3.15121e-14	6.13667e-13	21.6189	TRUE	protein_coding	RPL5
ENSG00000148082	2.0079	2.66264	8.22492	3.5946e-14	6.92531e-13	21.6169	TRUE	protein_coding	SHC3
ENSG00000153902	-2.01327	1.91733	-8.21345	3.85429e-14	7.39598e-13	21.615	TRUE	protein_coding	LGI4
ENSG00000226849	-0.517134	4.39642	-8.23234	3.43579e-14	6.64598e-13	21.6063	TRUE	antisense_RNA
ENSG00000168830	3.32207	-1.37252	8.20504	4.05635e-14	7.76821e-13	21.6027	TRUE	protein_coding	HTR1E
ENSG00000159685	0.755899	4.51232	8.23627	3.35468e-14	6.49344e-13	21.6001	TRUE	protein_coding	CHCHD6
ENSG00000168917	0.530565	4.3537	8.23118	3.46021e-14	6.68874e-13	21.5825	TRUE	protein_coding	SLC35G2
ENSG00000037897	0.99314	2.93928	8.21499	3.81825e-14	7.33659e-13	21.5605	TRUE	protein_coding	METTL1
ENSG00000124614	0.993834	8.55741	8.23772	3.32527e-14	6.44517e-13	21.5528	TRUE	protein_coding	RPS10
ENSG00000196511	-0.672843	1.61055	-8.20318	4.1026e-14	7.85157e-13	21.5482	TRUE	protein_coding	TPK1
ENSG00000134901	0.777307	3.72062	8.2193	3.71946e-14	7.1563e-13	21.5477	TRUE	protein_coding	KDELC1
ENSG00000267105	0.661486	2.62245	8.2086	3.96963e-14	7.60718e-13	21.5396	TRUE	antisense_RNA
ENSG00000086506	1.58419	-0.625005	8.19077	4.42378e-14	8.40488e-13	21.5152	TRUE	protein_coding	HBQ1
ENSG00000226465	-1.37891	1.9301	-8.19618	4.28079e-14	8.16549e-13	21.5046	TRUE	antisense_RNA
ENSG00000279413	0.79501	2.1533	8.19921	4.20273e-14	8.02721e-13	21.4981	TRUE	pseudogene
ENSG00000283936	0.708271	1.23789	8.19461	4.32171e-14	8.22722e-13	21.4965	TRUE	miRNA	MIR3658
ENSG00000269888	0.931198	6.38311	8.22918	3.50248e-14	6.76591e-13	21.4933	TRUE	lincRNA
ENSG00000204745	0.697804	1.12585	8.18832	4.49011e-14	8.51969e-13	21.462	TRUE	unprocessed_pseudogene
ENSG00000225648	-0.546967	3.71945	-8.19551	4.29821e-14	8.1933e-13	21.4273	TRUE	transcribed_unprocessed_pseudogene	SBDSP1
ENSG00000130818	0.492201	4.58108	8.20298	4.10761e-14	7.85594e-13	21.4001	TRUE	protein_coding	ZNF426
ENSG00000169432	-1.18963	6.35658	-8.20927	3.9535e-14	7.5813e-13	21.3874	TRUE	protein_coding	SCN9A
ENSG00000226647	0.541532	1.4554	8.17499	4.86838e-14	9.21923e-13	21.3753	TRUE	antisense_RNA
ENSG00000116663	-1.00525	1.80584	-8.17314	4.92336e-14	9.31112e-13	21.3675	TRUE	protein_coding	FBXO6
ENSG00000164307	-0.901442	4.67053	-8.19329	4.35668e-14	8.28286e-13	21.3644	TRUE	protein_coding	ERAP1
ENSG00000131127	0.583339	4.18198	8.18931	4.46314e-14	8.47409e-13	21.3423	TRUE	protein_coding	ZNF141
ENSG00000110700	0.993913	8.4039	8.19976	4.18859e-14	8.00551e-13	21.3235	TRUE	protein_coding	RPS13
ENSG00000106733	-0.98411	2.621	-8.16972	5.02655e-14	9.48141e-13	21.3234	TRUE	protein_coding	NMRK1
ENSG00000223576	0.518124	0.7974	8.16196	5.26892e-14	9.9256e-13	21.3153	TRUE	antisense_RNA
ENSG00000156471	0.730449	6.0839	8.19857	4.21917e-14	8.05329e-13	21.3135	TRUE	protein_coding	PTDSS1
ENSG00000272994	0.570645	3.17351	8.17277	4.93444e-14	9.32597e-13	21.3038	TRUE	lincRNA
ENSG00000264772	0.702821	9.21449	8.19445	4.32592e-14	8.22981e-13	21.3014	TRUE	processed_transcript
ENSG00000100030	-0.489094	6.92473	-8.1949	4.31408e-14	8.21812e-13	21.2865	TRUE	protein_coding	MAPK1
ENSG00000162877	-1.64407	-0.71322	-8.15072	5.6404e-14	1.05839e-12	21.2776	TRUE	protein_coding	PM20D1
ENSG00000053524	-0.854852	4.21608	-8.17328	4.91939e-14	9.30972e-13	21.2717	TRUE	protein_coding	MCF2L2
ENSG00000187514	0.729384	10.0384	8.18479	4.58726e-14	8.6983e-13	21.2578	TRUE	protein_coding	PTMA
ENSG00000224051	-0.686996	3.57144	-8.16512	5.16875e-14	9.74326e-13	21.2558	TRUE	protein_coding	CPTP
ENSG00000258738	0.806004	2.28488	8.15919	5.3582e-14	1.00806e-12	21.2558	TRUE	antisense_RNA
ENSG00000270773	0.873787	0.0777244	8.14473	5.8489e-14	1.09183e-12	21.2308	TRUE	processed_pseudogene
ENSG00000135447	-4.10666	0.983424	-8.14032	6.00708e-14	1.11702e-12	21.2216	TRUE	protein_coding	PPP1R1A
ENSG00000198420	-0.687179	7.9056	-8.18063	4.70474e-14	8.91521e-13	21.2011	TRUE	protein_coding	TCAF1
ENSG00000125743	0.891146	6.52271	8.1722	4.95165e-14	9.35236e-13	21.1511	TRUE	protein_coding	SNRPD2
ENSG00000095059	0.597427	6.53472	8.17181	4.96322e-14	9.36807e-13	21.1486	TRUE	protein_coding	DHPS
ENSG00000238862	1.08338	-0.609691	8.12588	6.556e-14	1.21206e-12	21.1332	TRUE	snoRNA	SNORD19B
ENSG00000163684	0.448661	4.92435	8.1598	5.33823e-14	1.00496e-12	21.1229	TRUE	protein_coding	RPP14
ENSG00000168754	1.418	-1.31533	8.12343	6.65394e-14	1.22702e-12	21.1218	TRUE	protein_coding	FAM178B
ENSG00000224138	-0.841983	0.500571	-8.12566	6.56458e-14	1.21287e-12	21.1205	TRUE	antisense_RNA
ENSG00000258332	0.6031	-0.611169	8.12129	6.74077e-14	1.24224e-12	21.1077	TRUE	lincRNA	LINC02394
ENSG00000160190	-1.28277	3.91823	-8.1413	5.97147e-14	1.11112e-12	21.1049	TRUE	protein_coding	SLC37A1
ENSG00000161267	0.793619	3.41673	8.14131	5.97113e-14	1.11112e-12	21.1002	TRUE	protein_coding	BDH1
ENSG00000145247	0.699215	5.32551	8.15888	5.36824e-14	1.00929e-12	21.0966	TRUE	protein_coding	OCIAD2
ENSG00000167904	0.46317	3.83631	8.14387	5.87954e-14	1.09619e-12	21.0956	TRUE	protein_coding	TMEM68
ENSG00000151689	-0.704754	4.4573	-8.14549	5.82182e-14	1.08748e-12	21.0881	TRUE	protein_coding	INPP1
ENSG00000113262	0.783029	2.04134	8.12918	6.42621e-14	1.19035e-12	21.0855	TRUE	protein_coding	GRM6
ENSG00000229638	1.10949	-1.13893	8.11565	6.97459e-14	1.28162e-12	21.0766	TRUE	processed_pseudogene	RPL4P4
ENSG00000135686	-1.38564	4.3864	-8.14012	6.0144e-14	1.11766e-12	21.0752	TRUE	protein_coding	KLHL36
ENSG00000272814	-0.977096	-0.678114	-8.11339	7.07033e-14	1.29306e-12	21.0627	TRUE	antisense_RNA
ENSG00000166685	-0.555817	6.39647	-8.15575	5.47093e-14	1.02793e-12	21.0588	TRUE	protein_coding	COG1
ENSG00000110697	-1.14206	5.49317	-8.14633	5.79234e-14	1.08268e-12	21.0436	TRUE	protein_coding	PITPNM1
ENSG00000123136	0.700918	6.44953	8.15395	5.53092e-14	1.03852e-12	21.0425	TRUE	protein_coding	DDX39A
ENSG00000273971	0.836911	-0.0216194	8.11146	7.1537e-14	1.30748e-12	21.0371	TRUE	lincRNA
ENSG00000243199	0.948281	3.31854	8.12754	6.49055e-14	1.2015e-12	21.0213	TRUE	processed_pseudogene
ENSG00000104408	0.925448	7.81118	8.15014	5.6601e-14	1.0614e-12	21.021	TRUE	protein_coding	EIF3E
ENSG00000274950	1.0571	6.16409	8.14948	5.6828e-14	1.06496e-12	21.019	TRUE	protein_coding	RPS9
ENSG00000250742	-1.89031	4.29098	-8.12705	6.50949e-14	1.20423e-12	21.0123	TRUE	lincRNA	LINC02381
ENSG00000182195	0.827496	5.22724	8.14386	5.87985e-14	1.09619e-12	21.0101	TRUE	protein_coding	LDOC1
ENSG00000127481	-0.47642	7.41516	-8.14826	5.7251e-14	1.07219e-12	21.0064	TRUE	protein_coding	UBR4
ENSG00000152795	0.375374	8.66943	8.14649	5.78661e-14	1.08234e-12	21.0058	TRUE	protein_coding	HNRNPDL
ENSG00000155093	-0.833531	7.08051	-8.14649	5.78681e-14	1.08234e-12	20.9977	TRUE	protein_coding	PTPRN2
ENSG00000108654	-0.543761	9.97516	-8.14172	5.95628e-14	1.10972e-12	20.9932	TRUE	protein_coding	DDX5
ENSG00000236498	0.872608	4.50074	8.13197	6.31872e-14	1.1727e-12	20.9764	TRUE	antisense_RNA
ENSG00000145569	-0.930911	3.28796	-8.114	7.04452e-14	1.28997e-12	20.9676	TRUE	protein_coding	FAM105A
ENSG00000233427	1.05588	1.19506	8.10503	7.43697e-14	1.35667e-12	20.9645	TRUE	antisense_RNA
ENSG00000116785	-2.66656	-0.327005	-8.09583	7.86224e-14	1.42793e-12	20.9551	TRUE	protein_coding	CFHR3
ENSG00000123080	-1.52441	5.03859	-8.12527	6.58028e-14	1.21499e-12	20.9546	TRUE	protein_coding	CDKN2C
ENSG00000085832	-0.749289	5.66883	-8.13361	6.25613e-14	1.16184e-12	20.9506	TRUE	protein_coding	EPS15
ENSG00000122733	-2.3085	2.40055	-8.10122	7.61027e-14	1.38566e-12	20.9369	TRUE	protein_coding	PHF24
ENSG00000132522	-0.550252	5.61283	-8.13119	6.34854e-14	1.17748e-12	20.9348	TRUE	protein_coding	GPS2
ENSG00000178150	1.28634	0.11873	8.09417	7.94144e-14	1.44025e-12	20.9297	TRUE	protein_coding	ZNF114
ENSG00000140987	0.473752	3.90514	8.11494	7.00456e-14	1.28487e-12	20.9191	TRUE	protein_coding	ZSCAN32
ENSG00000114686	0.705467	5.68545	8.12966	6.40762e-14	1.18767e-12	20.9104	TRUE	protein_coding	MRPL3
ENSG00000245146	-0.696404	1.65869	-8.09435	7.93307e-14	1.43988e-12	20.9019	TRUE	antisense_RNA	LINC01024
ENSG00000186496	-0.881343	1.25016	-8.0917	8.06073e-14	1.45664e-12	20.8997	TRUE	protein_coding	ZNF396
ENSG00000177192	0.569437	4.41645	8.1156	6.97668e-14	1.28162e-12	20.8881	TRUE	protein_coding	PUS1
ENSG00000162552	-1.65284	2.72836	-8.09342	7.97777e-14	1.44436e-12	20.8728	TRUE	protein_coding	WNT4
ENSG00000233110	-1.16762	2.80921	-8.0941	7.94506e-14	1.44025e-12	20.87	TRUE	antisense_RNA
ENSG00000100380	0.631966	8.13496	8.12387	6.6361e-14	1.22452e-12	20.866	TRUE	protein_coding	ST13
ENSG00000170322	0.648305	5.07338	8.11804	6.87434e-14	1.26524e-12	20.8643	TRUE	protein_coding	NFRKB
ENSG00000011009	-0.68333	5.10014	-8.11407	7.04132e-14	1.28997e-12	20.8612	TRUE	protein_coding	LYPLA2
ENSG00000103550	0.597118	4.91312	8.11486	7.00775e-14	1.28487e-12	20.854	TRUE	protein_coding	KNOP1
ENSG00000145041	0.55137	5.4364	8.11783	6.88326e-14	1.26607e-12	20.8485	TRUE	protein_coding	DCAF1
ENSG00000172020	-1.3836	7.91146	-8.11948	6.81485e-14	1.25509e-12	20.8372	TRUE	protein_coding	GAP43
ENSG00000103257	1.04395	6.0539	8.11548	6.98172e-14	1.28173e-12	20.8178	TRUE	protein_coding	SLC7A5
ENSG00000231995	-1.384	-0.0925075	-8.07119	9.12322e-14	1.63025e-12	20.8148	TRUE	processed_pseudogene
ENSG00000131979	-1.44175	5.69549	-8.10677	7.35913e-14	1.34332e-12	20.8057	TRUE	protein_coding	GCH1
ENSG00000100099	0.409544	6.16909	8.11345	7.06811e-14	1.29306e-12	20.8045	TRUE	protein_coding	HPS4
ENSG00000227278	-0.574229	1.79637	-8.07561	8.88304e-14	1.59128e-12	20.7863	TRUE	antisense_RNA
ENSG00000216937	-0.874238	1.40989	-8.07316	9.01566e-14	1.61203e-12	20.7857	TRUE	protein_coding	CCDC7
ENSG00000115484	0.80953	7.46695	8.10956	7.23637e-14	1.32175e-12	20.7766	TRUE	protein_coding	CCT4
ENSG00000127527	0.355874	5.39345	8.10418	7.47536e-14	1.36281e-12	20.7705	TRUE	protein_coding	EPS15L1
ENSG00000134597	0.506638	4.20515	8.09156	8.0679e-14	1.45702e-12	20.7598	TRUE	protein_coding	RBMX2
ENSG00000127948	-0.603703	5.8209	-8.10295	7.53115e-14	1.37212e-12	20.7597	TRUE	protein_coding	POR
ENSG00000169764	-0.552435	5.34072	-8.09761	7.77801e-14	1.41441e-12	20.7473	TRUE	protein_coding	UGP2
ENSG00000259015	1.03852	-2.01425	8.06165	9.66397e-14	1.71942e-12	20.7442	TRUE	processed_pseudogene
ENSG00000109445	0.484725	4.65437	8.09216	8.0387e-14	1.45357e-12	20.735	TRUE	protein_coding	ZNF330
ENSG00000139445	-2.24731	2.90158	-8.06998	9.19032e-14	1.64021e-12	20.7338	TRUE	protein_coding	FOXN4
ENSG00000229300	0.732844	3.81677	8.08207	8.54379e-14	1.53527e-12	20.7252	TRUE	protein_coding	C6orf48
ENSG00000138028	0.980555	4.7621	8.09225	8.0344e-14	1.45357e-12	20.7241	TRUE	protein_coding	CGREF1
ENSG00000254744	1.45251	0.219395	8.05729	9.92138e-14	1.75979e-12	20.7091	TRUE	antisense_RNA
ENSG00000089351	0.522175	6.33733	8.09772	7.77279e-14	1.41435e-12	20.7085	TRUE	protein_coding	GRAMD1A
ENSG00000054598	2.32901	2.2983	8.07004	9.18703e-14	1.64021e-12	20.7081	TRUE	protein_coding	FOXC1
ENSG00000196236	0.444392	4.45136	8.08533	8.3772e-14	1.50988e-12	20.7078	TRUE	protein_coding	XPNPEP3
ENSG00000104980	0.454429	5.42453	8.09381	7.9587e-14	1.44181e-12	20.7067	TRUE	protein_coding	TIMM44
ENSG00000112159	0.618667	6.36152	8.09683	7.81504e-14	1.42025e-12	20.7028	TRUE	protein_coding	MDN1
ENSG00000163882	0.516499	4.95283	8.08725	8.28063e-14	1.4945e-12	20.6885	TRUE	protein_coding	POLR2H
ENSG00000119411	-1.89862	-0.406995	-8.04918	1.04184e-13	1.83554e-12	20.6863	TRUE	protein_coding	BSPRY
ENSG00000226488	-1.37064	0.35022	-8.05023	1.03526e-13	1.82506e-12	20.6853	TRUE	lincRNA	LINC01824
ENSG00000069966	-0.548882	5.50731	-8.08524	8.38154e-14	1.50988e-12	20.6658	TRUE	protein_coding	GNB5
ENSG00000126088	-0.703373	5.12675	-8.07888	8.70948e-14	1.5631e-12	20.6511	TRUE	protein_coding	UROD
ENSG00000118816	0.644457	9.24794	8.08528	8.37949e-14	1.50988e-12	20.6505	TRUE	protein_coding	CCNI
ENSG00000105372	0.950785	8.96185	8.08485	8.40129e-14	1.51234e-12	20.6451	TRUE	protein_coding	RPS19
ENSG00000173988	-2.15341	0.00854359	-8.04068	1.09657e-13	1.92843e-12	20.6376	TRUE	protein_coding	LRRC63
ENSG00000260603	0.97114	8.26009	8.08477	8.40568e-14	1.51234e-12	20.6357	TRUE	sense_intronic
ENSG00000142207	0.55401	5.5388	8.08225	8.53414e-14	1.5345e-12	20.6332	TRUE	protein_coding	URB1
ENSG00000138434	-0.661403	5.52417	-8.07763	8.7754e-14	1.57395e-12	20.622	TRUE	protein_coding	SSFA2
ENSG00000247626	0.665015	2.59895	8.05151	1.02729e-13	1.81211e-12	20.6082	TRUE	protein_coding	MARS2
ENSG00000070729	-1.7069	6.04031	-8.07456	8.93979e-14	1.59946e-12	20.6063	TRUE	protein_coding	CNGB1
ENSG00000167703	-0.881619	4.17105	-8.05992	9.76506e-14	1.73634e-12	20.6012	TRUE	protein_coding	SLC43A2
ENSG00000166004	0.627619	4.67724	8.06966	9.20814e-14	1.64238e-12	20.5981	TRUE	protein_coding	CEP295
ENSG00000204620	0.572431	3.6159	8.05796	9.88108e-14	1.7548e-12	20.5976	TRUE	antisense_RNA
ENSG00000149926	0.74703	7.01064	8.07964	8.66965e-14	1.55692e-12	20.5976	TRUE	protein_coding	FAM57B
ENSG00000084676	-0.501711	6.05824	-8.07637	8.84264e-14	1.58503e-12	20.5927	TRUE	protein_coding	NCOA1
ENSG00000092929	-1.53424	4.93717	-8.06311	9.57927e-14	1.70603e-12	20.5906	TRUE	protein_coding	UNC13D
ENSG00000230424	-0.666369	1.66074	-8.04027	1.0993e-13	1.93204e-12	20.5824	TRUE	antisense_RNA
ENSG00000235241	-1.16627	1.74642	-8.03904	1.10748e-13	1.94103e-12	20.5778	TRUE	processed_pseudogene
ENSG00000137504	0.675642	6.51503	8.07539	8.89534e-14	1.59249e-12	20.5739	TRUE	protein_coding	CREBZF
ENSG00000005884	-1.39193	5.53136	-8.06451	9.49859e-14	1.69313e-12	20.5612	TRUE	protein_coding	ITGA3
ENSG00000204490	-1.82451	-2.74632	-8.03829	1.11249e-13	1.94103e-12	20.528	TRUE	protein_coding	TNF
ENSG00000206439	-1.82451	-2.74632	-8.03829	1.11249e-13	1.94103e-12	20.528	TRUE	protein_coding	TNF
ENSG00000223952	-1.82451	-2.74632	-8.03829	1.11249e-13	1.94103e-12	20.528	TRUE	protein_coding	TNF
ENSG00000228321	-1.82451	-2.74632	-8.03829	1.11249e-13	1.94103e-12	20.528	TRUE	protein_coding	TNF
ENSG00000228849	-1.82451	-2.74632	-8.03829	1.11249e-13	1.94103e-12	20.528	TRUE	protein_coding	TNF
ENSG00000230108	-1.82451	-2.74632	-8.03829	1.11249e-13	1.94103e-12	20.528	TRUE	protein_coding	TNF
ENSG00000232810	-1.82451	-2.74632	-8.03829	1.11249e-13	1.94103e-12	20.528	TRUE	protein_coding	TNF
ENSG00000230163	-0.835283	0.272942	-8.02344	1.21653e-13	2.10473e-12	20.5248	TRUE	antisense_RNA
ENSG00000268439	0.675914	2.55497	8.03711	1.12043e-13	1.95371e-12	20.5246	TRUE	protein_coding	EMG1
ENSG00000164818	0.651915	4.76008	8.05742	9.91362e-14	1.7595e-12	20.5204	TRUE	protein_coding	DNAAF5
ENSG00000163050	0.569019	5.94679	8.06305	9.5828e-14	1.70603e-12	20.5082	TRUE	protein_coding	COQ8A
ENSG00000215386	1.39793	1.71308	8.02816	1.18247e-13	2.05072e-12	20.4933	TRUE	lincRNA	MIR99AHG
ENSG00000109475	0.994207	8.27433	8.05907	9.8156e-14	1.74425e-12	20.4833	TRUE	protein_coding	RPL34
ENSG00000274005	0.94985	5.63366	8.05628	9.98185e-14	1.76401e-12	20.4747	TRUE	protein_coding	RPS9
ENSG00000274626	0.94985	5.63366	8.05628	9.98185e-14	1.76401e-12	20.4747	TRUE	protein_coding	RPS9
ENSG00000275323	0.94985	5.63366	8.05628	9.98185e-14	1.76401e-12	20.4747	TRUE	protein_coding	RPS9
ENSG00000277079	0.94985	5.63366	8.05628	9.98185e-14	1.76401e-12	20.4747	TRUE	protein_coding	RPS9
ENSG00000277359	0.94985	5.63366	8.05628	9.98185e-14	1.76401e-12	20.4747	TRUE	protein_coding	RPS9
ENSG00000278081	0.94985	5.63366	8.05628	9.98185e-14	1.76401e-12	20.4747	TRUE	protein_coding	RPS9
ENSG00000154127	-1.17357	2.73361	-8.02425	1.21059e-13	2.09697e-12	20.46	TRUE	protein_coding	UBASH3B
ENSG00000266237	0.458794	1.42105	8.01949	1.24578e-13	2.15018e-12	20.4573	TRUE	sense_intronic
ENSG00000206380	0.68341	4.06459	8.03912	1.10691e-13	1.94103e-12	20.4555	TRUE	protein_coding	C6orf48
ENSG00000234728	0.68341	4.06459	8.03912	1.10691e-13	1.94103e-12	20.4555	TRUE	protein_coding	C6orf48
ENSG00000237248	0.70712	8.90084	8.05269	1.02003e-13	1.80089e-12	20.452	TRUE	lincRNA	LINC00987
ENSG00000205611	-1.18729	3.34142	-8.02675	1.1925e-13	2.06688e-12	20.4517	TRUE	lincRNA	LINC01597
ENSG00000225871	-2.36334	-0.85799	-8.01076	1.31289e-13	2.25926e-12	20.4502	TRUE	processed_pseudogene
ENSG00000180879	0.74921	6.19108	8.05264	1.0203e-13	1.80089e-12	20.4421	TRUE	protein_coding	SSR4
ENSG00000140057	-1.18936	1.31147	-8.01347	1.29171e-13	2.22414e-12	20.441	TRUE	protein_coding	AK7
ENSG00000083454	1.93502	3.03939	8.0296	1.1722e-13	2.03537e-12	20.4393	TRUE	protein_coding	P2RX5
ENSG00000083799	-0.522361	6.03909	-8.04799	1.04934e-13	1.84761e-12	20.425	TRUE	protein_coding	CYLD
ENSG00000136052	-0.96842	3.44357	-8.02086	1.23553e-13	2.13376e-12	20.41	TRUE	protein_coding	SLC41A2
ENSG00000151967	0.802942	4.76506	8.03871	1.10968e-13	1.94103e-12	20.4076	TRUE	protein_coding	SCHIP1
ENSG00000069998	0.481207	5.72	8.04461	1.07092e-13	1.88446e-12	20.4046	TRUE	protein_coding	HDHD5
ENSG00000101849	0.566284	4.91519	8.03636	1.12547e-13	1.96012e-12	20.3879	TRUE	protein_coding	TBL1X
ENSG00000140519	1.85002	-1.29707	7.99473	1.44575e-13	2.46727e-12	20.3694	TRUE	protein_coding	RHCG
ENSG00000127804	0.558538	5.36553	8.03657	1.12406e-13	1.95885e-12	20.3683	TRUE	protein_coding	METTL16
ENSG00000088930	0.51573	6.68651	8.03966	1.10336e-13	1.938e-12	20.3607	TRUE	protein_coding	XRN2
ENSG00000261505	0.361233	5.63723	8.03477	1.13629e-13	1.97659e-12	20.3494	TRUE	antisense_RNA
ENSG00000134874	0.921815	5.51883	8.03456	1.13774e-13	1.97791e-12	20.3493	TRUE	protein_coding	DZIP1
ENSG00000145912	0.807957	5.91675	8.03588	1.12871e-13	1.96458e-12	20.3472	TRUE	protein_coding	NHP2
ENSG00000113407	0.637796	6.1755	8.03354	1.14476e-13	1.98892e-12	20.329	TRUE	protein_coding	TARS
ENSG00000054219	-1.94363	2.07709	-7.99599	1.43483e-13	2.45299e-12	20.3233	TRUE	protein_coding	LY75
ENSG00000187531	-0.65358	5.00321	-8.02242	1.22401e-13	2.11641e-12	20.3222	TRUE	protein_coding	SIRT7
ENSG00000228502	1.43878	-1.74769	7.98636	1.52023e-13	2.57912e-12	20.3163	TRUE	processed_pseudogene	EEF1A1P11
ENSG00000172366	0.71318	4.00476	8.01452	1.28353e-13	2.21138e-12	20.3134	TRUE	protein_coding	MCRIP2
ENSG00000254497	-2.04072	1.53898	-7.99041	1.48373e-13	2.52759e-12	20.3103	TRUE	antisense_RNA
ENSG00000131368	0.691797	5.90112	8.02887	1.17742e-13	2.0432e-12	20.306	TRUE	protein_coding	MRPS25
ENSG00000134698	-0.565684	5.42176	-8.02232	1.22477e-13	2.11645e-12	20.2968	TRUE	protein_coding	AGO4
ENSG00000243989	0.717705	3.01285	8.00043	1.39708e-13	2.39555e-12	20.2882	TRUE	protein_coding	ACY1
ENSG00000078070	0.647799	4.68437	8.01735	1.26188e-13	2.17668e-12	20.2875	TRUE	protein_coding	MCCC1
ENSG00000182919	0.513076	4.14077	8.00995	1.31932e-13	2.26896e-12	20.2805	TRUE	protein_coding	C11orf54
ENSG00000060982	1.57756	6.08749	8.02354	1.21581e-13	2.10473e-12	20.2724	TRUE	protein_coding	BCAT1
ENSG00000162510	-1.24833	-0.189931	-7.97769	1.60153e-13	2.69958e-12	20.2686	TRUE	protein_coding	MATN1
ENSG00000066322	-0.734279	4.0089	-7.99978	1.40252e-13	2.40346e-12	20.2526	TRUE	protein_coding	ELOVL1
ENSG00000165983	-1.78085	3.20827	-7.98728	1.51193e-13	2.57108e-12	20.2302	TRUE	protein_coding	PTER
ENSG00000102038	-0.707428	6.30858	-8.01468	1.28234e-13	2.21063e-12	20.2232	TRUE	protein_coding	SMARCA1
ENSG00000231948	-1.55124	-1.72866	-7.9736	1.64131e-13	2.75856e-12	20.212	TRUE	sense_intronic	HS1BP3-IT1
ENSG00000263433	-2.57924	-2.76435	-7.98211	1.55959e-13	2.63659e-12	20.2115	TRUE	processed_pseudogene
ENSG00000083828	0.713371	3.27801	7.98892	1.49704e-13	2.54877e-12	20.2069	TRUE	protein_coding	ZNF586
ENSG00000231764	0.863017	2.75268	7.98324	1.54898e-13	2.62018e-12	20.1968	TRUE	antisense_RNA	DLX6-AS1
ENSG00000260838	-1.43469	3.43494	-7.98352	1.54641e-13	2.61787e-12	20.1954	TRUE	lincRNA
ENSG00000273297	-0.66239	1.90145	-7.97461	1.63135e-13	2.74503e-12	20.1894	TRUE	lincRNA
ENSG00000140848	-0.928073	5.94317	-8.00595	1.35147e-13	2.32287e-12	20.1852	TRUE	protein_coding	CPNE2
ENSG00000102805	-0.342046	5.0772	-8.00114	1.39107e-13	2.38666e-12	20.185	TRUE	protein_coding	CLN5
ENSG00000178764	-0.92855	4.01511	-7.9877	1.50806e-13	2.56602e-12	20.1844	TRUE	protein_coding	ZHX2
ENSG00000104899	1.79598	5.40663	8.00307	1.37503e-13	2.36195e-12	20.1678	TRUE	protein_coding	AMH
ENSG00000170631	0.542592	3.38191	7.98022	1.57737e-13	2.66195e-12	20.1527	TRUE	protein_coding	ZNF16
ENSG00000284458	1.00899	-1.51599	7.95747	1.80801e-13	3.01955e-12	20.1509	TRUE	miRNA	MIR1304
ENSG00000245694	1.03014	3.93406	7.98698	1.51458e-13	2.57256e-12	20.1504	TRUE	lincRNA	CRNDE
ENSG00000064102	0.575725	4.13572	7.98705	1.51398e-13	2.57256e-12	20.1446	TRUE	protein_coding	INTS13
ENSG00000170525	1.24778	5.2475	7.99796	1.41791e-13	2.42694e-12	20.1416	TRUE	protein_coding	PFKFB3
ENSG00000069667	-1.00174	4.50669	-7.9851	1.53181e-13	2.59719e-12	20.1408	TRUE	protein_coding	RORA
ENSG00000182446	-0.507419	7.37089	-8.00241	1.38054e-13	2.37e-12	20.1395	TRUE	protein_coding	NPLOC4
ENSG00000135090	-0.454552	5.37578	-7.9941	1.45117e-13	2.47506e-12	20.1299	TRUE	protein_coding	TAOK3
ENSG00000258444	-1.59796	-1.10381	-7.95413	1.84454e-13	3.07504e-12	20.1239	TRUE	antisense_RNA
ENSG00000125827	-0.698285	7.35565	-7.99817	1.41618e-13	2.42542e-12	20.1148	TRUE	protein_coding	TMX4
ENSG00000135956	-0.403055	5.91574	-7.99527	1.44102e-13	2.46211e-12	20.1147	TRUE	protein_coding	TMEM127
ENSG00000115758	1.23289	7.58135	7.99742	1.42257e-13	2.43348e-12	20.1129	TRUE	protein_coding	ODC1
ENSG00000182718	-1.42519	6.73766	-7.99507	1.44277e-13	2.46364e-12	20.1071	TRUE	protein_coding	ANXA2
ENSG00000170442	-1.9663	-1.97761	-7.95746	1.80811e-13	3.01955e-12	20.0963	TRUE	protein_coding	KRT86
ENSG00000261691	0.745939	2.90129	7.96552	1.72283e-13	2.88717e-12	20.0876	TRUE	antisense_RNA
ENSG00000113163	-0.485669	5.45955	-7.98687	1.51563e-13	2.57282e-12	20.0837	TRUE	protein_coding	COL4A3BP
ENSG00000160633	0.374006	7.23824	7.99278	1.46276e-13	2.49336e-12	20.0821	TRUE	protein_coding	SAFB
ENSG00000129480	0.636542	3.22891	7.96637	1.71401e-13	2.87405e-12	20.078	TRUE	protein_coding	DTD2
ENSG00000159658	-0.694348	5.45871	-7.98501	1.53268e-13	2.59719e-12	20.0771	TRUE	protein_coding	EFCAB14
ENSG00000258733	-1.39858	-1.58532	-7.94777	1.91619e-13	3.17613e-12	20.073	TRUE	lincRNA	LINC02328
ENSG00000133874	0.631884	4.34991	7.97563	1.62145e-13	2.72996e-12	20.0621	TRUE	protein_coding	RNF122
ENSG00000224014	-2.01643	-1.54972	-7.9473	1.92166e-13	3.18338e-12	20.0611	TRUE	processed_pseudogene
ENSG00000147905	0.59898	4.51513	7.97712	1.60697e-13	2.70716e-12	20.0608	TRUE	protein_coding	ZCCHC7
ENSG00000072315	-3.21296	-1.76441	-7.95135	1.87552e-13	3.11649e-12	20.0594	TRUE	protein_coding	TRPC5
ENSG00000235863	-0.794784	0.159252	-7.94051	2.00146e-13	3.30419e-12	20.0423	TRUE	protein_coding	B3GALT4
ENSG00000171863	1.09521	9.23708	7.98141	1.56617e-13	2.64616e-12	20.037	TRUE	protein_coding	RPS7
ENSG00000246082	-0.898862	0.324837	-7.93998	2.00781e-13	3.31277e-12	20.0361	TRUE	transcribed_unitary_pseudogene	NUDT16P1
ENSG00000088882	1.02456	6.59304	7.98349	1.5467e-13	2.61787e-12	20.0289	TRUE	protein_coding	CPXM1
ENSG00000177675	-1.57693	3.57047	-7.95503	1.83463e-13	3.0603e-12	20.0235	TRUE	protein_coding	CD163L1
ENSG00000144659	0.598534	4.48668	7.96988	1.67835e-13	2.8159e-12	20.0199	TRUE	protein_coding	SLC25A38
ENSG00000144136	0.450311	6.10864	7.98102	1.56976e-13	2.65067e-12	20.0195	TRUE	protein_coding	SLC20A1
ENSG00000176371	0.540532	4.86908	7.97272	1.65e-13	2.77155e-12	20.0144	TRUE	protein_coding	ZSCAN2
ENSG00000274265	-0.699428	2.41522	-7.9464	1.93206e-13	3.19877e-12	20.0086	TRUE	lincRNA
ENSG00000189091	0.528399	7.66208	7.97909	1.58809e-13	2.67848e-12	20.0028	TRUE	protein_coding	SF3B3
ENSG00000204514	0.64413	5.05267	7.97228	1.65437e-13	2.77728e-12	20.001	TRUE	protein_coding	ZNF814
ENSG00000264215	0.963271	5.6087	7.97419	1.63548e-13	2.75037e-12	19.9893	TRUE	lincRNA
ENSG00000273108	-1.10038	3.69196	-7.95033	1.88706e-13	3.12966e-12	19.9842	TRUE	antisense_RNA
ENSG00000130810	0.552478	4.47215	7.95999	1.78085e-13	2.97748e-12	19.9632	TRUE	protein_coding	PPAN
ENSG00000167157	2.34476	1.1863	7.93492	2.06949e-13	3.40287e-12	19.9575	TRUE	protein_coding	PRRX2
ENSG00000265408	0.441399	2.61894	7.93656	2.04935e-13	3.3736e-12	19.933	TRUE	processed_transcript
ENSG00000196417	0.545309	3.82169	7.94573	1.93979e-13	3.20972e-12	19.9225	TRUE	protein_coding	ZNF765
ENSG00000183943	0.827919	5.80519	7.96242	1.75509e-13	2.93952e-12	19.9149	TRUE	protein_coding	PRKX
ENSG00000101546	0.568091	4.57458	7.95207	1.86752e-13	3.10935e-12	19.9097	TRUE	protein_coding	RBFA
ENSG00000253520	-1.93451	-1.25328	-7.91816	2.28793e-13	3.72383e-12	19.9071	TRUE	processed_pseudogene
ENSG00000284124	-1.93451	-1.25328	-7.91816	2.28793e-13	3.72383e-12	19.9071	TRUE	processed_pseudogene
ENSG00000176884	2.71359	5.95675	7.96	1.7808e-13	2.97748e-12	19.9068	TRUE	protein_coding	GRIN1
ENSG00000158161	-0.515209	5.12605	-7.95333	1.85339e-13	3.08802e-12	19.9037	TRUE	protein_coding	EYA3
ENSG00000129347	0.579146	5.16944	7.95644	1.81918e-13	3.03628e-12	19.9026	TRUE	protein_coding	KRI1
ENSG00000132846	0.701187	4.69338	7.95199	1.86835e-13	3.10935e-12	19.9003	TRUE	protein_coding	ZBED3
ENSG00000163257	0.548124	6.01467	7.9604	1.7765e-13	2.97366e-12	19.8991	TRUE	protein_coding	DCAF16
ENSG00000109854	-1.05558	2.74856	-7.9271	2.16876e-13	3.55191e-12	19.8874	TRUE	protein_coding	HTATIP2
ENSG00000260743	0.576373	1.03485	7.92024	2.25965e-13	3.68612e-12	19.8851	TRUE	lincRNA
ENSG00000170385	-0.882071	3.68166	-7.93364	2.08543e-13	3.42516e-12	19.8838	TRUE	protein_coding	SLC30A1
ENSG00000149489	-1.18205	2.11216	-7.92183	2.23819e-13	3.65525e-12	19.8786	TRUE	protein_coding	ROM1
ENSG00000236364	0.661997	2.48575	7.92592	2.18415e-13	3.57305e-12	19.8732	TRUE	antisense_RNA
ENSG00000140450	-0.902437	4.2219	-7.93657	2.04925e-13	3.3736e-12	19.8706	TRUE	protein_coding	ARRDC4
ENSG00000146555	-1.27483	5.92993	-7.95131	1.87604e-13	3.11649e-12	19.8701	TRUE	protein_coding	SDK1
ENSG00000227372	-0.48577	5.77241	-7.95152	1.87369e-13	3.11643e-12	19.8622	TRUE	transcribed_unitary_pseudogene	TP73-AS1
ENSG00000076043	0.699483	3.58803	7.93318	2.09128e-13	3.43193e-12	19.8608	TRUE	protein_coding	REXO2
ENSG00000172932	-0.511697	5.8861	-7.95116	1.87772e-13	3.11649e-12	19.8566	TRUE	protein_coding	ANKRD13D
ENSG00000138801	0.605004	5.76285	7.95113	1.87804e-13	3.11649e-12	19.8498	TRUE	protein_coding	PAPSS1
ENSG00000157379	-0.595443	4.04437	-7.93223	2.10318e-13	3.44843e-12	19.8498	TRUE	protein_coding	DHRS1
ENSG00000260944	1.54228	0.307654	7.90896	2.41736e-13	3.9146e-12	19.837	TRUE	antisense_RNA	FOXC2-AS1
ENSG00000066185	-1.19444	-1.14038	-7.90235	2.51478e-13	4.06097e-12	19.8273	TRUE	protein_coding	ZMYND12
ENSG00000177599	0.804318	2.30454	7.91592	2.31874e-13	3.76759e-12	19.8196	TRUE	protein_coding	ZNF491
ENSG00000077943	-2.65956	3.37192	-7.9168	2.30661e-13	3.75211e-12	19.8184	TRUE	protein_coding	ITGA8
ENSG00000270031	-1.14139	-2.75279	-7.91391	2.34687e-13	3.80686e-12	19.8136	TRUE	sense_intronic
ENSG00000262473	0.853822	2.38932	7.91475	2.335e-13	3.78974e-12	19.8091	TRUE	protein_coding	GART
ENSG00000107951	0.451983	4.87494	7.93741	2.03896e-13	3.36032e-12	19.8069	TRUE	protein_coding	MTPAP
ENSG00000186020	0.429418	5.29179	7.94053	2.00117e-13	3.30419e-12	19.8047	TRUE	protein_coding	ZNF529
ENSG00000186777	1.33542	1.05432	7.90605	2.45973e-13	3.97652e-12	19.7974	TRUE	protein_coding	ZNF732
ENSG00000239672	1.00052	6.89734	7.94396	1.96049e-13	3.24212e-12	19.7945	TRUE	protein_coding	NME1
ENSG00000141682	1.67098	2.88841	7.91666	2.30854e-13	3.75314e-12	19.7866	TRUE	protein_coding	PMAIP1
ENSG00000124194	0.938414	6.81687	7.94109	1.99454e-13	3.29653e-12	19.7776	TRUE	protein_coding	GDAP1L1
ENSG00000230337	-0.626631	1.10029	-7.89856	2.57234e-13	4.14926e-12	19.7675	TRUE	antisense_RNA
ENSG00000148229	0.625096	5.94919	7.93787	2.03328e-13	3.35287e-12	19.7673	TRUE	protein_coding	POLE3
ENSG00000166123	0.616256	5.5607	7.93483	2.07072e-13	3.40293e-12	19.7596	TRUE	protein_coding	GPT2
ENSG00000101844	-0.556798	3.0949	-7.90678	2.44906e-13	3.96372e-12	19.7501	TRUE	protein_coding	ATG4A
ENSG00000188554	-0.543484	7.26812	-7.93625	2.05316e-13	3.37794e-12	19.7488	TRUE	protein_coding	NBR1
ENSG00000159063	0.609555	4.22511	7.91878	2.2794e-13	3.71623e-12	19.736	TRUE	protein_coding	ALG8
ENSG00000189339	-0.535069	7.75423	-7.93312	2.09193e-13	3.43193e-12	19.7309	TRUE	protein_coding	SLC35E2B
ENSG00000260260	1.09873	2.83195	7.90452	2.4823e-13	4.01076e-12	19.7274	TRUE	lincRNA	SNHG19
ENSG00000132026	-1.21799	1.07437	-7.89013	2.70521e-13	4.34173e-12	19.7268	TRUE	protein_coding	RTBDN
ENSG00000068438	0.427043	5.1456	7.926	2.18306e-13	3.57305e-12	19.7259	TRUE	protein_coding	FTSJ1
ENSG00000159871	1.02602	1.30373	7.89469	2.63249e-13	4.23208e-12	19.7251	TRUE	protein_coding	LYPD5
ENSG00000171951	-1.50606	7.90486	-7.93057	2.12411e-13	3.48077e-12	19.718	TRUE	protein_coding	SCG2
ENSG00000165449	0.873339	4.24392	7.91575	2.32116e-13	3.7694e-12	19.7129	TRUE	protein_coding	SLC16A9
ENSG00000284272	1.77498	1.91112	7.8964	2.60577e-13	4.20084e-12	19.7095	TRUE	miRNA	MIR4321
ENSG00000171811	-2.13081	0.941242	-7.88384	2.8087e-13	4.49283e-12	19.7079	TRUE	protein_coding	CFAP46
ENSG00000237001	0.356252	2.29933	7.89602	2.61158e-13	4.20786e-12	19.7077	TRUE	antisense_RNA	WASF3-AS1
ENSG00000075239	0.702173	4.94348	7.92128	2.24556e-13	3.6652e-12	19.7054	TRUE	protein_coding	ACAT1
ENSG00000184164	-0.560432	4.40062	-7.91163	2.37902e-13	3.85685e-12	19.7051	TRUE	protein_coding	CRELD2
ENSG00000198093	0.674957	3.62418	7.90638	2.45493e-13	3.97098e-12	19.7017	TRUE	protein_coding	ZNF649
ENSG00000267100	0.470356	4.97983	7.91845	2.28396e-13	3.72157e-12	19.6893	TRUE	lincRNA	ILF3-AS1
ENSG00000071082	1.06572	8.77822	7.92313	2.2209e-13	3.63113e-12	19.686	TRUE	protein_coding	RPL31
ENSG00000115145	-0.483628	4.67191	-7.91048	2.39542e-13	3.88125e-12	19.6785	TRUE	protein_coding	STAM2
ENSG00000185722	-0.543598	6.79205	-7.92267	2.22698e-13	3.63899e-12	19.6712	TRUE	protein_coding	ANKFY1
ENSG00000118420	0.491733	2.53823	7.89002	2.70699e-13	4.34218e-12	19.6628	TRUE	protein_coding	UBE3D
ENSG00000116874	0.671092	3.36499	7.89584	2.61449e-13	4.21018e-12	19.6556	TRUE	protein_coding	WARS2
ENSG00000267629	1.01974	3.72116	7.90042	2.54385e-13	4.1056e-12	19.6548	TRUE	processed_transcript
ENSG00000232453	-1.41934	-2.38787	-7.88084	2.85945e-13	4.56641e-12	19.6424	TRUE	lincRNA
ENSG00000176723	-0.879813	1.9262	-7.88003	2.87323e-13	4.58587e-12	19.637	TRUE	protein_coding	ZNF843
ENSG00000273419	-0.786742	4.04591	-7.89493	2.62874e-13	4.22841e-12	19.6346	TRUE	antisense_RNA
ENSG00000114473	-0.585689	2.96719	-7.88397	2.80655e-13	4.49188e-12	19.6222	TRUE	protein_coding	IQCG
ENSG00000005238	-0.698521	4.0517	-7.88815	2.73728e-13	4.38589e-12	19.5927	TRUE	protein_coding	FAM214B
ENSG00000168216	-0.605684	5.03507	-7.89201	2.67493e-13	4.29553e-12	19.5501	TRUE	protein_coding	LMBRD1
ENSG00000197177	-2.43162	3.30235	-7.86904	3.06797e-13	4.88319e-12	19.5396	TRUE	protein_coding	ADGRA1
ENSG00000005812	-0.490917	5.36844	-7.89368	2.64845e-13	4.25537e-12	19.5391	TRUE	protein_coding	FBXL3
ENSG00000272150	-0.932732	1.38867	-7.86011	3.23585e-13	5.13622e-12	19.5379	TRUE	transcribed_unprocessed_pseudogene	NBPF25P
ENSG00000275441	0.710088	1.59405	7.86353	3.17047e-13	5.03521e-12	19.5368	TRUE	antisense_RNA
ENSG00000072682	-0.961113	3.95559	-7.87382	2.98171e-13	4.75377e-12	19.5192	TRUE	protein_coding	P4HA2
ENSG00000103326	0.780967	6.10258	7.8956	2.61816e-13	4.21375e-12	19.5155	TRUE	protein_coding	CAPN15
ENSG00000213553	1.38396	-1.95345	7.84837	3.47023e-13	5.48711e-12	19.5146	TRUE	processed_pseudogene	RPLP0P6
ENSG00000263766	-0.46962	5.04048	-7.88224	2.83571e-13	4.53101e-12	19.4893	TRUE	antisense_RNA
ENSG00000267462	0.342318	3.95458	7.87226	3.00965e-13	4.793e-12	19.4859	TRUE	lincRNA
ENSG00000118855	-0.555887	5.34892	-7.88334	2.81716e-13	4.50386e-12	19.4807	TRUE	protein_coding	MFSD1
ENSG00000101974	0.72732	5.42511	7.88642	2.76576e-13	4.42905e-12	19.4789	TRUE	protein_coding	ATP11C
ENSG00000186615	0.382943	2.35832	7.85654	3.30538e-13	5.24082e-12	19.4748	TRUE	antisense_RNA	KTN1-AS1
ENSG00000086015	-0.626386	6.70049	-7.8882	2.73653e-13	4.38589e-12	19.4697	TRUE	protein_coding	MAST2
ENSG00000162545	-1.36075	5.04074	-7.86554	3.13274e-13	4.97803e-12	19.4142	TRUE	protein_coding	CAMK2N1
ENSG00000089009	0.877047	9.80824	7.87413	2.97625e-13	4.74768e-12	19.4138	TRUE	protein_coding	RPL6
ENSG00000230440	-3.06883	-0.321514	-7.83027	3.86525e-13	6.07839e-12	19.4126	TRUE	lincRNA
ENSG00000178055	-1.6564	-0.48744	-7.82814	3.91453e-13	6.14583e-12	19.4041	TRUE	protein_coding	PRSS42
ENSG00000183496	0.593502	5.78478	7.87349	2.98774e-13	4.76074e-12	19.3923	TRUE	protein_coding	MEX3B
ENSG00000271155	0.805103	1.49604	7.83175	3.83121e-13	6.03143e-12	19.3539	TRUE	antisense_RNA
ENSG00000149930	-0.393968	6.65012	-7.86792	3.08857e-13	4.91326e-12	19.3498	TRUE	protein_coding	TAOK2
ENSG00000260288	0.506593	4.05258	7.85037	3.42927e-13	5.43128e-12	19.3482	TRUE	processed_transcript
ENSG00000167131	-2.18573	-0.0373639	-7.818	4.15775e-13	6.49938e-12	19.3451	TRUE	protein_coding	CCDC103
ENSG00000160679	0.368467	6.73459	7.86684	3.10851e-13	4.94226e-12	19.3408	TRUE	protein_coding	CHTOP
ENSG00000175793	-1.09516	-1.00518	-7.81521	4.22744e-13	6.60475e-12	19.3282	TRUE	protein_coding	SFN
ENSG00000158195	-0.668657	6.46692	-7.85901	3.25701e-13	5.16697e-12	19.3021	TRUE	protein_coding	WASF2
ENSG00000261335	-0.888482	1.10351	-7.81426	4.25137e-13	6.63854e-12	19.2801	TRUE	antisense_RNA
ENSG00000231951	-1.59563	-1.68941	-7.8081	4.40991e-13	6.87864e-12	19.2634	TRUE	antisense_RNA
ENSG00000134057	1.03319	5.31167	7.84902	3.45688e-13	5.469e-12	19.2625	TRUE	protein_coding	CCNB1
ENSG00000180155	-1.48531	3.69191	-7.82586	3.96805e-13	6.22309e-12	19.2604	TRUE	protein_coding	LYNX1
ENSG00000154556	-1.22952	6.89154	-7.85189	3.39834e-13	5.38524e-12	19.259	TRUE	protein_coding	SORBS2
ENSG00000255583	-1.84399	3.57572	-7.82374	4.01825e-13	6.28814e-12	19.2575	TRUE	transcribed_unprocessed_pseudogene
ENSG00000211445	-1.11082	4.64559	-7.83394	3.78179e-13	5.96014e-12	19.2474	TRUE	protein_coding	GPX3
ENSG00000005156	0.600754	5.94918	7.84931	3.45087e-13	5.46249e-12	19.2467	TRUE	protein_coding	LIG3
ENSG00000213088	-1.54044	3.59803	-7.82219	4.0556e-13	6.34314e-12	19.2439	TRUE	protein_coding	ACKR1
ENSG00000136149	1.15745	-1.17001	7.80016	4.62284e-13	7.19134e-12	19.2423	TRUE	processed_pseudogene	RPL13AP25
ENSG00000225968	-2.10909	4.09555	-7.82402	4.01162e-13	6.28458e-12	19.2402	TRUE	protein_coding	ELFN1
ENSG00000067836	-0.705324	5.09648	-7.83565	3.74336e-13	5.90604e-12	19.2186	TRUE	protein_coding	ROGDI
ENSG00000274400	-1.49738	-1.97004	-7.8009	4.60253e-13	7.1636e-12	19.2105	TRUE	lincRNA
ENSG00000183530	0.441135	6.05261	7.84295	3.58424e-13	5.66428e-12	19.2078	TRUE	protein_coding	PRR14L
ENSG00000249592	0.484547	4.5796	7.83057	3.85841e-13	6.07094e-12	19.1971	TRUE	antisense_RNA
ENSG00000233927	0.808336	7.4548	7.84125	3.62055e-13	5.71852e-12	19.1912	TRUE	protein_coding	RPS28
ENSG00000257434	-2.5006	-0.316298	-7.79109	4.8789e-13	7.54895e-12	19.1904	TRUE	antisense_RNA
ENSG00000100226	0.456536	6.72576	7.8381	3.6892e-13	5.82377e-12	19.1722	TRUE	protein_coding	GTPBP1
ENSG00000253445	-0.769241	2.89518	-7.80507	4.48997e-13	6.99556e-12	19.1666	TRUE	antisense_RNA
ENSG00000263424	-1.93532	1.36804	-7.79328	4.81577e-13	7.46328e-12	19.1648	TRUE	antisense_RNA
ENSG00000282220	-1.93532	1.36804	-7.79328	4.81577e-13	7.46328e-12	19.1648	TRUE	antisense_RNA
ENSG00000164638	-0.710728	7.28299	-7.83545	3.74779e-13	5.90979e-12	19.1568	TRUE	protein_coding	SLC29A4
ENSG00000161011	-0.714089	6.89194	-7.8335	3.79166e-13	5.97243e-12	19.1474	TRUE	protein_coding	SQSTM1
ENSG00000114126	0.583051	5.55147	7.82944	3.88442e-13	6.10188e-12	19.141	TRUE	protein_coding	TFDP2
ENSG00000085998	-0.584737	5.99521	-7.82955	3.8818e-13	6.10109e-12	19.1395	TRUE	protein_coding	POMGNT1
ENSG00000109089	-0.729221	5.89784	-7.82773	3.92403e-13	6.1574e-12	19.1344	TRUE	protein_coding	CDR2L
ENSG00000087053	0.637356	5.37827	7.82512	3.98541e-13	6.24692e-12	19.1217	TRUE	protein_coding	MTMR2
ENSG00000265194	0.480161	2.69588	7.7972	4.7049e-13	7.2993e-12	19.1152	TRUE	antisense_RNA
ENSG00000281591	1.25841	1.75391	7.79249	4.8384e-13	7.49432e-12	19.1139	TRUE	lincRNA	DBET
ENSG00000182220	-0.466779	6.14733	-7.82389	4.01474e-13	6.28605e-12	19.1007	TRUE	protein_coding	ATP6AP2
ENSG00000171357	-0.881869	0.529238	-7.77963	5.22206e-13	8.05829e-12	19.0985	TRUE	protein_coding	LURAP1
ENSG00000146005	-1.06658	5.15225	-7.81008	4.3583e-13	6.80183e-12	19.075	TRUE	protein_coding	PSD2
ENSG00000259007	-0.910314	4.82967	-7.80719	4.43371e-13	6.91204e-12	19.0737	TRUE	antisense_RNA
ENSG00000164161	1.81229	1.27754	7.78139	5.1678e-13	7.9831e-12	19.0618	TRUE	protein_coding	HHIP
ENSG00000283667	-0.956044	0.601629	-7.77343	5.41766e-13	8.34227e-12	19.0613	TRUE	antisense_RNA
ENSG00000272432	-1.16159	-2.06061	-7.77304	5.43043e-13	8.35747e-12	19.0529	TRUE	lincRNA
ENSG00000101298	-1.30425	4.80276	-7.79924	4.64825e-13	7.22308e-12	19.0396	TRUE	protein_coding	SNPH
ENSG00000272644	0.70121	-0.0528816	7.76242	5.7833e-13	8.858e-12	19.0019	TRUE	lincRNA
ENSG00000121753	-0.967192	6.85855	-7.80499	4.49214e-13	6.99556e-12	18.9826	TRUE	protein_coding	ADGRB2
ENSG00000243749	-1.00081	1.92725	-7.76707	5.62582e-13	8.64343e-12	18.9812	TRUE	protein_coding	TMEM35B
ENSG00000155254	0.755567	5.34143	7.79738	4.69993e-13	7.2993e-12	18.9602	TRUE	protein_coding	MARVELD1
ENSG00000179562	-0.492959	4.80029	-7.78855	4.95302e-13	7.65952e-12	18.9567	TRUE	protein_coding	GCC1
ENSG00000114650	0.546974	6.81975	7.79979	4.63299e-13	7.20324e-12	18.9476	TRUE	protein_coding	SCAP
ENSG00000001629	-0.563295	6.27078	-7.79722	4.70437e-13	7.2993e-12	18.943	TRUE	protein_coding	ANKIB1
ENSG00000140254	-2.10319	-0.440702	-7.74591	6.37737e-13	9.66526e-12	18.9315	TRUE	protein_coding	DUOXA1
ENSG00000048342	0.70101	3.85629	7.77692	5.30685e-13	8.18474e-12	18.9293	TRUE	protein_coding	CC2D2A
ENSG00000267009	-0.627311	5.74905	-7.79139	4.87009e-13	7.53935e-12	18.9257	TRUE	processed_transcript
ENSG00000248890	1.57141	0.79666	7.7543	6.06817e-13	9.2306e-12	18.9223	TRUE	antisense_RNA	HHIP-AS1
ENSG00000099849	-1.43243	2.73319	-7.76081	5.83847e-13	8.93775e-12	18.9217	TRUE	protein_coding	RASSF7
ENSG00000161048	-0.45434	3.20544	-7.76324	5.75508e-13	8.82415e-12	18.9067	TRUE	protein_coding	NAPEPLD
ENSG00000231851	0.546164	2.17112	7.75693	5.9745e-13	9.10732e-12	18.9001	TRUE	antisense_RNA
ENSG00000111012	1.15717	1.0118	7.75089	6.19217e-13	9.40433e-12	18.8973	TRUE	protein_coding	CYP27B1
ENSG00000001631	-0.507503	5.2301	-7.78144	5.16621e-13	7.9831e-12	18.8896	TRUE	protein_coding	KRIT1
ENSG00000139190	-0.953362	3.92688	-7.76341	5.74944e-13	8.82019e-12	18.8765	TRUE	protein_coding	VAMP1
ENSG00000123975	1.12556	4.28628	7.77367	5.41002e-13	8.33496e-12	18.8757	TRUE	protein_coding	CKS2
ENSG00000249896	0.864129	2.95677	7.75886	5.90664e-13	9.02295e-12	18.8752	TRUE	transcribed_unprocessed_pseudogene	LINC02495
ENSG00000165985	-2.59438	1.84775	-7.74038	6.58938e-13	9.9604e-12	18.8525	TRUE	protein_coding	C1QL3
ENSG00000131238	-0.654944	6.02655	-7.78021	5.2043e-13	8.03518e-12	18.8512	TRUE	protein_coding	PPT1
ENSG00000267424	-1.3341	0.0413021	-7.73186	6.93044e-13	1.04268e-11	18.8423	TRUE	antisense_RNA
ENSG00000171295	0.562344	3.55236	7.75801	5.93633e-13	9.05872e-12	18.8417	TRUE	protein_coding	ZNF440
ENSG00000171604	-1.25541	5.67732	-7.77379	5.40619e-13	8.3335e-12	18.8401	TRUE	protein_coding	CXXC5
ENSG00000137941	-0.988512	4.89832	-7.76691	5.63122e-13	8.64343e-12	18.8367	TRUE	protein_coding	TTLL7
ENSG00000249087	-0.598509	1.80243	-7.74132	6.55288e-13	9.91041e-12	18.8317	TRUE	antisense_RNA	ZNF436-AS1
ENSG00000283106	-0.598509	1.80243	-7.74132	6.55288e-13	9.91041e-12	18.8317	TRUE	antisense_RNA	ZNF436-AS1
ENSG00000245248	0.752028	-0.0453496	7.73041	6.99012e-13	1.05111e-11	18.8165	TRUE	antisense_RNA	USP2-AS1
ENSG00000143494	0.897585	4.88044	7.76693	5.63072e-13	8.64343e-12	18.8031	TRUE	protein_coding	VASH2
ENSG00000161179	0.664275	4.08134	7.75693	5.97434e-13	9.10732e-12	18.7986	TRUE	protein_coding	YDJC
ENSG00000226710	0.673341	4.02267	7.75602	6.00672e-13	9.1516e-12	18.797	TRUE	protein_coding	C6orf48
ENSG00000048392	-0.583847	4.32266	-7.75525	6.03411e-13	9.18848e-12	18.7967	TRUE	protein_coding	RRM2B
ENSG00000160949	0.761386	5.54534	7.76997	5.53021e-13	8.50649e-12	18.7929	TRUE	protein_coding	TONSL
ENSG00000187688	-1.65158	3.5769	-7.74339	6.47319e-13	9.80531e-12	18.7878	TRUE	protein_coding	TRPV2
ENSG00000170779	0.918023	4.31667	7.75823	5.92874e-13	9.05192e-12	18.7863	TRUE	protein_coding	CDCA4
ENSG00000107954	-0.886965	5.47121	-7.76304	5.76201e-13	8.83009e-12	18.7782	TRUE	protein_coding	NEURL1
ENSG00000137970	1.26627	-0.894667	7.71881	7.48629e-13	1.12162e-11	18.7706	TRUE	processed_pseudogene	RPL7P9
ENSG00000234336	-0.511989	2.24672	-7.73314	6.87812e-13	1.03589e-11	18.7696	TRUE	antisense_RNA	JAZF1-AS1
ENSG00000175087	-0.686794	4.3273	-7.74916	6.25594e-13	9.49618e-12	18.7633	TRUE	protein_coding	PDIK1L
ENSG00000099194	0.934947	7.22178	7.76798	5.59559e-13	8.60247e-12	18.7623	TRUE	protein_coding	SCD
ENSG00000171469	0.41278	5.2396	7.75899	5.90199e-13	9.02063e-12	18.7433	TRUE	protein_coding	ZNF561
ENSG00000271970	0.7241	1.4095	7.7259	7.17911e-13	1.07784e-11	18.743	TRUE	antisense_RNA
ENSG00000114019	0.998762	5.38957	7.76001	5.86636e-13	8.97569e-12	18.7394	TRUE	protein_coding	AMOTL2
ENSG00000168067	-0.831199	4.71186	-7.7484	6.28406e-13	9.53385e-12	18.7367	TRUE	protein_coding	MAP4K2
ENSG00000204934	-0.705883	5.17767	-7.75239	6.13713e-13	9.33057e-12	18.7279	TRUE	antisense_RNA	ATP6V0E2-AS1
ENSG00000145391	0.682994	5.99078	7.75989	5.87065e-13	8.97749e-12	18.7229	TRUE	protein_coding	SETD7
ENSG00000065559	-0.618297	5.49691	-7.75474	6.05246e-13	9.21155e-12	18.7225	TRUE	protein_coding	MAP2K4
ENSG00000169252	-2.32704	0.922712	-7.71069	7.85414e-13	1.17429e-11	18.7099	TRUE	protein_coding	ADRB2
ENSG00000100485	-0.486107	5.48824	-7.75132	6.17633e-13	9.38523e-12	18.7004	TRUE	protein_coding	SOS2
ENSG00000254814	1.20425	0.815963	7.71444	7.68232e-13	1.15039e-11	18.6928	TRUE	antisense_RNA
ENSG00000225053	-2.07079	-2.77948	-7.71251	7.77023e-13	1.16235e-11	18.674	TRUE	processed_pseudogene	PRPF38AP1
ENSG00000007933	-1.50848	0.693918	-7.70538	8.10445e-13	1.20921e-11	18.674	TRUE	protein_coding	FMO3
ENSG00000237550	1.24769	4.18824	7.7379	6.68704e-13	1.00921e-11	18.6724	TRUE	transcribed_processed_pseudogene	RPL9P9
ENSG00000171202	0.752487	3.08822	7.72416	7.25326e-13	1.0884e-11	18.6688	TRUE	protein_coding	TMEM126A
ENSG00000116793	-0.632269	4.58016	-7.73481	6.81032e-13	1.02728e-11	18.6617	TRUE	protein_coding	PHTF1
ENSG00000158008	-1.3402	0.301564	-7.70105	8.31416e-13	1.23858e-11	18.6586	TRUE	protein_coding	EXTL1
ENSG00000174371	1.19045	4.22024	7.73433	6.82976e-13	1.02968e-11	18.6503	TRUE	protein_coding	EXO1
ENSG00000029993	1.02258	5.82735	7.74661	6.35107e-13	9.63045e-12	18.6487	TRUE	protein_coding	HMGB3
ENSG00000172059	-0.84907	4.70634	-7.7328	6.89197e-13	1.03743e-11	18.6471	TRUE	protein_coding	KLF11
ENSG00000153391	0.413753	4.18689	7.72707	7.12962e-13	1.07152e-11	18.6217	TRUE	protein_coding	INO80C
ENSG00000106025	-1.26339	1.77114	-7.70342	8.199e-13	1.22205e-11	18.6212	TRUE	protein_coding	TSPAN12
ENSG00000243678	0.936558	7.83141	7.74317	6.4815e-13	9.81275e-12	18.6208	TRUE	protein_coding	NME2
ENSG00000130204	0.598041	5.5626	7.73865	6.65748e-13	1.00528e-11	18.6106	TRUE	protein_coding	TOMM40
ENSG00000231154	0.559265	2.12781	7.70562	8.09306e-13	1.20814e-11	18.6044	TRUE	antisense_RNA	MORF4L2-AS1
ENSG00000245750	1.26988	-1.54618	7.68747	9.00839e-13	1.33716e-11	18.5974	TRUE	lincRNA	DRAIC
ENSG00000100802	0.550894	4.13601	7.72252	7.32381e-13	1.09842e-11	18.5966	TRUE	protein_coding	C14orf93
ENSG00000088538	-2.02399	4.02733	-7.71252	7.76979e-13	1.16235e-11	18.5935	TRUE	protein_coding	DOCK3
ENSG00000214078	0.516102	6.92931	7.73905	6.64164e-13	1.00341e-11	18.593	TRUE	protein_coding	CPNE1
ENSG00000144283	0.59305	5.32242	7.73352	6.86254e-13	1.03408e-11	18.5898	TRUE	protein_coding	PKP4
ENSG00000272525	0.904034	-0.17071	7.68971	8.88972e-13	1.32091e-11	18.5858	TRUE	lincRNA
ENSG00000153823	-1.53847	2.30974	-7.69902	8.41472e-13	1.25291e-11	18.5806	TRUE	protein_coding	PID1
ENSG00000186453	-1.03451	-0.839289	-7.68243	9.27983e-13	1.37181e-11	18.5686	TRUE	protein_coding	FAM228A
ENSG00000170381	-3.78737	1.62543	-7.68542	9.11766e-13	1.3513e-11	18.5657	TRUE	protein_coding	SEMA3E
ENSG00000130731	0.641258	5.01226	7.72617	7.16745e-13	1.07665e-11	18.5612	TRUE	protein_coding	METTL26
ENSG00000117215	-2.94468	1.79718	-7.68716	9.02479e-13	1.33891e-11	18.5542	TRUE	protein_coding	PLA2G2D
ENSG00000250240	0.741904	1.99344	7.69387	8.6743e-13	1.29023e-11	18.5394	TRUE	antisense_RNA
ENSG00000283403	1.0049	-0.706746	7.67894	9.47302e-13	1.39607e-11	18.539	TRUE	processed_transcript
ENSG00000272914	-1.18229	-1.05028	-7.67714	9.57383e-13	1.40949e-11	18.5376	TRUE	sense_intronic
ENSG00000181007	0.582494	3.6282	7.70443	8.15022e-13	1.21541e-11	18.5256	TRUE	protein_coding	ZFP82
ENSG00000165271	0.519367	5.44177	7.72049	7.41227e-13	1.11111e-11	18.5098	TRUE	protein_coding	NOL6
ENSG00000249264	1.15547	-1.16783	7.67134	9.90707e-13	1.45632e-11	18.5034	TRUE	processed_pseudogene	EEF1A1P9
ENSG00000104450	-0.687665	1.36953	-7.68132	9.34073e-13	1.3794e-11	18.5001	TRUE	protein_coding	SPAG1
ENSG00000171970	1.09933	1.21281	7.68153	9.32911e-13	1.37839e-11	18.4906	TRUE	protein_coding	ZNF57
ENSG00000105967	-1.7667	1.78575	-7.67912	9.46303e-13	1.39531e-11	18.4876	TRUE	protein_coding	TFEC
ENSG00000276390	-1.24406	-2.07763	-7.6709	9.93288e-13	1.45937e-11	18.4719	TRUE	sense_intronic
ENSG00000158488	-3.04434	-1.3477	-7.66888	1.00517e-12	1.47533e-11	18.4635	TRUE	protein_coding	CD1E
ENSG00000116824	-2.4876	1.20788	-7.66634	1.0203e-12	1.49525e-11	18.4481	TRUE	protein_coding	CD2
ENSG00000135373	-2.35036	-2.95519	-7.67155	9.89494e-13	1.45528e-11	18.4416	TRUE	protein_coding	EHF
ENSG00000091073	-0.526346	3.38845	-7.68309	9.24413e-13	1.36793e-11	18.4343	TRUE	protein_coding	DTX2
ENSG00000169891	-0.669046	3.0961	-7.6793	9.45258e-13	1.39448e-11	18.428	TRUE	protein_coding	REPS2
ENSG00000144559	0.553218	2.78866	7.67838	9.5041e-13	1.39994e-11	18.4215	TRUE	protein_coding	TAMM41
ENSG00000172053	0.594849	7.06277	7.70912	7.92754e-13	1.18465e-11	18.4188	TRUE	protein_coding	QARS
ENSG00000224137	-2.21503	-1.99955	-7.66301	1.04056e-12	1.52261e-11	18.4154	TRUE	lincRNA	LINC01857
ENSG00000108774	-0.589383	6.83552	-7.70799	7.9804e-13	1.19194e-11	18.415	TRUE	protein_coding	RAB5C
ENSG00000259017	-1.06596	1.98793	-7.66831	1.00855e-12	1.47954e-11	18.4093	TRUE	lincRNA
ENSG00000161016	0.874346	9.90728	7.69802	8.46437e-13	1.25965e-11	18.3877	TRUE	protein_coding	RPL8
ENSG00000198155	1.08089	1.44288	7.6622	1.04549e-12	1.52751e-11	18.372	TRUE	transcribed_unprocessed_pseudogene	ZNF876P
ENSG00000268991	-1.98998	-2.89753	-7.65464	1.09307e-12	1.5946e-11	18.3452	TRUE	protein_coding	FAM231B
ENSG00000124209	-0.46723	5.2793	-7.68666	9.05155e-13	1.34219e-11	18.3347	TRUE	protein_coding	RAB22A
ENSG00000260896	-1.16609	0.204297	-7.64374	1.16552e-12	1.69088e-11	18.331	TRUE	lincRNA	LINC02170
ENSG00000166887	-0.357952	6.79342	-7.69336	8.7004e-13	1.29344e-11	18.3293	TRUE	protein_coding	VPS39
ENSG00000041988	-0.531527	3.90309	-7.66939	1.00216e-12	1.47166e-11	18.3255	TRUE	protein_coding	THAP3
ENSG00000204588	0.746231	3.06595	7.66246	1.04389e-12	1.52653e-11	18.3133	TRUE	lincRNA	LINC01123
ENSG00000261546	1.16525	-0.367877	7.64083	1.18563e-12	1.7166e-11	18.3103	TRUE	antisense_RNA
ENSG00000198910	-0.711242	9.02681	-7.68777	8.99204e-13	1.33543e-11	18.3066	TRUE	protein_coding	L1CAM
ENSG00000065183	0.647517	5.42638	7.68465	9.15916e-13	1.35675e-11	18.3014	TRUE	protein_coding	WDR3
ENSG00000095951	-0.922958	4.12279	-7.66613	1.02158e-12	1.49636e-11	18.3005	TRUE	protein_coding	HIVEP1
ENSG00000130939	-0.485402	6.02744	-7.68417	9.18546e-13	1.35995e-11	18.2899	TRUE	protein_coding	UBE4B
ENSG00000125648	0.796696	5.60144	7.68286	9.25637e-13	1.36904e-11	18.2844	TRUE	protein_coding	SLC25A23
ENSG00000204387	0.683151	3.96778	7.66691	1.01689e-12	1.49101e-11	18.2838	TRUE	protein_coding	C6orf48
ENSG00000221887	-1.21892	-0.990689	-7.63149	1.25261e-12	1.80092e-11	18.2782	TRUE	protein_coding	HMSD
ENSG00000006652	-0.717942	5.93973	-7.68079	9.37016e-13	1.38303e-11	18.2767	TRUE	protein_coding	IFRD1
ENSG00000267774	-3.27443	-1.43094	-7.63555	1.223e-12	1.7671e-11	18.2702	TRUE	antisense_RNA
ENSG00000171766	-1.01903	3.07189	-7.65071	1.11871e-12	1.62822e-11	18.2678	TRUE	protein_coding	GATM
ENSG00000134028	-2.17748	2.39824	-7.64347	1.1674e-12	1.69276e-11	18.2648	TRUE	protein_coding	ADAMDEC1
ENSG00000184908	-1.96576	-2.25168	-7.63536	1.22439e-12	1.7674e-11	18.2525	TRUE	protein_coding	CLCNKB
ENSG00000127903	0.644707	2.8703	7.6496	1.12601e-12	1.63685e-11	18.2505	TRUE	protein_coding	ZNF835
ENSG00000177873	0.46662	2.7872	7.64705	1.14306e-12	1.65997e-11	18.242	TRUE	protein_coding	ZNF619
ENSG00000162604	-0.528225	4.04058	-7.65574	1.08605e-12	1.58516e-11	18.2377	TRUE	protein_coding	TM2D1
ENSG00000155906	0.665665	4.54512	7.66536	1.02621e-12	1.50239e-11	18.2356	TRUE	protein_coding	RMND1
ENSG00000175352	-1.2193	1.56355	-7.63427	1.23229e-12	1.77614e-11	18.2299	TRUE	protein_coding	NRIP3
ENSG00000128886	-1.10049	0.389552	-7.62688	1.28701e-12	1.84395e-11	18.2278	TRUE	protein_coding	ELL3
ENSG00000172568	-2.13331	1.61994	-7.63157	1.25196e-12	1.80092e-11	18.2267	TRUE	protein_coding	FNDC9
ENSG00000164109	1.0907	5.48733	7.67211	9.86194e-13	1.45116e-11	18.2251	TRUE	protein_coding	MAD2L1
ENSG00000275723	-0.435696	3.15422	-7.64415	1.16271e-12	1.68766e-11	18.2199	TRUE	protein_coding	NAPEPLD
ENSG00000100307	-0.926699	4.50876	-7.65267	1.10584e-12	1.6116e-11	18.1979	TRUE	protein_coding	CBX7
ENSG00000165487	-0.483964	5.05029	-7.65885	1.06634e-12	1.55718e-11	18.187	TRUE	protein_coding	MICU2
ENSG00000105143	0.926079	1.9451	7.6298	1.26511e-12	1.81618e-11	18.17	TRUE	protein_coding	SLC1A6
ENSG00000184635	0.677059	3.56035	7.64142	1.18153e-12	1.71153e-11	18.164	TRUE	protein_coding	ZNF93
ENSG00000166333	-0.536482	6.12234	-7.6624	1.04429e-12	1.52653e-11	18.1618	TRUE	protein_coding	ILK
ENSG00000268379	2.0111	-1.67547	7.61048	1.41711e-12	2.01732e-11	18.1592	TRUE	processed_pseudogene
ENSG00000260852	0.607717	3.76999	7.64219	1.17619e-12	1.70465e-11	18.1558	TRUE	antisense_RNA	FBXL19-AS1
ENSG00000264769	-0.67051	2.16895	-7.62453	1.30489e-12	1.86864e-11	18.1474	TRUE	antisense_RNA
ENSG00000247092	0.550818	3.289	7.63436	1.23163e-12	1.77608e-11	18.1422	TRUE	antisense_RNA	SNHG10
ENSG00000229257	0.894675	1.45793	7.62061	1.33528e-12	1.90836e-11	18.1337	TRUE	antisense_RNA
ENSG00000269210	-1.36782	0.81552	-7.60887	1.43058e-12	2.03147e-11	18.114	TRUE	antisense_RNA
[truncated: 26,842 more rows]

## Sheet: DEgenes MYCN after robust analy
ENSG	Freq	Type	Symbol
ENSG00000000003	93	protein_coding	TSPAN6
ENSG00000000457	100	protein_coding	SCYL3
ENSG00000000971	84	protein_coding	CFH
ENSG00000001084	97	protein_coding	GCLC
ENSG00000001167	98	protein_coding	NFYA
ENSG00000001497	100	protein_coding	LAS1L
ENSG00000001617	88	protein_coding	SEMA3F
ENSG00000001629	100	protein_coding	ANKIB1
ENSG00000001631	100	protein_coding	KRIT1
ENSG00000002746	99	protein_coding	HECW1
ENSG00000002834	100	protein_coding	LASP1
ENSG00000002919	100	protein_coding	SNX11
ENSG00000003056	89	protein_coding	M6PR
ENSG00000003096	100	protein_coding	KLHL13
ENSG00000003147	96	protein_coding	ICA1
ENSG00000003989	100	protein_coding	SLC7A2
ENSG00000004059	95	protein_coding	ARF5
ENSG00000004455	96	protein_coding	AK2
ENSG00000004468	95	protein_coding	CD38
ENSG00000004478	94	protein_coding	FKBP4
ENSG00000004766	100	protein_coding	VPS50
ENSG00000004779	82	protein_coding	NDUFAB1
ENSG00000004838	90	protein_coding	ZMYND10
ENSG00000004975	90	protein_coding	DVL2
ENSG00000005020	100	protein_coding	SKAP2
ENSG00000005022	100	protein_coding	SLC25A5
ENSG00000005059	92	protein_coding	MCUB
ENSG00000005100	100	protein_coding	DHX33
ENSG00000005102	89	protein_coding	MEOX1
ENSG00000005156	100	protein_coding	LIG3
ENSG00000005175	100	protein_coding	RPAP3
ENSG00000005238	100	protein_coding	FAM214B
ENSG00000005249	96	protein_coding	PRKAR2B
ENSG00000005436	100	protein_coding	GCFC2
ENSG00000005469	100	protein_coding	CROT
ENSG00000005471	100	protein_coding	ABCB4
ENSG00000005483	100	protein_coding	KMT2E
ENSG00000005486	100	protein_coding	RHBDD2
ENSG00000005513	90	protein_coding	SOX8
ENSG00000005812	100	protein_coding	FBXL3
ENSG00000005844	95	protein_coding	ITGAL
ENSG00000005882	100	protein_coding	PDK2
ENSG00000005884	100	protein_coding	ITGA3
ENSG00000005893	100	protein_coding	LAMP2
ENSG00000005961	88	protein_coding	ITGA2B
ENSG00000006015	91	protein_coding	C19orf60
ENSG00000006025	91	protein_coding	OSBPL7
ENSG00000006047	97	protein_coding	YBX2
ENSG00000006062	100	protein_coding	MAP3K14
ENSG00000006118	97	protein_coding	TMEM132A
ENSG00000006125	96	protein_coding	AP2B1
ENSG00000006194	100	protein_coding	ZNF263
ENSG00000006283	100	protein_coding	CACNA1G
ENSG00000006377	100	protein_coding	DLX6
ENSG00000006468	90	protein_coding	ETV1
ENSG00000006625	97	protein_coding	GGCT
ENSG00000006634	96	protein_coding	DBF4
ENSG00000006652	100	protein_coding	IFRD1
ENSG00000006715	100	protein_coding	VPS41
ENSG00000007129	94	protein_coding	CEACAM21
ENSG00000007168	100	protein_coding	PAFAH1B1
ENSG00000007237	100	protein_coding	GAS7
ENSG00000007255	100	protein_coding	TRAPPC6A
ENSG00000007376	87	protein_coding	RPUSD1
ENSG00000007516	100	protein_coding	BAIAP3
ENSG00000007545	100	protein_coding	CRAMP1
ENSG00000007923	99	protein_coding	DNAJC11
ENSG00000007933	100	protein_coding	FMO3
ENSG00000008128	96	protein_coding	CDK11A
ENSG00000008130	100	protein_coding	NADK
ENSG00000008256	100	protein_coding	CYTH3
ENSG00000008277	100	protein_coding	ADAM22
ENSG00000008282	100	protein_coding	SYPL1
ENSG00000008283	100	protein_coding	CYB561
ENSG00000008513	100	protein_coding	ST3GAL1
ENSG00000008517	97	protein_coding	IL32
ENSG00000008988	100	protein_coding	RPS20
ENSG00000009709	84	protein_coding	PAX7
ENSG00000009724	100	protein_coding	MASP2
ENSG00000009780	100	protein_coding	FAM76A
ENSG00000009790	98	protein_coding	TRAF3IP3
ENSG00000010165	100	protein_coding	METTL13
ENSG00000010270	97	protein_coding	STARD3NL
ENSG00000010278	100	protein_coding	CD9
ENSG00000010282	88	protein_coding	HHATL
ENSG00000010292	100	protein_coding	NCAPD2
ENSG00000010361	89	protein_coding	FUZ
ENSG00000010379	100	protein_coding	SLC6A13
ENSG00000010404	86	protein_coding	IDS
ENSG00000010438	96	protein_coding	PRSS3
ENSG00000010610	98	protein_coding	CD4
ENSG00000010671	95	protein_coding	BTK
ENSG00000010818	95	protein_coding	HIVEP2
ENSG00000011007	100	protein_coding	ELOA
ENSG00000011009	100	protein_coding	LYPLA2
ENSG00000011021	100	protein_coding	CLCN6
ENSG00000011052	100	protein_coding	NME1-NME2
ENSG00000011083	100	protein_coding	SLC6A7
ENSG00000011304	100	protein_coding	PTBP1
ENSG00000011347	100	protein_coding	SYT7
ENSG00000011376	100	protein_coding	LARS2
ENSG00000011451	100	protein_coding	WIZ
ENSG00000011478	100	protein_coding	QPCTL
ENSG00000011677	81	protein_coding	GABRA3
ENSG00000012061	100	protein_coding	ERCC1
ENSG00000012232	83	protein_coding	EXTL3
ENSG00000013288	80	protein_coding	MAN2B2
ENSG00000013374	100	protein_coding	NUB1
ENSG00000013523	84	protein_coding	ANGEL1
ENSG00000013561	100	protein_coding	RNF14
ENSG00000013573	100	protein_coding	DDX11
ENSG00000013725	98	protein_coding	CD6
ENSG00000014216	100	protein_coding	CAPN1
ENSG00000014919	100	protein_coding	COX15
ENSG00000015133	100	protein_coding	CCDC88C
ENSG00000015171	93	protein_coding	ZMYND11
ENSG00000015285	99	protein_coding	WAS
ENSG00000015475	100	protein_coding	BID
ENSG00000016391	97	protein_coding	CHDH
ENSG00000017483	100	protein_coding	SLC38A5
ENSG00000018236	100	protein_coding	CNTN1
ENSG00000018699	99	protein_coding	TTC27
ENSG00000018869	100	protein_coding	ZNF582
ENSG00000019505	100	protein_coding	SYT13
ENSG00000019582	97	protein_coding	CD74
ENSG00000020129	100	protein_coding	NCDN
ENSG00000020256	100	protein_coding	ZFP64
ENSG00000020633	100	protein_coding	RUNX3
ENSG00000020922	100	protein_coding	MRE11
ENSG00000021300	98	protein_coding	PLEKHB1
ENSG00000021355	100	protein_coding	SERPINB1
ENSG00000021776	89	protein_coding	AQR
ENSG00000022840	100	protein_coding	RNF10
ENSG00000022976	100	protein_coding	ZNF839
ENSG00000023445	100	protein_coding	BIRC3
ENSG00000023608	100	protein_coding	SNAPC1
ENSG00000023892	99	protein_coding	DEF6
ENSG00000024048	98	protein_coding	UBR2
ENSG00000025293	91	protein_coding	PHF20
ENSG00000025423	100	protein_coding	HSD17B6
ENSG00000025434	80	protein_coding	NR1H3
ENSG00000025800	100	protein_coding	KPNA6
ENSG00000026508	100	protein_coding	CD44
ENSG00000026751	97	protein_coding	SLAMF7
ENSG00000027644	100	protein_coding	INSRR
ENSG00000027697	81	protein_coding	IFNGR1
ENSG00000028137	98	protein_coding	TNFRSF1B
ENSG00000028277	100	protein_coding	POU2F2
ENSG00000028310	100	protein_coding	BRD9
ENSG00000029534	94	protein_coding	ANK1
ENSG00000029725	100	protein_coding	RABEP1
ENSG00000029993	100	protein_coding	HMGB3
ENSG00000030066	91	protein_coding	NUP160
ENSG00000030419	100	protein_coding	IKZF2
ENSG00000030582	100	protein_coding	GRN
ENSG00000031003	99	protein_coding	FAM13B
ENSG00000033100	82	protein_coding	CHPF2
ENSG00000033122	100	protein_coding	LRRC7
ENSG00000033627	100	protein_coding	ATP6V0A1
ENSG00000033867	100	protein_coding	SLC4A7
ENSG00000035115	100	protein_coding	SH3YL1
ENSG00000035141	100	protein_coding	FAM136A
ENSG00000035499	100	protein_coding	DEPDC1B
ENSG00000035681	100	protein_coding	NSMAF
ENSG00000035687	99	protein_coding	ADSS
ENSG00000036565	88	protein_coding	SLC18A1
ENSG00000037042	96	protein_coding	TUBG2
ENSG00000037474	100	protein_coding	NSUN2
ENSG00000037637	100	protein_coding	FBXO42
ENSG00000037897	100	protein_coding	METTL1
ENSG00000038382	89	protein_coding	TRIO
ENSG00000039123	98	protein_coding	SKIV2L2
ENSG00000039319	91	protein_coding	ZFYVE16
ENSG00000039560	98	protein_coding	RAI14
ENSG00000039600	100	protein_coding	SOX30
ENSG00000040487	100	protein_coding	PQLC2
ENSG00000040531	100	protein_coding	CTNS
ENSG00000041353	97	protein_coding	RAB27B
ENSG00000041515	95	protein_coding	MYO16
ENSG00000041802	99	protein_coding	LSG1
ENSG00000041988	100	protein_coding	THAP3
ENSG00000042088	97	protein_coding	TDP1
ENSG00000042429	100	protein_coding	MED17
ENSG00000042493	100	protein_coding	CAPG
ENSG00000043143	100	protein_coding	JADE2
ENSG00000043462	98	protein_coding	LCP2
ENSG00000043514	99	protein_coding	TRIT1
ENSG00000044446	100	protein_coding	PHKA2
ENSG00000044524	83	protein_coding	EPHA3
ENSG00000046647	100	protein_coding	GEMIN8
ENSG00000047056	100	protein_coding	WDR37
ENSG00000047230	100	protein_coding	CTPS2
ENSG00000047365	100	protein_coding	ARAP2
ENSG00000047597	100	protein_coding	XK
ENSG00000047634	100	protein_coding	SCML1
ENSG00000047662	90	protein_coding	FAM184B
ENSG00000048028	99	protein_coding	USP28
ENSG00000048052	84	protein_coding	HDAC9
ENSG00000048140	100	protein_coding	TSPAN17
ENSG00000048162	100	protein_coding	NOP16
ENSG00000048342	100	protein_coding	CC2D2A
ENSG00000048392	100	protein_coding	RRM2B
ENSG00000048405	100	protein_coding	ZNF800
ENSG00000048471	100	protein_coding	SNX29
ENSG00000048540	100	protein_coding	LMO3
ENSG00000048545	100	protein_coding	GUCA1A
ENSG00000048707	100	protein_coding	VPS13D
ENSG00000048740	100	protein_coding	CELF2
ENSG00000049089	100	protein_coding	COL9A2
ENSG00000049167	99	protein_coding	ERCC8
ENSG00000049239	93	protein_coding	H6PD
ENSG00000049245	100	protein_coding	VAMP3
ENSG00000049246	100	protein_coding	PER3
ENSG00000049283	98	protein_coding	EPN3
ENSG00000049768	98	protein_coding	FOXP3
ENSG00000049769	87	protein_coding	PPP1R3F
ENSG00000049883	100	protein_coding	PTCD2
ENSG00000050165	100	protein_coding	DKK3
ENSG00000050393	90	protein_coding	MCUR1
ENSG00000050426	100	protein_coding	LETMD1
ENSG00000050438	98	protein_coding	SLC4A8
ENSG00000051009	100	protein_coding	FAM160A2
ENSG00000051128	91	protein_coding	HOMER3
ENSG00000051180	90	protein_coding	RAD51
ENSG00000052795	99	protein_coding	FNIP2
ENSG00000053108	99	protein_coding	FSTL4
ENSG00000053254	100	protein_coding	FOXN3
ENSG00000053524	100	protein_coding	MCF2L2
ENSG00000054116	100	protein_coding	TRAPPC3
ENSG00000054118	100	protein_coding	THRAP3
ENSG00000054219	100	protein_coding	LY75
ENSG00000054277	98	protein_coding	OPN3
ENSG00000054356	87	protein_coding	PTPRN
ENSG00000054392	100	protein_coding	HHAT
ENSG00000054523	100	protein_coding	KIF1B
ENSG00000054598	100	protein_coding	FOXC1
ENSG00000054965	94	protein_coding	FAM168A
ENSG00000055044	100	protein_coding	NOP58
ENSG00000055070	99	protein_coding	SZRD1
ENSG00000055211	96	protein_coding	GINM1
ENSG00000056050	85	protein_coding	HPF1
ENSG00000056277	100	protein_coding	ZNF280C
ENSG00000056487	100	protein_coding	PHF21B
ENSG00000056558	100	protein_coding	TRAF1
ENSG00000056736	80	protein_coding	IL17RB
ENSG00000057019	100	protein_coding	DCBLD2
ENSG00000057252	97	protein_coding	SOAT1
ENSG00000057593	90	protein_coding	F7
ENSG00000057608	100	protein_coding	GDI2
ENSG00000057704	100	protein_coding	TMCC3
ENSG00000057757	100	protein_coding	PITHD1
ENSG00000057935	88	protein_coding	MTA3
ENSG00000058091	97	protein_coding	CDK14
ENSG00000058272	100	protein_coding	PPP1R12A
ENSG00000058335	100	protein_coding	RASGRF1
ENSG00000058600	100	protein_coding	POLR3E
ENSG00000058668	100	protein_coding	ATP2B4
ENSG00000058673	97	protein_coding	ZC3H11A
ENSG00000058799	99	protein_coding	YIPF1
ENSG00000059573	100	protein_coding	ALDH18A1
ENSG00000060642	100	protein_coding	PIGV
ENSG00000060688	100	protein_coding	SNRNP40
ENSG00000060718	88	protein_coding	COL11A1
ENSG00000060982	100	protein_coding	BCAT1
ENSG00000061794	92	protein_coding	MRPS35
ENSG00000061936	100	protein_coding	SFSWAP
ENSG00000061987	90	protein_coding	MON2
ENSG00000062282	100	protein_coding	DGAT2
ENSG00000062370	98	protein_coding	ZNF112
ENSG00000062485	100	protein_coding	CS
ENSG00000062582	88	protein_coding	MRPS24
ENSG00000062598	100	protein_coding	ELMO2
ENSG00000062716	96	protein_coding	VMP1
ENSG00000062725	100	protein_coding	APPBP2
ENSG00000062822	100	protein_coding	POLD1
ENSG00000063046	100	protein_coding	EIF4B
ENSG00000063177	100	protein_coding	RPL18
ENSG00000063241	100	protein_coding	ISOC2
ENSG00000063244	100	protein_coding	U2AF2
ENSG00000064012	100	protein_coding	CASP8
ENSG00000064102	100	protein_coding	INTS13
ENSG00000064201	100	protein_coding	TSPAN32
ENSG00000064225	100	protein_coding	ST3GAL6
ENSG00000064270	100	protein_coding	ATP2C2
ENSG00000064300	100	protein_coding	NGFR
ENSG00000064309	100	protein_coding	CDON
ENSG00000064490	100	protein_coding	RFXANK
ENSG00000064545	100	protein_coding	TMEM161A
ENSG00000064547	100	protein_coding	LPAR2
ENSG00000064933	100	protein_coding	PMS1
ENSG00000064961	82	protein_coding	HMG20B
ENSG00000065057	100	protein_coding	NTHL1
ENSG00000065150	100	protein_coding	IPO5
ENSG00000065183	100	protein_coding	WDR3
ENSG00000065268	93	protein_coding	WDR18
ENSG00000065320	100	protein_coding	NTN1
ENSG00000065328	99	protein_coding	MCM10
ENSG00000065357	100	protein_coding	DGKA
ENSG00000065361	100	protein_coding	ERBB3
ENSG00000065526	83	protein_coding	SPEN
ENSG00000065559	100	protein_coding	MAP2K4
ENSG00000065600	100	protein_coding	TMEM206
ENSG00000065613	88	protein_coding	SLK
ENSG00000065665	100	protein_coding	SEC61A2
ENSG00000065675	83	protein_coding	PRKCQ
ENSG00000065833	98	protein_coding	ME1
ENSG00000065911	100	protein_coding	MTHFD2
ENSG00000065989	96	protein_coding	PDE4A
ENSG00000066027	80	protein_coding	PPP2R5A
ENSG00000066044	100	protein_coding	ELAVL1
ENSG00000066135	100	protein_coding	KDM4A
ENSG00000066185	100	protein_coding	ZMYND12
ENSG00000066230	100	protein_coding	SLC9A3
ENSG00000066294	97	protein_coding	CD84
ENSG00000066322	100	protein_coding	ELOVL1
ENSG00000066336	88	protein_coding	SPI1
ENSG00000066651	100	protein_coding	TRMT11
ENSG00000066735	100	protein_coding	KIF26A
ENSG00000066855	100	protein_coding	MTFR1
ENSG00000067177	100	protein_coding	PHKA1
ENSG00000067191	100	protein_coding	CACNB1
ENSG00000067365	94	protein_coding	METTL22
ENSG00000067369	90	protein_coding	TP53BP1
ENSG00000067533	98	protein_coding	RRP15
ENSG00000067601	100	transcribed_unprocessed_pseudogene	PMS2P4
ENSG00000067798	100	protein_coding	NAV3
ENSG00000067836	100	protein_coding	ROGDI
ENSG00000067842	100	protein_coding	ATP2B3
ENSG00000068137	95	protein_coding	PLEKHH3
ENSG00000068308	99	protein_coding	OTUD5
ENSG00000068354	97	protein_coding	TBC1D25
ENSG00000068438	100	protein_coding	FTSJ1
ENSG00000068654	100	protein_coding	POLR1A
ENSG00000068724	100	protein_coding	TTC7A
ENSG00000068745	100	protein_coding	IP6K2
ENSG00000068912	100	protein_coding	ERLEC1
ENSG00000068971	100	protein_coding	PPP2R5B
ENSG00000068976	100	protein_coding	PYGM
ENSG00000069011	85	protein_coding	PITX1
ENSG00000069424	100	protein_coding	KCNAB2
ENSG00000069482	100	protein_coding	GAL
ENSG00000069667	100	protein_coding	RORA
ENSG00000069702	97	protein_coding	TGFBR3
ENSG00000069712	100	protein_coding	KIAA1107
ENSG00000069966	100	protein_coding	GNB5
ENSG00000069974	93	protein_coding	RAB27A
ENSG00000069998	100	protein_coding	HDHD5
ENSG00000070081	94	protein_coding	NUCB2
ENSG00000070087	99	protein_coding	PFN2
ENSG00000070159	81	protein_coding	PTPN3
ENSG00000070190	94	protein_coding	DAPP1
ENSG00000070366	99	protein_coding	SMG6
ENSG00000070404	82	protein_coding	FSTL3
ENSG00000070413	85	protein_coding	DGCR2
ENSG00000070423	84	protein_coding	RNF126
ENSG00000070495	100	protein_coding	JMJD6
ENSG00000070729	100	protein_coding	CNGB1
ENSG00000070731	98	protein_coding	ST6GALNAC2
ENSG00000070756	100	protein_coding	PABPC1
ENSG00000070759	97	protein_coding	TESK2
ENSG00000070770	93	protein_coding	CSNK2A2
ENSG00000070808	100	protein_coding	CAMK2A
ENSG00000070831	100	protein_coding	CDC42
ENSG00000070882	100	protein_coding	OSBPL3
ENSG00000070950	100	protein_coding	RAD18
ENSG00000071073	100	protein_coding	MGAT4A
ENSG00000071082	100	protein_coding	RPL31
ENSG00000071189	88	protein_coding	SNX13
ENSG00000071539	100	protein_coding	TRIP13
ENSG00000071553	99	protein_coding	ATP6AP1
ENSG00000071564	100	protein_coding	TCF3
ENSG00000071626	100	protein_coding	DAZAP1
ENSG00000071655	81	protein_coding	MBD3
ENSG00000071991	100	protein_coding	CDH19
ENSG00000072041	100	protein_coding	SLC6A15
ENSG00000072062	100	protein_coding	PRKACA
ENSG00000072133	100	protein_coding	RPS6KA6
ENSG00000072315	100	protein_coding	TRPC5
ENSG00000072415	95	protein_coding	MPP5
ENSG00000072422	100	protein_coding	RHOBTB1
ENSG00000072518	89	protein_coding	MARK2
ENSG00000072682	100	protein_coding	P4HA2
ENSG00000072694	95	protein_coding	FCGR2B
ENSG00000072756	100	protein_coding	TRNT1
ENSG00000072778	100	protein_coding	ACADVL
ENSG00000072786	84	protein_coding	STK10
ENSG00000072818	90	protein_coding	ACAP1
ENSG00000072849	98	protein_coding	DERL2
ENSG00000073008	100	protein_coding	PVR
ENSG00000073050	94	protein_coding	XRCC1
ENSG00000073060	99	protein_coding	SCARB1
ENSG00000073067	90	protein_coding	CYP2W1
ENSG00000073111	100	protein_coding	MCM2
ENSG00000073282	100	protein_coding	TP63
ENSG00000073331	84	protein_coding	ALPK1
ENSG00000073536	100	protein_coding	NLE1
ENSG00000073849	88	protein_coding	ST6GAL1
ENSG00000073861	95	protein_coding	TBX21
ENSG00000074201	100	protein_coding	CLNS1A
ENSG00000074266	100	protein_coding	EED
ENSG00000074370	100	protein_coding	ATP2A3
ENSG00000074657	98	protein_coding	ZNF532
ENSG00000074803	100	protein_coding	SLC12A1
ENSG00000074855	89	protein_coding	ANO8
ENSG00000074964	100	protein_coding	ARHGEF10L
ENSG00000075131	100	protein_coding	TIPIN
ENSG00000075151	100	protein_coding	EIF4G3
ENSG00000075218	80	protein_coding	GTSE1
ENSG00000075239	100	protein_coding	ACAT1
ENSG00000075240	98	protein_coding	GRAMD4
ENSG00000075407	100	protein_coding	ZNF37A
ENSG00000075415	100	protein_coding	SLC25A3
ENSG00000075461	100	protein_coding	CACNG4
ENSG00000075790	100	protein_coding	BCAP29
ENSG00000075884	100	protein_coding	ARHGAP15
ENSG00000075914	100	protein_coding	EXOSC7
ENSG00000075945	100	protein_coding	KIFAP3
ENSG00000075975	100	protein_coding	MKRN2
ENSG00000076003	96	protein_coding	MCM6
ENSG00000076043	100	protein_coding	REXO2
ENSG00000076053	100	protein_coding	RBM7
ENSG00000076242	91	protein_coding	MLH1
ENSG00000076248	100	protein_coding	UNG
ENSG00000076513	99	protein_coding	ANKRD13A
ENSG00000076641	99	protein_coding	PAG1
ENSG00000076826	100	protein_coding	CAMSAP3
ENSG00000076864	91	protein_coding	RAP1GAP
ENSG00000076924	84	protein_coding	XAB2
ENSG00000077097	92	protein_coding	TOP2B
ENSG00000077150	96	protein_coding	NFKB2
ENSG00000077152	93	protein_coding	UBE2T
ENSG00000077157	100	protein_coding	PPP1R12B
ENSG00000077232	100	protein_coding	DNAJC10
ENSG00000077254	87	protein_coding	USP33
ENSG00000077264	100	protein_coding	PAK3
ENSG00000077312	100	protein_coding	SNRPA
ENSG00000077327	100	protein_coding	SPAG6
ENSG00000077348	100	protein_coding	EXOSC5
ENSG00000077420	97	protein_coding	APBB1IP
ENSG00000077454	97	protein_coding	LRCH4
ENSG00000077458	85	protein_coding	FAM76B
ENSG00000077514	92	protein_coding	POLD3
ENSG00000077522	100	protein_coding	ACTN2
ENSG00000077549	100	protein_coding	CAPZB
ENSG00000077585	85	protein_coding	GPR137B
ENSG00000077616	95	protein_coding	NAALAD2
ENSG00000077684	99	protein_coding	JADE1
ENSG00000077942	81	protein_coding	FBLN1
ENSG00000077943	100	protein_coding	ITGA8
ENSG00000077984	97	protein_coding	CST7
ENSG00000078043	89	protein_coding	PIAS2
ENSG00000078053	99	protein_coding	AMPH
ENSG00000078070	100	protein_coding	MCCC1
ENSG00000078295	93	protein_coding	ADCY2
ENSG00000078328	85	protein_coding	RBFOX1
ENSG00000078369	100	protein_coding	GNB1
ENSG00000078589	100	protein_coding	P2RY10
ENSG00000078618	98	protein_coding	NRDC
ENSG00000078804	100	protein_coding	TP53INP2
ENSG00000078808	100	protein_coding	SDF4
ENSG00000078902	100	protein_coding	TOLLIP
ENSG00000078967	100	protein_coding	UBE2D4
ENSG00000079150	100	protein_coding	FKBP7
ENSG00000079215	99	protein_coding	SLC1A3
ENSG00000079263	97	protein_coding	SP140
ENSG00000079277	100	protein_coding	MKNK1
ENSG00000079462	85	protein_coding	PAFAH1B3
ENSG00000079482	100	protein_coding	OPHN1
ENSG00000079785	100	protein_coding	DDX1
ENSG00000079805	80	protein_coding	DNM2
ENSG00000079841	88	protein_coding	RIMS1
ENSG00000079931	100	protein_coding	MOXD1
ENSG00000079950	100	protein_coding	STX7
ENSG00000079999	100	protein_coding	KEAP1
ENSG00000080031	100	protein_coding	PTPRH
ENSG00000080224	93	protein_coding	EPHA6
ENSG00000080371	100	protein_coding	RAB21
ENSG00000080561	95	protein_coding	MID2
ENSG00000080608	100	protein_coding	PUM3
ENSG00000080644	100	protein_coding	CHRNA3
ENSG00000080709	100	protein_coding	KCNN2
ENSG00000080823	95	protein_coding	MOK
ENSG00000080845	84	protein_coding	DLGAP4
ENSG00000080854	100	protein_coding	IGSF9B
ENSG00000080947	98	transcribed_unprocessed_pseudogene	CROCCP3
ENSG00000081052	100	protein_coding	COL4A4
ENSG00000081059	100	protein_coding	TCF7
ENSG00000081087	100	protein_coding	OSTM1
ENSG00000081138	100	protein_coding	CDH7
ENSG00000081148	99	protein_coding	IMPG2
ENSG00000081237	99	protein_coding	PTPRC
ENSG00000081307	100	protein_coding	UBA5
ENSG00000081320	80	protein_coding	STK17B
ENSG00000081665	100	protein_coding	ZNF506
ENSG00000081721	100	protein_coding	DUSP12
ENSG00000081791	100	protein_coding	KIAA0141
ENSG00000081870	100	protein_coding	HSPB11
ENSG00000082014	100	protein_coding	SMARCD3
ENSG00000082074	100	protein_coding	FYB1
ENSG00000082196	99	protein_coding	C1QTNF3
ENSG00000082212	90	protein_coding	ME2
ENSG00000082269	97	protein_coding	FAM135A
ENSG00000082293	98	protein_coding	COL19A1
ENSG00000082516	100	protein_coding	GEMIN5
ENSG00000082641	100	protein_coding	NFE2L1
ENSG00000082805	100	protein_coding	ERC1
ENSG00000083093	88	protein_coding	PALB2
ENSG00000083454	100	protein_coding	P2RX5
ENSG00000083544	100	protein_coding	TDRD3
ENSG00000083720	91	protein_coding	OXCT1
ENSG00000083799	100	protein_coding	CYLD
ENSG00000083807	95	protein_coding	SLC27A5
ENSG00000083814	84	protein_coding	ZNF671
ENSG00000083817	86	protein_coding	ZNF416
ENSG00000083828	100	protein_coding	ZNF586
ENSG00000083845	100	protein_coding	RPS5
ENSG00000084070	100	protein_coding	SMAP2
ENSG00000084072	100	protein_coding	PPIE
ENSG00000084073	100	protein_coding	ZMPSTE24
ENSG00000084092	100	protein_coding	NOA1
ENSG00000084207	99	protein_coding	GSTP1
ENSG00000084453	100	protein_coding	SLCO1A2
ENSG00000084652	100	protein_coding	TXLNA
ENSG00000084676	100	protein_coding	NCOA1
ENSG00000084754	100	protein_coding	HADHA
ENSG00000084764	96	protein_coding	MAPRE3
ENSG00000084774	100	protein_coding	CAD
ENSG00000085063	99	protein_coding	CD59
ENSG00000085117	100	protein_coding	CD82
ENSG00000085377	100	protein_coding	PREP
ENSG00000085415	100	protein_coding	SEH1L
ENSG00000085449	86	protein_coding	WDFY1
ENSG00000085552	100	protein_coding	IGSF9
ENSG00000085831	100	protein_coding	TTC39A
ENSG00000085832	100	protein_coding	EPS15
ENSG00000085872	100	protein_coding	CHERP
ENSG00000085978	100	protein_coding	ATG16L1
ENSG00000085998	100	protein_coding	POMGNT1
ENSG00000086015	100	protein_coding	MAST2
ENSG00000086102	91	protein_coding	NFX1
ENSG00000086289	100	protein_coding	EPDR1
ENSG00000086300	100	protein_coding	SNX10
ENSG00000086475	97	protein_coding	SEPHS1
ENSG00000086506	100	protein_coding	HBQ1
ENSG00000086570	100	protein_coding	FAT2
ENSG00000086712	100	protein_coding	TXLNG
ENSG00000086717	100	protein_coding	PPEF1
ENSG00000086827	100	protein_coding	ZW10
ENSG00000086848	100	protein_coding	ALG9
ENSG00000086991	86	protein_coding	NOX4
ENSG00000087053	100	protein_coding	MTMR2
ENSG00000087085	96	protein_coding	ACHE
ENSG00000087095	98	protein_coding	NLK
ENSG00000087152	100	protein_coding	ATXN7L3
ENSG00000087157	100	protein_coding	PGS1
ENSG00000087206	100	protein_coding	UIMC1
ENSG00000087237	99	protein_coding	CETP
ENSG00000087253	100	protein_coding	LPCAT2
ENSG00000087269	100	protein_coding	NOP14
ENSG00000087302	98	protein_coding	C14orf166
ENSG00000087448	87	protein_coding	KLHL42
ENSG00000087495	100	protein_coding	PHACTR3
ENSG00000087589	97	protein_coding	CASS4
ENSG00000087903	100	protein_coding	RFX2
ENSG00000088038	96	protein_coding	CNOT3
ENSG00000088280	100	protein_coding	ASAP3
ENSG00000088325	91	protein_coding	TPX2
ENSG00000088340	100	transcribed_unitary_pseudogene	FER1L4
ENSG00000088367	100	protein_coding	EPB41L1
ENSG00000088538	100	protein_coding	DOCK3
ENSG00000088766	100	protein_coding	CRLS1
ENSG00000088812	89	protein_coding	ATRN
ENSG00000088854	100	protein_coding	C20orf194
ENSG00000088882	100	protein_coding	CPXM1
ENSG00000088930	100	protein_coding	XRN2
ENSG00000088970	87	protein_coding	KIZ
ENSG00000089006	100	protein_coding	SNX5
ENSG00000089009	100	protein_coding	RPL6
ENSG00000089012	98	protein_coding	SIRPG
ENSG00000089060	97	protein_coding	SLC8B1
ENSG00000089094	80	protein_coding	KDM2B
ENSG00000089157	100	protein_coding	RPLP0
ENSG00000089280	99	protein_coding	FUS
ENSG00000089289	100	protein_coding	IGBP1
ENSG00000089327	100	protein_coding	FXYD5
ENSG00000089351	100	protein_coding	GRAMD1A
ENSG00000089356	97	protein_coding	FXYD3
ENSG00000089818	100	protein_coding	NECAP1
ENSG00000090013	96	protein_coding	BLVRB
ENSG00000090020	100	protein_coding	SLC9A1
ENSG00000090104	93	protein_coding	RGS1
ENSG00000090273	100	protein_coding	NUDC
ENSG00000090316	98	protein_coding	MAEA
ENSG00000090339	96	protein_coding	ICAM1
ENSG00000090382	100	protein_coding	LYZ
ENSG00000090432	100	protein_coding	MUL1
ENSG00000090447	100	protein_coding	TFAP4
ENSG00000090487	100	protein_coding	SPG21
ENSG00000090554	91	protein_coding	FLT3LG
ENSG00000090565	100	protein_coding	RAB11FIP3
ENSG00000090581	97	protein_coding	GNPTG
ENSG00000090686	100	protein_coding	USP48
ENSG00000090776	97	protein_coding	EFNB1
ENSG00000090857	87	protein_coding	PDPR
ENSG00000090932	100	protein_coding	DLL3
ENSG00000091073	100	protein_coding	DTX2
ENSG00000091106	100	protein_coding	NLRC4
ENSG00000091127	100	protein_coding	PUS7
ENSG00000091129	100	protein_coding	NRCAM
ENSG00000091136	98	protein_coding	LAMB1
ENSG00000091157	100	protein_coding	WDR7
ENSG00000091164	84	protein_coding	TXNL1
ENSG00000091436	100	protein_coding	MAP3K20
ENSG00000091490	81	protein_coding	SEL1L3
ENSG00000091513	100	protein_coding	TF
ENSG00000091592	100	protein_coding	NLRP1
ENSG00000091622	100	protein_coding	PITPNM3
ENSG00000091651	100	protein_coding	ORC6
ENSG00000092054	96	protein_coding	MYH7
ENSG00000092068	98	protein_coding	SLC7A8
ENSG00000092199	97	protein_coding	HNRNPC
ENSG00000092203	92	protein_coding	TOX4
ENSG00000092621	100	protein_coding	PHGDH
ENSG00000092847	100	protein_coding	AGO1
ENSG00000092850	100	protein_coding	TEKT2
ENSG00000092929	100	protein_coding	UNC13D
ENSG00000092931	94	protein_coding	MFSD11
ENSG00000093009	100	protein_coding	CDC45
ENSG00000093100	91	processed_transcript
ENSG00000093217	100	protein_coding	XYLB
ENSG00000094914	99	protein_coding	AAAS
ENSG00000094963	100	protein_coding	FMO2
ENSG00000095059	100	protein_coding	DHPS
ENSG00000095066	100	protein_coding	HOOK2
ENSG00000095203	97	protein_coding	EPB41L4B
ENSG00000095319	89	protein_coding	NUP188
ENSG00000095321	100	protein_coding	CRAT
ENSG00000095383	100	protein_coding	TBC1D2
ENSG00000095397	98	protein_coding	WHRN
ENSG00000095587	100	protein_coding	TLL2
ENSG00000095739	100	protein_coding	BAMBI
ENSG00000095906	100	protein_coding	NUBP2
ENSG00000095951	100	protein_coding	HIVEP1
ENSG00000096063	100	protein_coding	SRPK1
ENSG00000096088	100	protein_coding	PGC
ENSG00000096150	100	protein_coding	RPS18
ENSG00000096384	100	protein_coding	HSP90AB1
ENSG00000096433	99	protein_coding	ITPR3
ENSG00000096746	99	protein_coding	HNRNPH3
ENSG00000096968	99	protein_coding	JAK2
ENSG00000097007	92	protein_coding	ABL1
ENSG00000097033	99	protein_coding	SH3GLB1
ENSG00000099139	100	protein_coding	PCSK5
ENSG00000099194	100	protein_coding	SCD
ENSG00000099204	98	protein_coding	ABLIM1
ENSG00000099219	93	protein_coding	ERMP1
ENSG00000099250	95	protein_coding	NRP1
ENSG00000099256	98	protein_coding	PRTFDC1
ENSG00000099284	100	protein_coding	H2AFY2
ENSG00000099326	100	protein_coding	MZF1
ENSG00000099364	100	protein_coding	FBXL19
ENSG00000099381	93	protein_coding	SETD1A
ENSG00000099624	89	protein_coding	ATP5D
ENSG00000099783	100	protein_coding	HNRNPM
ENSG00000099785	100	protein_coding	MARCH2
ENSG00000099800	100	protein_coding	TIMM13
ENSG00000099810	100	protein_coding	MTAP
ENSG00000099849	100	protein_coding	RASSF7
ENSG00000099864	98	protein_coding	PALM
ENSG00000099889	96	protein_coding	ARVCF
ENSG00000099901	100	protein_coding	RANBP1
ENSG00000099940	98	protein_coding	SNAP29
ENSG00000099954	99	protein_coding	CECR2
ENSG00000099956	85	protein_coding	SMARCB1
ENSG00000099957	100	protein_coding	P2RX6
ENSG00000099958	99	protein_coding	DERL3
ENSG00000099960	100	protein_coding	SLC7A4
ENSG00000099992	100	protein_coding	TBC1D10A
ENSG00000100029	100	protein_coding	PES1
ENSG00000100030	100	protein_coding	MAPK1
ENSG00000100038	84	protein_coding	TOP3B
ENSG00000100058	100	transcribed_unprocessed_pseudogene	CRYBB2P1
ENSG00000100065	86	protein_coding	CARD10
ENSG00000100068	100	protein_coding	LRP5L
ENSG00000100079	100	protein_coding	LGALS2
ENSG00000100092	83	protein_coding	SH3BP1
ENSG00000100095	100	protein_coding	SEZ6L
ENSG00000100099	100	protein_coding	HPS4
ENSG00000100105	100	protein_coding	PATZ1
ENSG00000100116	100	protein_coding	GCAT
ENSG00000100129	100	protein_coding	EIF3L
ENSG00000100142	90	protein_coding	POLR2F
ENSG00000100154	100	protein_coding	TTC28
ENSG00000100162	97	protein_coding	CENPM
ENSG00000100209	83	protein_coding	HSCB
ENSG00000100211	100	protein_coding	CBY1
ENSG00000100216	100	protein_coding	TOMM22
ENSG00000100226	100	protein_coding	GTPBP1
ENSG00000100227	96	protein_coding	POLDIP3
ENSG00000100243	88	protein_coding	CYB5R3
ENSG00000100281	99	protein_coding	HMGXB4
ENSG00000100290	80	protein_coding	BIK
ENSG00000100294	91	protein_coding	MCAT
ENSG00000100297	100	protein_coding	MCM5
ENSG00000100298	100	protein_coding	APOBEC3H
ENSG00000100299	94	protein_coding	ARSA
ENSG00000100304	100	protein_coding	TTLL12
ENSG00000100307	100	protein_coding	CBX7
ENSG00000100316	100	protein_coding	RPL3
ENSG00000100321	100	protein_coding	SYNGR1
ENSG00000100330	98	protein_coding	MTMR3
ENSG00000100341	82	protein_coding	PNPLA5
ENSG00000100346	100	protein_coding	CACNA1I
ENSG00000100347	100	protein_coding	SAMM50
ENSG00000100350	93	protein_coding	FOXRED2
ENSG00000100351	100	protein_coding	GRAP2
ENSG00000100353	100	protein_coding	EIF3D
ENSG00000100360	98	protein_coding	IFT27
ENSG00000100364	99	protein_coding	KIAA0930
ENSG00000100365	96	protein_coding	NCF4
ENSG00000100380	100	protein_coding	ST13
ENSG00000100385	97	protein_coding	IL2RB
ENSG00000100413	100	protein_coding	POLR3H
ENSG00000100416	96	protein_coding	TRMU
ENSG00000100417	91	protein_coding	PMM1
ENSG00000100418	100	protein_coding	DESI1
ENSG00000100422	100	protein_coding	CERK
ENSG00000100426	100	protein_coding	ZBED4
ENSG00000100439	90	protein_coding	ABHD4
ENSG00000100445	86	protein_coding	SDR39U1
ENSG00000100450	85	protein_coding	GZMH
ENSG00000100462	100	protein_coding	PRMT5
ENSG00000100473	93	protein_coding	COCH
ENSG00000100478	90	protein_coding	AP4S1
ENSG00000100479	100	protein_coding	POLE2
ENSG00000100485	100	protein_coding	SOS2
ENSG00000100505	100	protein_coding	TRIM9
ENSG00000100522	100	protein_coding	GNPNAT1
ENSG00000100575	100	protein_coding	TIMM9
ENSG00000100577	99	protein_coding	GSTZ1
ENSG00000100604	88	protein_coding	CHGA
ENSG00000100625	100	protein_coding	SIX4
ENSG00000100628	100	protein_coding	ASB2
ENSG00000100647	94	protein_coding	SUSD6
ENSG00000100714	100	protein_coding	MTHFD1
ENSG00000100726	100	protein_coding	TELO2
ENSG00000100749	97	protein_coding	VRK1
ENSG00000100767	98	protein_coding	PAPLN
ENSG00000100802	100	protein_coding	C14orf93
ENSG00000100813	85	protein_coding	ACIN1
ENSG00000100814	100	protein_coding	CCNB1IP1
ENSG00000100823	100	protein_coding	APEX1
ENSG00000100842	86	protein_coding	EFS
ENSG00000100906	93	protein_coding	NFKBIA
ENSG00000100949	98	protein_coding	RABGGTA
ENSG00000100968	100	protein_coding	NFATC4
ENSG00000101003	100	protein_coding	GINS1
ENSG00000101004	94	protein_coding	NINL
ENSG00000101049	100	protein_coding	SGK2
ENSG00000101082	99	protein_coding	SLA2
ENSG00000101126	100	protein_coding	ADNP
ENSG00000101132	89	protein_coding	PFDN4
ENSG00000101138	100	protein_coding	CSTF1
ENSG00000101150	91	protein_coding	TPD52L2
ENSG00000101160	87	protein_coding	CTSZ
ENSG00000101161	97	protein_coding	PRPF6
ENSG00000101162	100	protein_coding	TUBB1
ENSG00000101180	100	protein_coding	HRH3
ENSG00000101187	100	protein_coding	SLCO4A1
ENSG00000101191	84	protein_coding	DIDO1
ENSG00000101198	100	protein_coding	NKAIN4
ENSG00000101204	97	protein_coding	CHRNA4
ENSG00000101213	95	protein_coding	PTK6
ENSG00000101216	100	protein_coding	GMEB2
ENSG00000101220	86	protein_coding	C20orf27
ENSG00000101236	100	protein_coding	RNF24
ENSG00000101266	95	protein_coding	CSNK2A1
ENSG00000101290	89	protein_coding	CDS2
ENSG00000101292	94	protein_coding	PROKR2
ENSG00000101294	87	protein_coding	HM13
ENSG00000101298	100	protein_coding	SNPH
ENSG00000101311	100	protein_coding	FERMT1
ENSG00000101331	100	protein_coding	CCM2L
ENSG00000101336	96	protein_coding	HCK
ENSG00000101346	100	protein_coding	POFUT1
ENSG00000101400	100	protein_coding	SNTA1
ENSG00000101412	99	protein_coding	E2F1
ENSG00000101421	88	protein_coding	CHMP4B
ENSG00000101444	100	protein_coding	AHCY
ENSG00000101447	100	protein_coding	FAM83D
ENSG00000101452	100	protein_coding	DHX35
ENSG00000101460	100	protein_coding	MAP1LC3A
ENSG00000101489	100	protein_coding	CELF4
ENSG00000101493	100	protein_coding	ZNF516
ENSG00000101546	100	protein_coding	RBFA
ENSG00000101680	100	protein_coding	LAMA1
ENSG00000101745	100	protein_coding	ANKRD12
ENSG00000101773	88	protein_coding	RBBP8
ENSG00000101782	100	protein_coding	RIOK3
ENSG00000101812	91	protein_coding	H2BFM
ENSG00000101844	100	protein_coding	ATG4A
ENSG00000101849	100	protein_coding	TBL1X
ENSG00000101901	100	protein_coding	ALG13
ENSG00000101916	98	protein_coding	TLR8
ENSG00000101935	89	protein_coding	AMMECR1
ENSG00000101958	100	protein_coding	GLRA2
ENSG00000101974	100	protein_coding	ATP11C
ENSG00000101986	100	protein_coding	ABCD1
ENSG00000102003	92	protein_coding	SYP
ENSG00000102038	100	protein_coding	SMARCA1
ENSG00000102098	100	protein_coding	SCML2
ENSG00000102103	100	protein_coding	PQBP1
ENSG00000102158	100	protein_coding	MAGT1
ENSG00000102172	100	protein_coding	SMS
ENSG00000102221	99	protein_coding	JADE3
ENSG00000102245	100	protein_coding	CD40LG
ENSG00000102290	100	protein_coding	PCDH11X
ENSG00000102302	96	protein_coding	FGD1
ENSG00000102317	100	protein_coding	RBM3
ENSG00000102393	86	protein_coding	GLA
ENSG00000102445	99	protein_coding	RUBCNL
ENSG00000102466	100	protein_coding	FGF14
ENSG00000102524	100	protein_coding	TNFSF13B
ENSG00000102547	90	protein_coding	CAB39L
ENSG00000102554	84	protein_coding	KLF5
ENSG00000102572	100	protein_coding	STK24
ENSG00000102683	96	protein_coding	SGCG
ENSG00000102743	100	protein_coding	SLC25A15
ENSG00000102763	100	protein_coding	VWA8
ENSG00000102780	100	protein_coding	DGKH
ENSG00000102781	100	protein_coding	KATNAL1
ENSG00000102796	93	protein_coding	DHRS12
ENSG00000102805	100	protein_coding	CLN5
ENSG00000102871	99	protein_coding	TRADD
ENSG00000102878	95	protein_coding	HSF4
ENSG00000102893	95	protein_coding	PHKB
ENSG00000102897	98	protein_coding	LYRM1
ENSG00000102900	100	protein_coding	NUP93
ENSG00000102924	100	protein_coding	CBLN1
ENSG00000102967	100	protein_coding	DHODH
ENSG00000102977	86	protein_coding	ACD
ENSG00000102996	100	protein_coding	MMP15
ENSG00000103021	100	protein_coding	CCDC113
ENSG00000103034	100	protein_coding	NDRG4
ENSG00000103037	95	protein_coding	SETD6
ENSG00000103044	100	protein_coding	HAS3
ENSG00000103066	98	protein_coding	PLA2G15
ENSG00000103148	100	protein_coding	NPRL3
ENSG00000103202	100	protein_coding	NME4
ENSG00000103222	100	protein_coding	ABCC1
ENSG00000103245	92	protein_coding	NARFL
ENSG00000103248	94	protein_coding	MTHFSD
ENSG00000103257	100	protein_coding	SLC7A5
ENSG00000103260	95	protein_coding	METRN
ENSG00000103275	100	protein_coding	UBE2I
ENSG00000103319	100	protein_coding	EEF2K
ENSG00000103326	100	protein_coding	CAPN15
ENSG00000103342	98	protein_coding	GSPT1
ENSG00000103356	100	protein_coding	EARS2
ENSG00000103429	99	protein_coding	BFAR
ENSG00000103472	97	processed_transcript	RRN3P2
ENSG00000103494	100	protein_coding	RPGRIP1L
ENSG00000103495	100	protein_coding	MAZ
ENSG00000103496	97	protein_coding	STX4
ENSG00000103502	84	protein_coding	CDIPT
ENSG00000103528	100	protein_coding	SYT17
ENSG00000103544	100	protein_coding	C16orf62
ENSG00000103550	100	protein_coding	KNOP1
ENSG00000103642	100	protein_coding	LACTB
ENSG00000103647	100	protein_coding	CORO2B
ENSG00000103742	93	protein_coding	IGDCC4
ENSG00000103811	100	protein_coding	CTSH
ENSG00000103855	95	protein_coding	CD276
ENSG00000103932	99	protein_coding	RPAP1
ENSG00000103995	100	protein_coding	CEP152
ENSG00000104140	100	protein_coding	RHOV
ENSG00000104142	96	protein_coding	VPS18
ENSG00000104154	100	protein_coding	SLC30A4
ENSG00000104219	80	protein_coding	ZDHHC2
ENSG00000104231	95	protein_coding	ZFAND1
ENSG00000104299	86	protein_coding	INTS9
ENSG00000104324	99	protein_coding	CPQ
ENSG00000104325	89	protein_coding	DECR1
ENSG00000104341	100	protein_coding	LAPTM4B
ENSG00000104356	100	protein_coding	POP1
ENSG00000104369	100	protein_coding	JPH1
ENSG00000104388	100	protein_coding	RAB2A
ENSG00000104408	100	protein_coding	EIF3E
ENSG00000104419	86	protein_coding	NDRG1
ENSG00000104432	100	protein_coding	IL7
ENSG00000104435	95	protein_coding	STMN2
ENSG00000104447	92	protein_coding	TRPS1
ENSG00000104450	100	protein_coding	SPAG1
ENSG00000104472	95	protein_coding	CHRAC1
ENSG00000104490	86	protein_coding	NCALD
ENSG00000104497	93	protein_coding	SNX16
ENSG00000104529	100	protein_coding	EEF1D
ENSG00000104549	93	protein_coding	SQLE
ENSG00000104613	90	protein_coding	INTS10
ENSG00000104687	100	protein_coding	GSR
ENSG00000104691	100	protein_coding	UBXN8
ENSG00000104728	100	protein_coding	ARHGEF10
ENSG00000104738	95	protein_coding	MCM4
ENSG00000104765	94	protein_coding	BNIP3L
ENSG00000104808	96	protein_coding	DHDH
ENSG00000104824	100	protein_coding	HNRNPL
ENSG00000104835	100	protein_coding	SARS2
ENSG00000104872	93	protein_coding	PIH1D1
ENSG00000104884	100	protein_coding	ERCC2
ENSG00000104885	100	protein_coding	DOT1L
ENSG00000104889	100	protein_coding	RNASEH2A
ENSG00000104897	100	protein_coding	SF3A2
ENSG00000104899	100	protein_coding	AMH
ENSG00000104907	100	protein_coding	TRMT1
ENSG00000104951	100	protein_coding	IL4I1
ENSG00000104960	100	protein_coding	PTOV1
ENSG00000104969	88	protein_coding	SGTA
ENSG00000104979	87	protein_coding	C19orf53
ENSG00000104980	100	protein_coding	TIMM44
ENSG00000104998	99	protein_coding	IL27RA
ENSG00000105072	100	protein_coding	C19orf44
ENSG00000105088	100	protein_coding	OLFM2
ENSG00000105122	91	protein_coding	RASAL3
ENSG00000105135	100	protein_coding	ILVBL
ENSG00000105136	100	protein_coding	ZNF419
ENSG00000105143	100	protein_coding	SLC1A6
ENSG00000105173	100	protein_coding	CCNE1
ENSG00000105176	100	protein_coding	URI1
ENSG00000105185	100	protein_coding	PDCD5
ENSG00000105186	100	protein_coding	ANKRD27
ENSG00000105193	100	protein_coding	RPS16
ENSG00000105197	100	protein_coding	TIMM50
ENSG00000105202	100	protein_coding	FBL
ENSG00000105220	85	protein_coding	GPI
ENSG00000105221	99	protein_coding	AKT2
ENSG00000105223	99	protein_coding	PLD3
ENSG00000105227	99	protein_coding	PRX
ENSG00000105245	84	protein_coding	NUMBL
ENSG00000105246	97	protein_coding	EBI3
ENSG00000105248	98	protein_coding	CCDC94
ENSG00000105255	89	protein_coding	FSD1
ENSG00000105258	100	protein_coding	POLR2I
ENSG00000105281	100	protein_coding	SLC1A5
ENSG00000105290	80	protein_coding	APLP1
ENSG00000105323	100	protein_coding	HNRNPUL1
ENSG00000105364	100	protein_coding	MRPL4
ENSG00000105366	99	protein_coding	SIGLEC8
ENSG00000105372	100	protein_coding	RPS19
ENSG00000105373	100	protein_coding	NOP53
ENSG00000105374	88	protein_coding	NKG7
ENSG00000105376	89	protein_coding	ICAM5
ENSG00000105383	98	protein_coding	CD33
ENSG00000105426	100	protein_coding	PTPRS
ENSG00000105438	100	protein_coding	KDELR1
ENSG00000105443	100	protein_coding	CYTH2
ENSG00000105447	99	protein_coding	GRWD1
ENSG00000105514	99	protein_coding	RAB3D
ENSG00000105520	98	protein_coding	PLPPR2
ENSG00000105523	98	protein_coding	FAM83E
ENSG00000105549	100	protein_coding	THEG
ENSG00000105568	87	protein_coding	PPP2R1A
ENSG00000105605	100	protein_coding	CACNG7
ENSG00000105607	100	protein_coding	GCDH
ENSG00000105640	100	protein_coding	RPL18A
ENSG00000105647	100	protein_coding	PIK3R2
ENSG00000105649	93	protein_coding	RAB3A
ENSG00000105672	100	protein_coding	ETV2
ENSG00000105676	100	protein_coding	ARMC6
ENSG00000105677	87	protein_coding	TMEM147
ENSG00000105700	100	protein_coding	KXD1
ENSG00000105717	100	protein_coding	PBX4
ENSG00000105750	90	protein_coding	ZNF85
ENSG00000105771	100	protein_coding	SMG9
ENSG00000105784	98	protein_coding	RUNDC3B
ENSG00000105808	100	protein_coding	RASA4
ENSG00000105829	100	protein_coding	BET1
ENSG00000105875	100	protein_coding	WDR91
ENSG00000105877	80	protein_coding	DNAH11
ENSG00000105880	100	protein_coding	DLX5
ENSG00000105887	83	protein_coding	MTPN
ENSG00000105894	100	protein_coding	PTN
ENSG00000105926	100	protein_coding	MPP6
ENSG00000105928	98	protein_coding	DFNA5
ENSG00000105953	81	protein_coding	OGDH
ENSG00000105967	100	protein_coding	TFEC
ENSG00000105968	99	protein_coding	H2AFV
ENSG00000105982	99	protein_coding	RNF32
ENSG00000105993	97	protein_coding	DNAJB6
ENSG00000106003	92	protein_coding	LFNG
ENSG00000106012	100	protein_coding	IQCE
ENSG00000106018	90	protein_coding	VIPR2
ENSG00000106025	100	protein_coding	TSPAN12
ENSG00000106052	100	protein_coding	TAX1BP1
ENSG00000106070	100	protein_coding	GRB10
ENSG00000106078	92	protein_coding	COBL
ENSG00000106089	96	protein_coding	STX1A
ENSG00000106123	100	protein_coding	EPHB6
ENSG00000106211	100	protein_coding	HSPB1
ENSG00000106258	100	protein_coding	CYP3A5
ENSG00000106263	100	protein_coding	EIF3B
ENSG00000106278	96	protein_coding	PTPRZ1
ENSG00000106290	100	protein_coding	TAF6
ENSG00000106299	98	protein_coding	WASL
ENSG00000106305	100	protein_coding	AIMP2
ENSG00000106328	100	protein_coding	FSCN3
ENSG00000106331	100	protein_coding	PAX4
ENSG00000106333	100	protein_coding	PCOLCE
ENSG00000106336	100	protein_coding	FBXO24
ENSG00000106341	100	protein_coding	PPP1R17
ENSG00000106351	100	protein_coding	AGFG2
ENSG00000106460	99	protein_coding	TMEM106B
ENSG00000106479	100	protein_coding	ZNF862
ENSG00000106524	99	protein_coding	ANKMY2
ENSG00000106526	100	protein_coding	ACTR3C
ENSG00000106538	86	protein_coding	RARRES2
ENSG00000106546	96	protein_coding	AHR
ENSG00000106560	96	protein_coding	GIMAP2
ENSG00000106609	100	protein_coding	TMEM248
ENSG00000106617	92	protein_coding	PRKAG2
ENSG00000106628	99	protein_coding	POLD2
ENSG00000106635	91	protein_coding	BCL7B
ENSG00000106636	100	protein_coding	YKT6
ENSG00000106665	100	protein_coding	CLIP2
ENSG00000106683	100	protein_coding	LIMK1
ENSG00000106692	100	protein_coding	FKTN
ENSG00000106733	100	protein_coding	NMRK1
ENSG00000106772	100	protein_coding	PRUNE2
ENSG00000106789	100	protein_coding	CORO2A
ENSG00000106829	100	protein_coding	TLE4
ENSG00000106952	99	protein_coding	TNFSF8
ENSG00000107099	95	protein_coding	DOCK8
ENSG00000107242	98	protein_coding	PIP5K1B
ENSG00000107281	90	protein_coding	NPDC1
ENSG00000107282	94	protein_coding	APBA1
ENSG00000107317	98	protein_coding	PTGDS
ENSG00000107341	90	protein_coding	UBE2R2
ENSG00000107443	100	protein_coding	CCNJ
ENSG00000107551	100	protein_coding	RASSF4
ENSG00000107566	100	protein_coding	ERLIN1
ENSG00000107581	100	protein_coding	EIF3A
ENSG00000107672	100	protein_coding	NSMCE4A
ENSG00000107719	100	protein_coding	PALD1
ENSG00000107742	100	protein_coding	SPOCK2
ENSG00000107771	100	protein_coding	CCSER2
ENSG00000107815	100	protein_coding	TWNK
ENSG00000107816	100	protein_coding	LZTS2
ENSG00000107833	100	protein_coding	NPM3
ENSG00000107863	96	protein_coding	ARHGAP21
ENSG00000107864	91	protein_coding	CPEB3
ENSG00000107874	86	protein_coding	CUEDC2
ENSG00000107902	100	protein_coding	LHPP
ENSG00000107937	100	protein_coding	GTPBP4
ENSG00000107951	100	protein_coding	MTPAP
ENSG00000107954	100	protein_coding	NEURL1
ENSG00000107984	100	protein_coding	DKK1
ENSG00000108018	100	protein_coding	SORCS1
ENSG00000108061	99	protein_coding	SHOC2
ENSG00000108106	100	protein_coding	UBE2S
ENSG00000108107	100	protein_coding	RPL28
ENSG00000108176	100	protein_coding	DNAJC12
ENSG00000108179	100	protein_coding	PPIF
ENSG00000108298	100	protein_coding	RPL19
ENSG00000108309	100	protein_coding	RUNDC3A
ENSG00000108370	100	protein_coding	RGS9
ENSG00000108375	100	protein_coding	RNF43
ENSG00000108387	100	protein_coding	2004-09-01
ENSG00000108389	80	protein_coding	MTMR4
ENSG00000108395	100	protein_coding	TRIM37
ENSG00000108433	100	protein_coding	GOSR2
ENSG00000108448	99	protein_coding	TRIM16L
ENSG00000108479	86	protein_coding	GALK1
ENSG00000108509	95	protein_coding	CAMTA2
ENSG00000108556	100	protein_coding	CHRNE
ENSG00000108561	80	protein_coding	C1QBP
ENSG00000108582	100	protein_coding	CPD
ENSG00000108590	100	protein_coding	MED31
ENSG00000108639	100	protein_coding	SYNGR2
ENSG00000108641	88	protein_coding	B9D1
ENSG00000108654	100	protein_coding	DDX5
ENSG00000108669	100	protein_coding	CYTH1
ENSG00000108684	100	protein_coding	ASIC2
ENSG00000108691	98	protein_coding	CCL2
ENSG00000108771	88	protein_coding	DHX58
ENSG00000108774	100	protein_coding	RAB5C
ENSG00000108799	100	protein_coding	EZH1
ENSG00000108819	87	protein_coding	PPP1R9B
ENSG00000108828	100	protein_coding	VAT1
ENSG00000108830	100	protein_coding	RND2
ENSG00000108840	94	protein_coding	HDAC5
ENSG00000108846	97	protein_coding	ABCC3
ENSG00000108852	100	protein_coding	MPP2
ENSG00000108861	100	protein_coding	DUSP3
ENSG00000108878	100	protein_coding	CACNG1
ENSG00000108924	95	protein_coding	HLF
ENSG00000108932	88	protein_coding	SLC16A6
ENSG00000108946	100	protein_coding	PRKAR1A
ENSG00000108947	100	protein_coding	EFNB3
ENSG00000109016	100	protein_coding	DHRS7B
ENSG00000109046	99	protein_coding	WSB1
ENSG00000109062	100	protein_coding	SLC9A3R1
ENSG00000109066	100	protein_coding	TMEM104
ENSG00000109079	96	protein_coding	TNFAIP1
ENSG00000109084	100	protein_coding	TMEM97
ENSG00000109089	100	protein_coding	CDR2L
ENSG00000109099	100	protein_coding	PMP22
ENSG00000109103	100	protein_coding	UNC119
ENSG00000109107	100	protein_coding	ALDOC
ENSG00000109111	99	protein_coding	SUPT6H
ENSG00000109113	92	protein_coding	RAB34
ENSG00000109180	97	protein_coding	OCIAD1
ENSG00000109189	89	protein_coding	USP46
ENSG00000109332	97	protein_coding	UBE2D3
ENSG00000109445	100	protein_coding	ZNF330
ENSG00000109475	100	protein_coding	RPL34
ENSG00000109519	100	protein_coding	GRPEL1
ENSG00000109534	100	protein_coding	GAR1
ENSG00000109536	99	protein_coding	FRG1
ENSG00000109586	100	protein_coding	GALNT7
ENSG00000109606	100	protein_coding	DHX15
ENSG00000109654	93	protein_coding	TRIM2
ENSG00000109674	100	protein_coding	NEIL3
ENSG00000109685	91	protein_coding	NSD2
ENSG00000109736	100	protein_coding	MFSD10
ENSG00000109743	92	protein_coding	BST1
ENSG00000109775	93	protein_coding	UFSP2
ENSG00000109805	98	protein_coding	NCAPG
ENSG00000109814	100	protein_coding	UGDH
ENSG00000109832	94	protein_coding	DDX25
ENSG00000109854	100	protein_coding	HTATIP2
ENSG00000109906	99	protein_coding	ZBTB16
ENSG00000109917	98	protein_coding	ZPR1
ENSG00000109943	98	protein_coding	CRTAM
ENSG00000109944	100	protein_coding	C11orf63
ENSG00000109971	100	protein_coding	HSPA8
ENSG00000110002	100	protein_coding	VWA5A
ENSG00000110013	95	protein_coding	SIAE
ENSG00000110025	100	protein_coding	SNX15
ENSG00000110031	100	protein_coding	LPXN
ENSG00000110048	97	protein_coding	OSBP
ENSG00000110060	100	protein_coding	PUS3
ENSG00000110063	97	protein_coding	DCPS
ENSG00000110074	100	protein_coding	FOXRED1
ENSG00000110076	100	protein_coding	NRXN2
ENSG00000110077	100	protein_coding	MS4A6A
ENSG00000110079	90	protein_coding	MS4A4A
ENSG00000110080	99	protein_coding	ST3GAL4
ENSG00000110092	100	protein_coding	CCND1
ENSG00000110171	100	protein_coding	TRIM3
ENSG00000110172	81	protein_coding	CHORDC1
ENSG00000110200	100	protein_coding	ANAPC15
ENSG00000110237	99	protein_coding	ARHGEF17
ENSG00000110315	100	protein_coding	RNF141
ENSG00000110321	97	protein_coding	EIF4G2
ENSG00000110324	93	protein_coding	IL10RA
ENSG00000110422	100	protein_coding	HIPK3
ENSG00000110429	100	protein_coding	FBXO3
ENSG00000110442	91	protein_coding	COMMD9
ENSG00000110446	98	protein_coding	SLC15A3
ENSG00000110448	100	protein_coding	CD5
ENSG00000110514	100	protein_coding	MADD
ENSG00000110660	100	protein_coding	SLC35F2
ENSG00000110665	99	protein_coding	C11orf21
ENSG00000110675	100	protein_coding	ELMOD1
ENSG00000110693	100	protein_coding	SOX6
ENSG00000110697	100	protein_coding	PITPNM1
ENSG00000110700	100	protein_coding	RPS13
ENSG00000110723	96	protein_coding	EXPH5
ENSG00000110801	80	protein_coding	PSMD9
ENSG00000110848	99	protein_coding	CD69
ENSG00000110852	98	protein_coding	CLEC2B
ENSG00000110876	100	protein_coding	SELPLG
ENSG00000110906	100	protein_coding	KCTD10
ENSG00000110921	100	protein_coding	MVK
ENSG00000110925	100	protein_coding	CSRNP2
ENSG00000110931	100	protein_coding	CAMKK2
ENSG00000110934	98	protein_coding	BIN2
ENSG00000110987	100	protein_coding	BCL7A
ENSG00000111012	100	protein_coding	CYP27B1
ENSG00000111142	100	protein_coding	METAP2
ENSG00000111181	85	protein_coding	SLC6A12
ENSG00000111224	96	protein_coding	PARP11
ENSG00000111249	100	protein_coding	CUX2
ENSG00000111252	98	protein_coding	SH2B3
ENSG00000111254	87	protein_coding	AKAP3
ENSG00000111266	97	protein_coding	DUSP16
ENSG00000111269	100	protein_coding	CREBL2
ENSG00000111300	97	protein_coding	NAA25
ENSG00000111328	82	protein_coding	CDK2AP1
ENSG00000111339	89	protein_coding	ART4
ENSG00000111348	96	protein_coding	ARHGDIB
ENSG00000111412	99	protein_coding	C12orf49
ENSG00000111424	80	protein_coding	VDR
ENSG00000111450	100	protein_coding	STX2
ENSG00000111452	100	protein_coding	ADGRD1
ENSG00000111490	100	protein_coding	TBC1D30
ENSG00000111540	100	protein_coding	RAB5B
ENSG00000111554	88	protein_coding	MDM1
ENSG00000111602	81	protein_coding	TIMELESS
ENSG00000111640	98	protein_coding	GAPDH
ENSG00000111641	94	protein_coding	NOP2
ENSG00000111652	99	protein_coding	COPS7A
ENSG00000111670	100	protein_coding	GNPTAB
ENSG00000111671	100	protein_coding	SPSB2
ENSG00000111684	100	protein_coding	LPCAT3
ENSG00000111696	100	protein_coding	NT5DC3
ENSG00000111704	94	protein_coding	NANOG
ENSG00000111707	94	protein_coding	SUDS3
ENSG00000111711	90	protein_coding	GOLT1B
ENSG00000111716	100	protein_coding	LDHB
ENSG00000111726	98	protein_coding	CMAS
ENSG00000111727	100	protein_coding	HCFC2
ENSG00000111737	99	protein_coding	RAB35
ENSG00000111790	100	protein_coding	FGFR1OP2
ENSG00000111796	100	protein_coding	KLRB1
ENSG00000111834	100	protein_coding	RSPH4A
ENSG00000111837	89	protein_coding	MAK
ENSG00000111860	100	protein_coding	CEP85L
ENSG00000111863	87	protein_coding	ADTRP
ENSG00000111897	100	protein_coding	SERINC1
ENSG00000111906	98	protein_coding	HDDC2
ENSG00000111913	86	protein_coding	RIPOR2
ENSG00000112029	99	protein_coding	FBXO5
ENSG00000112079	99	protein_coding	STK38
ENSG00000112081	100	protein_coding	SRSF3
ENSG00000112096	96	protein_coding	SOD2
ENSG00000112118	100	protein_coding	MCM3
ENSG00000112139	100	protein_coding	MDGA1
ENSG00000112146	98	protein_coding	FBXO9
ENSG00000112149	90	protein_coding	CD83
ENSG00000112159	100	protein_coding	MDN1
ENSG00000112182	89	protein_coding	BACH2
ENSG00000112218	100	protein_coding	GPR63
ENSG00000112242	100	protein_coding	E2F3
ENSG00000112290	100	protein_coding	WASF1
ENSG00000112294	92	protein_coding	ALDH5A1
ENSG00000112297	89	protein_coding	CRYBG1
ENSG00000112299	87	protein_coding	VNN1
ENSG00000112306	100	protein_coding	RPS12
ENSG00000112367	99	protein_coding	FIG4
ENSG00000112414	99	protein_coding	ADGRG6
ENSG00000112486	100	protein_coding	CCR6
ENSG00000112530	100	protein_coding	PACRG
ENSG00000112541	89	protein_coding	PDE10A
ENSG00000112561	100	protein_coding	TFEB
ENSG00000112578	100	protein_coding	BYSL
ENSG00000112592	98	protein_coding	TBP
ENSG00000112619	87	protein_coding	PRPH2
ENSG00000112655	93	protein_coding	PTK7
ENSG00000112658	100	protein_coding	SRF
ENSG00000112667	86	protein_coding	DNPH1
ENSG00000112679	100	protein_coding	DUSP22
ENSG00000112685	100	protein_coding	EXOC2
ENSG00000112699	100	protein_coding	GMDS
ENSG00000112706	100	protein_coding	IMPG1
ENSG00000112759	90	protein_coding	SLC29A1
ENSG00000112787	97	protein_coding	FBRSL1
ENSG00000112799	83	protein_coding	LY86
ENSG00000112855	94	protein_coding	HARS2
ENSG00000112877	100	protein_coding	CEP72
ENSG00000112936	98	protein_coding	C7
ENSG00000112941	100	protein_coding	PAPD7
ENSG00000112984	100	protein_coding	KIF20A
ENSG00000112992	100	protein_coding	NNT
ENSG00000112996	100	protein_coding	MRPS30
ENSG00000113013	100	protein_coding	HSPA9
ENSG00000113048	100	protein_coding	MRPS27
ENSG00000113088	100	protein_coding	GZMK
ENSG00000113163	100	protein_coding	COL4A3BP
ENSG00000113262	100	protein_coding	GRM6
ENSG00000113263	100	protein_coding	ITK
ENSG00000113272	100	protein_coding	THG1L
ENSG00000113300	88	protein_coding	CNOT6
ENSG00000113328	91	protein_coding	CCNG1
ENSG00000113361	91	protein_coding	CDH6
ENSG00000113391	84	protein_coding	FAM172A
ENSG00000113407	100	protein_coding	TARS
ENSG00000113460	89	protein_coding	BRIX1
ENSG00000113569	98	protein_coding	NUP155
ENSG00000113580	100	protein_coding	NR3C1
ENSG00000113594	100	protein_coding	LIFR
ENSG00000113643	100	protein_coding	RARS
ENSG00000113645	100	protein_coding	WWC1
ENSG00000113649	100	protein_coding	TCERG1
ENSG00000113657	80	protein_coding	DPYSL3
ENSG00000113719	85	protein_coding	ERGIC1
ENSG00000113732	98	protein_coding	ATP6V0E1
ENSG00000113739	92	protein_coding	STC2
ENSG00000113742	100	protein_coding	CPEB4
ENSG00000113749	82	protein_coding	HRH2
ENSG00000113916	100	protein_coding	BCL6
ENSG00000114013	92	protein_coding	CD86
ENSG00000114019	100	protein_coding	AMOTL2
ENSG00000114054	93	protein_coding	PCCB
ENSG00000114126	100	protein_coding	TFDP2
ENSG00000114166	100	protein_coding	KAT2B
ENSG00000114268	96	protein_coding	PFKFB4
ENSG00000114346	84	protein_coding	ECT2
ENSG00000114354	99	protein_coding	TFG
ENSG00000114388	98	protein_coding	NPRL2
ENSG00000114391	100	protein_coding	RPL24
ENSG00000114473	100	protein_coding	IQCG
ENSG00000114491	100	protein_coding	UMPS
ENSG00000114503	98	protein_coding	NCBP2
ENSG00000114541	100	protein_coding	FRMD4B
ENSG00000114544	99	protein_coding	SLC41A3
ENSG00000114547	93	protein_coding	ROPN1B
ENSG00000114573	99	protein_coding	ATP6V1A
ENSG00000114650	100	protein_coding	SCAP
ENSG00000114670	100	protein_coding	NEK11
ENSG00000114686	100	protein_coding	MRPL3
ENSG00000114735	83	protein_coding	HEMK1
ENSG00000114737	94	protein_coding	CISH
ENSG00000114757	100	protein_coding	PEX5L
ENSG00000114767	100	protein_coding	RRP9
ENSG00000114805	94	protein_coding	PLCH1
ENSG00000114850	100	protein_coding	SSR3
ENSG00000114859	100	protein_coding	CLCN2
ENSG00000114861	99	protein_coding	FOXP1
ENSG00000114867	100	protein_coding	EIF4G1
ENSG00000114942	100	protein_coding	EEF1B2
ENSG00000114956	99	protein_coding	DGUOK
ENSG00000115053	100	protein_coding	NCL
ENSG00000115073	99	protein_coding	ACTR1B
ENSG00000115085	98	protein_coding	ZAP70
ENSG00000115145	100	protein_coding	STAM2
ENSG00000115159	100	protein_coding	GPD2
ENSG00000115163	99	protein_coding	CENPA
ENSG00000115165	99	protein_coding	CYTIP
ENSG00000115194	100	protein_coding	SLC30A3
ENSG00000115207	100	protein_coding	GTF3C2
ENSG00000115255	100	protein_coding	REEP6
ENSG00000115257	85	protein_coding	PCSK4
ENSG00000115267	84	protein_coding	IFIH1
ENSG00000115268	100	protein_coding	RPS15
ENSG00000115271	96	protein_coding	GCA
ENSG00000115289	100	protein_coding	PCGF1
ENSG00000115290	100	protein_coding	GRB14
ENSG00000115295	82	protein_coding	CLIP4
ENSG00000115306	95	protein_coding	SPTBN1
ENSG00000115318	100	protein_coding	LOXL3
ENSG00000115368	100	protein_coding	WDR75
ENSG00000115415	94	protein_coding	STAT1
ENSG00000115457	81	protein_coding	IGFBP2
ENSG00000115484	100	protein_coding	CCT4
ENSG00000115520	100	protein_coding	COQ10B
ENSG00000115541	100	protein_coding	HSPE1
ENSG00000115604	99	protein_coding	IL18R1
ENSG00000115607	98	protein_coding	IL18RAP
ENSG00000115649	86	protein_coding	CNPPD1
ENSG00000115657	100	protein_coding	ABCB6
ENSG00000115677	100	protein_coding	HDLBP
ENSG00000115758	100	protein_coding	ODC1
ENSG00000115827	98	protein_coding	DCAF17
ENSG00000115866	99	protein_coding	DARS
ENSG00000115896	100	protein_coding	PLCL1
ENSG00000115935	94	protein_coding	WIPF1
ENSG00000115942	100	protein_coding	ORC2
ENSG00000115946	95	protein_coding	PNO1
ENSG00000115956	99	protein_coding	PLEK
ENSG00000115977	95	protein_coding	AAK1
ENSG00000115993	100	protein_coding	TRAK2
ENSG00000115998	94	protein_coding	C2orf42
ENSG00000116005	100	protein_coding	PCYOX1
ENSG00000116039	100	protein_coding	ATP6V1B1
ENSG00000116062	93	protein_coding	MSH6
ENSG00000116106	100	protein_coding	EPHA4
ENSG00000116120	100	protein_coding	FARSB
ENSG00000116128	97	protein_coding	BCL9
ENSG00000116138	100	protein_coding	DNAJC16
ENSG00000116151	100	protein_coding	MORN1
ENSG00000116171	100	protein_coding	SCP2
ENSG00000116191	88	protein_coding	RALGPS2
ENSG00000116198	100	protein_coding	CEP104
ENSG00000116209	100	protein_coding	TMEM59
ENSG00000116212	100	protein_coding	LRRC42
ENSG00000116213	100	protein_coding	WRAP73
ENSG00000116237	100	protein_coding	ICMT
ENSG00000116254	100	protein_coding	CHD5
ENSG00000116266	100	protein_coding	STXBP3
ENSG00000116273	100	protein_coding	PHF13
ENSG00000116329	100	protein_coding	OPRD1
ENSG00000116350	100	protein_coding	SRSF4
ENSG00000116353	82	protein_coding	MECR
ENSG00000116396	100	protein_coding	KCNC4
ENSG00000116455	100	protein_coding	WDR77
ENSG00000116473	99	protein_coding	RAP1A
ENSG00000116478	99	protein_coding	HDAC1
ENSG00000116497	100	protein_coding	S100PBP
ENSG00000116514	100	protein_coding	RNF19B
ENSG00000116525	100	protein_coding	TRIM62
ENSG00000116544	100	protein_coding	DLGAP3
ENSG00000116574	94	protein_coding	RHOU
ENSG00000116584	100	protein_coding	ARHGEF2
ENSG00000116649	88	protein_coding	SRM
ENSG00000116652	95	sense_intronic	DLEU2L
ENSG00000116661	100	protein_coding	FBXO2
ENSG00000116663	100	protein_coding	FBXO6
ENSG00000116670	96	protein_coding	MAD2L2
ENSG00000116675	100	protein_coding	DNAJC6
ENSG00000116678	99	protein_coding	LEPR
ENSG00000116679	100	protein_coding	IVNS1ABP
ENSG00000116685	100	protein_coding	KIAA2013
ENSG00000116688	100	protein_coding	MFN2
ENSG00000116691	100	protein_coding	MIIP
ENSG00000116701	86	protein_coding	NCF2
ENSG00000116711	91	protein_coding	PLA2G4A
ENSG00000116731	100	protein_coding	PRDM2
ENSG00000116741	83	protein_coding	RGS2
ENSG00000116783	100	protein_coding	TNNI3K
ENSG00000116785	100	protein_coding	CFHR3
ENSG00000116786	100	protein_coding	PLEKHM2
ENSG00000116791	90	protein_coding	CRYZ
ENSG00000116793	100	protein_coding	PHTF1
ENSG00000116809	100	protein_coding	ZBTB17
ENSG00000116815	100	protein_coding	CD58
ENSG00000116819	94	protein_coding	TFAP2E
ENSG00000116824	100	protein_coding	CD2
ENSG00000116830	100	protein_coding	TTF2
ENSG00000116863	100	protein_coding	ADPRHL2
ENSG00000116871	100	protein_coding	MAP7D1
ENSG00000116874	100	protein_coding	WARS2
ENSG00000116885	100	protein_coding	OSCP1
ENSG00000116954	100	protein_coding	RRAGC
ENSG00000116957	100	protein_coding	TBCE
ENSG00000116981	100	protein_coding	NT5C1A
ENSG00000116983	100	protein_coding	HPCAL4
ENSG00000116984	99	protein_coding	MTR
ENSG00000116985	100	protein_coding	BMP8B
ENSG00000116990	100	protein_coding	MYCL
ENSG00000117000	100	protein_coding	RLF
ENSG00000117010	100	protein_coding	ZNF684
ENSG00000117013	100	protein_coding	KCNQ4
ENSG00000117016	100	protein_coding	RIMS3
ENSG00000117090	100	protein_coding	SLAMF1
ENSG00000117091	100	protein_coding	CD48
ENSG00000117118	100	protein_coding	SDHB
ENSG00000117151	97	protein_coding	CTBS
ENSG00000117152	98	protein_coding	RGS4
ENSG00000117154	100	protein_coding	IGSF21
ENSG00000117155	100	protein_coding	SSX2IP
ENSG00000117215	100	protein_coding	PLA2G2D
ENSG00000117242	100	antisense_RNA	PINK1-AS
ENSG00000117245	100	protein_coding	KIF17
ENSG00000117281	99	protein_coding	CD160
ENSG00000117298	100	protein_coding	ECE1
ENSG00000117305	100	protein_coding	HMGCL
ENSG00000117308	100	protein_coding	GALE
ENSG00000117360	100	protein_coding	PRPF3
ENSG00000117400	100	protein_coding	MPL
ENSG00000117408	100	protein_coding	IPO13
ENSG00000117410	100	protein_coding	ATP6V0B
ENSG00000117419	90	protein_coding	ERI3
ENSG00000117479	100	protein_coding	SLC19A2
ENSG00000117500	100	protein_coding	TMED5
ENSG00000117543	100	protein_coding	DPH5
ENSG00000117592	100	protein_coding	PRDX6
ENSG00000117593	100	protein_coding	DARS2
ENSG00000117597	100	protein_coding	DIEXF
ENSG00000117598	98	protein_coding	PLPPR5
ENSG00000117600	100	protein_coding	PLPPR4
ENSG00000117602	100	protein_coding	RCAN3
ENSG00000117614	97	protein_coding	SYF2
ENSG00000117616	100	protein_coding	RSRP1
ENSG00000117632	99	protein_coding	STMN1
ENSG00000117640	100	protein_coding	MTFR1L
ENSG00000117643	100	protein_coding	MAN1C1
ENSG00000117676	100	protein_coding	RPS6KA1
ENSG00000117682	100	protein_coding	DHDDS
ENSG00000117713	100	protein_coding	ARID1A
ENSG00000117724	97	protein_coding	CENPF
ENSG00000117748	100	protein_coding	RPA2
ENSG00000117751	100	protein_coding	PPP1R8
ENSG00000117758	100	protein_coding	STX12
ENSG00000117834	100	protein_coding	SLC5A9
ENSG00000117859	100	protein_coding	OSBPL9
ENSG00000117862	99	protein_coding	TXNDC12
ENSG00000117868	100	protein_coding	ESYT2
ENSG00000117877	100	protein_coding	CD3EAP
ENSG00000117971	100	protein_coding	CHRNB4
ENSG00000118058	100	protein_coding	KMT2A
ENSG00000118094	100	protein_coding	TREH
ENSG00000118096	100	protein_coding	IFT46
ENSG00000118181	100	protein_coding	RPS25
ENSG00000118194	82	protein_coding	TNNT2
ENSG00000118292	82	protein_coding	C1orf54
ENSG00000118308	86	protein_coding	LRMP
ENSG00000118363	95	protein_coding	SPCS2
ENSG00000118402	100	protein_coding	ELOVL4
ENSG00000118420	100	protein_coding	UBE3D
ENSG00000118454	100	protein_coding	ANKRD13C
ENSG00000118503	98	protein_coding	TNFAIP3
ENSG00000118513	100	protein_coding	MYB
ENSG00000118579	93	protein_coding	MED28
ENSG00000118640	98	protein_coding	VAMP8
ENSG00000118707	100	protein_coding	TGIF2
ENSG00000118733	100	protein_coding	OLFM3
ENSG00000118762	100	protein_coding	PKD2
ENSG00000118816	100	protein_coding	CCNI
ENSG00000118849	94	protein_coding	RARRES1
ENSG00000118855	100	protein_coding	MFSD1
ENSG00000118898	89	protein_coding	PPL
ENSG00000118946	99	protein_coding	PCDH17
ENSG00000118960	98	protein_coding	HS1BP3
ENSG00000118985	92	protein_coding	ELL2
ENSG00000119041	100	protein_coding	GTF3C3
ENSG00000119203	96	protein_coding	CPSF3
ENSG00000119242	100	protein_coding	CCDC92
ENSG00000119280	91	protein_coding	C1orf198
ENSG00000119285	99	protein_coding	HEATR1
ENSG00000119314	100	protein_coding	PTBP3
ENSG00000119328	84	protein_coding	FAM206A
ENSG00000119335	100	protein_coding	SET
ENSG00000119402	90	protein_coding	FBXW2
ENSG00000119411	100	protein_coding	BSPRY
ENSG00000119509	100	protein_coding	INVS
ENSG00000119541	100	protein_coding	VPS4B
ENSG00000119596	99	protein_coding	YLPM1
ENSG00000119599	100	protein_coding	DCAF4
ENSG00000119632	100	protein_coding	IFI27L2
ENSG00000119655	100	protein_coding	NPC2
ENSG00000119673	100	protein_coding	ACOT2
ENSG00000119686	97	protein_coding	FLVCR2
ENSG00000119703	93	protein_coding	ZC2HC1C
ENSG00000119715	83	protein_coding	ESRRB
ENSG00000119720	100	protein_coding	NRDE2
ENSG00000119771	98	protein_coding	KLHL29
ENSG00000119844	98	protein_coding	AFTPH
ENSG00000119865	100	protein_coding	CNRIP1
ENSG00000119899	92	protein_coding	SLC17A5
ENSG00000119900	100	protein_coding	OGFRL1
ENSG00000119906	80	protein_coding	SLF2
ENSG00000119946	100	protein_coding	CNNM1
ENSG00000119950	97	protein_coding	MXI1
ENSG00000119969	99	protein_coding	HELLS
ENSG00000120029	99	protein_coding	C10orf76
ENSG00000120063	99	protein_coding	GNA13
ENSG00000120158	100	protein_coding	RCL1
ENSG00000120217	100	protein_coding	CD274
ENSG00000120253	98	protein_coding	NUP43
ENSG00000120254	100	protein_coding	MTHFD1L
ENSG00000120262	83	protein_coding	CCDC170
ENSG00000120280	95	protein_coding	CXorf21
ENSG00000120306	100	protein_coding	CYSTM1
ENSG00000120318	86	protein_coding	ARAP3
ENSG00000120322	94	protein_coding	PCDHB8
ENSG00000120438	100	protein_coding	TCP1
ENSG00000120451	80	protein_coding	SNX19
ENSG00000120457	82	protein_coding	KCNJ5
ENSG00000120458	100	protein_coding	MSANTD2
ENSG00000120519	95	protein_coding	SLC10A7
ENSG00000120645	100	protein_coding	IQSEC3
ENSG00000120647	100	protein_coding	CCDC77
ENSG00000120656	100	protein_coding	TAF12
ENSG00000120664	100	antisense_RNA	SPG20-AS1
ENSG00000120669	100	protein_coding	SOHLH2
ENSG00000120690	80	protein_coding	ELF1
ENSG00000120784	86	protein_coding	ZFP30
ENSG00000120800	100	protein_coding	UTP20
ENSG00000120860	99	protein_coding	WASHC3
ENSG00000120875	100	protein_coding	DUSP4
ENSG00000120885	100	protein_coding	CLU
ENSG00000120889	98	protein_coding	TNFRSF10B
ENSG00000120907	91	protein_coding	ADRA1A
ENSG00000120910	99	protein_coding	PPP3CC
ENSG00000120942	100	protein_coding	UBIAD1
ENSG00000120948	100	protein_coding	TARDBP
ENSG00000121053	94	protein_coding	EPX
ENSG00000121057	90	protein_coding	AKAP1
ENSG00000121064	100	protein_coding	SCPEP1
ENSG00000121067	95	protein_coding	SPOP
ENSG00000121073	92	protein_coding	SLC35B1
ENSG00000121101	100	protein_coding	TEX14
ENSG00000121104	100	protein_coding	FAM117A
ENSG00000121152	84	protein_coding	NCAPH
ENSG00000121210	100	protein_coding	TMEM131L
ENSG00000121211	100	protein_coding	MND1
ENSG00000121297	98	protein_coding	TSHZ3
ENSG00000121316	96	protein_coding	PLBD1
ENSG00000121406	100	protein_coding	ZNF549
ENSG00000121440	100	protein_coding	PDZRN3
ENSG00000121552	100	protein_coding	CSTA
ENSG00000121579	81	protein_coding	NAA50
ENSG00000121653	100	protein_coding	MAPK8IP1
ENSG00000121671	100	protein_coding	CRY2
ENSG00000121753	100	protein_coding	ADGRB2
ENSG00000121764	93	protein_coding	HCRTR1
ENSG00000121766	100	protein_coding	ZCCHC17
ENSG00000121769	100	protein_coding	FABP3
ENSG00000121807	100	protein_coding	CCR2
ENSG00000121851	100	protein_coding	POLR3GL
ENSG00000121858	80	protein_coding	TNFSF10
ENSG00000121864	100	protein_coding	ZNF639
ENSG00000121871	97	protein_coding	SLITRK3
ENSG00000121892	100	protein_coding	PDS5A
ENSG00000121897	100	protein_coding	LIAS
ENSG00000121898	99	protein_coding	CPXM2
ENSG00000121900	100	protein_coding	TMEM54
ENSG00000121905	100	protein_coding	HPCA
ENSG00000121988	100	protein_coding	ZRANB3
ENSG00000122025	91	protein_coding	FLT3
ENSG00000122026	100	protein_coding	RPL21
ENSG00000122042	100	protein_coding	UBL3
ENSG00000122122	95	protein_coding	SASH3
ENSG00000122140	100	protein_coding	MRPS2
ENSG00000122223	99	protein_coding	CD244
ENSG00000122335	87	protein_coding	SERAC1
ENSG00000122376	93	protein_coding	FAM35A
ENSG00000122378	95	protein_coding	FAM213A
ENSG00000122406	100	protein_coding	RPL5
ENSG00000122417	83	protein_coding	ODF2L
ENSG00000122507	100	protein_coding	BBS9
ENSG00000122543	95	protein_coding	OCM
ENSG00000122545	100	protein_coding	2007-09-01
ENSG00000122548	100	lincRNA	KIAA0087
ENSG00000122557	100	protein_coding	HERPUD2
ENSG00000122565	84	protein_coding	CBX3
ENSG00000122574	98	protein_coding	WIPF3
ENSG00000122584	96	protein_coding	NXPH1
ENSG00000122585	98	protein_coding	NPY
ENSG00000122644	100	protein_coding	ARL4A
ENSG00000122679	100	protein_coding	RAMP3
ENSG00000122691	100	protein_coding	TWIST1
ENSG00000122733	100	protein_coding	PHF24
ENSG00000122735	100	protein_coding	DNAI1
ENSG00000122824	100	protein_coding	NUDT10
ENSG00000122971	100	protein_coding	ACADS
ENSG00000123064	100	protein_coding	DDX54
ENSG00000123080	100	protein_coding	CDKN2C
ENSG00000123091	100	protein_coding	RNF11
ENSG00000123124	100	protein_coding	WWP1
ENSG00000123131	100	protein_coding	PRDX4
ENSG00000123136	100	protein_coding	DDX39A
ENSG00000123144	84	protein_coding	TRIR
ENSG00000123146	84	protein_coding	ADGRE5
ENSG00000123179	100	protein_coding	EBPL
ENSG00000123240	100	protein_coding	OPTN
ENSG00000123338	96	protein_coding	NCKAP1L
ENSG00000123395	93	protein_coding	ATG101
ENSG00000123415	97	protein_coding	SMUG1
ENSG00000123454	100	protein_coding	DBH
ENSG00000123472	100	protein_coding	ATPAF1
ENSG00000123485	100	protein_coding	HJURP
ENSG00000123505	100	protein_coding	AMD1
ENSG00000123545	93	protein_coding	NDUFAF4
ENSG00000123575	99	protein_coding	FAM199X
ENSG00000123600	100	protein_coding	METTL8
ENSG00000123609	100	protein_coding	NMI
ENSG00000123685	100	protein_coding	BATF3
ENSG00000123737	84	protein_coding	EXOSC9
ENSG00000123810	100	protein_coding	B9D2
ENSG00000123908	96	protein_coding	AGO2
ENSG00000123975	100	protein_coding	CKS2
ENSG00000123992	98	protein_coding	DNPEP
ENSG00000124145	100	protein_coding	SDC4
ENSG00000124155	83	protein_coding	PIGT
ENSG00000124160	93	protein_coding	NCOA5
ENSG00000124191	88	protein_coding	TOX2
ENSG00000124193	89	protein_coding	SRSF6
ENSG00000124194	100	protein_coding	GDAP1L1
ENSG00000124198	92	protein_coding	ARFGEF2
ENSG00000124203	98	protein_coding	ZNF831
ENSG00000124207	100	protein_coding	CSE1L
ENSG00000124209	100	protein_coding	RAB22A
ENSG00000124222	100	protein_coding	STX16
ENSG00000124249	81	protein_coding	KCNK15
ENSG00000124257	88	protein_coding	NEURL2
ENSG00000124260	97	protein_coding	MAGEA10
ENSG00000124279	97	protein_coding	FASTKD3
ENSG00000124299	100	protein_coding	PEPD
ENSG00000124356	86	protein_coding	STAMBP
ENSG00000124357	100	protein_coding	NAGK
ENSG00000124429	100	protein_coding	POF1B
ENSG00000124466	94	protein_coding	LYPD3
ENSG00000124507	85	protein_coding	PACSIN1
ENSG00000124523	100	protein_coding	SIRT5
ENSG00000124570	100	protein_coding	SERPINB6
ENSG00000124571	100	protein_coding	XPO5
ENSG00000124588	100	protein_coding	NQO2
ENSG00000124608	100	protein_coding	AARS2
ENSG00000124613	100	protein_coding	ZNF391
ENSG00000124614	100	protein_coding	RPS10
ENSG00000124701	98	protein_coding	APOBEC2
ENSG00000124743	100	protein_coding	KLHL31
ENSG00000124762	100	protein_coding	CDKN1A
ENSG00000124772	91	protein_coding	CPNE5
ENSG00000124787	81	protein_coding	RPP40
ENSG00000124788	100	protein_coding	ATXN1
ENSG00000124802	99	protein_coding	EEF1E1
ENSG00000124915	99	lincRNA
ENSG00000125166	99	protein_coding	GOT2
ENSG00000125247	82	protein_coding	TMTC4
ENSG00000125249	98	protein_coding	RAP2A
ENSG00000125257	100	protein_coding	ABCC4
ENSG00000125304	98	protein_coding	TM9SF2
ENSG00000125337	99	protein_coding	KIF25
ENSG00000125347	100	protein_coding	IRF1
ENSG00000125352	100	protein_coding	RNF113A
ENSG00000125355	100	protein_coding	TMEM255A
ENSG00000125386	94	protein_coding	FAM193A
ENSG00000125388	100	protein_coding	GRK4
ENSG00000125409	85	protein_coding	TEKT3
ENSG00000125434	85	protein_coding	SLC25A35
ENSG00000125449	100	protein_coding	ARMC7
ENSG00000125457	100	protein_coding	MIF4GD
ENSG00000125485	100	protein_coding	DDX31
ENSG00000125508	98	protein_coding	SRMS
ENSG00000125531	100	protein_coding	FNDC11
ENSG00000125630	100	protein_coding	POLR1B
ENSG00000125637	92	protein_coding	PSD4
ENSG00000125648	100	protein_coding	SLC25A23
ENSG00000125651	100	protein_coding	GTF2F1
ENSG00000125656	100	protein_coding	CLPP
ENSG00000125675	100	protein_coding	GRIA3
ENSG00000125691	100	protein_coding	RPL23
ENSG00000125730	99	protein_coding	C3
ENSG00000125735	92	protein_coding	TNFSF14
ENSG00000125743	100	protein_coding	SNRPD2
ENSG00000125746	99	protein_coding	EML2
ENSG00000125772	99	protein_coding	GPCPD1
ENSG00000125804	100	processed_transcript	FAM182A
ENSG00000125814	99	protein_coding	NAPB
ENSG00000125821	99	protein_coding	DTD1
ENSG00000125823	83	protein_coding	CSTL1
ENSG00000125827	100	protein_coding	TMX4
ENSG00000125835	95	protein_coding	SNRPB
ENSG00000125841	96	protein_coding	NRSN2
ENSG00000125846	99	protein_coding	ZNF133
ENSG00000125864	100	protein_coding	BFSP1
ENSG00000125871	100	protein_coding	MGME1
ENSG00000125875	100	protein_coding	TBC1D20
ENSG00000125895	88	protein_coding	TMEM74B
ENSG00000125910	90	protein_coding	S1PR4
ENSG00000125912	98	protein_coding	NCLN
ENSG00000125931	100	protein_coding	CITED1
ENSG00000125945	100	protein_coding	ZNF436
ENSG00000125977	97	protein_coding	EIF2S2
ENSG00000125991	96	protein_coding	ERGIC3
ENSG00000126016	94	protein_coding	AMOT
ENSG00000126067	100	protein_coding	PSMB2
ENSG00000126070	100	protein_coding	AGO3
ENSG00000126088	100	protein_coding	UROD
ENSG00000126091	82	protein_coding	ST3GAL3
ENSG00000126106	100	protein_coding	TMEM53
ENSG00000126107	100	protein_coding	HECTD3
ENSG00000126215	100	protein_coding	XRCC3
ENSG00000126216	97	protein_coding	TUBGCP3
ENSG00000126226	99	protein_coding	PCID2
ENSG00000126264	97	protein_coding	HCST
ENSG00000126267	88	protein_coding	COX6B1
ENSG00000126351	99	protein_coding	THRA
ENSG00000126353	100	protein_coding	CCR7
ENSG00000126391	100	protein_coding	FRMD8
ENSG00000126456	86	protein_coding	IRF3
ENSG00000126457	100	protein_coding	PRMT1
ENSG00000126524	100	protein_coding	SBDS
ENSG00000126561	99	protein_coding	STAT5A
ENSG00000126581	100	protein_coding	BECN1
ENSG00000126602	100	protein_coding	TRAP1
ENSG00000126698	100	protein_coding	DNAJC8
ENSG00000126705	100	protein_coding	AHDC1
ENSG00000126733	92	protein_coding	DACH2
ENSG00000126756	100	protein_coding	UXT
ENSG00000126767	100	protein_coding	ELK1
ENSG00000126803	100	protein_coding	HSPA2
ENSG00000126814	97	protein_coding	TRMT5
ENSG00000126822	100	protein_coding	PLEKHG3
ENSG00000126856	97	protein_coding	PRDM7
ENSG00000126858	85	protein_coding	RHOT1
ENSG00000126860	99	protein_coding	EVI2A
ENSG00000126903	84	protein_coding	SLC10A3
ENSG00000126934	100	protein_coding	MAP2K2
ENSG00000126953	100	protein_coding	TIMM8A
ENSG00000127081	99	protein_coding	ZNF484
ENSG00000127084	100	protein_coding	FGD3
ENSG00000127124	95	protein_coding	HIVEP3
ENSG00000127125	100	protein_coding	PPCS
ENSG00000127184	99	protein_coding	COX7C
ENSG00000127249	86	protein_coding	ATP13A4
ENSG00000127328	100	protein_coding	RAB3IP
ENSG00000127334	100	protein_coding	DYRK2
ENSG00000127415	97	protein_coding	IDUA
ENSG00000127463	100	protein_coding	EMC1
ENSG00000127481	100	protein_coding	UBR4
ENSG00000127483	100	protein_coding	HP1BP3
ENSG00000127527	100	protein_coding	EPS15L1
ENSG00000127564	80	protein_coding	PKMYT1
ENSG00000127586	100	protein_coding	CHTF18
ENSG00000127603	100	protein_coding	MACF1
ENSG00000127616	100	protein_coding	SMARCA4
ENSG00000127804	100	protein_coding	METTL16
ENSG00000127824	100	protein_coding	TUBA4A
ENSG00000127838	100	protein_coding	PNKD
ENSG00000127870	100	protein_coding	RNF6
ENSG00000127903	100	protein_coding	ZNF835
ENSG00000127946	100	protein_coding	HIP1
ENSG00000127947	99	protein_coding	PTPN12
ENSG00000127948	100	protein_coding	POR
ENSG00000127951	98	protein_coding	FGL2
ENSG00000127955	100	protein_coding	GNAI1
ENSG00000127980	100	protein_coding	PEX1
ENSG00000127990	97	protein_coding	SGCE
ENSG00000127993	100	protein_coding	RBM48
ENSG00000127995	100	protein_coding	CASD1
ENSG00000128039	100	protein_coding	SRD5A3
ENSG00000128050	100	protein_coding	PAICS
ENSG00000128059	100	protein_coding	PPAT
ENSG00000128218	90	protein_coding	VPREB3
ENSG00000128266	100	protein_coding	GNAZ
ENSG00000128272	100	protein_coding	ATF4
ENSG00000128284	97	protein_coding	APOL3
ENSG00000128309	100	protein_coding	MPST
ENSG00000128322	100	protein_coding	IGLL1
ENSG00000128335	100	protein_coding	APOL2
ENSG00000128340	98	protein_coding	RAC2
ENSG00000128422	100	protein_coding	KRT17
ENSG00000128510	100	protein_coding	CPA4
ENSG00000128512	100	protein_coding	DOCK4
ENSG00000128563	100	protein_coding	PRKRIP1
ENSG00000128564	98	protein_coding	VGF
ENSG00000128581	87	protein_coding	IFT22
ENSG00000128585	83	protein_coding	MKLN1
ENSG00000128590	100	protein_coding	DNAJB9
ENSG00000128594	100	protein_coding	LRRC4
ENSG00000128596	100	protein_coding	CCDC136
ENSG00000128602	100	protein_coding	SMO
ENSG00000128607	96	protein_coding	KLHDC10
ENSG00000128617	100	protein_coding	OPN1SW
ENSG00000128626	81	protein_coding	MRPS12
ENSG00000128641	88	protein_coding	MYO1B
ENSG00000128645	96	protein_coding	HOXD1
ENSG00000128652	94	protein_coding	HOXD3
ENSG00000128683	100	protein_coding	GAD1
ENSG00000128694	100	protein_coding	OSGEPL1
ENSG00000128709	100	protein_coding	HOXD9
ENSG00000128710	99	protein_coding	HOXD10
ENSG00000128791	100	protein_coding	TWSG1
ENSG00000128805	100	protein_coding	ARHGAP22
ENSG00000128815	100	protein_coding	WDFY4
ENSG00000128829	100	protein_coding	EIF2AK4
ENSG00000128849	100	protein_coding	CGNL1
ENSG00000128886	100	protein_coding	ELL3
ENSG00000128923	99	protein_coding	MINDY2
ENSG00000128951	86	protein_coding	DUT
ENSG00000128973	100	protein_coding	CLN6
ENSG00000129003	98	protein_coding	VPS13C
ENSG00000129187	100	protein_coding	DCTD
ENSG00000129194	100	protein_coding	SOX15
ENSG00000129195	100	protein_coding	PIMREG
ENSG00000129317	98	protein_coding	PUS7L
ENSG00000129347	100	protein_coding	KRI1
ENSG00000129351	100	protein_coding	ILF3
ENSG00000129355	100	protein_coding	CDKN2D
ENSG00000129480	100	protein_coding	DTD2
ENSG00000129566	100	protein_coding	TEP1
ENSG00000129595	99	protein_coding	EPB41L4A
ENSG00000129625	100	protein_coding	REEP5
ENSG00000129636	100	protein_coding	ITFG1
ENSG00000129675	94	protein_coding	ARHGEF6
ENSG00000129757	100	protein_coding	CDKN1C
ENSG00000129810	93	protein_coding	SGO1
ENSG00000129911	96	protein_coding	KLF16
ENSG00000129925	92	protein_coding	TMEM8A
ENSG00000129965	90	protein_coding	INS-IGF2
ENSG00000129990	100	protein_coding	SYT5
ENSG00000130005	92	protein_coding	GAMT
ENSG00000130054	99	protein_coding	FAM155B
ENSG00000130150	89	protein_coding	MOSPD2
ENSG00000130159	100	protein_coding	ECSIT
ENSG00000130175	92	protein_coding	PRKCSH
ENSG00000130193	100	protein_coding	THEM6
ENSG00000130203	99	protein_coding	APOE
ENSG00000130204	100	protein_coding	TOMM40
ENSG00000130208	99	protein_coding	APOC1
ENSG00000130226	100	protein_coding	DPP6
ENSG00000130244	83	protein_coding	FAM98C
ENSG00000130255	100	protein_coding	RPL36
ENSG00000130283	100	protein_coding	GDF1
ENSG00000130287	100	protein_coding	NCAN
ENSG00000130299	100	protein_coding	GTPBP3
ENSG00000130332	100	protein_coding	LSM7
ENSG00000130377	100	protein_coding	ACSBG2
ENSG00000130382	86	protein_coding	MLLT1
ENSG00000130414	95	protein_coding	NDUFA10
ENSG00000130429	95	protein_coding	ARPC1B
ENSG00000130475	94	protein_coding	FCHO1
ENSG00000130517	100	protein_coding	PGPEP1
ENSG00000130520	93	protein_coding	LSM4
ENSG00000130544	100	protein_coding	ZNF557
ENSG00000130559	84	protein_coding	CAMSAP1
ENSG00000130584	100	protein_coding	ZBTB46
ENSG00000130589	100	protein_coding	HELZ2
ENSG00000130592	93	protein_coding	LSP1
ENSG00000130695	100	protein_coding	CEP85
ENSG00000130707	99	protein_coding	ASS1
ENSG00000130713	100	protein_coding	EXOSC2
ENSG00000130714	90	protein_coding	POMT1
ENSG00000130726	100	protein_coding	TRIM28
ENSG00000130731	100	protein_coding	METTL26
ENSG00000130734	93	protein_coding	ATG4D
ENSG00000130741	100	protein_coding	EIF2S3
ENSG00000130749	100	protein_coding	ZC3H4
ENSG00000130751	99	protein_coding	NPAS1
ENSG00000130764	100	protein_coding	LRRC47
ENSG00000130766	100	protein_coding	SESN2
ENSG00000130770	100	protein_coding	ATPIF1
ENSG00000130772	100	protein_coding	MED18
ENSG00000130779	83	protein_coding	CLIP1
ENSG00000130803	100	protein_coding	ZNF317
ENSG00000130810	100	protein_coding	PPAN
ENSG00000130818	100	protein_coding	ZNF426
ENSG00000130821	100	protein_coding	SLC6A8
ENSG00000130822	89	protein_coding	PNCK
ENSG00000130826	100	protein_coding	DKC1
ENSG00000130881	100	protein_coding	LRP3
ENSG00000130939	100	protein_coding	UBE4B
ENSG00000130940	100	protein_coding	CASZ1
ENSG00000130948	100	protein_coding	HSD17B3
ENSG00000130956	100	protein_coding	HABP4
ENSG00000131015	88	protein_coding	ULBP2
ENSG00000131044	100	protein_coding	TTLL9
ENSG00000131094	100	protein_coding	C1QL1
ENSG00000131100	94	protein_coding	ATP6V1E1
ENSG00000131115	100	protein_coding	ZNF227
ENSG00000131127	100	protein_coding	ZNF141
ENSG00000131188	100	protein_coding	PRR7
ENSG00000131203	90	protein_coding	IDO1
ENSG00000131236	100	protein_coding	CAP1
ENSG00000131238	100	protein_coding	PPT1
ENSG00000131269	100	protein_coding	ABCB7
ENSG00000131368	100	protein_coding	MRPS25
ENSG00000131373	100	protein_coding	HACL1
ENSG00000131374	100	protein_coding	TBC1D5
ENSG00000131389	93	protein_coding	SLC6A6
ENSG00000131398	100	protein_coding	KCNC3
ENSG00000131400	97	protein_coding	NAPSA
ENSG00000131401	100	transcribed_unprocessed_pseudogene	NAPSB
ENSG00000131435	100	protein_coding	PDLIM4
ENSG00000131437	100	protein_coding	KIF3A
ENSG00000131469	93	protein_coding	RPL27
ENSG00000131477	99	protein_coding	RAMP2
ENSG00000131507	94	protein_coding	NDFIP1
ENSG00000131652	100	protein_coding	THOC6
ENSG00000131697	99	protein_coding	NPHP4
ENSG00000131724	100	protein_coding	IL13RA1
ENSG00000131725	100	protein_coding	WDR44
ENSG00000131748	100	protein_coding	STARD3
ENSG00000131759	98	protein_coding	RARA
ENSG00000131778	100	protein_coding	CHD1L
ENSG00000131781	100	protein_coding	FMO5
ENSG00000131828	95	protein_coding	PDHA1
ENSG00000131844	100	protein_coding	MCCC2
ENSG00000131848	89	protein_coding	ZSCAN5A
ENSG00000131876	100	protein_coding	SNRPA1
ENSG00000131885	100	transcribed_unprocessed_pseudogene	KRT17P1
ENSG00000131979	100	protein_coding	GCH1
ENSG00000132000	100	protein_coding	PODNL1
ENSG00000132003	100	protein_coding	ZSWIM4
ENSG00000132004	99	protein_coding	FBXW9
ENSG00000132026	100	protein_coding	RTBDN
ENSG00000132122	100	protein_coding	SPATA6
ENSG00000132128	100	protein_coding	LRRC41
ENSG00000132153	100	protein_coding	DHX30
ENSG00000132155	100	protein_coding	RAF1
ENSG00000132164	100	protein_coding	SLC6A11
ENSG00000132182	100	protein_coding	NUP210
ENSG00000132294	100	protein_coding	EFR3A
ENSG00000132300	100	protein_coding	PTCD3
ENSG00000132321	100	protein_coding	IQCA1
ENSG00000132326	99	protein_coding	PER2
ENSG00000132330	100	protein_coding	SCLY
ENSG00000132341	80	protein_coding	RAN
ENSG00000132359	94	protein_coding	RAP1GAP2
ENSG00000132361	100	protein_coding	CLUH
ENSG00000132382	94	protein_coding	MYBBP1A
ENSG00000132386	98	protein_coding	SERPINF1
ENSG00000132405	99	protein_coding	TBC1D14
ENSG00000132423	90	protein_coding	COQ3
ENSG00000132429	83	protein_coding	POPDC3
ENSG00000132437	100	protein_coding	DDC
ENSG00000132463	100	protein_coding	GRSF1
ENSG00000132465	80	protein_coding	JCHAIN
ENSG00000132467	100	protein_coding	UTP3
ENSG00000132471	100	protein_coding	WBP2
ENSG00000132475	99	protein_coding	H3F3B
ENSG00000132507	99	protein_coding	EIF5A
ENSG00000132514	100	protein_coding	CLEC10A
ENSG00000132522	100	protein_coding	GPS2
ENSG00000132561	80	protein_coding	MATN2
ENSG00000132589	100	protein_coding	FLOT2
ENSG00000132600	99	protein_coding	PRMT7
ENSG00000132613	99	protein_coding	MTSS1L
ENSG00000132635	98	protein_coding	PCED1A
ENSG00000132661	99	protein_coding	NXT1
ENSG00000132669	100	protein_coding	RIN2
ENSG00000132670	100	protein_coding	PTPRA
ENSG00000132694	100	protein_coding	ARHGEF11
ENSG00000132781	82	protein_coding	MUTYH
ENSG00000132821	100	protein_coding	VSTM2L
ENSG00000132824	100	protein_coding	SERINC3
[truncated: 5,321 more rows]
