# Supplementary material for: Integrative analysis identifies lincRNAs up- and downstream of neuroblastoma driver genes
Source: Sci Rep. 2019 Apr 5;9:5685. doi: 10.1038/s41598-019-42107-y (PMC6451017; doi:10.1038/s41598-019-42107-y)
Supplement: Supplementary file 5 — Supplemental table 4 [file 41598_2019_42107_MOESM5_ESM.xlsx]

## Sheet: Blad1
Integrative analysis identifies lincRNAs up- and downstream of neuroblastoma driver genes
Dries Rombaut1,2, Hua-Sheng Chiu3, Bieke Decaesteker1,2, Celine Everaert1,2, Nurten Yigit1,2, Agathe Peltier4,5, Isabelle Janoueix-Lerosey4,5, Christoph Bartenhagen7, Matthias Fischer6,7, Stephen Roberts8, Nicky D’Haene9, Katleen De Preter1,2, Frank Speleman1,2, Geertrui Denecker1,2, Pavel Sumazin3, Jo Vandesompele1,2, Steve Lefever1,2, Pieter Mestdagh*1,2
1. Center for Medical Genetics, Ghent University, Ghent, 9000, Belgium
2. Cancer Research Institute Ghent (CRIG), Ghent, 9000, Belgium
3. Texas Children’s Cancer Center, Baylor College of Medicine, Houston, TX 77030, USA
4. Institut Curie, PSL Research University, Inserm U830, Equipe Labellisée contre le Cancer, F-75005, Paris, France.
5. SIREDO: Care, Innovation and Research for Children, Adolescents and Young Adults with Cancer, Institut Curie, F-75005, Paris, France.
6. Center for Molecular Medicine Cologne (CMMC), University of Cologne, 50931 Cologne, Germany
7. Department of Experimental Pediatric Oncology, University Children’s Hospital of Cologne, Medical Faculty, University of Cologne, 50937 Cologne, Germany
8. Department of Pediatrics, Memorial Sloan Kettering Cancer Center, New York, NY, United States of America
9. Hôpital Erasme, Cliniques Universitaires de Bruxelles, Bruxelles, 1070, Belgium
* Corresponding author: Pieter.Mestdagh@UGent.be

## Sheet: DEgenes ALK SEQC (1time)
ENSG	logFC	AveExpr	t	P.Value	adj.P.Val	B	Differentially expressed	Type	Symbol
ENSG00000167178	3.10653	2.93443	11.7509	2.6083e-28	7.52259e-24	52.8457	TRUE	protein_coding	ISLR2
ENSG00000148082	2.02756	2.22657	10.435	3.45271e-23	4.97899e-19	41.2424	TRUE	protein_coding	SHC3
ENSG00000120875	2.0849	4.06594	8.609	9.72594e-17	9.35019e-13	27.2503	TRUE	protein_coding	DUSP4
ENSG00000102466	1.48254	4.07134	8.5001	2.21504e-16	1.5971e-12	26.4437	TRUE	protein_coding	FGF14
ENSG00000198369	0.648422	5.60638	8.14022	3.18414e-15	1.53056e-11	23.9151	TRUE	protein_coding	SPRED2
ENSG00000144452	2.80864	0.035306	8.18196	2.34763e-15	1.35416e-11	23.8631	TRUE	protein_coding	ABCA12
ENSG00000248540	0.96369	2.23856	7.9778	1.0313e-14	4.24909e-11	22.5683	TRUE	lincRNA
ENSG00000276012	1.38671	0.944808	7.95424	1.22115e-14	4.4024e-11	22.3139	TRUE	antisense_RNA
ENSG00000166573	1.56773	2.40979	7.91382	1.63054e-14	5.22516e-11	22.2017	TRUE	protein_coding	GALR1
ENSG00000148120	0.783121	4.46114	7.54414	2.17858e-13	5.74741e-10	19.8364	TRUE	protein_coding	C9orf3
ENSG00000133019	1.29356	3.90091	7.53219	2.36524e-13	5.74741e-10	19.75	TRUE	protein_coding	CHRM3
ENSG00000112276	0.977474	3.63668	7.53059	2.39135e-13	5.74741e-10	19.7129	TRUE	protein_coding	BVES
ENSG00000139116	0.758692	7.58009	7.47306	3.54772e-13	6.82132e-10	19.3881	TRUE	protein_coding	KIF21A
ENSG00000173208	1.26022	1.56788	7.50045	2.94113e-13	6.525e-10	19.3707	TRUE	protein_coding	ABCD2
ENSG00000086717	1.4144	1.80094	7.47875	3.41229e-13	6.82132e-10	19.2578	TRUE	protein_coding	PPEF1
ENSG00000165731	2.05149	3.20557	7.43932	4.46621e-13	8.05062e-10	19.1375	TRUE	protein_coding	RET
ENSG00000188766	1.15423	2.08028	7.40923	5.48043e-13	9.2977e-10	18.8163	TRUE	protein_coding	SPRED3
ENSG00000070748	1.93821	-0.159742	7.23964	1.71605e-12	2.74959e-09	17.6028	TRUE	protein_coding	CHAT
ENSG00000164099	2.08313	3.73717	7.10448	4.19999e-12	6.37536e-09	17.0118	TRUE	protein_coding	PRSS12
ENSG00000162627	0.871824	3.35955	6.8892	1.7003e-11	2.45192e-08	15.6387	TRUE	protein_coding	SNX7
ENSG00000119973	2.02455	1.56674	6.86028	2.04644e-11	2.81054e-08	15.4149	TRUE	protein_coding	PRLHR
ENSG00000145362	0.691588	8.12893	6.75936	3.88747e-11	5.0963e-08	14.8906	TRUE	protein_coding	ANK2
ENSG00000183092	1.0492	4.40741	6.72865	4.71886e-11	5.91724e-08	14.7021	TRUE	protein_coding	BEGAIN
ENSG00000164654	0.515687	5.92519	6.59941	1.05835e-10	1.27183e-07	13.9352	TRUE	protein_coding	MIOS
ENSG00000003096	0.930505	6.34953	6.52525	1.67293e-10	1.92996e-07	13.4979	TRUE	protein_coding	KLHL13
ENSG00000112038	1.11932	0.771311	6.45387	2.58923e-10	2.87215e-07	12.9586	TRUE	protein_coding	OPRM1
ENSG00000151952	1.66905	2.37959	6.41791	3.22172e-10	3.44139e-07	12.8406	TRUE	protein_coding	TMEM132D
ENSG00000259031	1.03489	1.63414	6.40171	3.55403e-10	3.66078e-07	12.7004	TRUE	lincRNA
ENSG00000165140	1.20083	1.95587	6.36546	4.42386e-10	4.25296e-07	12.5127	TRUE	protein_coding	FBP1
ENSG00000145246	0.778542	4.51406	6.3254	5.62782e-10	5.23587e-07	12.3404	TRUE	protein_coding	ATP10D
ENSG00000224764	1.10966	-2.13898	6.36637	4.39972e-10	4.25296e-07	11.9812	TRUE	antisense_RNA
ENSG00000006468	1.27679	3.36813	6.21443	1.08943e-09	9.66584e-07	11.7074	TRUE	protein_coding	ETV1
ENSG00000187122	1.42955	6.02766	6.21188	1.10597e-09	9.66584e-07	11.6958	TRUE	protein_coding	SLIT1
ENSG00000198597	1.70778	3.54413	6.165	1.45761e-09	1.16812e-06	11.4353	TRUE	protein_coding	ZNF536
ENSG00000187714	1.51913	3.48419	6.1651	1.4567e-09	1.16812e-06	11.435	TRUE	protein_coding	SLC18A3
ENSG00000170153	0.738484	5.9908	6.16494	1.45807e-09	1.16812e-06	11.4323	TRUE	protein_coding	RNF150
ENSG00000073712	0.487163	5.48849	6.11113	1.99751e-09	1.55703e-06	11.1337	TRUE	protein_coding	FERMT2
ENSG00000117598	1.28277	3.92919	6.09532	2.19021e-09	1.66231e-06	11.049	TRUE	protein_coding	PLPPR5
ENSG00000122254	1.43445	1.03332	6.08395	2.33979e-09	1.73031e-06	10.9277	TRUE	protein_coding	HS3ST2
ENSG00000179168	0.754884	-0.268113	6.06367	2.63187e-09	1.89764e-06	10.7056	TRUE	protein_coding	GGN
ENSG00000078070	0.511334	4.44063	6.01179	3.55088e-09	2.49783e-06	10.5908	TRUE	protein_coding	MCCC1
ENSG00000283549	0.480373	4.30723	5.96894	4.54006e-09	3.04512e-06	10.3581	TRUE	processed_transcript
ENSG00000165730	0.879213	1.17876	5.97945	4.27501e-09	2.93561e-06	10.3574	TRUE	protein_coding	STOX1
ENSG00000171004	1.38592	4.75986	5.92695	5.76813e-09	3.78088e-06	10.1258	TRUE	protein_coding	HS6ST2
ENSG00000198185	-0.527875	4.79187	-5.91854	6.05041e-09	3.87777e-06	10.0859	TRUE	protein_coding	ZNF334
ENSG00000103489	0.726324	5.02256	5.88966	7.12656e-09	4.4682e-06	9.92576	TRUE	protein_coding	XYLT1
ENSG00000282390	1.52783	1.35145	5.84162	9.34297e-09	5.66768e-06	9.64731	TRUE	sense_intronic
ENSG00000095587	1.38188	1.07253	5.83625	9.62923e-09	5.66768e-06	9.60948	TRUE	protein_coding	TLL2
ENSG00000228528	1.23696	-2.32973	5.83649	9.61622e-09	5.66768e-06	9.2149	TRUE	lincRNA
ENSG00000185950	0.611165	6.78239	5.69942	2.06063e-08	1.18861e-05	8.913	TRUE	protein_coding	IRS2
ENSG00000010438	0.971178	3.33543	5.65691	2.60218e-08	1.47156e-05	8.70991	TRUE	protein_coding	PRSS3
ENSG00000183049	0.44727	6.43414	5.64329	2.80334e-08	1.55483e-05	8.6205	TRUE	protein_coding	CAMK1D
ENSG00000248254	0.78643	0.211341	5.63479	2.93638e-08	1.58428e-05	8.53007	TRUE	antisense_RNA
ENSG00000236780	-1.32494	1.40801	-5.63293	2.9663e-08	1.58428e-05	8.48509	TRUE	lincRNA	LINC01829
ENSG00000283757	-0.527308	2.27958	-5.61863	3.20666e-08	1.68151e-05	8.48504	TRUE	processed_transcript
ENSG00000214595	0.820487	4.26526	5.52501	5.31803e-08	2.69083e-05	8.02954	TRUE	protein_coding	EML6
ENSG00000166426	2.17813	-1.10698	5.53466	5.04959e-08	2.60063e-05	8.0089	TRUE	protein_coding	CRABP1
ENSG00000232825	1.18119	0.714453	5.49449	6.26203e-08	3.11385e-05	7.85896	TRUE	antisense_RNA
ENSG00000224940	0.875202	5.71616	5.4837	6.63354e-08	3.24268e-05	7.80466	TRUE	protein_coding	PRRT4
ENSG00000132429	1.07556	1.86555	5.44696	8.06482e-08	3.87662e-05	7.64143	TRUE	protein_coding	POPDC3
ENSG00000143995	-0.76708	7.14371	-5.41551	9.5249e-08	4.5034e-05	7.46147	TRUE	protein_coding	MEIS1
ENSG00000235481	0.876997	1.74435	5.38771	1.10264e-07	5.04783e-05	7.34747	TRUE	antisense_RNA	UBE2R2-AS1
ENSG00000283213	0.514187	0.50417	5.38933	1.09333e-07	5.04783e-05	7.32397	TRUE	lincRNA
ENSG00000185559	2.27428	4.8438	5.36846	1.21989e-07	5.49732e-05	7.23029	TRUE	protein_coding	DLK1
ENSG00000184347	0.703491	7.66161	5.36354	1.25171e-07	5.55394e-05	7.20654	TRUE	protein_coding	SLIT3
ENSG00000093183	0.256383	5.49189	5.31107	1.64561e-07	7.19106e-05	6.94986	TRUE	protein_coding	SEC22C
ENSG00000254192	0.675732	4.05605	5.30046	1.73874e-07	7.48465e-05	6.91832	TRUE	antisense_RNA
ENSG00000143641	0.374915	6.20883	5.28494	1.88426e-07	7.99174e-05	6.81591	TRUE	protein_coding	GALNT2
ENSG00000254042	0.502606	3.97997	5.26499	2.08873e-07	8.73057e-05	6.74975	TRUE	antisense_RNA
ENSG00000168243	0.553044	6.68502	5.24961	2.26087e-07	9.18392e-05	6.64348	TRUE	protein_coding	GNG4
ENSG00000282972	0.553044	6.68502	5.24961	2.26087e-07	9.18392e-05	6.64348	TRUE	protein_coding	GNG4
ENSG00000139318	0.65364	5.15216	5.22503	2.56492e-07	0.000102743	6.53142	TRUE	protein_coding	DUSP6
ENSG00000113645	0.657827	2.90838	5.20744	2.80643e-07	0.000109379	6.48297	TRUE	protein_coding	WWC1
ENSG00000166025	0.485015	6.45477	5.20764	2.80357e-07	0.000109379	6.43996	TRUE	protein_coding	AMOTL1
ENSG00000219545	0.417332	4.01614	5.17113	3.37653e-07	0.000129843	6.29983	TRUE	protein_coding	UMAD1
ENSG00000235885	-1.05586	3.62719	-5.13082	4.14094e-07	0.000155102	6.12128	TRUE	lincRNA	LINC01828
ENSG00000204767	1.31102	-1.21984	5.13404	4.0741e-07	0.000154607	6.05283	TRUE	protein_coding	FAM196B
ENSG00000182606	0.275076	6.66995	5.11645	4.45198e-07	0.000164615	6.00324	TRUE	protein_coding	TRAK1
ENSG00000276016	0.7478	7.02461	5.11297	4.53066e-07	0.000165404	5.98847	TRUE	protein_coding	ABR
ENSG00000180611	0.612353	2.71309	5.08789	5.13861e-07	0.000185253	5.92055	TRUE	protein_coding	MB21D2
ENSG00000137868	1.19632	2.64568	5.07769	5.40776e-07	0.000190201	5.87053	TRUE	protein_coding	STRA6
ENSG00000182168	0.895449	5.84688	5.0824	5.2817e-07	0.000188061	5.84277	TRUE	protein_coding	UNC5C
ENSG00000224407	0.364439	4.45462	5.0719	5.56672e-07	0.000193433	5.82131	TRUE	antisense_RNA
ENSG00000229025	0.356035	0.876923	5.06368	5.79981e-07	0.000199134	5.7974	TRUE	lincRNA
ENSG00000244694	1.10406	0.571779	5.04964	6.22046e-07	0.000211064	5.73669	TRUE	protein_coding	PTCHD4
ENSG00000156140	1.05044	1.20185	5.03503	6.68918e-07	0.00021923	5.67476	TRUE	protein_coding	ADAMTS3
ENSG00000183873	0.875392	3.59718	5.03572	6.66616e-07	0.00021923	5.66388	TRUE	protein_coding	SCN5A
ENSG00000132938	1.0936	-0.214952	5.03526	6.68131e-07	0.00021923	5.65403	TRUE	protein_coding	MTUS2
ENSG00000235597	0.337798	3.38849	5.00513	7.75708e-07	0.00024858	5.53389	TRUE	lincRNA	LINC01102
ENSG00000269891	1.12583	-1.03851	5.01557	7.36665e-07	0.000238721	5.52475	TRUE	protein_coding	ARHGAP19-SLIT1
ENSG00000121964	0.428627	4.9305	4.98636	8.50982e-07	0.000269705	5.40898	TRUE	protein_coding	GTDC1
ENSG00000249786	0.221682	4.64005	4.97489	9.00417e-07	0.000282271	5.36802	TRUE	antisense_RNA	EAF1-AS1
ENSG00000175497	0.970816	0.0705619	4.95569	9.89449e-07	0.000295177	5.30053	TRUE	protein_coding	DPP10
ENSG00000106415	0.552895	7.73793	4.96245	9.57186e-07	0.000295177	5.28663	TRUE	protein_coding	GLCCI1
ENSG00000144597	0.288679	5.31379	4.95977	9.69821e-07	0.000295177	5.27999	TRUE	protein_coding	EAF1
ENSG00000172318	-0.74569	5.32539	-4.955	9.92758e-07	0.000295177	5.27933	TRUE	protein_coding	B3GALT1
ENSG00000276644	1.12447	2.73711	4.94268	1.05449e-06	0.000310331	5.24814	TRUE	protein_coding	DACH1
ENSG00000274021	0.623757	3.34481	4.93188	1.11164e-06	0.000320609	5.19585	TRUE	lincRNA
ENSG00000197406	1.32354	-1.48714	4.93643	1.08723e-06	0.000316735	5.14839	TRUE	protein_coding	DIO3
ENSG00000027869	-0.737891	2.33827	-4.91647	1.19838e-06	0.000338846	5.13608	TRUE	protein_coding	SH2D2A
ENSG00000173068	0.971772	2.51971	4.90691	1.2554e-06	0.000344413	5.09012	TRUE	protein_coding	BNC2
ENSG00000163071	0.830444	2.27178	4.90605	1.26067e-06	0.000344413	5.08893	TRUE	protein_coding	SPATA18
ENSG00000225849	-0.898158	0.182597	-4.92308	1.16042e-06	0.000331362	5.08515	TRUE	transcribed_processed_pseudogene	MKRN7P
ENSG00000144596	1.12305	2.54087	4.90521	1.26583e-06	0.000344413	5.08101	TRUE	protein_coding	GRIP2
ENSG00000077943	-1.60708	4.09348	-4.88944	1.36649e-06	0.000368327	5.01454	TRUE	protein_coding	ITGA8
ENSG00000254338	-2.11071	-0.988107	-4.95807	9.77955e-07	0.000295177	4.91607	TRUE	antisense_RNA	MAFA-AS1
ENSG00000171094	0.92153	6.26369	4.87417	1.47132e-06	0.000392911	4.87723	TRUE	protein_coding	ALK
ENSG00000159399	1.1416	3.60847	4.85058	1.6487e-06	0.000432275	4.81121	TRUE	protein_coding	HK2
ENSG00000130957	1.4821	-1.66461	4.85802	1.59065e-06	0.000420881	4.80238	TRUE	protein_coding	FBP2
ENSG00000184617	-0.772228	-1.67919	-4.91263	1.22095e-06	0.000341878	4.79486	TRUE	unprocessed_pseudogene	ZNF840P
ENSG00000136237	-0.646461	5.73415	-4.82937	1.82556e-06	0.000470099	4.6939	TRUE	protein_coding	RAPGEF5
ENSG00000215452	-0.705561	1.30354	-4.81244	1.97971e-06	0.000504064	4.66669	TRUE	transcribed_unitary_pseudogene	ZNF663P
ENSG00000101445	0.517152	4.7785	4.81111	1.99242e-06	0.000504064	4.61256	TRUE	protein_coding	PPP1R16B
ENSG00000178568	1.61859	-0.136196	4.79124	2.1906e-06	0.000544649	4.57811	TRUE	protein_coding	ERBB4
ENSG00000134917	-1.31577	1.75473	-4.79134	2.18949e-06	0.000544649	4.57369	TRUE	protein_coding	ADAMTS8
ENSG00000266357	-1.08849	-0.995336	-4.83229	1.80013e-06	0.000467726	4.5297	TRUE	lincRNA	LINC02074
ENSG00000165061	0.926955	2.66778	4.77469	2.37003e-06	0.000584222	4.49949	TRUE	protein_coding	ZMAT4
ENSG00000271327	0.762881	1.35633	4.74794	2.69036e-06	0.000646606	4.39245	TRUE	lincRNA
ENSG00000124786	0.249867	4.17466	4.753	2.62677e-06	0.000642023	4.38031	TRUE	protein_coding	SLC35B3
ENSG00000237990	0.970128	-0.997841	4.75016	2.66229e-06	0.000645236	4.36354	TRUE	antisense_RNA	CNTN4-AS1
ENSG00000101542	1.20189	-0.817861	4.74329	2.75017e-06	0.000655518	4.35045	TRUE	protein_coding	CDH20
ENSG00000085563	1.0573	4.20881	4.73914	2.80454e-06	0.000662999	4.29739	TRUE	protein_coding	ABCB1
ENSG00000256469	0.462882	3.07743	4.7212	3.05211e-06	0.000715657	4.26449	TRUE	antisense_RNA
ENSG00000189056	1.28255	3.64197	4.71211	3.1854e-06	0.000729129	4.19133	TRUE	protein_coding	RELN
ENSG00000100359	0.303284	6.69015	4.71857	3.09001e-06	0.000718702	4.17961	TRUE	protein_coding	SGSM3
ENSG00000101292	1.5882	-1.37623	4.7049	3.29504e-06	0.000748286	4.1767	TRUE	protein_coding	PROKR2
ENSG00000167081	0.449056	6.01077	4.71312	3.17034e-06	0.000729129	4.15679	TRUE	protein_coding	PBX3
ENSG00000104313	1.19873	5.2417	4.70045	3.3646e-06	0.000758113	4.10369	TRUE	protein_coding	EYA1
ENSG00000235609	0.664123	0.861425	4.66976	3.88367e-06	0.000830536	4.05605	TRUE	lincRNA
ENSG00000243368	0.378104	2.62788	4.67031	3.87377e-06	0.000830536	4.05105	TRUE	antisense_RNA	MCCC1-AS1
ENSG00000170577	1.50087	-1.16759	4.67252	3.83398e-06	0.000830536	4.0459	TRUE	protein_coding	SIX2
ENSG00000169410	0.270876	5.97311	4.67648	3.7638e-06	0.000830536	3.99697	TRUE	protein_coding	PTPN9
ENSG00000254031	1.20395	2.17635	4.65826	4.0975e-06	0.000868942	3.99674	TRUE	antisense_RNA
ENSG00000183134	-0.682883	-0.474095	-4.67568	3.77783e-06	0.000830536	3.99097	TRUE	protein_coding	PTGDR2
ENSG00000223849	0.754997	-2.27953	4.68844	3.55925e-06	0.000795755	3.96649	TRUE	processed_pseudogene
ENSG00000278728	-1.03173	7.12113	-4.66954	3.8876e-06	0.000830536	3.96635	TRUE	protein_coding	CNTNAP2
ENSG00000232046	-0.483083	1.71813	-4.63367	4.59287e-06	0.000939454	3.90263	TRUE	lincRNA	LINC01798
ENSG00000175093	0.493721	3.84949	4.64097	4.44014e-06	0.000921281	3.89588	TRUE	protein_coding	SPSB4
ENSG00000143390	0.266089	5.59845	4.64502	4.35754e-06	0.000910695	3.86444	TRUE	protein_coding	RFX5
ENSG00000141668	1.28387	4.12644	4.63462	4.57279e-06	0.000939454	3.83816	TRUE	protein_coding	CBLN2
ENSG00000237281	0.400272	-0.389278	4.60936	5.13926e-06	0.00104114	3.78006	TRUE	antisense_RNA	CATIP-AS2
ENSG00000153714	0.625712	3.56343	4.60483	5.24757e-06	0.00104114	3.74643	TRUE	protein_coding	LURAP1L
ENSG00000113578	1.04145	1.36403	4.59124	5.58634e-06	0.00109603	3.72031	TRUE	protein_coding	FGF1
ENSG00000171551	-1.63323	6.3166	-4.60434	5.25954e-06	0.00104114	3.71366	TRUE	protein_coding	ECEL1
ENSG00000165462	-0.532439	7.86538	-4.60389	5.27052e-06	0.00104114	3.68033	TRUE	protein_coding	PHOX2A
ENSG00000233593	-0.660773	2.44675	-4.57461	6.02954e-06	0.00117499	3.65171	TRUE	processed_transcript
ENSG00000230804	-1.34187	-1.91776	-4.64928	4.27201e-06	0.000899335	3.63915	TRUE	unprocessed_pseudogene	C2orf27AP3
ENSG00000144366	1.033	2.13149	4.56977	6.1645e-06	0.00118527	3.6223	TRUE	protein_coding	GULP1
ENSG00000147573	-1.64281	1.35641	-4.53922	7.08736e-06	0.00132732	3.49292	TRUE	protein_coding	TRIM55
ENSG00000075223	1.0639	4.26263	4.55135	6.70603e-06	0.00126969	3.48097	TRUE	protein_coding	SEMA3C
ENSG00000267696	-0.532327	1.90804	-4.53066	7.36892e-06	0.00137114	3.47029	TRUE	lincRNA	ERVK-28
ENSG00000007202	0.239128	7.5348	4.55164	6.69726e-06	0.00126969	3.45735	TRUE	protein_coding	KIAA0100
ENSG00000225724	-0.968757	-2.27658	-4.60412	5.26494e-06	0.00104114	3.45639	TRUE	unprocessed_pseudogene	ASH2LP3
ENSG00000008277	0.407434	6.60224	4.55039	6.73565e-06	0.00126969	3.4492	TRUE	protein_coding	ADAM22
ENSG00000235335	-0.758717	1.32919	-4.52422	7.58743e-06	0.00140275	3.44387	TRUE	antisense_RNA
ENSG00000253931	-2.00117	-0.597579	-4.57152	6.11527e-06	0.0011837	3.4256	TRUE	antisense_RNA
ENSG00000132321	-1.23363	1.56118	-4.51053	8.07348e-06	0.00148077	3.3865	TRUE	protein_coding	IQCA1
ENSG00000226087	0.923121	-0.92838	4.50419	8.30848e-06	0.00150707	3.34314	TRUE	lincRNA
ENSG00000144619	0.890993	2.19428	4.50071	8.44029e-06	0.00151677	3.33352	TRUE	protein_coding	CNTN4
ENSG00000149403	0.908838	1.91909	4.49206	8.77667e-06	0.00154346	3.30109	TRUE	protein_coding	GRIK4
ENSG00000160097	-0.855172	5.18512	-4.49994	8.46974e-06	0.00151677	3.28564	TRUE	protein_coding	FNDC5
ENSG00000103381	0.307929	4.74361	4.49636	8.60778e-06	0.00152305	3.25098	TRUE	protein_coding	CPPED1
ENSG00000227279	0.361621	3.44293	4.48462	9.07625e-06	0.00158647	3.24915	TRUE	antisense_RNA
ENSG00000215612	-0.766155	6.52087	-4.49864	8.51971e-06	0.00151677	3.23579	TRUE	protein_coding	HMX1
ENSG00000187720	0.682413	3.01731	4.46589	9.87395e-06	0.00170524	3.1762	TRUE	protein_coding	THSD4
ENSG00000234699	-0.730684	-1.95598	-4.50948	8.11212e-06	0.00148077	3.141	TRUE	antisense_RNA
ENSG00000164211	0.500638	5.20554	4.47042	9.67495e-06	0.00168094	3.12294	TRUE	protein_coding	STARD4
ENSG00000143473	0.591184	4.13152	4.45378	1.04251e-05	0.00175126	3.08811	TRUE	protein_coding	KCNH1
ENSG00000283965	0.591184	4.13152	4.45378	1.04251e-05	0.00175126	3.08811	TRUE	protein_coding	KCNH1
ENSG00000114054	0.278576	4.37322	4.45338	1.04441e-05	0.00175126	3.08666	TRUE	protein_coding	PCCB
ENSG00000264860	-0.440056	2.0706	-4.4369	1.12431e-05	0.00184597	3.08292	TRUE	processed_transcript
ENSG00000008086	0.270649	4.73064	4.4545	1.03919e-05	0.00175126	3.077	TRUE	protein_coding	CDKL5
ENSG00000244405	0.664976	4.38805	4.45339	1.04437e-05	0.00175126	3.0746	TRUE	protein_coding	ETV5
ENSG00000140839	-0.644515	2.52923	-4.42666	1.17689e-05	0.00189624	3.03862	TRUE	protein_coding	CLEC18B
ENSG00000111271	-0.339078	5.90063	-4.44941	1.06316e-05	0.0017724	3.03398	TRUE	protein_coding	ACAD10
ENSG00000186007	-1.31471	0.136422	-4.4352	1.13289e-05	0.00184597	3.02804	TRUE	protein_coding	LEMD1
ENSG00000278741	0.777466	4.75182	4.4393	1.1123e-05	0.00184368	2.9996	TRUE	protein_coding	ABR
ENSG00000149256	0.810932	4.91425	4.43541	1.13179e-05	0.00184597	2.97818	TRUE	protein_coding	TENM4
ENSG00000133026	0.283645	7.82982	4.43227	1.1478e-05	0.00185975	2.95616	TRUE	protein_coding	MYH10
ENSG00000179152	0.256661	4.18949	4.41862	1.21979e-05	0.00194364	2.95091	TRUE	protein_coding	TCAIM
ENSG00000141750	1.02073	1.47082	4.39647	1.34588e-05	0.00213051	2.9134	TRUE	protein_coding	STAC2
ENSG00000087053	0.304092	5.4671	4.41878	1.21893e-05	0.00194364	2.90467	TRUE	protein_coding	MTMR2
ENSG00000109625	-0.835497	3.12807	-4.39313	1.36593e-05	0.00213051	2.8971	TRUE	protein_coding	CPZ
ENSG00000280604	0.467596	2.53436	4.39302	1.36661e-05	0.00213051	2.89047	TRUE	sense_overlapping
ENSG00000283839	-0.74118	2.66913	-4.37407	1.48602e-05	0.0022797	2.82467	TRUE	antisense_RNA
ENSG00000196659	0.397328	2.74839	4.3746	1.4826e-05	0.0022797	2.81288	TRUE	protein_coding	TTC30B
ENSG00000126822	0.45592	5.04829	4.39393	1.36109e-05	0.00213051	2.80962	TRUE	protein_coding	PLEKHG3
ENSG00000196277	0.958706	0.000483161	4.36211	1.56648e-05	0.00236538	2.78685	TRUE	protein_coding	GRM7
ENSG00000134508	0.43648	3.82491	4.37595	1.47379e-05	0.0022797	2.78485	TRUE	protein_coding	CABLES1
ENSG00000161798	1.02039	-1.05537	4.36358	1.55639e-05	0.00236252	2.7802	TRUE	protein_coding	AQP5
ENSG00000243232	0.566065	3.46861	4.36411	1.55277e-05	0.00236252	2.74678	TRUE	protein_coding	PCDHAC2
ENSG00000281406	-1.43585	0.447912	-4.35066	1.6474e-05	0.00246179	2.71051	TRUE	lincRNA	BLACAT1
ENSG00000126522	0.402881	4.58815	4.35797	1.5953e-05	0.00239636	2.68009	TRUE	protein_coding	ASL
ENSG00000233642	-0.787657	0.642946	-4.33417	1.77094e-05	0.00261926	2.67183	TRUE	antisense_RNA	GPR158-AS1
ENSG00000006695	0.225886	3.84789	4.34536	1.68622e-05	0.00250682	2.66625	TRUE	protein_coding	COX10
ENSG00000163138	0.262479	3.039	4.32445	1.84788e-05	0.00271912	2.60645	TRUE	protein_coding	PACRGL
ENSG00000118733	1.80249	2.04722	4.31788	1.9017e-05	0.00277005	2.57346	TRUE	protein_coding	OLFM3
ENSG00000168830	1.38876	-0.414406	4.3053	2.00894e-05	0.00289699	2.56214	TRUE	protein_coding	HTR1E
ENSG00000108953	0.299357	8.19736	4.32291	1.86038e-05	0.00272362	2.50947	TRUE	protein_coding	YWHAE
ENSG00000149305	0.411211	-0.169785	4.27693	2.27237e-05	0.00324491	2.45019	TRUE	protein_coding	HTR3B
ENSG00000132361	0.256341	6.45569	4.30581	2.00451e-05	0.00289699	2.43067	TRUE	protein_coding	CLUH
ENSG00000047597	-0.641221	3.42935	-4.27137	2.32771e-05	0.00329085	2.40144	TRUE	protein_coding	XK
ENSG00000177103	0.874901	1.27116	4.26417	2.40121e-05	0.00337821	2.38807	TRUE	protein_coding	DSCAML1
ENSG00000127863	0.496525	4.77383	4.27689	2.27271e-05	0.00324491	2.34105	TRUE	protein_coding	TNFRSF19
ENSG00000073803	0.240627	4.85431	4.27452	2.29618e-05	0.00326228	2.33594	TRUE	protein_coding	MAP3K13
ENSG00000260848	-1.2565	-0.368198	-4.26234	2.42032e-05	0.00338856	2.33305	TRUE	lincRNA
ENSG00000166246	-0.442502	0.732643	-4.23895	2.67689e-05	0.00365897	2.30384	TRUE	protein_coding	C16orf71
ENSG00000135312	-1.5886	1.38722	-4.23419	2.7322e-05	0.00371695	2.28437	TRUE	protein_coding	HTR1B
ENSG00000171861	0.253106	3.59266	4.2436	2.62395e-05	0.00360369	2.26733	TRUE	protein_coding	MRM3
ENSG00000177646	0.203123	4.99829	4.2574	2.47251e-05	0.00344491	2.2626	TRUE	protein_coding	ACAD9
ENSG00000101773	0.410549	4.54742	4.25427	2.50607e-05	0.00347489	2.2621	TRUE	protein_coding	RBBP8
ENSG00000101350	0.273166	6.28871	4.25189	2.5319e-05	0.00349391	2.21362	TRUE	protein_coding	KIF3B
ENSG00000184408	-1.12422	4.49131	-4.22632	2.82605e-05	0.0038087	2.20606	TRUE	protein_coding	KCND2
ENSG00000169891	-0.372961	3.32545	-4.22222	2.87612e-05	0.00381461	2.20538	TRUE	protein_coding	REPS2
ENSG00000248890	0.735447	0.93656	4.19888	3.17785e-05	0.00414716	2.13873	TRUE	antisense_RNA	HHIP-AS1
ENSG00000144730	0.472534	4.75403	4.22361	2.85908e-05	0.00381461	2.12932	TRUE	protein_coding	IL17RD
ENSG00000145147	-0.601455	5.52846	-4.22164	2.88334e-05	0.00381461	2.12444	TRUE	protein_coding	SLIT2
ENSG00000213585	0.289265	6.68576	4.22638	2.82532e-05	0.0038087	2.11091	TRUE	protein_coding	VDAC1
ENSG00000260676	-0.240957	0.429844	-4.18627	3.35313e-05	0.00429812	2.10165	TRUE	lincRNA	LINC01541
ENSG00000136044	-0.199606	5.56458	-4.21834	2.92432e-05	0.00385116	2.09796	TRUE	protein_coding	APPL2
ENSG00000170558	0.350691	7.16026	4.22167	2.88298e-05	0.00381461	2.09365	TRUE	protein_coding	CDH2
ENSG00000183287	-1.12414	4.5024	-4.19519	3.22818e-05	0.00417507	2.08349	TRUE	protein_coding	CCBE1
ENSG00000196581	0.853097	3.02227	4.19583	3.21938e-05	0.00417507	2.08208	TRUE	protein_coding	AJAP1
ENSG00000274630	0.290109	4.65504	4.20262	3.1275e-05	0.00410002	2.05631	TRUE	antisense_RNA
ENSG00000067842	1.02853	3.80738	4.19265	3.26332e-05	0.00420168	2.02963	TRUE	protein_coding	ATP2B3
ENSG00000197208	-0.540609	2.1101	-4.16967	3.59798e-05	0.00453141	2.02368	TRUE	protein_coding	SLC22A4
ENSG00000273564	1.02059	0.347358	4.16625	3.65058e-05	0.00457767	2.01807	TRUE	protein_coding	FAM189A1
ENSG00000278737	-0.737258	-0.855688	-4.1741	3.53104e-05	0.00448629	2.00075	TRUE	lincRNA
ENSG00000175832	0.870406	0.751787	4.14075	4.06575e-05	0.00494769	1.91642	TRUE	protein_coding	ETV4
ENSG00000090238	-0.32194	6.41663	-4.17461	3.52341e-05	0.00448629	1.9089	TRUE	protein_coding	YPEL3
ENSG00000166689	0.49266	2.97505	4.14262	4.03384e-05	0.00494769	1.88687	TRUE	protein_coding	PLEKHA7
ENSG00000089250	0.789605	1.90822	4.13312	4.19865e-05	0.00508795	1.8696	TRUE	protein_coding	NOS1
ENSG00000271259	0.661574	0.0211514	4.12453	4.353e-05	0.00525292	1.86595	TRUE	lincRNA
ENSG00000237179	-1.92699	-1.69121	-4.17044	3.58636e-05	0.00453141	1.8596	TRUE	lincRNA	LINC01797
ENSG00000154781	0.247062	4.10429	4.14097	4.06214e-05	0.00494769	1.84247	TRUE	protein_coding	CCDC174
ENSG00000003147	0.531774	7.32006	4.157	3.79626e-05	0.00473974	1.83973	TRUE	protein_coding	ICA1
ENSG00000081307	0.206532	5.06171	4.14997	3.91072e-05	0.00484073	1.83483	TRUE	protein_coding	UBA5
ENSG00000151883	0.271524	5.32536	4.15265	3.8667e-05	0.00480688	1.83473	TRUE	protein_coding	PARP8
ENSG00000067560	0.230991	7.76437	4.1449	3.99535e-05	0.00492435	1.79384	TRUE	protein_coding	RHOA
ENSG00000054392	0.425031	1.87525	4.11169	4.59389e-05	0.00546121	1.79336	TRUE	protein_coding	HHAT
ENSG00000280680	0.425031	1.87525	4.11169	4.59389e-05	0.00546121	1.79336	TRUE	protein_coding	HHAT
ENSG00000149488	-0.741993	2.98654	-4.1113	4.60135e-05	0.00546121	1.78847	TRUE	protein_coding	TMC2
ENSG00000137269	0.489448	1.80068	4.10912	4.64363e-05	0.0054888	1.78392	TRUE	protein_coding	LRRC1
ENSG00000271009	-0.515721	2.8219	-4.10078	4.80852e-05	0.0056375	1.74824	TRUE	lincRNA
ENSG00000172667	0.346263	4.8588	4.12277	4.38527e-05	0.00526981	1.73257	TRUE	protein_coding	ZMAT3
ENSG00000224318	1.10152	-1.11705	4.08114	5.21901e-05	0.00594946	1.70458	TRUE	processed_transcript	CHL1-AS2
ENSG00000070159	0.742734	3.36719	4.09971	4.82992e-05	0.00563966	1.69985	TRUE	protein_coding	PTPN3
ENSG00000135069	0.676071	3.57877	4.08979	5.03419e-05	0.00578451	1.65362	TRUE	protein_coding	PSAT1
ENSG00000274474	0.292685	8.29061	4.10616	4.70141e-05	0.00553442	1.64892	TRUE	protein_coding	YWHAE
ENSG00000151812	-0.929649	0.643766	-4.06567	5.56559e-05	0.00622201	1.64855	TRUE	protein_coding	SLC35F4
ENSG00000260337	-0.820686	0.314121	-4.06565	5.56596e-05	0.00622201	1.64663	TRUE	processed_transcript
ENSG00000254266	-0.513166	0.432743	-4.05891	5.72375e-05	0.00634063	1.62379	TRUE	lincRNA	PKIA-AS1
ENSG00000131473	0.293897	8.46008	4.09805	4.86361e-05	0.0056561	1.61966	TRUE	protein_coding	ACLY
ENSG00000180530	0.531046	4.69793	4.09324	4.96228e-05	0.00572468	1.61869	TRUE	protein_coding	NRIP1
ENSG00000284683	-0.832057	0.714093	-4.05647	5.782e-05	0.00634063	1.61474	TRUE	lincRNA
ENSG00000166676	-0.270358	4.31155	-4.07908	5.26397e-05	0.0059771	1.6136	TRUE	protein_coding	TVP23A
ENSG00000178921	0.327095	5.9772	4.09625	4.90026e-05	0.00567583	1.60187	TRUE	protein_coding	PFAS
ENSG00000071575	0.474551	7.78944	4.08548	5.1254e-05	0.00586594	1.56486	TRUE	protein_coding	TRIB2
ENSG00000182379	-1.31915	3.637	-4.05167	5.89803e-05	0.00641906	1.55829	TRUE	protein_coding	NXPH4
ENSG00000108559	0.252946	5.4765	4.07742	5.30044e-05	0.0059949	1.53861	TRUE	protein_coding	NUP88
ENSG00000255202	-0.535708	1.94448	-4.03612	6.28933e-05	0.00679366	1.51968	TRUE	antisense_RNA
ENSG00000124762	0.597458	5.63425	4.07277	5.40385e-05	0.00608799	1.513	TRUE	protein_coding	CDKN1A
ENSG00000152969	0.466373	3.81933	4.05357	5.8519e-05	0.00639298	1.51167	TRUE	protein_coding	JAKMIP1
ENSG00000115159	-0.364555	5.1956	-4.05699	5.76952e-05	0.00634063	1.48902	TRUE	protein_coding	GPD2
ENSG00000203808	0.611156	0.324372	4.02262	6.64894e-05	0.00699862	1.48143	TRUE	antisense_RNA	BVES-AS1
ENSG00000170396	-0.799531	6.05633	-4.05656	5.77973e-05	0.00634063	1.46692	TRUE	protein_coding	ZNF804A
ENSG00000262116	1.04755	-1.91697	4.01974	6.72821e-05	0.00705631	1.45957	TRUE	antisense_RNA
ENSG00000143420	0.204258	7.0528	4.05986	5.70136e-05	0.00634063	1.45947	TRUE	protein_coding	ENSA
ENSG00000204175	-1.57507	1.45001	-4.01131	6.96526e-05	0.00719305	1.44841	TRUE	protein_coding	GPRIN2
ENSG00000170703	-2.05928	-1.09855	-4.04485	6.06678e-05	0.00657789	1.43529	TRUE	protein_coding	TTLL6
ENSG00000231806	0.486832	2.00794	4.0167	6.81261e-05	0.00706771	1.43169	TRUE	antisense_RNA	PCAT7
ENSG00000184163	-0.487025	-0.363736	-4.00722	7.08306e-05	0.00719305	1.42668	TRUE	protein_coding	C1QTNF12
ENSG00000266495	0.421802	0.92474	4.00789	7.06359e-05	0.00719305	1.41926	TRUE	antisense_RNA
ENSG00000169071	0.744946	2.84776	4.01747	6.79111e-05	0.00706771	1.40726	TRUE	protein_coding	ROR2
ENSG00000257718	0.730205	-0.933341	3.99585	7.42045e-05	0.00745691	1.39194	TRUE	antisense_RNA
ENSG00000145934	0.918907	3.68694	4.02477	6.59036e-05	0.00696237	1.39168	TRUE	protein_coding	TENM2
ENSG00000151967	0.364395	4.65097	4.0316	6.40761e-05	0.00684451	1.39032	TRUE	protein_coding	SCHIP1
ENSG00000151806	0.304687	4.82085	4.03177	6.40307e-05	0.00684451	1.38531	TRUE	protein_coding	GUF1
ENSG00000157036	0.325254	3.20953	4.00942	7.01925e-05	0.00719305	1.37651	TRUE	protein_coding	EXOG
ENSG00000066032	0.390519	6.51501	4.035	6.31849e-05	0.00679969	1.36361	TRUE	protein_coding	CTNNA2
ENSG00000229047	0.528963	2.04378	3.99774	7.36322e-05	0.00742527	1.35957	TRUE	antisense_RNA
ENSG00000161103	-0.479366	0.683254	-3.98658	7.70689e-05	0.00757807	1.35651	TRUE	transcribed_processed_pseudogene
ENSG00000264215	0.584468	5.25246	4.02859	6.4876e-05	0.00690439	1.35111	TRUE	lincRNA
ENSG00000122694	0.456697	3.89944	4.00855	7.04431e-05	0.00719305	1.33763	TRUE	protein_coding	GLIPR2
ENSG00000225733	0.200627	7.19231	4.02593	6.559e-05	0.00695472	1.33017	TRUE	antisense_RNA	FGD5-AS1
ENSG00000255091	-0.774102	2.06797	-3.98309	7.81756e-05	0.00761711	1.32434	TRUE	antisense_RNA
ENSG00000267774	-1.73233	-0.255598	-3.98962	7.61185e-05	0.0075441	1.32382	TRUE	antisense_RNA
ENSG00000150961	0.32158	5.18427	4.01865	6.75843e-05	0.00706231	1.32068	TRUE	protein_coding	SEC24D
ENSG00000107984	1.21544	-0.108663	3.97621	8.03995e-05	0.00770366	1.31066	TRUE	protein_coding	DKK1
ENSG00000180730	0.762789	0.787845	3.97802	7.98068e-05	0.00768693	1.30699	TRUE	protein_coding	SHISA2
ENSG00000169252	-1.16291	1.77869	-3.97268	8.15617e-05	0.0077353	1.2975	TRUE	protein_coding	ADRB2
ENSG00000134077	0.242092	4.96375	4.00965	7.01264e-05	0.00719305	1.29728	TRUE	protein_coding	THUMPD3
ENSG00000155760	0.659846	2.77038	3.98518	7.75123e-05	0.00757807	1.29165	TRUE	protein_coding	FZD7
ENSG00000257527	-0.608469	-1.74268	-3.98989	7.60335e-05	0.0075441	1.2845	TRUE	lincRNA
ENSG00000259437	0.407671	0.936301	3.97115	8.20708e-05	0.0077353	1.28389	TRUE	lincRNA
ENSG00000272128	-0.723943	-0.157686	-3.96686	8.35173e-05	0.007834	1.28282	TRUE	lincRNA
ENSG00000164300	-0.470445	5.19498	-4.00029	7.28686e-05	0.00737405	1.27789	TRUE	protein_coding	SERINC5
ENSG00000244274	0.407058	4.16304	3.9942	7.47082e-05	0.00748145	1.27192	TRUE	protein_coding	DBNDD2
ENSG00000185933	-0.459456	-0.722363	-3.96643	8.36612e-05	0.007834	1.2717	TRUE	protein_coding	CALHM1
ENSG00000243319	0.322992	0.53438	3.96165	8.53031e-05	0.00791862	1.2578	TRUE	sense_intronic	FGF14-IT1
ENSG00000256218	0.284828	1.10314	3.96375	8.45789e-05	0.00789431	1.2554	TRUE	lincRNA
ENSG00000173540	0.245248	4.47445	3.99139	7.55697e-05	0.00754154	1.25158	TRUE	protein_coding	GMPPB
ENSG00000186073	-0.365981	4.54718	-3.97996	7.91774e-05	0.00768693	1.23037	TRUE	protein_coding	C15orf41
ENSG00000232871	-0.393995	-0.758383	-3.9542	8.79215e-05	0.00807562	1.2291	TRUE	unitary_pseudogene	SEC1P
ENSG00000260772	-0.236095	4.98899	-3.98599	7.72552e-05	0.00757807	1.22448	TRUE	3prime_overlapping_ncRNA
ENSG00000130950	1.22405	-2.30353	3.94853	8.99645e-05	0.00823704	1.1973	TRUE	protein_coding	NUTM2F
ENSG00000126733	1.00703	-1.56946	3.94251	9.21823e-05	0.00836047	1.19526	TRUE	protein_coding	DACH2
ENSG00000197386	0.197859	6.71158	3.98861	7.64323e-05	0.00754926	1.1873	TRUE	protein_coding	HTT
ENSG00000117069	0.894039	4.29676	3.97791	7.98424e-05	0.00768693	1.18521	TRUE	protein_coding	ST6GALNAC5
ENSG00000180616	-0.62747	4.51685	-3.95949	8.60522e-05	0.00792918	1.16592	TRUE	protein_coding	SSTR2
ENSG00000272479	0.548154	-0.348301	3.93278	9.58768e-05	0.00857974	1.16429	TRUE	lincRNA
ENSG00000099194	0.590662	6.88898	3.97756	7.99584e-05	0.00768693	1.14692	TRUE	protein_coding	SCD
ENSG00000175985	-0.934907	2.57085	-3.93612	9.45933e-05	0.00851406	1.14504	TRUE	protein_coding	PLEKHD1
ENSG00000130226	-0.679643	6.20405	-3.97116	8.20682e-05	0.0077353	1.13497	TRUE	protein_coding	DPP6
ENSG00000282974	-0.679643	6.20405	-3.97116	8.20682e-05	0.0077353	1.13497	TRUE	protein_coding	DPP6
ENSG00000167721	0.222912	5.74433	3.97204	8.17734e-05	0.0077353	1.13192	TRUE	protein_coding	TSR1
ENSG00000198754	0.673653	-0.352638	3.91561	0.000102742	0.00908954	1.10158	TRUE	protein_coding	OXCT2
ENSG00000091428	0.551593	5.37148	3.9614	8.53886e-05	0.00791862	1.09464	TRUE	protein_coding	RAPGEF4
ENSG00000124374	-0.295325	3.99122	-3.93568	9.47614e-05	0.00851406	1.09037	TRUE	protein_coding	PAIP2B
ENSG00000243444	0.782366	-0.601567	3.91145	0.000104477	0.00918663	1.08865	TRUE	protein_coding	PALM2
ENSG00000132463	0.236718	6.25576	3.96018	8.5814e-05	0.00792918	1.08125	TRUE	protein_coding	GRSF1
ENSG00000224645	0.244795	2.3649	3.9226	9.98937e-05	0.00886472	1.08048	TRUE	antisense_RNA
ENSG00000227036	-0.182717	3.92206	-3.93224	9.60874e-05	0.00857974	1.07681	TRUE	lincRNA	LINC00511
ENSG00000163328	0.396261	4.7303	3.94585	9.09461e-05	0.00830056	1.0623	TRUE	protein_coding	GPR155
ENSG00000123684	0.251951	6.3618	3.94489	9.1297e-05	0.00830629	1.02343	TRUE	protein_coding	LPGAT1
ENSG00000273265	-0.420144	-0.749139	-3.89498	0.000111607	0.00966173	1.02131	TRUE	lincRNA
ENSG00000237517	0.636913	3.17954	3.91402	0.000103401	0.00911986	1.014	TRUE	transcribed_unprocessed_pseudogene	DGCR5
ENSG00000067057	0.378622	7.29939	3.93729	9.4148e-05	0.00851198	0.997176	TRUE	protein_coding	PFKP
ENSG00000129295	0.646712	0.454508	3.88741	0.000115038	0.00984511	0.986012	TRUE	protein_coding	LRRC6
ENSG00000153012	0.57691	2.14661	3.89435	0.00011189	0.00966173	0.97648	TRUE	protein_coding	LGI2
ENSG00000272622	-0.823346	-2.06866	-3.90945	0.000105317	0.00923236	0.97386	TRUE	lincRNA
ENSG00000048052	0.564023	5.43112	3.92827	9.7636e-05	0.00869111	0.969368	TRUE	protein_coding	HDAC9
ENSG00000165985	-1.25193	1.88236	-3.88015	0.000118424	0.010016	0.962168	TRUE	protein_coding	C1QL3
ENSG00000183323	0.195737	3.91596	3.8968	0.0001108	0.00962522	0.932065	TRUE	protein_coding	CCDC125
ENSG00000283403	0.533613	-1.2295	3.86189	0.000127353	0.010405	0.912316	TRUE	processed_transcript
ENSG00000175264	-0.735639	6.10275	-3.90855	0.000105698	0.00923766	0.905914	TRUE	protein_coding	CHST1
ENSG00000027644	-1.77822	5.68645	-3.88848	0.000114546	0.00984511	0.895717	TRUE	protein_coding	INSRR
ENSG00000164161	0.844536	1.39593	3.86388	0.000126353	0.0103527	0.878542	TRUE	protein_coding	HHIP
ENSG00000275741	0.514515	1.10114	3.86017	0.000128227	0.0104469	0.876863	TRUE	antisense_RNA
ENSG00000100644	0.304929	6.53785	3.90516	0.000107147	0.00933599	0.875041	TRUE	protein_coding	HIF1A
ENSG00000203778	0.341664	3.39357	3.87533	0.00012072	0.0101212	0.873529	TRUE	protein_coding	FAM229B
ENSG00000187066	-0.301273	1.57801	-3.85807	0.0001293	0.0104751	0.872778	TRUE	protein_coding	TMEM262
ENSG00000164136	-0.453461	1.92816	-3.85681	0.000129949	0.0104982	0.863446	TRUE	protein_coding	IL15
ENSG00000070269	-0.202579	4.3168	-3.87822	0.00011934	0.010064	0.859301	TRUE	protein_coding	TMEM260
ENSG00000215644	-2.04801	3.82778	-3.85885	0.000128903	0.0104724	0.856764	TRUE	protein_coding	GCGR
ENSG00000261786	0.770727	4.17917	3.88545	0.000115942	0.00989311	0.853728	TRUE	lincRNA
ENSG00000278419	0.373018	4.17632	3.88018	0.00011841	0.010016	0.849283	TRUE	antisense_RNA
ENSG00000151006	-0.44482	4.35693	-3.87295	0.000121872	0.010167	0.848536	TRUE	protein_coding	PRSS53
ENSG00000069535	0.966024	2.67834	3.86467	0.000125957	0.0103527	0.843281	TRUE	protein_coding	MAOB
ENSG00000271937	0.345291	-0.680384	3.84078	0.000138475	0.0109137	0.841946	TRUE	antisense_RNA
ENSG00000113448	0.493118	3.88153	3.87274	0.000121972	0.010167	0.833364	TRUE	protein_coding	PDE4D
ENSG00000151025	-0.708008	4.5189	-3.86735	0.00012462	0.0103281	0.830682	TRUE	protein_coding	GPR158
ENSG00000173950	0.251198	4.44986	3.87704	0.000119901	0.0100818	0.828112	TRUE	protein_coding	XXYLT1
ENSG00000008853	0.262147	5.469	3.88787	0.000114829	0.00984511	0.824002	TRUE	protein_coding	RHOBTB2
ENSG00000197872	0.597053	4.66636	3.88083	0.000118103	0.010016	0.817897	TRUE	protein_coding	FAM49A
ENSG00000261618	-0.642959	1.48105	-3.83867	0.000139633	0.0109137	0.812024	TRUE	lincRNA
ENSG00000153391	0.205599	4.08052	3.86559	0.000125495	0.0103527	0.808725	TRUE	protein_coding	INO80C
ENSG00000253172	0.424709	-2.06745	3.83934	0.000139267	0.0109137	0.805111	TRUE	antisense_RNA
ENSG00000108961	0.245318	4.11842	3.86437	0.000126105	0.0103527	0.80053	TRUE	protein_coding	RANGRF
ENSG00000171877	-0.312036	4.98449	-3.87045	0.000123089	0.0102305	0.799256	TRUE	protein_coding	FRMD5
ENSG00000124915	-0.333232	2.03567	-3.83955	0.00013915	0.0109137	0.797404	TRUE	lincRNA
ENSG00000248383	0.460641	2.24063	3.84036	0.000138703	0.0109137	0.781868	TRUE	protein_coding	PCDHAC1
ENSG00000170734	0.255481	4.18744	3.85275	0.00013206	0.0106093	0.753916	TRUE	protein_coding	POLH
ENSG00000153721	0.470803	4.10346	3.85358	0.000131628	0.0106042	0.752415	TRUE	protein_coding	CNKSR3
ENSG00000252211	-0.288537	-0.417478	-3.81271	0.000154686	0.0118337	0.744256	TRUE	rRNA	RNA5SP473
ENSG00000133454	0.693644	0.297259	3.81405	0.000153873	0.0118028	0.727936	TRUE	protein_coding	MYO18B
ENSG00000106399	0.335736	3.86434	3.8414	0.000138136	0.0109137	0.727237	TRUE	protein_coding	RPA3
ENSG00000143552	-0.54583	-0.274877	-3.80723	0.000158055	0.0120594	0.725004	TRUE	protein_coding	NUP210L
ENSG00000170011	0.60039	3.29419	3.82898	0.000145082	0.0112482	0.700607	TRUE	protein_coding	MYRIP
ENSG00000116852	-0.875488	4.55614	-3.8276	0.000145872	0.0112791	0.691832	TRUE	protein_coding	KIF21B
ENSG00000047849	0.261486	7.97553	3.84978	0.000133625	0.0106755	0.679187	TRUE	protein_coding	MAP4
ENSG00000070961	0.284847	5.85592	3.84991	0.000133558	0.0106755	0.676376	TRUE	protein_coding	ATP2B1
ENSG00000254656	1.19402	1.26447	3.80604	0.00015879	0.0120836	0.669193	TRUE	protein_coding	RTL1
ENSG00000115239	0.173509	4.54512	3.83292	0.000142843	0.0111044	0.665642	TRUE	protein_coding	ASB3
ENSG00000152495	0.638346	6.53692	3.84444	0.00013648	0.0108736	0.652069	TRUE	protein_coding	CAMK4
ENSG00000259133	-0.199586	1.64589	-3.79672	0.000164703	0.0123798	0.651645	TRUE	antisense_RNA
ENSG00000166105	-0.612022	4.37188	-3.81683	0.000152198	0.0117055	0.650396	TRUE	protein_coding	GLB1L3
ENSG00000007402	0.42919	5.51754	3.84067	0.000138537	0.0109137	0.646815	TRUE	protein_coding	CACNA2D2
ENSG00000237031	0.38055	2.52318	3.80373	0.00016024	0.0121299	0.645165	TRUE	antisense_RNA
ENSG00000261856	0.371354	-1.56893	3.78623	0.000171604	0.0126862	0.64387	TRUE	lincRNA	LINC02186
ENSG00000151067	0.406694	5.21205	3.83353	0.000142503	0.0111044	0.629361	TRUE	protein_coding	CACNA1C
ENSG00000260122	-0.305943	2.63238	-3.7932	0.000166993	0.0124371	0.618936	TRUE	lincRNA
ENSG00000275571	-0.249578	1.67879	-3.78702	0.000171078	0.0126839	0.617675	TRUE	protein_coding	TTC34
ENSG00000168291	0.217293	5.34661	3.82691	0.000146271	0.0112797	0.6057	TRUE	protein_coding	PDHB
ENSG00000237819	-1.38921	0.136739	-3.77166	0.000181644	0.013196	0.600781	TRUE	antisense_RNA
ENSG00000262362	-0.288943	-0.236079	-3.76207	0.000188555	0.0134274	0.571075	TRUE	sense_overlapping
ENSG00000234661	0.447877	0.114078	3.76453	0.00018676	0.0134157	0.563938	TRUE	antisense_RNA	CHL1-AS1
ENSG00000259212	-0.552782	-1.8528	-3.77427	0.000179812	0.013129	0.557384	TRUE	antisense_RNA
ENSG00000066468	0.92473	0.679966	3.76421	0.000186994	0.0134157	0.540059	TRUE	protein_coding	FGFR2
ENSG00000105926	-0.615361	5.25681	-3.79803	0.000163861	0.0123715	0.535728	TRUE	protein_coding	MPP6
ENSG00000233382	-0.219238	0.977445	-3.75699	0.000192318	0.0136192	0.529067	TRUE	transcribed_processed_pseudogene	NKAPP1
ENSG00000174891	0.237093	4.55468	3.7927	0.000167318	0.0124371	0.517442	TRUE	protein_coding	RSRC1
ENSG00000234144	-0.52378	-1.90952	-3.76279	0.000188026	0.0134229	0.516738	TRUE	processed_pseudogene	COX6CP13
ENSG00000170291	0.198602	4.98013	3.79653	0.000164829	0.0123798	0.510909	TRUE	protein_coding	ELP5
ENSG00000115109	0.311817	5.80595	3.80419	0.000159951	0.0121299	0.510691	TRUE	protein_coding	EPB41L5
ENSG00000182134	0.231896	4.38638	3.78566	0.000171988	0.0126862	0.50196	TRUE	protein_coding	TDRKH
ENSG00000147852	0.436778	5.01801	3.79419	0.000166347	0.0124291	0.493269	TRUE	protein_coding	VLDLR
ENSG00000204380	0.302456	1.5727	3.75147	0.000196481	0.0137541	0.485658	TRUE	antisense_RNA	PKP4-AS1
ENSG00000081377	0.473967	2.97739	3.76287	0.000187973	0.0134229	0.483156	TRUE	protein_coding	CDC14B
ENSG00000151287	0.304066	2.86053	3.75925	0.000190634	0.0135421	0.479447	TRUE	protein_coding	TEX30
ENSG00000226819	-1.094	-1.38611	-3.74831	0.000198905	0.0138432	0.474938	TRUE	antisense_RNA	MEIS1-AS3
ENSG00000168092	0.261139	6.57632	3.79532	0.00016561	0.0124061	0.473445	TRUE	protein_coding	PAFAH1B2
ENSG00000162669	-0.385832	3.31949	-3.75589	0.000193137	0.0136192	0.470276	TRUE	protein_coding	HFM1
ENSG00000136379	-0.395964	3.28608	-3.7533	0.000195089	0.0136899	0.462332	TRUE	protein_coding	ABHD17C
ENSG00000182118	-0.597535	2.90575	-3.74816	0.000199018	0.0138432	0.459279	TRUE	protein_coding	FAM89A
ENSG00000139117	0.786291	4.36735	3.77867	0.000176752	0.0130032	0.45527	TRUE	protein_coding	CPNE8
ENSG00000139574	-2.30385	0.379375	-3.73116	0.000212544	0.0144715	0.452482	TRUE	protein_coding	NPFF
ENSG00000230090	-0.520784	-0.245099	-3.72343	0.000218979	0.0148125	0.440701	TRUE	processed_transcript
ENSG00000126216	0.224446	5.27977	3.77756	0.00017752	0.0130032	0.429591	TRUE	protein_coding	TUBGCP3
ENSG00000224965	-0.881163	-1.58608	-3.73255	0.000211408	0.0144715	0.421693	TRUE	antisense_RNA	KCNC4-AS1
ENSG00000134256	-0.34987	2.37714	-3.73267	0.000211308	0.0144715	0.413325	TRUE	protein_coding	CD101
ENSG00000166685	-0.220834	6.40591	-3.77738	0.000177638	0.0130032	0.41177	TRUE	protein_coding	COG1
ENSG00000237515	0.56948	5.02239	3.77092	0.000182171	0.013201	0.40617	TRUE	protein_coding	SHISA9
ENSG00000203910	-0.457799	-1.67558	-3.72163	0.000220502	0.014824	0.399551	TRUE	protein_coding	C1orf146
ENSG00000213519	-0.676286	-1.81532	-3.72559	0.000217164	0.014737	0.394437	TRUE	processed_pseudogene
ENSG00000134243	0.251199	6.35665	3.77258	0.000181	0.0131824	0.392169	TRUE	protein_coding	SORT1
ENSG00000261220	-0.459818	-0.245727	-3.70513	0.000234951	0.0154988	0.37918	TRUE	lincRNA
ENSG00000078304	0.235294	7.03526	3.76738	0.000184701	0.0133508	0.37374	TRUE	protein_coding	PPP2R5C
ENSG00000123600	0.199106	3.93048	3.74105	0.000204573	0.014115	0.370944	TRUE	protein_coding	METTL8
ENSG00000256150	0.207731	4.2855	3.74688	0.00020001	0.0138665	0.370581	TRUE	processed_transcript
ENSG00000177479	0.178286	6.6073	3.76596	0.000185722	0.013391	0.367951	TRUE	protein_coding	ARIH2
ENSG00000284481	-0.547183	-1.3437	-3.70468	0.000235357	0.0154988	0.357228	TRUE	miRNA	MIR1292
ENSG00000259200	-0.433658	-1.59791	-3.70638	0.000233828	0.0154988	0.355486	TRUE	lincRNA
ENSG00000059145	-0.259816	5.56696	-3.75345	0.000194974	0.0136899	0.347265	TRUE	protein_coding	UNKL
ENSG00000109819	0.608748	2.28279	3.71835	0.000223304	0.0149775	0.346965	TRUE	protein_coding	PPARGC1A
ENSG00000114023	0.349111	3.23609	3.72305	0.000219303	0.0148125	0.336742	TRUE	protein_coding	FAM162A
ENSG00000131504	0.19292	6.25454	3.75644	0.000192728	0.0136192	0.33518	TRUE	protein_coding	DIAPH1
ENSG00000256427	-0.709896	-1.85095	-3.70747	0.000232845	0.0154988	0.333847	TRUE	lincRNA
ENSG00000171847	-0.41316	1.69109	-3.70422	0.000235772	0.0154988	0.332602	TRUE	protein_coding	FAM90A1
ENSG00000258913	0.567784	1.33022	3.70406	0.000235914	0.0154988	0.322012	TRUE	lincRNA
ENSG00000147488	0.864012	-0.685296	3.68505	0.00025373	0.0164445	0.304514	TRUE	protein_coding	ST18
ENSG00000028277	-0.464917	7.07468	-3.74793	0.000199193	0.0138432	0.303733	TRUE	protein_coding	POU2F2
ENSG00000261448	0.269424	1.66732	3.69789	0.000241564	0.0157623	0.298284	TRUE	antisense_RNA
ENSG00000124493	-0.809182	2.73293	-3.69928	0.000240282	0.0157142	0.297943	TRUE	protein_coding	GRM4
ENSG00000251521	-1.00426	-1.20913	-3.68719	0.000251661	0.0163472	0.289901	TRUE	transcribed_unprocessed_pseudogene	IMPA1P1
ENSG00000159023	-0.28411	6.62499	-3.74355	0.000202605	0.0140128	0.289326	TRUE	protein_coding	EPB41
ENSG00000168301	0.275733	4.14893	3.72183	0.000220332	0.014824	0.287102	TRUE	protein_coding	KCTD6
ENSG00000138376	0.421483	2.47332	3.69974	0.000239856	0.0157142	0.280758	TRUE	protein_coding	BARD1
ENSG00000133028	0.169677	5.14589	3.7314	0.000212351	0.0144715	0.272094	TRUE	protein_coding	SCO1
ENSG00000168036	0.24208	7.84271	3.7362	0.000208448	0.0143481	0.268359	TRUE	protein_coding	CTNNB1
ENSG00000248485	-0.635681	0.556081	-3.66957	0.000269167	0.0170992	0.250621	TRUE	protein_coding	PCP4L1
ENSG00000108561	0.287717	6.12099	3.73091	0.00021275	0.0144715	0.244806	TRUE	protein_coding	C1QBP
ENSG00000100784	-0.241878	4.66523	-3.70812	0.000232266	0.0154988	0.232228	TRUE	protein_coding	RPS6KA5
ENSG00000225205	0.29449	2.13347	3.68195	0.00025676	0.0165665	0.231393	TRUE	antisense_RNA
ENSG00000128285	0.679575	1.01957	3.67383	0.000264829	0.0168981	0.224197	TRUE	protein_coding	MCHR1
ENSG00000246250	0.521769	-1.76945	3.65986	0.000279296	0.0175038	0.222994	TRUE	antisense_RNA
ENSG00000232377	0.498019	-0.75064	3.65747	0.000281845	0.0175565	0.217945	TRUE	antisense_RNA
ENSG00000186162	0.186666	3.00034	3.67999	0.000258682	0.0166161	0.20158	TRUE	transcribed_unprocessed_pseudogene	CIDECP
ENSG00000255583	-0.834736	4.08399	-3.68256	0.000256162	0.0165649	0.199324	TRUE	transcribed_unprocessed_pseudogene
ENSG00000260269	0.195364	2.87592	3.67584	0.000262808	0.0168437	0.191197	TRUE	processed_transcript
ENSG00000072310	0.366466	5.71737	3.71288	0.000228058	0.0152608	0.185289	TRUE	protein_coding	SREBF1
ENSG00000266963	-0.617622	-0.860983	-3.64255	0.000298244	0.0181853	0.167118	TRUE	antisense_RNA
ENSG00000228203	-0.267195	3.25935	-3.66765	0.000271147	0.0171623	0.162344	TRUE	processed_transcript	RNF144A-AS1
ENSG00000168071	-0.618602	4.15175	-3.67438	0.000264277	0.0168981	0.160342	TRUE	protein_coding	CCDC88B
ENSG00000164946	-0.952031	2.87186	-3.65844	0.000280803	0.0175295	0.156888	TRUE	protein_coding	FREM1
ENSG00000240086	-1.40086	0.835222	-3.63949	0.000301721	0.0183324	0.156642	TRUE	processed_transcript
ENSG00000223837	0.412071	-1.20712	3.63719	0.000304345	0.0184404	0.154506	TRUE	sense_intronic
ENSG00000146592	0.690749	6.23049	3.70466	0.000235379	0.0154988	0.150421	TRUE	protein_coding	CREB5
ENSG00000154099	-0.498649	1.10285	-3.64284	0.000297916	0.0181853	0.141695	TRUE	protein_coding	DNAAF1
ENSG00000169047	-0.38853	4.73079	-3.68074	0.000257948	0.016606	0.139601	TRUE	protein_coding	IRS1
ENSG00000132849	-0.283672	3.85477	-3.66591	0.000272947	0.0172149	0.132652	TRUE	protein_coding	PATJ
ENSG00000168702	1.07916	-0.11204	3.6393	0.000301927	0.0183324	0.130427	TRUE	protein_coding	LRP1B
ENSG00000151718	0.515632	3.08494	3.6594	0.000279785	0.0175038	0.116536	TRUE	protein_coding	WWC2
ENSG00000109775	0.250724	3.7944	3.66549	0.000273375	0.0172149	0.112172	TRUE	protein_coding	UFSP2
ENSG00000160471	-0.714394	0.891156	-3.62914	0.000313741	0.0187342	0.107856	TRUE	protein_coding	COX6B2
ENSG00000204387	0.281998	3.98313	3.66745	0.000271351	0.0171623	0.10678	TRUE	protein_coding	C6orf48
ENSG00000125931	0.63833	0.242624	3.63207	0.000310291	0.0186067	0.104468	TRUE	protein_coding	CITED1
ENSG00000275327	0.815956	0.166934	3.63203	0.000310336	0.0186067	0.10236	TRUE	antisense_RNA
ENSG00000188848	1.27873	1.35603	3.644	0.000296609	0.0181624	0.101743	TRUE	protein_coding	BEND4
ENSG00000117472	-0.624936	-0.862364	-3.62057	0.000324042	0.0190248	0.0958428	TRUE	protein_coding	TSPAN1
ENSG00000112992	0.205219	6.29361	3.68842	0.000250489	0.0163078	0.0939966	TRUE	protein_coding	NNT
ENSG00000171346	-0.735643	-1.13377	-3.62151	0.000322899	0.0190248	0.0906142	TRUE	protein_coding	KRT15
ENSG00000172927	-0.698504	-1.33837	-3.62008	0.00032464	0.0190248	0.0798711	TRUE	protein_coding	MYEOV
ENSG00000152207	-0.534207	2.10507	-3.63156	0.000310892	0.0186067	0.0767404	TRUE	protein_coding	CYSLTR2
ENSG00000172794	-0.913413	2.43497	-3.6315	0.000310961	0.0186067	0.0758111	TRUE	protein_coding	RAB37
ENSG00000259039	-0.719864	-1.56545	-3.62049	0.000324136	0.0190248	0.0719516	TRUE	antisense_RNA
ENSG00000162373	-0.343433	4.32061	-3.65369	0.000285911	0.017697	0.0682313	TRUE	protein_coding	BEND5
ENSG00000185271	-0.544483	1.03799	-3.6198	0.000324987	0.0190248	0.0676121	TRUE	protein_coding	KLHL33
ENSG00000236404	0.395607	3.27782	3.64514	0.000295335	0.0181564	0.0633489	TRUE	antisense_RNA	VLDLR-AS1
ENSG00000255517	-0.275843	2.01765	-3.6242	0.000319649	0.0189824	0.0487385	TRUE	antisense_RNA
ENSG00000156011	0.483658	5.90341	3.67164	0.00026705	0.0170022	0.0368246	TRUE	protein_coding	PSD3
ENSG00000150768	0.2528	5.12917	3.66065	0.00027846	0.0174969	0.0216904	TRUE	protein_coding	DLAT
ENSG00000178473	-1.98541	-1.13889	-3.60475	0.000343899	0.0197503	-0.00420074	TRUE	protein_coding	UCN3
ENSG00000237976	0.412244	-0.824227	3.58868	0.000365221	0.0203795	-0.0065621	TRUE	antisense_RNA
ENSG00000177875	0.789304	3.74598	3.63597	0.000305753	0.0184868	-0.010673	TRUE	protein_coding	CCDC184
ENSG00000236464	-0.667185	-1.99594	-3.59892	0.0003515	0.0200762	-0.0149514	TRUE	lincRNA	LINC02559
ENSG00000108578	0.232217	5.8301	3.65367	0.00028594	0.017697	-0.0224622	TRUE	protein_coding	BLMH
ENSG00000271858	0.350019	3.3157	3.61907	0.000325882	0.0190258	-0.0258343	TRUE	antisense_RNA
ENSG00000101079	0.222277	6.25236	3.65377	0.000285831	0.017697	-0.0269211	TRUE	protein_coding	NDRG3
ENSG00000283799	-0.625183	0.213657	-3.58183	0.000374686	0.0206827	-0.0327924	TRUE	miRNA	MIR1182
ENSG00000170890	-0.654064	-2.05247	-3.59293	0.000359471	0.020359	-0.0353458	TRUE	protein_coding	PLA2G1B
ENSG00000174516	-0.277183	3.7078	-3.6117	0.000335032	0.0193416	-0.0463119	TRUE	protein_coding	PELI3
ENSG00000075975	0.207012	4.76037	3.63484	0.00030707	0.0185276	-0.0482479	TRUE	protein_coding	MKRN2
ENSG00000167861	-0.441717	7.66827	-3.64683	0.000293447	0.0181227	-0.0509633	TRUE	protein_coding	HID1
ENSG00000164091	0.209311	7.71333	3.64527	0.000295183	0.0181564	-0.0524732	TRUE	protein_coding	WDR82
ENSG00000088970	-0.264795	4.25665	-3.61806	0.000327115	0.0190592	-0.0540861	TRUE	protein_coding	KIZ
ENSG00000133884	-0.212891	6.31146	-3.64465	0.000295882	0.0181564	-0.0557901	TRUE	protein_coding	DPF2
ENSG00000134253	-0.285358	3.54859	-3.60432	0.000344454	0.0197503	-0.0641419	TRUE	protein_coding	TRIM45
ENSG00000234233	0.6144	-0.0211298	3.57697	0.000381546	0.0208808	-0.0705992	TRUE	sense_intronic	KCNH1-IT1
ENSG00000228638	0.22219	1.75597	3.58935	0.000364315	0.0203795	-0.0718359	TRUE	processed_pseudogene	FCF1P2
ENSG00000155269	-0.898581	1.26772	-3.5757	0.000383354	0.02094	-0.0776283	TRUE	protein_coding	GPR78
ENSG00000206380	0.267171	4.07702	3.61494	0.000330981	0.0191683	-0.0789617	TRUE	protein_coding	C6orf48
ENSG00000234728	0.267171	4.07702	3.61494	0.000330981	0.0191683	-0.0789617	TRUE	protein_coding	C6orf48
ENSG00000258315	0.232568	4.90521	3.62586	0.000317654	0.0189286	-0.0877858	TRUE	protein_coding	C17orf49
ENSG00000198324	-0.223179	4.46093	-3.61148	0.000335315	0.0193416	-0.0907191	TRUE	protein_coding	FAM109A
ENSG00000183615	-0.332955	2.13542	-3.58324	0.000372723	0.0206827	-0.0908143	TRUE	protein_coding	FAM167B
ENSG00000235194	-0.221654	4.74312	-3.61539	0.000330423	0.0191683	-0.0947078	TRUE	protein_coding	PPP1R3E
ENSG00000280169	-0.318167	0.295309	-3.56287	0.000402098	0.0215156	-0.103278	TRUE	antisense_RNA
ENSG00000143919	0.331091	2.02165	3.58054	0.000376492	0.0206827	-0.110533	TRUE	protein_coding	CAMKMT
ENSG00000149557	0.552335	4.90526	3.62045	0.000324187	0.0190248	-0.117413	TRUE	protein_coding	FEZ1
ENSG00000163001	0.24836	5.06937	3.61962	0.000325205	0.0190248	-0.117447	TRUE	protein_coding	CFAP36
ENSG00000205116	-1.07125	-2.13696	-3.57033	0.000391096	0.0213225	-0.119182	TRUE	protein_coding	TMEM88B
ENSG00000173567	-0.366196	1.4675	-3.56803	0.000394456	0.0214651	-0.122252	TRUE	protein_coding	ADGRF3
ENSG00000274659	0.391192	0.533359	3.56478	0.000399262	0.0214834	-0.122937	TRUE	lincRNA	LINC02371
ENSG00000167699	0.211674	6.19759	3.62401	0.000319872	0.0189824	-0.129592	TRUE	protein_coding	GLOD4
ENSG00000260563	-0.263986	4.06968	-3.58938	0.000364269	0.0203795	-0.140802	TRUE	lincRNA
ENSG00000154124	0.197162	4.51164	3.59889	0.00035153	0.0200762	-0.157059	TRUE	protein_coding	OTULIN
ENSG00000106080	0.25004	3.57802	3.58115	0.000375649	0.0206827	-0.163888	TRUE	protein_coding	FKBP14
ENSG00000196358	0.630591	4.00773	3.59294	0.000359458	0.020359	-0.166941	TRUE	protein_coding	NTNG2
ENSG00000261857	-0.692566	1.17201	-3.54872	0.000423769	0.0223845	-0.168009	TRUE	protein_coding	MIA
ENSG00000084710	0.39119	5.48957	3.61011	0.000337041	0.0194024	-0.168358	TRUE	protein_coding	EFR3B
ENSG00000179141	0.471067	-1.63984	3.53641	0.0004435	0.0232141	-0.171326	TRUE	antisense_RNA	MTUS2-AS1
ENSG00000155511	-0.769577	5.341	-3.59542	0.000356128	0.0202586	-0.171624	TRUE	protein_coding	GRIA1
ENSG00000280739	0.288761	0.593467	3.54897	0.000423376	0.0223845	-0.174443	TRUE	processed_transcript	EIF1B-AS1
ENSG00000165973	1.19662	2.01259	3.5672	0.000395679	0.0214706	-0.175506	TRUE	protein_coding	NELL1
ENSG00000011376	0.24004	4.25924	3.58861	0.000365319	0.0203795	-0.178778	TRUE	protein_coding	LARS2
ENSG00000086827	0.20941	3.68564	3.57751	0.000380779	0.0208784	-0.180538	TRUE	protein_coding	ZW10
ENSG00000264016	0.540072	-2.26806	3.533	0.000449113	0.0233385	-0.191942	TRUE	lincRNA
ENSG00000262583	-0.456581	-0.528023	-3.52945	0.000455041	0.0234774	-0.193063	TRUE	transcribed_unprocessed_pseudogene
ENSG00000171953	0.1977	4.17485	3.58191	0.000374578	0.0206827	-0.193953	TRUE	protein_coding	ATPAF2
ENSG00000261377	-0.286396	3.62227	-3.56645	0.00039679	0.0214706	-0.195079	TRUE	transcribed_unprocessed_pseudogene	PDCD6IPP2
ENSG00000258551	-0.143088	2.309	-3.55024	0.000421388	0.0223817	-0.209309	TRUE	lincRNA
ENSG00000108039	0.220573	5.88869	3.5971	0.000353895	0.0201713	-0.218572	TRUE	protein_coding	XPNPEP1
ENSG00000144635	0.214228	5.36694	3.59253	0.000360012	0.020359	-0.221084	TRUE	protein_coding	DYNC1LI1
ENSG00000001167	0.255012	5.23074	3.58981	0.00036369	0.0203795	-0.226609	TRUE	protein_coding	NFYA
ENSG00000245812	-0.401551	3.16645	-3.5492	0.000423006	0.0223845	-0.231987	TRUE	lincRNA	LINC02202
ENSG00000108001	0.768955	3.31194	3.56336	0.000401369	0.0215156	-0.232845	TRUE	protein_coding	EBF3
ENSG00000134780	-0.30381	5.2544	-3.58125	0.000375505	0.0206827	-0.236683	TRUE	protein_coding	DAGLA
ENSG00000151693	0.26557	6.03326	3.59166	0.000361186	0.0203795	-0.239659	TRUE	protein_coding	ASAP2
ENSG00000131016	0.315566	8.02093	3.58908	0.00036468	0.0203795	-0.241712	TRUE	protein_coding	AKAP12
ENSG00000061337	0.448376	5.68142	3.58083	0.000376095	0.0206827	-0.273532	TRUE	protein_coding	LZTS1
ENSG00000143870	0.339763	6.89272	3.58182	0.000374702	0.0206827	-0.275592	TRUE	protein_coding	PDIA6
ENSG00000183476	-0.475103	1.39844	-3.51703	0.000476322	0.0242286	-0.285568	TRUE	protein_coding	SH2D7
ENSG00000133475	-1.0825	-1.24852	-3.50467	0.000498418	0.0250433	-0.288423	TRUE	protein_coding	GGT2
ENSG00000261332	-0.526434	1.10999	-3.51093	0.00048712	0.0246908	-0.293982	TRUE	antisense_RNA
ENSG00000224982	0.74401	0.975159	3.51738	0.000475704	0.0242286	-0.299993	TRUE	protein_coding	TMEM233
ENSG00000226710	0.268922	4.01467	3.5462	0.000427744	0.022512	-0.308145	TRUE	protein_coding	C6orf48
ENSG00000108825	0.617673	0.320751	3.50557	0.00049679	0.0250051	-0.314655	TRUE	protein_coding	PTGES3L-AARSD1
ENSG00000116667	0.273281	5.71487	3.56677	0.000396314	0.0214706	-0.319724	TRUE	protein_coding	C1orf21
ENSG00000156395	1.23287	0.315744	3.50749	0.000493307	0.0248732	-0.323001	TRUE	protein_coding	SORCS3
ENSG00000189319	0.201455	5.58626	3.56337	0.000401348	0.0215156	-0.326966	TRUE	protein_coding	FAM53B
ENSG00000272980	0.182014	4.18206	3.54213	0.00043423	0.0228117	-0.327855	TRUE	processed_transcript
ENSG00000145819	0.424749	6.25979	3.56563	0.000397998	0.0214834	-0.330835	TRUE	protein_coding	ARHGAP26
ENSG00000163930	0.18334	6.61755	3.56509	0.000398798	0.0214834	-0.333173	TRUE	protein_coding	BAP1
ENSG00000259666	-0.69467	-0.995795	-3.48549	0.00053464	0.0260465	-0.333254	TRUE	antisense_RNA	LINGO1-AS1
ENSG00000258675	-1.42952	2.36646	-3.5033	0.000500933	0.0250654	-0.335453	TRUE	lincRNA	LINC02308
ENSG00000048540	1.08267	-0.262276	3.49336	0.000519485	0.0255674	-0.346434	TRUE	protein_coding	LMO3
ENSG00000169814	0.261732	2.26074	3.50989	0.000488982	0.0247416	-0.350327	TRUE	protein_coding	BTD
ENSG00000204054	-0.149194	5.52791	-3.55284	0.000417351	0.0222904	-0.351629	TRUE	processed_transcript	LINC00963
ENSG00000065882	0.270502	5.23902	3.55098	0.000420238	0.0223618	-0.359538	TRUE	protein_coding	TBC1D1
ENSG00000254352	-0.826859	0.548807	-3.48169	0.000542089	0.0263205	-0.359692	TRUE	processed_pseudogene
ENSG00000233264	0.617166	0.756242	3.49494	0.000516497	0.0254637	-0.364172	TRUE	processed_pseudogene
ENSG00000213809	-0.652179	2.72531	-3.50271	0.000502014	0.0250654	-0.366541	TRUE	protein_coding	KLRK1
ENSG00000140836	-0.355101	8.04001	-3.55233	0.000418136	0.0222911	-0.372164	TRUE	protein_coding	ZFHX3
ENSG00000172113	0.185389	3.65365	3.51939	0.000472213	0.0241046	-0.372315	TRUE	protein_coding	NME6
ENSG00000079102	-0.340622	6.16636	-3.5482	0.000424581	0.0223864	-0.381814	TRUE	protein_coding	RUNX1T1
ENSG00000064042	0.429416	4.92185	3.54121	0.000435703	0.0228475	-0.38447	TRUE	protein_coding	LIMCH1
ENSG00000164169	0.203625	3.45857	3.51176	0.000485635	0.0246588	-0.387846	TRUE	protein_coding	PRMT9
ENSG00000274825	0.184044	2.02533	3.49526	0.000515889	0.0254637	-0.38982	TRUE	lincRNA
ENSG00000183317	-0.33721	5.16237	-3.5335	0.000448295	0.023338	-0.391803	TRUE	protein_coding	EPHA10
ENSG00000231079	-0.600692	-2.30123	-3.47844	0.000548547	0.0264137	-0.392014	TRUE	antisense_RNA
ENSG00000184224	-0.268312	2.66335	-3.49689	0.000512823	0.0253693	-0.392622	TRUE	lincRNA	C11orf72
ENSG00000250365	-0.288208	-0.111425	-3.46925	0.000567194	0.0269053	-0.393568	TRUE	antisense_RNA
ENSG00000260912	-0.254793	1.92887	-3.48987	0.00052616	0.025764	-0.395057	TRUE	sense_overlapping
ENSG00000120907	0.712018	0.135675	3.47932	0.000546797	0.0264137	-0.396046	TRUE	protein_coding	ADRA1A
ENSG00000258761	-0.658694	3.34639	-3.49917	0.000508563	0.0252887	-0.397006	TRUE	antisense_RNA
ENSG00000138587	0.391078	1.37043	3.48573	0.000534157	0.0260465	-0.407201	TRUE	protein_coding	MNS1
ENSG00000112304	0.187671	3.82015	3.50858	0.000491333	0.024817	-0.417771	TRUE	protein_coding	ACOT13
ENSG00000214688	-1.03932	-1.95437	-3.46808	0.000569609	0.026946	-0.422197	TRUE	protein_coding	C10orf105
ENSG00000183542	-1.03471	-2.24575	-3.46965	0.00056637	0.0269053	-0.423554	TRUE	protein_coding	KLRC4
ENSG00000272325	0.192991	8.04788	3.5353	0.000445317	0.0232508	-0.425161	TRUE	protein_coding	NUDT3
ENSG00000170379	-0.287857	2.85012	-3.48828	0.000529227	0.0258702	-0.425979	TRUE	protein_coding	TCAF2
ENSG00000271218	0.480867	-0.612125	3.45952	0.000587587	0.0276905	-0.42744	TRUE	antisense_RNA
ENSG00000123908	0.22643	6.22146	3.535	0.000445814	0.0232508	-0.433598	TRUE	protein_coding	AGO2
ENSG00000100058	0.249054	4.73994	3.52062	0.000470082	0.0240383	-0.437186	TRUE	transcribed_unprocessed_pseudogene	CRYBB2P1
ENSG00000160460	-0.429202	5.99607	-3.52984	0.000454386	0.0234774	-0.437418	TRUE	protein_coding	SPTBN4
ENSG00000115705	-0.668107	0.464188	-3.45714	0.000592682	0.0278395	-0.440079	TRUE	protein_coding	TPO
ENSG00000196914	0.220141	7.02197	3.53247	0.000450001	0.0233426	-0.442914	TRUE	protein_coding	ARHGEF12
ENSG00000164292	0.339841	6.14916	3.53002	0.000454081	0.0234774	-0.450438	TRUE	protein_coding	RHOBTB3
ENSG00000267731	-0.271478	2.37389	-3.47391	0.000557663	0.0267613	-0.459115	TRUE	lincRNA
ENSG00000179604	-0.390189	6.97016	-3.52713	0.000458948	0.0236366	-0.461295	TRUE	protein_coding	CDC42EP4
ENSG00000162512	-0.398746	7.52338	-3.52581	0.000461185	0.0237095	-0.465198	TRUE	protein_coding	SDC3
ENSG00000078549	0.41264	6.67117	3.5249	0.000462727	0.0237465	-0.468892	TRUE	protein_coding	ADCYAP1R1
ENSG00000231528	0.902449	1.56607	3.47097	0.00056367	0.0269053	-0.471736	TRUE	lincRNA	FAM225A
ENSG00000180011	0.192928	6.07616	3.52248	0.000466868	0.0239164	-0.474148	TRUE	protein_coding	ZADH2
ENSG00000206530	0.380449	3.26548	3.47905	0.000547324	0.0264137	-0.492992	TRUE	protein_coding	CFAP44
ENSG00000228222	-0.64981	0.248252	-3.43623	0.000639196	0.0293552	-0.499327	TRUE	lincRNA
ENSG00000104835	0.278924	2.98794	3.46926	0.000567187	0.0269053	-0.508791	TRUE	protein_coding	SARS2
ENSG00000283104	0.278924	2.98794	3.46926	0.000567187	0.0269053	-0.508791	TRUE	protein_coding	SARS2
ENSG00000113812	0.205719	4.49017	3.49155	0.000522929	0.025693	-0.517135	TRUE	protein_coding	ACTR8
ENSG00000134121	1.02353	4.27059	3.49801	0.000510728	0.0253091	-0.518565	TRUE	protein_coding	CHL1
ENSG00000005100	0.238108	5.43244	3.50254	0.000502334	0.0250654	-0.528148	TRUE	protein_coding	DHX33
ENSG00000171241	0.394725	2.74918	3.46008	0.000586398	0.0276797	-0.532921	TRUE	protein_coding	SHCBP1
ENSG00000148700	0.282495	6.61721	3.50294	0.000501603	0.0250654	-0.542732	TRUE	protein_coding	ADD3
ENSG00000132507	0.246301	7.59026	3.50152	0.000504215	0.0251158	-0.542973	TRUE	protein_coding	EIF5A
ENSG00000144485	0.376862	4.19483	3.47877	0.000547896	0.0264137	-0.549498	TRUE	protein_coding	HES6
ENSG00000139292	1.02429	0.170064	3.43446	0.000643298	0.0294498	-0.549869	TRUE	protein_coding	LGR5
ENSG00000059758	-0.226111	5.3928	-3.49067	0.000524622	0.0257323	-0.551494	TRUE	protein_coding	CDK17
ENSG00000203469	0.160668	3.14532	3.45567	0.000595839	0.0278395	-0.555776	TRUE	antisense_RNA
ENSG00000272182	0.214459	3.14052	3.45601	0.000595119	0.0278395	-0.556214	TRUE	antisense_RNA
ENSG00000170776	0.343895	6.27111	3.49866	0.000509511	0.0252923	-0.556323	TRUE	protein_coding	AKAP13
ENSG00000092607	0.849587	-0.520819	3.42216	0.000672414	0.0300345	-0.558491	TRUE	protein_coding	TBX15
ENSG00000080493	0.682473	-0.204518	3.42244	0.000671729	0.0300345	-0.565206	TRUE	protein_coding	SLC4A4
ENSG00000258647	-0.871042	-0.371078	-3.40694	0.000710136	0.0309792	-0.574254	TRUE	lincRNA	LINC00930
ENSG00000175183	0.401949	3.50471	3.45611	0.000594898	0.0278395	-0.582305	TRUE	protein_coding	CSRP2
ENSG00000167842	0.187639	4.79439	3.4763	0.000552838	0.026574	-0.584923	TRUE	protein_coding	MIS12
ENSG00000181061	0.278276	4.89608	3.47842	0.000548587	0.0264137	-0.587149	TRUE	protein_coding	HIGD1A
ENSG00000144724	0.418714	5.3085	3.48462	0.00053633	0.0260848	-0.588134	TRUE	protein_coding	PTPRG
ENSG00000230333	0.418935	1.2099	3.42646	0.000662102	0.0298837	-0.594386	TRUE	processed_transcript
ENSG00000272320	-0.794315	0.172506	-3.4035	0.00071893	0.0312269	-0.595551	TRUE	antisense_RNA
ENSG00000230749	-0.654041	-0.827507	-3.39721	0.000735253	0.0316499	-0.602439	TRUE	antisense_RNA	MEIS1-AS2
ENSG00000263400	0.391386	0.400801	3.41465	0.000690767	0.0305558	-0.604074	TRUE	antisense_RNA	TMEM220-AS1
ENSG00000149571	-0.979556	3.07686	-3.42849	0.00065728	0.0297592	-0.610001	TRUE	protein_coding	KIRREL3
ENSG00000108684	-0.971353	3.40271	-3.43112	0.000651087	0.0296069	-0.612248	TRUE	protein_coding	ASIC2
ENSG00000100346	-1.28373	1.11194	-3.40244	0.000721656	0.0312982	-0.615779	TRUE	protein_coding	CACNA1I
ENSG00000172346	-0.428958	4.67284	-3.45535	0.00059654	0.0278395	-0.615942	TRUE	protein_coding	CSDC2
ENSG00000198586	0.201421	5.13868	3.46973	0.0005662	0.0269053	-0.624758	TRUE	protein_coding	TLK1
ENSG00000136273	0.205437	3.42064	3.43714	0.000637112	0.0293529	-0.63054	TRUE	protein_coding	HUS1
ENSG00000188897	-0.915264	2.88649	-3.41986	0.000677984	0.0301366	-0.633924	TRUE	protein_coding
ENSG00000132405	0.195533	6.99594	3.47264	0.00056025	0.0268408	-0.643072	TRUE	protein_coding	TBC1D14
ENSG00000197444	0.406718	5.50079	3.46793	0.000569919	0.026946	-0.648609	TRUE	protein_coding	OGDHL
ENSG00000052802	0.342787	4.77792	3.45865	0.000589451	0.027733	-0.648771	TRUE	protein_coding	MSMO1
ENSG00000249526	-0.630098	-2.0978	-3.38955	0.000755644	0.0320965	-0.648979	TRUE	lincRNA
ENSG00000242114	0.437637	1.86686	3.41093	0.000700063	0.0306381	-0.663753	TRUE	protein_coding	MTFP1
ENSG00000140015	1.39753	1.42233	3.41338	0.00069394	0.0306042	-0.665017	TRUE	protein_coding	KCNH5
ENSG00000231359	-0.713422	-1.46738	-3.37869	0.000785415	0.0326536	-0.665352	TRUE	processed_pseudogene
ENSG00000132326	0.312323	3.8069	3.43298	0.000646727	0.0294808	-0.671574	TRUE	protein_coding	PER2
ENSG00000113838	0.168021	3.34085	3.42202	0.000672733	0.0300345	-0.673972	TRUE	protein_coding	TBCCD1
ENSG00000162975	0.826119	-0.232616	3.3845	0.000769357	0.0323886	-0.686784	TRUE	protein_coding	KCNF1
ENSG00000018869	0.241028	1.79997	3.40134	0.000724506	0.0313746	-0.687758	TRUE	protein_coding	ZNF582
ENSG00000153233	0.783319	3.22607	3.42337	0.00066948	0.0300287	-0.690724	TRUE	protein_coding	PTPRR
ENSG00000141499	0.24941	4.59655	3.43973	0.000631175	0.0291726	-0.696506	TRUE	protein_coding	WRAP53
ENSG00000226717	-0.1491	1.64005	-3.39332	0.000745537	0.0318077	-0.699364	TRUE	lincRNA	PTPRD-AS2
ENSG00000266994	-0.206255	0.825979	-3.38378	0.000771314	0.0323886	-0.699411	TRUE	processed_transcript
ENSG00000249532	0.230386	2.74548	3.40657	0.000711079	0.0309792	-0.700764	TRUE	antisense_RNA
ENSG00000109466	0.198695	4.1907	3.42928	0.000655416	0.0297214	-0.702396	TRUE	protein_coding	KLHL2
ENSG00000128510	-0.690924	0.815201	-3.37622	0.000792336	0.0328271	-0.70669	TRUE	protein_coding	CPA4
ENSG00000115561	0.181508	6.44265	3.45308	0.000601449	0.0280232	-0.707844	TRUE	protein_coding	CHMP3
ENSG00000184432	0.18041	6.24153	3.45121	0.000605531	0.0281346	-0.712833	TRUE	protein_coding	COPB2
ENSG00000268352	-0.174651	1.14904	-3.38371	0.000771505	0.0323886	-0.712864	TRUE	lincRNA
ENSG00000147862	0.437557	6.03734	3.4511	0.00060579	0.0281346	-0.713048	TRUE	protein_coding	NFIB
ENSG00000204186	0.447361	3.94324	3.42435	0.000667125	0.0299697	-0.714427	TRUE	protein_coding	ZDBF2
ENSG00000283649	0.447361	3.94324	3.42435	0.000667125	0.0299697	-0.714427	TRUE	protein_coding	ZDBF2
ENSG00000151490	0.587179	4.30725	3.43302	0.000646638	0.0294808	-0.716229	TRUE	protein_coding	PTPRO
ENSG00000073578	0.158677	6.23693	3.44937	0.000609586	0.0282654	-0.718747	TRUE	protein_coding	SDHA
ENSG00000091409	0.504506	5.28463	3.44383	0.000621903	0.0287902	-0.724122	TRUE	protein_coding	ITGA6
ENSG00000114395	0.236344	2.74143	3.39892	0.000730787	0.0315518	-0.725283	TRUE	protein_coding	CYB561D2
ENSG00000228594	0.697879	2.40533	3.39831	0.000732373	0.031573	-0.728145	TRUE	protein_coding	FNDC10
ENSG00000278195	-1.13482	-0.14911	-3.35483	0.000854743	0.0345745	-0.732706	TRUE	protein_coding	SSTR3
ENSG00000161551	0.294359	3.70056	3.41119	0.000699401	0.0306381	-0.734233	TRUE	protein_coding	ZNF577
ENSG00000104432	-0.920666	3.9906	-3.39984	0.000728399	0.0314959	-0.736209	TRUE	protein_coding	IL7
ENSG00000165996	0.383062	2.20053	3.38883	0.000757578	0.0321313	-0.74303	TRUE	protein_coding	HACD1
ENSG00000005882	-0.269213	5.89755	-3.43805	0.000635015	0.0293032	-0.74343	TRUE	protein_coding	PDK2
ENSG00000226627	-0.197859	1.39229	-3.37578	0.000793587	0.0328271	-0.745532	TRUE	antisense_RNA	SHANK2-AS1
ENSG00000279643	0.301866	0.161691	3.36493	0.00082471	0.0338824	-0.747705	TRUE	protein_coding	TAMM41
ENSG00000153933	-0.297771	4.89181	-3.41979	0.000678155	0.0301366	-0.753337	TRUE	protein_coding	DGKE
ENSG00000278254	-0.410655	-1.36132	-3.3472	0.000878082	0.0350759	-0.753527	TRUE	lincRNA
ENSG00000129255	0.242342	5.36945	3.43285	0.000647043	0.0294808	-0.756475	TRUE	protein_coding	MPDU1
ENSG00000125170	-0.279246	6.33865	-3.43651	0.00063856	0.0293552	-0.758149	TRUE	protein_coding	DOK4
ENSG00000260233	-0.203837	2.57016	-3.38318	0.000772978	0.0324033	-0.758184	TRUE	processed_transcript	SSSCA1-AS1
ENSG00000188042	0.309738	6.5442	3.43459	0.000642998	0.0294498	-0.769094	TRUE	protein_coding	ARL4C
ENSG00000183570	0.362249	5.53549	3.43079	0.000651863	0.0296069	-0.770997	TRUE	protein_coding	PCBP3
ENSG00000261286	-0.530931	0.85122	-3.3574	0.000846999	0.0344546	-0.771755	TRUE	antisense_RNA	ATP2C2-AS1
ENSG00000159307	-0.936405	5.43817	-3.41336	0.000693982	0.0306042	-0.774783	TRUE	protein_coding	SCUBE1
ENSG00000255438	0.310625	4.10722	3.40664	0.000710897	0.0309792	-0.776759	TRUE	antisense_RNA
ENSG00000198846	0.466594	5.36232	3.42789	0.00065869	0.0297763	-0.77791	TRUE	protein_coding	TOX
ENSG00000178852	-0.327235	3.01596	-3.37989	0.000782081	0.0325982	-0.779967	TRUE	protein_coding	EFCAB13
ENSG00000158079	0.220505	3.56784	3.39074	0.000752436	0.0320074	-0.788992	TRUE	protein_coding	PTPDC1
ENSG00000066382	0.407798	4.46296	3.41093	0.000700056	0.0306381	-0.789658	TRUE	protein_coding	MPPED2
ENSG00000183624	0.17378	4.9589	3.41636	0.000686553	0.0304363	-0.78996	TRUE	protein_coding	HMCES
ENSG00000145861	-0.820888	2.39557	-3.36601	0.000821584	0.0338021	-0.792132	TRUE	protein_coding	C1QTNF2
ENSG00000185924	0.786066	2.37269	3.37855	0.000785819	0.0326536	-0.792542	TRUE	protein_coding	RTN4RL1
ENSG00000272562	-0.359347	-1.306	-3.33381	0.000920475	0.0361189	-0.792792	TRUE	antisense_RNA
ENSG00000275025	-0.478571	-1.08903	-3.33236	0.000925172	0.0362539	-0.796986	TRUE	antisense_RNA
ENSG00000138758	0.206658	6.80213	3.42589	0.000663447	0.0298976	-0.797552	TRUE	protein_coding	2011-09-01
ENSG00000156110	0.255875	3.85433	3.39369	0.000744552	0.0318077	-0.798743	TRUE	protein_coding	ADK
ENSG00000176463	-0.560449	6.22625	-3.41988	0.000677939	0.0301366	-0.805254	TRUE	protein_coding	SLCO3A1
ENSG00000179715	-0.695224	1.8409	-3.35585	0.000851654	0.0345165	-0.809368	TRUE	protein_coding	PCED1B
ENSG00000172209	0.954494	3.11657	3.38566	0.000766184	0.0323536	-0.812781	TRUE	protein_coding	GPR22
ENSG00000230793	-0.554686	-1.79615	-3.32771	0.000940397	0.0366019	-0.819091	TRUE	processed_pseudogene	SMARCE1P5
ENSG00000264044	0.269238	4.83574	3.40531	0.000714278	0.0310716	-0.823361	TRUE	antisense_RNA
ENSG00000198932	-0.267825	7.24767	-3.41617	0.000687009	0.0304363	-0.829133	TRUE	protein_coding	GPRASP1
ENSG00000072315	-1.22547	-1.94335	-3.32854	0.000937672	0.0365451	-0.832386	TRUE	protein_coding	TRPC5
ENSG00000250846	-1.07616	1.80325	-3.34404	0.0008879	0.0352241	-0.832954	TRUE	lincRNA	EPHA5-AS1
ENSG00000224680	-0.46257	-1.77228	-3.32089	0.000963157	0.0371866	-0.836738	TRUE	processed_pseudogene	PLA2G12AP1
ENSG00000163935	0.236331	3.48568	3.37425	0.000797917	0.0329224	-0.837376	TRUE	protein_coding	SFMBT1
ENSG00000238064	0.196369	1.36978	3.34912	0.000872134	0.0348866	-0.838518	TRUE	processed_transcript	HCG25
ENSG00000245870	0.589582	5.86793	3.41188	0.000697683	0.0306381	-0.840919	TRUE	lincRNA	LINC00682
ENSG00000267228	0.845914	-0.621692	3.32862	0.000937397	0.0365451	-0.844742	TRUE	protein_coding
ENSG00000166197	0.218597	6.95456	3.41127	0.000699202	0.0306381	-0.84493	TRUE	protein_coding	NOLC1
ENSG00000111186	0.473821	2.56286	3.35814	0.000844799	0.0344512	-0.855306	TRUE	protein_coding	WNT5B
ENSG00000163412	0.238578	4.90197	3.39454	0.000742309	0.0318077	-0.860504	TRUE	protein_coding	EIF4E3
ENSG00000134901	0.321317	3.42563	3.36699	0.000818724	0.0337326	-0.861285	TRUE	protein_coding	KDELC1
ENSG00000271833	0.529145	0.939103	3.33941	0.000902517	0.0355676	-0.863097	TRUE	sense_intronic
ENSG00000149084	0.405681	5.07164	3.39474	0.000741768	0.0318077	-0.8738	TRUE	protein_coding	HSD17B12
ENSG00000224789	0.313991	2.02083	3.34517	0.000884381	0.0351681	-0.873808	TRUE	antisense_RNA
ENSG00000144045	-0.379934	4.89961	-3.38131	0.000778125	0.0325245	-0.874064	TRUE	protein_coding	DQX1
ENSG00000164172	0.211577	4.28765	3.37817	0.000786874	0.0326536	-0.874492	TRUE	protein_coding	MOCS2
ENSG00000284395	-0.577391	-0.0886577	-3.30968	0.00100172	0.0383165	-0.879904	TRUE	protein_coding
ENSG00000196542	0.585385	0.644117	3.33113	0.000929186	0.0363618	-0.880117	TRUE	protein_coding	SPTSSB
ENSG00000115756	0.405146	5.11555	3.39339	0.000745348	0.0318077	-0.880445	TRUE	protein_coding	HPCAL1
ENSG00000144283	0.25798	5.36075	3.39456	0.000742256	0.0318077	-0.88149	TRUE	protein_coding	PKP4
ENSG00000174720	0.222538	4.98293	3.38833	0.000758924	0.0321411	-0.88416	TRUE	protein_coding	LARP7
ENSG00000283128	-0.529313	-1.20478	-3.30096	0.00103268	0.0389328	-0.889608	TRUE	processed_transcript
ENSG00000239808	-0.775757	-1.3163	-3.30097	0.00103264	0.0389328	-0.891296	TRUE	misc_RNA	RN7SL255P
ENSG00000173210	-0.57944	6.07901	-3.39121	0.000751181	0.0320012	-0.893388	TRUE	protein_coding	ABLIM3
ENSG00000278307	-1.06317	-0.364992	-3.29996	0.00103629	0.039018	-0.895147	TRUE	protein_coding	TAS2R19
ENSG00000273598	0.863852	-1.70228	3.29841	0.00104189	0.0391263	-0.901706	TRUE	unprocessed_pseudogene
ENSG00000267532	0.216581	4.63461	3.37546	0.000794471	0.0328271	-0.905758	TRUE	antisense_RNA	MIR497HG
ENSG00000125037	0.179241	4.95147	3.37986	0.00078215	0.0325982	-0.908114	TRUE	protein_coding	EMC3
ENSG00000235288	0.265497	4.0002	3.36211	0.000833013	0.0341749	-0.909712	TRUE	antisense_RNA
ENSG00000161960	0.273876	8.79028	3.38403	0.000770626	0.0323886	-0.912149	TRUE	protein_coding	EIF4A1
ENSG00000250546	0.643772	-2.04913	3.29304	0.00106157	0.0396589	-0.912851	TRUE	processed_transcript
ENSG00000235221	-0.249148	-0.375384	-3.29765	0.00104465	0.0391284	-0.915614	TRUE	lincRNA
ENSG00000249335	0.537665	-0.354142	3.30598	0.00101472	0.0385581	-0.915641	TRUE	lincRNA
ENSG00000154134	-0.563804	4.58374	-3.35864	0.000843281	0.0344491	-0.915907	TRUE	protein_coding	ROBO3
ENSG00000102908	-0.181744	6.32779	-3.38773	0.000760546	0.0321626	-0.918135	TRUE	protein_coding	NFAT5
ENSG00000222014	0.865691	-0.607935	3.3041	0.00102142	0.0387615	-0.919987	TRUE	protein_coding	RAB6C
ENSG00000158815	-0.652964	3.92362	-3.34175	0.000895092	0.0354606	-0.927725	TRUE	protein_coding	FGF17
ENSG00000179921	-0.479704	-0.317136	-3.291	0.00106913	0.0397869	-0.931514	TRUE	protein_coding	GPBAR1
ENSG00000147144	-0.180391	4.38288	-3.3557	0.000852112	0.0345165	-0.932315	TRUE	protein_coding	CCDC120
ENSG00000087460	0.275551	11.2638	3.35979	0.000839856	0.0344067	-0.934438	TRUE	protein_coding	GNAS
ENSG00000269956	-0.281305	1.39008	-3.31409	0.000986395	0.037881	-0.935549	TRUE	antisense_RNA	MKNK1-AS1
ENSG00000260118	-0.600621	-0.814549	-3.28488	0.00109212	0.0404858	-0.93836	TRUE	lincRNA
ENSG00000106853	0.263531	3.99963	3.3529	0.000860572	0.0346885	-0.939224	TRUE	protein_coding	PTGR1
ENSG00000198218	0.138445	6.29707	3.38176	0.000776897	0.0325203	-0.939762	TRUE	protein_coding	QRICH1
ENSG00000226944	0.410755	0.119405	3.30194	0.00102914	0.0389011	-0.944242	TRUE	antisense_RNA
ENSG00000187240	0.312458	3.54664	3.33942	0.000902466	0.0355676	-0.955459	TRUE	protein_coding	DYNC2H1
ENSG00000260369	-0.578541	-1.49302	-3.27762	0.00111996	0.0410987	-0.959234	TRUE	lincRNA
ENSG00000083457	0.204445	3.70043	3.33893	0.000904022	0.0355701	-0.960996	TRUE	protein_coding	ITGAE
ENSG00000236501	-0.586014	-1.70177	-3.27608	0.00112595	0.0411578	-0.966492	TRUE	lincRNA
ENSG00000174307	0.304349	4.45769	3.35271	0.000861168	0.0346885	-0.971747	TRUE	protein_coding	PHLDA3
ENSG00000184669	0.532899	-1.70586	3.27342	0.0011364	0.0412783	-0.972179	TRUE	transcribed_unprocessed_pseudogene	OR7E14P
ENSG00000170426	-0.622313	-1.6023	-3.26872	0.00115501	0.041489	-0.986392	TRUE	protein_coding	SDR9C7
ENSG00000162601	-0.251445	5.44543	-3.35594	0.000851393	0.0345165	-0.992742	TRUE	protein_coding	MYSM1
ENSG00000117593	0.267997	4.44914	3.34489	0.000885269	0.0351681	-0.994403	TRUE	protein_coding	DARS2
ENSG00000144815	0.16495	5.02977	3.3539	0.000857547	0.0346394	-0.994988	TRUE	protein_coding	NXPE3
ENSG00000220161	-0.370806	-0.344128	-3.26942	0.00115224	0.041489	-0.997729	TRUE	lincRNA	LINC02076
ENSG00000284456	-0.370806	-0.344128	-3.26942	0.00115224	0.041489	-0.997729	TRUE	lincRNA	LINC02076
ENSG00000143314	0.211762	4.63726	3.34576	0.000882553	0.0351681	-1.00069	TRUE	protein_coding	MRPL24
ENSG00000165661	0.269262	4.94325	3.35128	0.000865512	0.0347043	-1.00317	TRUE	protein_coding	QSOX2
ENSG00000161956	0.18186	5.97032	3.359	0.000842226	0.0344491	-1.0098	TRUE	protein_coding	SENP3
ENSG00000264772	0.247286	9.13105	3.351	0.000866373	0.0347043	-1.01231	TRUE	processed_transcript
ENSG00000214110	-0.69468	0.493748	-3.27123	0.00114504	0.041486	-1.01526	TRUE	processed_pseudogene	LDHAP4
ENSG00000245748	0.189954	6.37312	3.35783	0.000845722	0.0344512	-1.01757	TRUE	antisense_RNA
ENSG00000143401	0.324778	5.63068	3.35102	0.000866317	0.0347043	-1.0309	TRUE	protein_coding	ANP32E
ENSG00000259362	-0.498991	-0.837688	-3.25322	0.00121851	0.0425116	-1.03186	TRUE	lincRNA
ENSG00000139973	0.699337	2.69987	3.306	0.00101466	0.0385581	-1.03201	TRUE	protein_coding	SYT16
ENSG00000115993	0.272337	6.09022	3.35209	0.000863031	0.0347043	-1.03431	TRUE	protein_coding	TRAK2
ENSG00000239300	-0.429832	-0.539538	-3.2524	0.00122197	0.0425116	-1.04112	TRUE	antisense_RNA
ENSG00000212694	-0.305595	5.92079	-3.34555	0.000883189	0.0351681	-1.04285	TRUE	lincRNA	LINC01089
ENSG00000251393	0.338402	-0.770204	3.25527	0.00120994	0.0424008	-1.04426	TRUE	processed_transcript
ENSG00000271947	-0.273884	1.05902	-3.27409	0.00113375	0.0412339	-1.04582	TRUE	lincRNA
ENSG00000128655	-0.547093	3.02851	-3.29316	0.00106112	0.0396589	-1.04654	TRUE	protein_coding	PDE11A
ENSG00000253882	-0.399145	1.47345	-3.2776	0.00112006	0.0410987	-1.04722	TRUE	transcribed_unprocessed_pseudogene
ENSG00000198156	-0.531715	0.98063	-3.26654	0.00116378	0.041489	-1.05647	TRUE	protein_coding	NPIPB6
ENSG00000227543	0.156169	5.45815	3.34006	0.000900459	0.0355676	-1.05739	TRUE	processed_transcript	SPAG5-AS1
ENSG00000085831	-0.607375	3.10649	-3.28935	0.00107527	0.0399124	-1.05932	TRUE	protein_coding	TTC39A
ENSG00000259887	-0.481526	0.33785	-3.25452	0.00121307	0.0424589	-1.06468	TRUE	lincRNA
ENSG00000129071	0.162139	4.72094	3.32639	0.000944762	0.0366728	-1.06492	TRUE	protein_coding	MBD4
ENSG00000170917	0.203462	2.11204	3.28212	0.00110263	0.0407182	-1.07007	TRUE	protein_coding	NUDT6
ENSG00000145041	0.20216	5.35182	3.33522	0.00091593	0.0359896	-1.0703	TRUE	protein_coding	DCAF1
ENSG00000005108	0.515512	5.81831	3.33934	0.000902725	0.0355676	-1.07396	TRUE	protein_coding	THSD7A
ENSG00000230435	0.537898	-0.502809	3.25121	0.00122697	0.0425116	-1.07404	TRUE	antisense_RNA
ENSG00000169282	0.483515	2.99652	3.29217	0.00106478	0.0396763	-1.0805	TRUE	protein_coding	KCNAB1
ENSG00000159251	0.732525	0.0887482	3.25726	0.00120165	0.0423679	-1.08825	TRUE	protein_coding	ACTC1
ENSG00000140955	-0.651492	-0.366144	-3.23472	0.0012985	0.0439803	-1.09312	TRUE	protein_coding	ADAD2
ENSG00000049283	-0.623232	-1.08381	-3.23078	0.00131616	0.0442933	-1.09342	TRUE	protein_coding	EPN3
ENSG00000082512	0.317745	4.89052	3.32114	0.000962337	0.0371866	-1.09815	TRUE	protein_coding	TRAF5
ENSG00000106367	0.227907	5.35992	3.32662	0.000944021	0.0366728	-1.09853	TRUE	protein_coding	AP1S1
ENSG00000143921	-1.0833	-1.38553	-3.22903	0.00132408	0.0443527	-1.10164	TRUE	protein_coding	ABCG8
ENSG00000171862	0.188318	6.67461	3.33028	0.000931964	0.0364211	-1.10645	TRUE	protein_coding	PTEN
ENSG00000236682	0.200062	2.62338	3.27494	0.00113041	0.0412165	-1.10937	TRUE	lincRNA
ENSG00000188803	0.91445	0.0806722	3.25158	0.00122542	0.0425116	-1.11173	TRUE	protein_coding	SHISA6
ENSG00000103404	0.228733	4.9689	3.31686	0.000976876	0.0376638	-1.1122	TRUE	protein_coding	USP31
ENSG00000225187	-0.550055	-2.04396	-3.22643	0.00133593	0.0444914	-1.11288	TRUE	antisense_RNA
ENSG00000121871	1.09723	0.367234	3.25587	0.00120743	0.0424008	-1.11463	TRUE	protein_coding	SLITRK3
ENSG00000164532	-0.77847	3.21781	-3.27088	0.00114644	0.041486	-1.11588	TRUE	protein_coding	TBX20
ENSG00000261158	0.677129	-2.03598	3.22303	0.00135156	0.0448051	-1.11642	TRUE	antisense_RNA
ENSG00000186714	-0.33768	-0.312109	-3.22932	0.00132277	0.0443527	-1.11857	TRUE	protein_coding	CCDC73
ENSG00000128641	0.296194	7.10373	3.32444	0.000951275	0.036876	-1.12363	TRUE	protein_coding	MYO1B
ENSG00000071205	0.465697	2.86709	3.27568	0.00112751	0.0411626	-1.1257	TRUE	protein_coding	ARHGAP10
ENSG00000155893	0.242614	5.21054	3.31628	0.000978863	0.0376638	-1.1261	TRUE	protein_coding	PXYLP1
ENSG00000126001	0.175316	6.3465	3.32299	0.000956118	0.037014	-1.12869	TRUE	protein_coding	CEP250
ENSG00000280623	-0.178759	4.86437	-3.30302	0.00102527	0.0388056	-1.13079	TRUE	lincRNA	PCAT14
ENSG00000263388	0.212507	1.10903	3.25031	0.00123079	0.0425116	-1.13478	TRUE	antisense_RNA
ENSG00000213390	0.256569	4.34065	3.29794	0.00104359	0.0391284	-1.13497	TRUE	protein_coding	ARHGAP19
ENSG00000176723	-0.358152	2.2425	-3.25744	0.00120089	0.0423679	-1.13568	TRUE	protein_coding	ZNF843
ENSG00000246922	-0.383398	5.33451	-3.306	0.00101467	0.0385581	-1.13975	TRUE	protein_coding	UBAP1L
ENSG00000214872	-0.515146	1.47959	-3.24503	0.00125335	0.042925	-1.14302	TRUE	protein_coding	SMTNL1
ENSG00000183066	-0.273044	1.91022	-3.25223	0.00122269	0.0425116	-1.14326	TRUE	protein_coding	WBP2NL
ENSG00000143155	0.191767	5.82319	3.31611	0.000979435	0.0376638	-1.14421	TRUE	protein_coding	TIPRL
ENSG00000267676	-0.413558	-0.843786	-3.21414	0.00139321	0.0455574	-1.1465	TRUE	unitary_pseudogene	THA1P
ENSG00000270082	-0.238504	1.37443	-3.24507	0.00125318	0.042925	-1.14745	TRUE	antisense_RNA
ENSG00000108528	0.219902	5.49687	3.31243	0.000992115	0.0379995	-1.14808	TRUE	protein_coding	SLC25A11
ENSG00000063761	-0.235334	3.38322	-3.2672	0.0011611	0.041489	-1.1499	TRUE	protein_coding	ADCK1
ENSG00000164684	0.352616	7.86682	3.31354	0.00098827	0.0379025	-1.15096	TRUE	protein_coding	ZNF704
ENSG00000179862	-0.376108	2.59324	-3.25535	0.00120959	0.0424008	-1.15315	TRUE	protein_coding	CITED4
ENSG00000178538	-0.752905	1.19471	-3.23475	0.00129839	0.0439803	-1.15442	TRUE	protein_coding	CA8
ENSG00000237928	-0.366729	-1.0977	-3.21005	0.00141279	0.0457642	-1.15489	TRUE	antisense_RNA	NFIA-AS2
ENSG00000205832	-0.442653	0.165561	-3.2218	0.00135724	0.0448564	-1.15657	TRUE	protein_coding	C16orf96
ENSG00000007062	0.667297	-0.764399	3.22038	0.00136382	0.0449587	-1.15864	TRUE	protein_coding	PROM1
ENSG00000134343	1.00551	-0.183752	3.23301	0.00130615	0.0441625	-1.15893	TRUE	protein_coding	ANO3
ENSG00000228604	-0.279584	0.234123	-3.22344	0.00134965	0.0447933	-1.16079	TRUE	antisense_RNA
ENSG00000131203	-1.00536	0.778193	-3.22035	0.00136399	0.0449587	-1.16783	TRUE	protein_coding	IDO1
ENSG00000110427	-0.425886	6.11354	-3.3071	0.00101079	0.0385581	-1.16789	TRUE	protein_coding	KIAA1549L
ENSG00000035928	0.170917	5.6747	3.30703	0.00101103	0.0385581	-1.16928	TRUE	protein_coding	RFC1
ENSG00000226266	-0.240446	2.14523	-3.24545	0.00125153	0.042925	-1.17231	TRUE	lincRNA
ENSG00000206561	0.337762	3.49388	3.2675	0.00115989	0.041489	-1.17826	TRUE	protein_coding	COLQ
ENSG00000164062	0.213107	5.65704	3.30338	0.001024	0.0388056	-1.18114	TRUE	protein_coding	APEH
ENSG00000130751	-0.511594	0.806491	-3.22168	0.00135778	0.0448564	-1.18306	TRUE	protein_coding	NPAS1
ENSG00000160867	-0.462911	2.73319	-3.24608	0.00124882	0.042925	-1.1838	TRUE	protein_coding	FGFR4
ENSG00000054598	0.768441	2.22774	3.25076	0.00122887	0.0425116	-1.18608	TRUE	protein_coding	FOXC1
ENSG00000196104	0.876125	3.16315	3.26463	0.00117147	0.0415868	-1.19339	TRUE	protein_coding	SPOCK3
ENSG00000206052	0.480138	4.13401	3.27809	0.00111813	0.0410987	-1.19512	TRUE	protein_coding	DOK6
ENSG00000164850	0.446519	0.674469	3.22711	0.00133279	0.0444382	-1.1952	TRUE	protein_coding	GPER1
ENSG00000233006	-0.244093	2.79922	-3.24349	0.00126001	0.0430059	-1.19973	TRUE	processed_transcript	MIR3936HG
ENSG00000251405	-0.51851	-1.06652	-3.19383	0.0014929	0.0473673	-1.20022	TRUE	sense_overlapping
ENSG00000163485	0.628045	-0.390352	3.21106	0.00140791	0.0456755	-1.20078	TRUE	protein_coding	ADORA1
ENSG00000262468	-0.155526	2.47934	-3.23985	0.00127584	0.0434433	-1.20231	TRUE	lincRNA	LINC01569
ENSG00000168993	0.519172	4.03433	3.27417	0.00113345	0.0412339	-1.203	TRUE	protein_coding	CPLX1
ENSG00000166377	0.123609	4.80469	3.28359	0.00109702	0.040615	-1.20315	TRUE	protein_coding	ATP9B
ENSG00000227888	-0.595078	0.318054	-3.2066	0.00142947	0.0461155	-1.20357	TRUE	lincRNA	FAM66A
ENSG00000124120	0.167521	4.59167	3.27878	0.00111546	0.0410869	-1.20712	TRUE	protein_coding	TTPAL
ENSG00000112078	0.141843	6.79247	3.29846	0.0010417	0.0391263	-1.20734	TRUE	protein_coding	KCTD20
ENSG00000271474	0.570599	3.18199	3.25573	0.00120801	0.0424008	-1.20754	TRUE	antisense_RNA
ENSG00000221926	0.26307	5.17886	3.28983	0.00107346	0.0398966	-1.2087	TRUE	protein_coding	TRIM16
ENSG00000198535	-0.779221	2.08829	-3.22775	0.00132987	0.0444382	-1.20928	TRUE	protein_coding	C2CD4A
ENSG00000179532	-0.293612	4.505	-3.26777	0.00115884	0.041489	-1.21105	TRUE	protein_coding	DNHD1
ENSG00000166046	-0.311973	3.49281	-3.24739	0.00124322	0.0428382	-1.21297	TRUE	protein_coding	TCP11L2
ENSG00000154813	0.247387	4.53232	3.27685	0.00112294	0.0411523	-1.21297	TRUE	protein_coding	DPH3
ENSG00000167257	0.207069	4.25567	3.2691	0.00115349	0.041489	-1.21704	TRUE	protein_coding	RNF214
ENSG00000117983	-0.828479	-0.306814	-3.18835	0.00152091	0.0479394	-1.22599	TRUE	protein_coding	MUC5B
ENSG00000152092	0.384482	6.36586	3.2923	0.00106429	0.0396763	-1.22649	TRUE	protein_coding	ASTN1
ENSG00000275342	0.348639	3.5079	3.25189	0.0012241	0.0425116	-1.22799	TRUE	protein_coding	PRAG1
ENSG00000173406	-0.741901	2.18867	-3.22224	0.00135519	0.0448564	-1.23085	TRUE	protein_coding	DAB1
ENSG00000233191	-0.729653	-2.11612	-3.18475	0.00153954	0.0484209	-1.23209	TRUE	antisense_RNA
ENSG00000245025	0.210292	3.82961	3.25294	0.0012197	0.0425116	-1.23817	TRUE	antisense_RNA
ENSG00000261642	-0.184181	1.88971	-3.21955	0.00136771	0.0450298	-1.2438	TRUE	lincRNA
ENSG00000160191	0.365814	4.36509	3.26532	0.00116869	0.0415613	-1.24454	TRUE	protein_coding	PDE9A
ENSG00000259138	-0.393778	-1.85614	-3.17747	0.00157792	0.0491456	-1.24499	TRUE	antisense_RNA
ENSG00000117477	0.464272	1.55047	3.21832	0.00137346	0.0451675	-1.2531	TRUE	protein_coding	CCDC181
ENSG00000171105	-0.237665	6.4456	-3.283	0.00109926	0.0406458	-1.25311	TRUE	protein_coding	INSR
ENSG00000114757	0.686452	2.14488	3.22583	0.00133867	0.0445312	-1.256	TRUE	protein_coding	PEX5L
ENSG00000048544	0.176534	4.33171	3.25732	0.00120139	0.0423679	-1.25712	TRUE	protein_coding	MRPS10
ENSG00000236778	-0.151986	3.75707	-3.23889	0.00128005	0.0435352	-1.25917	TRUE	antisense_RNA	INTS6-AS1
ENSG00000277595	-0.453884	-2.27348	-3.17353	0.00159907	0.0494837	-1.26216	TRUE	sense_intronic
ENSG00000170876	0.162522	6.08934	3.27997	0.00111088	0.0409706	-1.26221	TRUE	protein_coding	TMEM43
ENSG00000073605	-0.340968	5.04497	-3.26199	0.00118219	0.0418865	-1.26231	TRUE	protein_coding	GSDMB
ENSG00000259969	-0.540929	0.958003	-3.19557	0.00148408	0.0472433	-1.26771	TRUE	sense_overlapping
ENSG00000225446	-0.812434	-1.39182	-3.16873	0.00162519	0.0499577	-1.26875	TRUE	lincRNA	LINC01763
ENSG00000142233	-0.57393	0.215502	-3.18166	0.00155571	0.0487167	-1.27202	TRUE	protein_coding	NTN5
ENSG00000064201	-0.631113	1.55087	-3.20027	0.00146056	0.0467007	-1.27634	TRUE	protein_coding	TSPAN32
ENSG00000164743	0.490182	-0.489727	3.18224	0.00155269	0.0486752	-1.27645	TRUE	protein_coding	C8orf48
ENSG00000119318	0.183745	7.07687	3.27615	0.00112569	0.0411578	-1.27672	TRUE	protein_coding	RAD23B
ENSG00000261346	-0.516082	0.954932	-3.19271	0.00149856	0.0474943	-1.2773	TRUE	antisense_RNA
ENSG00000270540	-0.694264	-1.70536	-3.16504	0.00164553	0.0502952	-1.28035	FALSE	antisense_RNA
ENSG00000147036	-0.718466	1.07336	-3.19073	0.00150867	0.0476678	-1.28139	TRUE	protein_coding	LANCL3
ENSG00000171403	-1.27908	-2.17022	-3.16747	0.00163207	0.050075	-1.28365	FALSE	protein_coding	KRT9
ENSG00000176659	-0.596763	-2.03503	-3.16491	0.00164622	0.0502952	-1.28387	FALSE	lincRNA	C20orf197
ENSG00000065320	-1.00414	2.72979	-3.20798	0.00142274	0.04595	-1.28474	TRUE	protein_coding	NTN1
ENSG00000275155	-0.394301	0.0561904	-3.17637	0.00158378	0.0492749	-1.28647	TRUE	sense_intronic
ENSG00000070182	0.516999	6.25831	3.27247	0.00114013	0.0413616	-1.28869	TRUE	protein_coding	SPTB
ENSG00000170142	0.211602	5.44166	3.26691	0.00116226	0.041489	-1.28928	TRUE	protein_coding	UBE2E1
ENSG00000016864	0.158615	5.4742	3.26662	0.00116344	0.041489	-1.28992	TRUE	protein_coding	GLT8D1
ENSG00000277728	-0.195502	2.71605	-3.21304	0.00139844	0.0455732	-1.29062	TRUE	antisense_RNA
ENSG00000115297	-0.34218	5.71377	-3.26443	0.00117229	0.0415868	-1.29071	TRUE	protein_coding	TLX2
ENSG00000206560	0.185028	5.68909	3.26789	0.00115833	0.041489	-1.29297	TRUE	protein_coding	ANKRD28
ENSG00000141027	0.183929	7.16624	3.27034	0.00114858	0.041489	-1.29451	TRUE	protein_coding	NCOR1
ENSG00000204624	0.541734	3.32938	3.22718	0.00133249	0.0444382	-1.30193	TRUE	protein_coding	DISP3
ENSG00000259370	-0.377545	4.93109	-3.24533	0.00125206	0.042925	-1.30447	TRUE	antisense_RNA
ENSG00000134108	0.202922	5.88218	3.26547	0.00116808	0.0415613	-1.30494	TRUE	protein_coding	ARL8B
ENSG00000161677	0.260548	2.66084	3.21174	0.00140465	0.0456212	-1.30578	TRUE	protein_coding	JOSD2
ENSG00000197421	-0.812907	-0.602561	-3.15602	0.00169623	0.0514087	-1.31108	FALSE	transcribed_unprocessed_pseudogene	GGT3P
ENSG00000126759	-0.325582	2.63177	-3.20335	0.00144536	0.0463827	-1.31347	TRUE	protein_coding	CFP
ENSG00000185989	0.331187	3.90592	3.23202	0.00131057	0.0441672	-1.31425	TRUE	protein_coding	RASA3
ENSG00000280477	0.331187	3.90592	3.23202	0.00131057	0.0441672	-1.31425	TRUE	protein_coding	RASA3
ENSG00000169862	-0.429388	6.21586	-3.25865	0.00119593	0.0423212	-1.32253	TRUE	protein_coding	CTNND2
ENSG00000091640	0.198881	5.20669	3.25102	0.00122777	0.0425116	-1.32908	TRUE	protein_coding	SPAG7
ENSG00000269964	-1.1158	-0.994076	-3.14641	0.00175181	0.0525196	-1.33077	FALSE	protein_coding	2004-05-01
ENSG00000239521	-0.304497	6.60312	-3.2564	0.00120521	0.0424008	-1.33737	TRUE	protein_coding	GATS
ENSG00000176386	0.187524	3.41181	3.20983	0.00141382	0.0457642	-1.34359	TRUE	protein_coding	CDC26
ENSG00000139211	-1.13519	3.70372	-3.19803	0.00147175	0.0469544	-1.34559	TRUE	protein_coding	AMIGO2
ENSG00000283812	0.897218	3.07096	3.21326	0.00139739	0.0455732	-1.34603	TRUE	protein_coding	GPR22
ENSG00000076770	0.513371	2.89313	3.20326	0.00144579	0.0463827	-1.35035	TRUE	protein_coding	MBNL3
ENSG00000118762	0.260803	5.16263	3.24408	0.00125744	0.0429688	-1.35091	TRUE	protein_coding	PKD2
ENSG00000149679	-0.245636	4.1477	-3.21518	0.00138828	0.0454475	-1.35098	TRUE	protein_coding	CABLES2
ENSG00000197702	-0.47194	6.42421	-3.25036	0.00123056	0.0425116	-1.352	TRUE	protein_coding	PARVA
ENSG00000275939	-0.608189	-1.31447	-3.13882	0.0017969	0.0533171	-1.35227	FALSE	misc_RNA
ENSG00000196876	-0.233922	5.69905	-3.24472	0.00125466	0.042925	-1.3549	TRUE	protein_coding	SCN8A
ENSG00000125970	0.200876	6.77751	3.24918	0.00123559	0.0426263	-1.36178	TRUE	protein_coding	RALY
ENSG00000231889	0.144872	3.96463	3.21251	0.00140096	0.0455732	-1.36787	TRUE	antisense_RNA	TRAF3IP2-AS1
ENSG00000006071	-0.857574	2.66704	-3.17869	0.00157145	0.0490499	-1.37497	TRUE	protein_coding	ABCC8
ENSG00000232186	-0.328002	0.368287	-3.15168	0.00172109	0.0519649	-1.37561	FALSE	processed_pseudogene
ENSG00000261259	-0.598145	-2.28693	-3.13254	0.00183504	0.054115	-1.37569	FALSE	transcribed_processed_pseudogene
ENSG00000241258	0.181341	5.91658	3.24226	0.00126533	0.0431365	-1.37754	TRUE	protein_coding	CRCP
ENSG00000265218	-0.36665	1.80303	-3.17124	0.00161148	0.0496407	-1.38055	TRUE	antisense_RNA
ENSG00000188211	0.637086	2.01691	3.18248	0.00155143	0.0486752	-1.38131	TRUE	protein_coding	NCR3LG1
ENSG00000265460	-0.432294	-2.39999	-3.13025	0.00184911	0.0543629	-1.38174	FALSE	transcribed_processed_pseudogene
ENSG00000211454	-0.296402	1.36076	-3.16519	0.00164468	0.0502952	-1.38434	FALSE	polymorphic_pseudogene	AKR7L
ENSG00000229052	-0.261716	-0.0282177	-3.14283	0.00177295	0.0530431	-1.38465	FALSE	transcribed_processed_pseudogene
ENSG00000239617	-0.423015	-1.18609	-3.12747	0.00186637	0.0546476	-1.3869	FALSE	processed_pseudogene
ENSG00000184178	0.299288	3.78552	3.20462	0.00143916	0.0463763	-1.38826	TRUE	protein_coding	SCFD2
ENSG00000176842	0.952633	0.0276836	3.15816	0.00168405	0.0512338	-1.3891	FALSE	protein_coding	IRX5
ENSG00000168769	0.188079	5.20522	3.23002	0.0013196	0.0443527	-1.39379	TRUE	protein_coding	TET2
ENSG00000143217	0.576116	0.983483	3.16527	0.00164425	0.0502952	-1.39526	FALSE	protein_coding	NECTIN4
ENSG00000088836	0.487397	-0.00696038	3.14969	0.00173262	0.0522156	-1.39526	FALSE	protein_coding	SLC4A11
ENSG00000174469	-0.711876	6.40626	-3.23456	0.00129923	0.0439803	-1.39601	TRUE	protein_coding	CNTNAP2
ENSG00000171790	-0.490783	2.68346	-3.17436	0.00159459	0.0494068	-1.39791	TRUE	protein_coding	SLFNL1
ENSG00000167840	0.325057	4.30783	3.2135	0.00139625	0.0455732	-1.39846	TRUE	protein_coding	ZNF232
ENSG00000083720	0.34541	5.11565	3.22809	0.00132836	0.0444382	-1.40104	TRUE	protein_coding	OXCT1
ENSG00000068878	0.192636	6.04793	3.23531	0.0012959	0.0439803	-1.40125	TRUE	protein_coding	PSME4
ENSG00000253372	-0.170494	1.47517	-3.16053	0.00167067	0.0509343	-1.40631	FALSE	sense_intronic
ENSG00000283504	-0.900861	0.0410965	-3.12779	0.00186434	0.0546476	-1.40857	FALSE	lincRNA
ENSG00000109790	0.348134	4.39689	3.21238	0.0014016	0.0455732	-1.40968	TRUE	protein_coding	KLHL5
ENSG00000165672	0.216242	6.07663	3.23195	0.00131088	0.0441672	-1.41222	TRUE	protein_coding	PRDX3
ENSG00000014164	-0.17788	4.56065	-3.20385	0.00144289	0.0463827	-1.41799	TRUE	protein_coding	ZC3H3
ENSG00000104213	0.55325	0.229089	3.14663	0.00175052	0.0525196	-1.41883	FALSE	protein_coding	PDGFRL
ENSG00000122012	1.02942	4.92764	3.22546	0.00134037	0.0445364	-1.42002	TRUE	protein_coding	SV2C
ENSG00000114902	0.206564	4.95301	3.21755	0.00137709	0.0451801	-1.4203	TRUE	protein_coding	SPCS1
ENSG00000136717	0.20801	7.29274	3.22953	0.00132183	0.0443527	-1.42066	TRUE	protein_coding	BIN1
ENSG00000251675	-0.448125	0.743319	-3.14014	0.00178898	0.0531608	-1.42376	FALSE	antisense_RNA
ENSG00000245552	-0.293329	0.972005	-3.1452	0.00175891	0.0526777	-1.4264	FALSE	antisense_RNA
ENSG00000065600	0.246933	3.96271	3.19392	0.00149243	0.0473673	-1.42996	TRUE	protein_coding	TMEM206
ENSG00000250654	-0.412518	0.978274	-3.14224	0.00177645	0.0530599	-1.43057	FALSE	transcribed_unprocessed_pseudogene
ENSG00000257242	0.446552	0.210538	3.14095	0.00178416	0.0531292	-1.43097	FALSE	processed_transcript	LINC01619
ENSG00000241472	0.225925	3.20718	3.17771	0.00157663	0.0491456	-1.43122	TRUE	processed_transcript	PTPRG-AS1
ENSG00000133401	0.382939	3.76856	3.19143	0.00150509	0.0476491	-1.43162	TRUE	protein_coding	PDZD2
ENSG00000276160	-0.811399	-1.65711	-3.10994	0.00197848	0.0567464	-1.43196	FALSE	unprocessed_pseudogene	GGTLC5P
ENSG00000273344	-0.185717	3.79965	-3.17985	0.00156528	0.0489524	-1.43961	TRUE	lincRNA	PAXIP1-AS1
ENSG00000224717	-0.173336	2.8384	-3.16355	0.0016538	0.0504733	-1.44431	FALSE	lincRNA
ENSG00000146197	0.405867	1.73421	3.15589	0.00169693	0.0514087	-1.44433	FALSE	protein_coding	SCUBE3
ENSG00000271819	-0.443051	-1.7951	-3.10445	0.0020148	0.0569803	-1.44614	FALSE	snRNA	RNU6-94P
ENSG00000110090	0.314953	5.73899	3.21724	0.00137854	0.0451801	-1.45352	TRUE	protein_coding	CPT1A
ENSG00000242428	0.537503	-0.877269	3.1144	0.00194936	0.0561916	-1.45632	FALSE	antisense_RNA	C3orf67-AS1
ENSG00000197217	0.164858	6.54189	3.21743	0.00137764	0.0451801	-1.45996	TRUE	protein_coding	ENTPD4
ENSG00000198744	0.598471	-1.13348	3.10972	0.0019799	0.0567464	-1.46113	FALSE	unprocessed_pseudogene	MTCO3P12
ENSG00000183979	0.463569	1.85802	3.15144	0.00172249	0.0519649	-1.46332	FALSE	protein_coding	NPB
ENSG00000226659	-0.45106	-1.36234	-3.09542	0.00207601	0.0574058	-1.47284	FALSE	antisense_RNA
ENSG00000198400	-1.273	7.00197	-3.20944	0.0014157	0.0457736	-1.47529	TRUE	protein_coding	NTRK1
ENSG00000164070	0.366434	4.89744	3.20052	0.00145933	0.0467007	-1.4763	TRUE	protein_coding	HSPA4L
ENSG00000258428	-0.199858	0.879983	-3.12778	0.0018644	0.0546476	-1.47679	FALSE	antisense_RNA
ENSG00000271265	-0.348001	0.14254	-3.1117	0.00196695	0.056559	-1.47894	FALSE	lincRNA
ENSG00000145087	-0.419047	4.28127	-3.17254	0.00160443	0.0495962	-1.48016	TRUE	protein_coding	STXBP5L
ENSG00000058056	0.207587	4.92532	3.19667	0.00147856	0.0471196	-1.48261	TRUE	protein_coding	USP13
ENSG00000161610	-1.10686	-1.1954	-3.0907	0.00210864	0.0579744	-1.48354	FALSE	protein_coding	HCRT
ENSG00000086159	0.546811	-0.50793	3.1092	0.0019833	0.0567464	-1.48796	FALSE	protein_coding	AQP6
ENSG00000251293	-0.333547	-1.91786	-3.08897	0.00212071	0.0581953	-1.48827	FALSE	lincRNA
ENSG00000155254	0.296132	5.3055	3.20053	0.0014593	0.0467007	-1.49214	TRUE	protein_coding	MARVELD1
ENSG00000261305	-0.635228	-1.83094	-3.08732	0.00213228	0.0584573	-1.49319	FALSE	sense_overlapping
ENSG00000067445	-0.196642	7.24322	-3.20406	0.0014419	0.0463827	-1.50091	TRUE	protein_coding	TRO
ENSG00000064225	0.328103	4.67692	3.18772	0.00152415	0.0479891	-1.50116	TRUE	protein_coding	ST3GAL6
ENSG00000174842	-0.201134	3.10793	-3.14767	0.00174441	0.0524067	-1.50132	FALSE	protein_coding	GLMN
ENSG00000099338	-0.395766	2.67151	-3.14001	0.00178978	0.0531608	-1.50196	FALSE	protein_coding	CATSPERG
ENSG00000197558	-0.776115	2.31383	-3.1321	0.00183769	0.0541377	-1.50243	FALSE	protein_coding	SSPO
ENSG00000183671	0.558536	-1.93844	3.0855	0.00214514	0.0586101	-1.50327	FALSE	protein_coding	GPR1
ENSG00000283448	0.558536	-1.93844	3.0855	0.00214514	0.0586101	-1.50327	FALSE	protein_coding	GPR1
ENSG00000086570	-0.466881	1.45788	-3.12308	0.00189387	0.0551728	-1.50608	FALSE	protein_coding	FAT2
ENSG00000274461	0.262442	2.19442	3.13755	0.00180456	0.0534895	-1.51069	FALSE	processed_transcript
ENSG00000173402	0.207333	6.12998	3.1996	0.00146394	0.0467568	-1.51243	TRUE	protein_coding	DAG1
ENSG00000234892	-0.900654	0.115062	-3.0915	0.00210306	0.0578849	-1.51379	FALSE	antisense_RNA
ENSG00000189195	-0.853151	1.00528	-3.10548	0.00200793	0.0569803	-1.51991	FALSE	protein_coding
ENSG00000281644	-0.341102	-0.138524	-3.09145	0.00210337	0.0578849	-1.5231	FALSE	antisense_RNA
ENSG00000142794	-0.450514	3.37045	-3.1408	0.00178504	0.0531292	-1.52468	FALSE	protein_coding	NBPF3
ENSG00000171552	0.173755	5.93431	3.19411	0.00149148	0.0473673	-1.52617	TRUE	protein_coding	BCL2L1
ENSG00000138685	0.341376	3.32254	3.14926	0.00173517	0.0522381	-1.52824	FALSE	protein_coding	FGF2
ENSG00000111796	-0.73698	0.435304	-3.09308	0.0020921	0.05774	-1.53015	FALSE	protein_coding	KLRB1
ENSG00000169919	0.173059	5.65093	3.19067	0.00150899	0.0476678	-1.53042	TRUE	protein_coding	GUSB
ENSG00000277087	-0.503524	-2.0663	-3.07188	0.00224356	0.0601362	-1.53563	FALSE	lincRNA
ENSG00000262966	-0.425632	-0.744909	-3.07479	0.00222217	0.0599528	-1.54309	FALSE	antisense_RNA
ENSG00000171314	0.247628	7.3135	3.18953	0.00151481	0.0477994	-1.54328	TRUE	protein_coding	PGAM1
ENSG00000127152	-0.731765	3.84546	-3.13721	0.00180661	0.0534926	-1.54714	FALSE	protein_coding	BCL11B
ENSG00000233427	0.37035	1.02193	3.11098	0.00197163	0.0566371	-1.55063	FALSE	antisense_RNA
ENSG00000089199	0.587182	9.83217	3.171	0.00161275	0.0496407	-1.55142	TRUE	protein_coding	CHGB
ENSG00000120437	0.296119	5.20611	3.1796	0.00156663	0.0489524	-1.55186	TRUE	protein_coding	ACAT2
ENSG00000189337	0.307684	4.8427	3.17205	0.00160705	0.049624	-1.55776	TRUE	protein_coding	KAZN
ENSG00000277141	-0.343525	-1.6978	-3.06344	0.00230659	0.0611999	-1.55791	FALSE	misc_RNA
ENSG00000255038	-0.333837	-0.583603	-3.07241	0.00223966	0.0600874	-1.55809	FALSE	antisense_RNA
ENSG00000120705	0.192471	6.31083	3.18431	0.00154185	0.0484405	-1.56063	TRUE	protein_coding	ETF1
ENSG00000167920	-0.320416	2.93299	-3.1219	0.00190129	0.0552772	-1.56712	FALSE	protein_coding	TMEM99
ENSG00000165359	-0.289554	4.79221	-3.15744	0.00168814	0.0513042	-1.56841	FALSE	protein_coding	INTS6L
ENSG00000085377	0.245572	5.46989	3.17436	0.00159457	0.0494068	-1.5764	TRUE	protein_coding	PREP
ENSG00000204653	0.566755	0.706843	3.09924	0.00204989	0.0572674	-1.5779	FALSE	protein_coding	ASPDH
ENSG00000138801	0.217422	5.71698	3.17543	0.00158882	0.0493785	-1.57944	TRUE	protein_coding	PAPSS1
ENSG00000168389	0.422082	1.69447	3.10811	0.0019905	0.0568395	-1.58438	FALSE	protein_coding	MFSD2A
ENSG00000006744	0.157205	5.89881	3.17431	0.00159487	0.0494068	-1.58572	TRUE	protein_coding	ELAC2
ENSG00000266535	-0.872835	-0.0596758	-3.06282	0.00231128	0.061268	-1.58805	FALSE	antisense_RNA
ENSG00000253880	-0.336194	-0.864872	-3.05746	0.00235219	0.0618408	-1.59006	FALSE	lincRNA
ENSG00000121579	0.176448	6.00867	3.17124	0.00161149	0.0496407	-1.59717	TRUE	protein_coding	NAA50
ENSG00000164051	0.246355	3.04448	3.11743	0.0019298	0.0559342	-1.6036	FALSE	protein_coding	CCDC51
ENSG00000151715	0.396827	0.455965	3.08379	0.00215728	0.0587517	-1.60589	FALSE	protein_coding	TMEM45B
ENSG00000157625	-0.167091	5.2839	-3.15694	0.00169097	0.0513359	-1.60705	FALSE	protein_coding	TAB3
ENSG00000103168	-0.201956	6.4546	-3.16848	0.00162651	0.0499577	-1.60737	TRUE	protein_coding	TAF1C
ENSG00000060718	0.892717	3.07079	3.1258	0.00187674	0.0548401	-1.60953	FALSE	protein_coding	COL11A1
ENSG00000275004	-0.330733	2.10252	-3.09695	0.00206548	0.0572674	-1.61054	FALSE	protein_coding	ZNF280B
ENSG00000277421	-0.330733	2.10252	-3.09695	0.00206548	0.0572674	-1.61054	FALSE	protein_coding	ZNF280B
ENSG00000160447	0.373224	2.30529	3.10539	0.00200854	0.0569803	-1.61269	FALSE	protein_coding	PKN3
ENSG00000073150	-0.372306	3.71493	-3.11715	0.00193164	0.0559342	-1.61366	FALSE	protein_coding	PANX2
ENSG00000249207	0.349928	1.83048	3.09882	0.00205276	0.0572674	-1.61437	FALSE	antisense_RNA
ENSG00000103375	-0.494942	-1.65464	-3.04042	0.00248684	0.0643832	-1.61939	FALSE	protein_coding	AQP8
ENSG00000267248	-0.274326	3.06579	-3.10542	0.00200834	0.0569803	-1.62185	FALSE	processed_transcript
ENSG00000232112	0.266733	5.45808	3.15889	0.00167992	0.0511623	-1.6234	FALSE	protein_coding	TMA7
ENSG00000240527	0.21945	0.213651	3.07093	0.00225053	0.0602671	-1.62385	FALSE	sense_intronic
ENSG00000255052	-0.392967	1.51479	-3.08293	0.00216339	0.0588627	-1.62745	FALSE	antisense_RNA	FAM66D
ENSG00000203805	0.70817	3.47681	3.12503	0.00188157	0.0549255	-1.62818	FALSE	protein_coding	PLPP4
ENSG00000233175	-0.337086	4.46003	-3.12747	0.00186636	0.0546476	-1.63196	FALSE	antisense_RNA
ENSG00000224090	-1.11719	-1.01857	-3.03479	0.00253288	0.0652614	-1.63533	FALSE	antisense_RNA
ENSG00000282814	-0.930471	3.39792	-3.09825	0.0020566	0.0572674	-1.63669	FALSE	processed_transcript
ENSG00000260249	-0.480326	0.684682	-3.06373	0.00230436	0.0611972	-1.6393	FALSE	antisense_RNA
ENSG00000136720	0.246785	5.48779	3.15334	0.00171155	0.0517429	-1.64061	FALSE	protein_coding	HS6ST1
ENSG00000272341	-0.475092	3.66587	-3.10501	0.00201109	0.0569803	-1.64273	FALSE	lincRNA
ENSG00000277969	0.270329	0.72286	3.07368	0.00223028	0.0600592	-1.64279	FALSE	lincRNA
ENSG00000282494	0.270329	0.72286	3.07368	0.00223028	0.0600592	-1.64279	FALSE	lincRNA
ENSG00000077092	0.339199	2.84956	3.10154	0.00203433	0.0571853	-1.64485	FALSE	protein_coding	RARB
ENSG00000121005	0.387323	2.7208	3.09908	0.00205099	0.0572674	-1.64779	FALSE	protein_coding	CRISPLD1
ENSG00000260095	-0.287703	-0.0594473	-3.04919	0.00241666	0.063076	-1.64849	FALSE	antisense_RNA
ENSG00000228141	-0.394532	-1.31309	-3.03152	0.00256	0.0657521	-1.64851	FALSE	transcribed_unitary_pseudogene
ENSG00000162065	-0.247051	6.24357	-3.15365	0.00170975	0.0517428	-1.64873	FALSE	protein_coding	TBC1D24
ENSG00000146054	0.431489	1.67207	3.08509	0.00214801	0.0586101	-1.65071	FALSE	protein_coding	TRIM7
ENSG00000151773	-0.153178	3.07113	-3.09673	0.00206703	0.0572674	-1.65142	FALSE	protein_coding	CCDC122
ENSG00000184185	0.650359	2.55185	3.09773	0.00206016	0.0572674	-1.65355	FALSE	protein_coding	KCNJ12
ENSG00000182132	0.782479	0.246194	3.06616	0.00228607	0.0608797	-1.6589	FALSE	protein_coding	KCNIP1
ENSG00000118495	-0.740304	4.97042	-3.12191	0.00190126	0.0552772	-1.66144	FALSE	protein_coding	PLAGL1
ENSG00000137814	0.158199	4.6875	3.13121	0.00184319	0.0542444	-1.66409	FALSE	protein_coding	HAUS2
ENSG00000120645	-0.55885	5.10738	-3.12608	0.00187499	0.0548401	-1.66905	FALSE	protein_coding	IQSEC3
ENSG00000115652	0.180755	4.87013	3.13358	0.00182867	0.0539824	-1.66942	FALSE	protein_coding	UXS1
ENSG00000073910	0.324295	6.09281	3.14812	0.00174177	0.0523819	-1.66947	FALSE	protein_coding	FRY
ENSG00000188039	-0.276353	0.00778344	-3.04275	0.00246803	0.0640689	-1.67047	FALSE	protein_coding	NWD1
ENSG00000205309	0.303357	3.83168	3.10921	0.00198323	0.0567464	-1.67753	FALSE	protein_coding	NT5M
ENSG00000161267	0.302852	3.46013	3.09984	0.00204584	0.0572674	-1.68073	FALSE	protein_coding	BDH1
ENSG00000104472	0.155855	3.6012	3.10029	0.0020428	0.0572674	-1.6811	FALSE	protein_coding	CHRAC1
ENSG00000136718	0.214738	5.28151	3.13622	0.00181262	0.0535633	-1.68375	FALSE	protein_coding	IMP4
ENSG00000118564	0.167666	5.93716	3.14178	0.00177917	0.0530643	-1.68502	FALSE	protein_coding	FBXL5
ENSG00000138760	0.173523	7.50978	3.14212	0.00177719	0.0530599	-1.6861	FALSE	protein_coding	SCARB2
ENSG00000155714	-0.303804	-2.18907	-3.01368	0.00271248	0.0683342	-1.68963	FALSE	protein_coding	PDZD9
ENSG00000284316	-0.303804	-2.18907	-3.01368	0.00271248	0.0683342	-1.68963	FALSE	protein_coding	PDZD9
ENSG00000216775	0.236693	4.03823	3.10834	0.00198899	0.0568395	-1.69092	FALSE	transcribed_unprocessed_pseudogene
ENSG00000198680	-0.339191	4.34884	-3.1044	0.00201518	0.0569803	-1.69242	FALSE	protein_coding	TUSC1
ENSG00000187994	0.225427	2.19474	3.07489	0.00222141	0.0599528	-1.69295	FALSE	protein_coding	RINL
ENSG00000282895	0.225427	2.19474	3.07489	0.00222141	0.0599528	-1.69295	FALSE	protein_coding	RINL
ENSG00000151893	0.152144	5.65487	3.13692	0.00180837	0.0534926	-1.69303	FALSE	protein_coding	CACUL1
ENSG00000141527	-0.308297	4.75534	-3.11426	0.00195027	0.0561916	-1.69425	FALSE	protein_coding	CARD14
ENSG00000273403	-0.438201	-0.284694	-3.02333	0.002629	0.0669222	-1.70265	FALSE	lincRNA
ENSG00000229809	-0.216609	4.3283	-3.10222	0.00202976	0.0571682	-1.70443	FALSE	protein_coding	ZNF688
ENSG00000215045	-0.554056	0.693181	-3.03871	0.00250073	0.0646849	-1.70605	FALSE	protein_coding	GRID2IP
ENSG00000168779	0.852498	3.70463	3.10498	0.00201131	0.0569803	-1.70983	FALSE	protein_coding	SHOX2
ENSG00000178055	-0.553103	-0.259079	-3.01876	0.00266824	0.0677418	-1.71258	FALSE	protein_coding	PRSS42
ENSG00000231741	-0.561515	-0.639251	-3.0131	0.0027176	0.0683342	-1.71319	FALSE	processed_pseudogene
ENSG00000137496	-0.258037	4.57375	-3.10311	0.0020238	0.057156	-1.71719	FALSE	protein_coding	IL18BP
ENSG00000179603	0.56295	4.93202	3.12371	0.00188987	0.055112	-1.7174	FALSE	protein_coding	GRM8
ENSG00000250979	0.725323	-2.24821	3.00474	0.002792	0.0696243	-1.71988	FALSE	unprocessed_pseudogene
ENSG00000163807	0.184454	4.78929	3.11486	0.00194638	0.0561916	-1.72047	FALSE	protein_coding	KIAA1143
ENSG00000281665	0.184454	4.78929	3.11486	0.00194638	0.0561916	-1.72047	FALSE	protein_coding	KIAA1143
ENSG00000157322	-0.445648	2.25991	-3.0589	0.00234116	0.0617296	-1.72278	FALSE	protein_coding	CLEC18A
ENSG00000258676	-0.714051	-2.20382	-2.9993	0.00284148	0.070624	-1.72865	FALSE	processed_transcript
ENSG00000175874	-0.793745	3.08222	-3.06239	0.00231452	0.0612975	-1.73212	FALSE	protein_coding	CREG2
ENSG00000067064	0.231748	5.2475	3.11937	0.00191737	0.0556887	-1.73316	FALSE	protein_coding	IDI1
ENSG00000163812	0.163466	4.3297	3.09826	0.00205657	0.0572674	-1.73769	FALSE	protein_coding	ZDHHC3
ENSG00000280674	0.163466	4.3297	3.09826	0.00205657	0.0572674	-1.73769	FALSE	protein_coding	ZDHHC3
ENSG00000229081	-0.715022	-2.34653	-2.99547	0.00287667	0.0706402	-1.73938	FALSE	antisense_RNA	LINC01165
ENSG00000080224	0.824663	0.645611	3.04499	0.00245005	0.0638319	-1.73947	FALSE	protein_coding	EPHA6
ENSG00000248362	-0.558956	-1.43271	-2.99567	0.0028749	0.0706402	-1.7403	FALSE	antisense_RNA
ENSG00000255819	-0.936121	-0.645029	-2.99888	0.00284527	0.070624	-1.74128	FALSE	protein_coding	KLRC4-KLRK1
ENSG00000158169	0.198635	4.51303	3.1016	0.00203396	0.0571853	-1.74278	FALSE	protein_coding	FANCC
ENSG00000256341	0.397051	2.10154	3.05784	0.00234925	0.0618199	-1.74366	FALSE	antisense_RNA
ENSG00000064270	-0.425482	1.00403	-3.03076	0.00256632	0.0658499	-1.75173	FALSE	protein_coding	ATP2C2
ENSG00000110200	0.228174	3.88791	3.08399	0.00215587	0.0587517	-1.75207	FALSE	protein_coding	ANAPC15
ENSG00000167632	0.2437	4.82828	3.10521	0.00200977	0.0569803	-1.75436	FALSE	protein_coding	TRAPPC9
ENSG00000283900	-0.4297	1.98973	-3.04417	0.00245661	0.0638874	-1.75573	FALSE	protein_coding
ENSG00000124802	0.239202	3.48625	3.07316	0.00223407	0.0600831	-1.75719	FALSE	protein_coding	EEF1E1
ENSG00000168374	0.228884	6.29601	3.11829	0.00192429	0.0558333	-1.76019	FALSE	protein_coding	ARF4
ENSG00000075213	-0.607993	3.86667	-3.06643	0.00228405	0.0608797	-1.76056	FALSE	protein_coding	SEMA3A
ENSG00000205502	-0.85188	2.34615	-3.04157	0.00247758	0.0642589	-1.76387	FALSE	protein_coding	C2CD4B
ENSG00000144362	0.266744	1.73862	3.04422	0.00245622	0.0638874	-1.76648	FALSE	protein_coding	PHOSPHO2
ENSG00000135912	0.184271	4.56474	3.09446	0.00208259	0.0575326	-1.76657	FALSE	protein_coding	TTLL4
ENSG00000112655	0.238887	6.30162	3.11589	0.00193975	0.0561127	-1.76746	FALSE	protein_coding	PTK7
ENSG00000178235	0.889493	3.37763	3.07876	0.00219332	0.0595086	-1.76806	FALSE	protein_coding	SLITRK1
ENSG00000104808	-0.599826	-0.883967	-2.98917	0.00293565	0.0713887	-1.76816	FALSE	protein_coding	DHDH
ENSG00000119688	-0.188372	6.16211	-3.11356	0.00195478	0.0562654	-1.76861	FALSE	protein_coding	ABCD4
ENSG00000277013	0.181056	2.69115	3.05395	0.00237936	0.0623847	-1.77096	FALSE	lincRNA
ENSG00000282740	-0.654292	0.22465	-3.00462	0.00279308	0.0696243	-1.77189	FALSE	lincRNA
ENSG00000076242	0.18921	5.36815	3.10684	0.00199892	0.0569803	-1.77426	FALSE	protein_coding	MLH1
ENSG00000168803	0.191944	3.38065	3.06429	0.00230015	0.0611692	-1.77448	FALSE	protein_coding	ADAL
ENSG00000277494	-0.671658	1.28235	-3.02352	0.00262735	0.0669222	-1.77614	FALSE	protein_coding	GPIHBP1
ENSG00000164307	-0.312643	5.01399	-3.0915	0.00210307	0.0578849	-1.77898	FALSE	protein_coding	ERAP1
ENSG00000178149	0.213986	4.40379	3.08512	0.00214784	0.0586101	-1.78448	FALSE	protein_coding	DALRD3
ENSG00000233450	0.559088	0.138295	3.01585	0.00269351	0.0681686	-1.78913	FALSE	protein_coding	KIFC1
ENSG00000237649	0.559088	0.138295	3.01585	0.00269351	0.0681686	-1.78913	FALSE	protein_coding	KIFC1
ENSG00000139597	-0.233435	5.33742	-3.09555	0.00207511	0.0574058	-1.79062	FALSE	protein_coding	N4BP2L1
ENSG00000233609	-0.484816	-2.18683	-2.97433	0.0030787	0.0733826	-1.79243	FALSE	transcribed_processed_pseudogene	RPL10P19
ENSG00000182195	0.28716	5.05542	3.09692	0.00206573	0.0572674	-1.79336	FALSE	protein_coding	LDOC1
ENSG00000169618	-0.946896	1.98595	-3.02467	0.00261756	0.0668672	-1.79427	FALSE	protein_coding	PROKR1
ENSG00000228090	-0.999497	-2.77855	-2.97437	0.00307833	0.0733826	-1.79464	FALSE	protein_coding	MPIG6B
ENSG00000115091	0.158645	6.81867	3.10567	0.00200668	0.0569803	-1.79889	FALSE	protein_coding	ACTR3
ENSG00000166535	-0.274115	-0.566268	-2.98562	0.00296931	0.0719879	-1.7995	FALSE	protein_coding	A2ML1
ENSG00000278052	-0.44968	-1.34074	-2.97451	0.00307702	0.0733826	-1.79951	FALSE	lincRNA
ENSG00000163961	0.19077	4.88883	3.08976	0.0021152	0.0580995	-1.80133	FALSE	protein_coding	RNF168
ENSG00000158089	0.65464	0.840428	3.02381	0.00262486	0.0669222	-1.8023	FALSE	protein_coding	GALNT14
ENSG00000115365	0.177486	7.09128	3.10288	0.00202536	0.057156	-1.80635	FALSE	protein_coding	LANCL1
ENSG00000132383	0.177486	6.39981	3.10242	0.00202842	0.0571682	-1.80792	FALSE	protein_coding	RPA1
ENSG00000131080	0.534594	2.94533	3.04944	0.00241472	0.063076	-1.8084	FALSE	protein_coding	EDA2R
ENSG00000272896	-0.340652	-0.874115	-2.97573	0.00306495	0.0733826	-1.81161	FALSE	protein_coding
ENSG00000154864	0.43296	3.93355	3.06841	0.00226928	0.0605568	-1.81239	FALSE	protein_coding	PIEZO2
ENSG00000005379	-0.297891	6.61629	-3.09992	0.00204527	0.0572674	-1.8142	FALSE	protein_coding	TSPOAP1
ENSG00000073711	-0.233018	4.10213	-3.05885	0.00234154	0.0617296	-1.81472	FALSE	protein_coding	PPP2R3A
ENSG00000243978	-0.426348	1.23186	-3.01147	0.00273192	0.0685739	-1.81725	FALSE	protein_coding	RTL9
ENSG00000167193	0.17908	6.25014	3.09801	0.0020583	0.0572674	-1.82008	FALSE	protein_coding	CRK
ENSG00000256453	-0.431829	1.31845	-3.01025	0.00274274	0.0687854	-1.82488	FALSE	protein_coding	DND1
ENSG00000168818	0.133343	4.64222	3.07545	0.00221733	0.0599528	-1.82523	FALSE	protein_coding	STX18
ENSG00000126775	-0.176435	5.16867	-3.08142	0.0021742	0.0591009	-1.82545	FALSE	protein_coding	ATG14
ENSG00000143507	0.343699	3.55497	3.05216	0.00239338	0.0625948	-1.82834	FALSE	protein_coding	DUSP10
ENSG00000188394	-0.51576	-2.06931	-2.9601	0.00322195	0.0753722	-1.82912	FALSE	protein_coding	GPR21
ENSG00000260944	0.472144	0.368899	3.00431	0.00279588	0.0696338	-1.8306	FALSE	antisense_RNA	FOXC2-AS1
ENSG00000112319	1.25493	3.74435	3.07044	0.00225416	0.0603082	-1.83711	FALSE	protein_coding	EYA4
ENSG00000235236	0.152238	2.9968	3.03461	0.00253433	0.0652614	-1.83882	FALSE	antisense_RNA
ENSG00000237276	-0.521695	-0.0340964	-2.97506	0.00307154	0.0733826	-1.84472	FALSE	transcribed_unprocessed_pseudogene	ANO7L1
ENSG00000205129	0.405469	-1.79275	2.95934	0.00322981	0.0754871	-1.84517	FALSE	protein_coding	C4orf47
ENSG00000164938	0.226248	5.26747	3.07927	0.00218963	0.0594642	-1.85294	FALSE	protein_coding	TP53INP1
ENSG00000173114	-0.420864	6.864	-3.08659	0.00213742	0.0585427	-1.85474	FALSE	protein_coding	LRRN3
ENSG00000143768	-0.939655	-0.809124	-2.95413	0.00328382	0.0759551	-1.85655	FALSE	protein_coding	LEFTY2
ENSG00000255332	-0.512264	-1.48729	-2.94592	0.00337068	0.0769706	-1.87094	FALSE	lincRNA
ENSG00000185338	-0.470727	1.06484	-2.98663	0.0029597	0.071913	-1.87727	FALSE	protein_coding	SOCS1
ENSG00000134698	-0.216924	5.77654	-3.07291	0.00223593	0.0600831	-1.878	FALSE	protein_coding	AGO4
ENSG00000272970	-0.405337	0.068981	-2.96609	0.00316093	0.0746336	-1.8793	FALSE	lincRNA
ENSG00000225855	0.150426	6.03327	3.07524	0.00221884	0.0599528	-1.88474	FALSE	antisense_RNA	RUSC1-AS1
ENSG00000273036	-0.945767	-0.523762	-2.94711	0.00335805	0.0768647	-1.88505	FALSE	transcribed_processed_pseudogene
ENSG00000272428	0.948765	-1.60111	2.95234	0.00330264	0.0762415	-1.88554	FALSE	lincRNA
ENSG00000188674	0.501594	0.275614	2.9821	0.003003	0.072416	-1.88796	FALSE	protein_coding	C2orf80
ENSG00000236947	-0.427151	-1.52794	-2.93953	0.00343976	0.0779922	-1.88809	FALSE	lincRNA
ENSG00000012660	0.19697	6.56883	3.07525	0.00221882	0.0599528	-1.88908	FALSE	protein_coding	ELOVL5
ENSG00000137288	0.192928	5.42745	3.06834	0.00226975	0.0605568	-1.89054	FALSE	protein_coding	UQCC2
ENSG00000138439	-0.207621	5.85569	-3.06943	0.00226167	0.060453	-1.89121	FALSE	protein_coding	FAM117B
ENSG00000224096	0.143474	1.63406	2.997	0.00286257	0.070624	-1.89328	FALSE	processed_transcript	HCG25
ENSG00000231037	0.143474	1.63406	2.997	0.00286257	0.070624	-1.89328	FALSE	processed_transcript	HCG25
ENSG00000232940	0.143474	1.63406	2.997	0.00286257	0.070624	-1.89328	FALSE	antisense_RNA	HCG25
ENSG00000233772	0.143474	1.63406	2.997	0.00286257	0.070624	-1.89328	FALSE	processed_transcript	HCG25
ENSG00000041515	0.826319	0.227962	2.98287	0.00299562	0.0722986	-1.89444	FALSE	protein_coding	MYO16
ENSG00000282848	0.826319	0.227962	2.98287	0.00299562	0.0722986	-1.89444	FALSE	protein_coding	MYO16
ENSG00000167550	0.312979	1.15068	2.99117	0.0029168	0.0711646	-1.89625	FALSE	protein_coding	RHEBL1
ENSG00000114650	0.189405	6.82569	3.07271	0.00223741	0.0600831	-1.89655	FALSE	protein_coding	SCAP
ENSG00000267612	0.208686	0.391351	2.97644	0.00305803	0.0733826	-1.89814	FALSE	lincRNA
ENSG00000155858	0.211877	4.95528	3.05828	0.00234591	0.0617884	-1.89865	FALSE	protein_coding	LSM11
ENSG00000148297	0.158395	4.00999	3.03495	0.00253158	0.0652614	-1.89957	FALSE	protein_coding	MED22
ENSG00000281022	0.158395	4.00999	3.03495	0.00253158	0.0652614	-1.89957	FALSE	protein_coding	MED22
ENSG00000188613	0.335978	3.66148	3.02867	0.0025838	0.0662393	-1.90243	FALSE	protein_coding	NANOS1
ENSG00000141582	-0.270888	5.78623	-3.06415	0.00230119	0.0611692	-1.90245	FALSE	protein_coding	CBX4
ENSG00000117407	-0.411536	2.20435	-2.99534	0.00287793	0.0706402	-1.90293	FALSE	protein_coding	ARTN
ENSG00000135447	-1.48615	1.14351	-2.96035	0.00321945	0.0753722	-1.90315	FALSE	protein_coding	PPP1R1A
ENSG00000256720	-0.504297	-1.78411	-2.93026	0.00354226	0.0790119	-1.90767	FALSE	processed_pseudogene	BTG1P1
ENSG00000105672	0.340652	-0.521415	2.95588	0.00326559	0.075823	-1.90804	FALSE	protein_coding	ETV2
ENSG00000270964	-0.140938	1.85293	-2.99067	0.0029215	0.0711646	-1.91099	FALSE	lincRNA
ENSG00000237640	-0.446652	-0.0903502	-2.95073	0.00331955	0.0764283	-1.91175	FALSE	antisense_RNA
ENSG00000157020	0.190527	5.6144	3.06205	0.00231709	0.0613093	-1.91521	FALSE	protein_coding	SEC13
ENSG00000170382	0.485919	4.28887	3.04288	0.00246702	0.0640689	-1.91522	FALSE	protein_coding	LRRN2
ENSG00000251239	-0.956785	-1.67993	-2.9251	0.00360055	0.0796956	-1.91899	FALSE	antisense_RNA
ENSG00000271335	-0.161759	3.07601	-3.00302	0.00280759	0.0698651	-1.92147	FALSE	antisense_RNA
ENSG00000148204	-0.695884	1.00757	-2.96584	0.00316353	0.0746336	-1.92186	FALSE	protein_coding	CRB2
ENSG00000128596	-0.288178	6.12135	-3.06066	0.00232769	0.0615333	-1.92248	FALSE	protein_coding	CCDC136
ENSG00000123901	0.488758	1.86042	2.99183	0.00291057	0.0710786	-1.92573	FALSE	protein_coding	GPR83
ENSG00000220848	-0.246644	0.217483	-2.95466	0.00327835	0.0759551	-1.9272	FALSE	processed_pseudogene	RPS18P9
ENSG00000253406	-0.478296	1.52249	-2.97607	0.00306167	0.0733826	-1.92768	FALSE	antisense_RNA
ENSG00000083099	0.148424	5.45637	3.05494	0.00237165	0.0622959	-1.92973	FALSE	protein_coding	LYRM2
ENSG00000101361	-0.247785	7.9015	-3.05931	0.00233803	0.0617296	-1.93185	FALSE	protein_coding	NOP56
ENSG00000181908	-0.353099	0.56063	-2.95826	0.00324093	0.0756592	-1.93294	FALSE	lincRNA
ENSG00000267251	0.247509	1.89111	2.98621	0.0029637	0.0719495	-1.93588	FALSE	antisense_RNA
ENSG00000147206	-0.766603	-0.373897	-2.93108	0.00353314	0.0789306	-1.93821	FALSE	protein_coding	NXF3
ENSG00000087008	0.188546	3.37164	3.00684	0.00277315	0.0692757	-1.93916	FALSE	protein_coding	ACOX3
ENSG00000232987	-0.560667	-0.952552	-2.92423	0.0036104	0.0798519	-1.94027	FALSE	lincRNA	LINC01219
ENSG00000248265	-0.277151	2.41576	-2.98552	0.00297027	0.0719879	-1.94178	FALSE	lincRNA
ENSG00000166736	1.02363	1.29214	2.98306	0.00299383	0.0722986	-1.94398	FALSE	protein_coding	HTR3A
ENSG00000235545	-0.305357	-0.324929	-2.93631	0.00347506	0.0783002	-1.944	FALSE	antisense_RNA
ENSG00000156136	0.160556	4.90205	3.04069	0.00248472	0.0643832	-1.9446	FALSE	protein_coding	DCK
ENSG00000164096	0.173937	5.74458	3.05264	0.00238958	0.0625948	-1.94592	FALSE	protein_coding	C4orf3
ENSG00000284299	0.56574	-0.26792	2.95065	0.00332044	0.0764283	-1.94722	FALSE	protein_coding
ENSG00000172543	-0.624664	1.28974	-2.96261	0.00319632	0.0750227	-1.94809	FALSE	protein_coding	CTSW
ENSG00000122378	0.232032	6.22052	3.05411	0.00237817	0.0623847	-1.94975	FALSE	protein_coding	FAM213A
ENSG00000275932	0.251462	2.77958	2.99222	0.00290694	0.07105	-1.9534	FALSE	protein_coding	DUSP14
ENSG00000187166	-0.726846	-1.69297	-2.91171	0.00375578	0.0815297	-1.95428	FALSE	protein_coding	H1FNT
ENSG00000198176	0.169411	6.2643	3.05209	0.00239389	0.0625948	-1.95564	FALSE	protein_coding	TFDP1
ENSG00000157335	-0.535996	0.989374	-2.9534	0.0032915	0.0760659	-1.96151	FALSE	protein_coding	CLEC18C
ENSG00000186638	0.446388	2.11801	2.98158	0.00300803	0.0724766	-1.963	FALSE	protein_coding	KIF24
ENSG00000272849	-0.332272	3.5145	-2.99296	0.00290001	0.0710011	-1.9642	FALSE	lincRNA
ENSG00000253474	-0.297073	-1.72984	-2.90943	0.00378286	0.0820245	-1.96454	FALSE	lincRNA
ENSG00000273975	-0.242482	-0.8719	-2.91838	0.00367768	0.0805276	-1.96778	FALSE	misc_RNA
ENSG00000267707	-0.329633	3.78192	-2.99567	0.00287482	0.0706402	-1.97123	FALSE	antisense_RNA
ENSG00000075785	0.155047	7.33858	3.04617	0.00244068	0.0636453	-1.97238	FALSE	protein_coding	RAB7A
ENSG00000267522	-0.43376	-1.12675	-2.90884	0.00378979	0.0820581	-1.97764	FALSE	lincRNA	LINC01864
ENSG00000270903	-0.399068	-0.19288	-2.92233	0.00363216	0.0799047	-1.9836	FALSE	processed_pseudogene	HNRNPA3P9
ENSG00000144645	-0.402921	3.93275	-2.99303	0.00289938	0.0710011	-1.98485	FALSE	protein_coding	OSBPL10
ENSG00000242539	0.259678	3.58249	2.99659	0.00286632	0.0706402	-1.98519	FALSE	antisense_RNA
ENSG00000162670	-1.65894	-0.133836	-2.90533	0.00383187	0.0823439	-1.98668	FALSE	protein_coding	BRINP3
ENSG00000140932	-0.39626	-1.45434	-2.90219	0.00386984	0.0824299	-1.98719	FALSE	protein_coding	CMTM2
ENSG00000232229	-0.666848	2.95283	-2.97234	0.00309846	0.0737924	-1.98791	FALSE	lincRNA	LINC00865
ENSG00000167912	0.343316	2.7384	2.97977	0.0030256	0.0727341	-1.99036	FALSE	antisense_RNA
ENSG00000163832	0.203161	4.46599	3.01573	0.00269451	0.0681686	-1.99047	FALSE	protein_coding	ELP6
ENSG00000281976	-1.0596	-0.626859	-2.90364	0.00385229	0.0823439	-1.99109	FALSE	transcribed_unprocessed_pseudogene	ADAMTS7P1
ENSG00000169855	-0.417698	5.89244	-3.03366	0.00254225	0.0654069	-1.99116	FALSE	protein_coding	ROBO1
ENSG00000241469	-0.160821	1.04677	-2.94822	0.00334613	0.0767137	-1.9948	FALSE	lincRNA	LINC00635
ENSG00000173809	-0.666435	1.31701	-2.94428	0.00338828	0.077241	-1.99872	FALSE	protein_coding	TDRD12
ENSG00000091542	0.165844	6.32871	3.03711	0.00251385	0.0649658	-1.99991	FALSE	protein_coding	ALKBH5
ENSG00000245694	0.361415	3.85297	2.99885	0.00284559	0.070624	-2.00364	FALSE	lincRNA	CRNDE
ENSG00000204899	0.231995	4.89713	3.02049	0.00265327	0.0674806	-2.00602	FALSE	protein_coding	MZT1
ENSG00000155636	-0.126722	3.69229	-2.98481	0.00297701	0.0720907	-2.00615	FALSE	protein_coding	RBM45
ENSG00000067225	0.241283	8.62469	3.02819	0.00258786	0.0662845	-2.0073	FALSE	protein_coding	PKM
ENSG00000185668	-0.825731	0.419486	-2.91929	0.00366719	0.0804605	-2.00759	FALSE	protein_coding	POU3F1
ENSG00000265916	-0.451681	-0.702615	-2.9028	0.00386239	0.0824165	-2.00876	FALSE	processed_pseudogene
ENSG00000173085	0.238175	2.35579	2.9652	0.00317001	0.0746336	-2.01176	FALSE	protein_coding	COQ2
ENSG00000083312	0.246854	7.31051	3.03149	0.00256023	0.0657521	-2.01488	FALSE	protein_coding	TNPO1
ENSG00000283608	-0.18818	0.399609	-2.92659	0.00358365	0.0794588	-2.01718	FALSE	lincRNA
ENSG00000177302	0.163834	4.87833	3.01341	0.00271485	0.0683342	-2.02247	FALSE	protein_coding	TOP3A
ENSG00000284238	0.163834	4.87833	3.01341	0.00271485	0.0683342	-2.02247	FALSE	protein_coding	TOP3A
ENSG00000064961	0.298235	4.49417	3.00671	0.0027743	0.0692757	-2.02358	FALSE	protein_coding	HMG20B
ENSG00000225282	-0.608548	-2.53237	-2.88275	0.00411263	0.0855173	-2.0254	FALSE	processed_pseudogene
ENSG00000281900	-0.608548	-2.53237	-2.88275	0.00411263	0.0855173	-2.0254	FALSE	processed_pseudogene
ENSG00000049167	0.182631	3.55325	2.9797	0.00302628	0.0727341	-2.0273	FALSE	protein_coding	ERCC8
ENSG00000014824	0.188175	6.31601	3.02659	0.00260133	0.0665704	-2.03056	FALSE	protein_coding	SLC30A9
ENSG00000270090	-0.344603	0.96445	-2.93058	0.00353865	0.0789924	-2.03214	FALSE	lincRNA
ENSG00000116237	0.200847	6.05967	3.02495	0.00261519	0.0668659	-2.03291	FALSE	protein_coding	ICMT
ENSG00000165688	0.147343	5.4913	3.01956	0.00266131	0.0676255	-2.03408	FALSE	protein_coding	PMPCA
ENSG00000270433	-0.245028	-0.344219	-2.90271	0.00386349	0.0824165	-2.03475	FALSE	transcribed_unprocessed_pseudogene
ENSG00000125384	0.522456	0.881166	2.94	0.00343472	0.0779922	-2.03524	FALSE	protein_coding	PTGER2
ENSG00000121988	0.237979	3.12581	2.96858	0.00313586	0.0743761	-2.03643	FALSE	protein_coding	ZRANB3
ENSG00000138674	0.1277	7.13545	3.02375	0.00262542	0.0669222	-2.03901	FALSE	protein_coding	SEC31A
ENSG00000244380	0.220492	5.17054	3.01366	0.00271264	0.0683342	-2.04007	FALSE	antisense_RNA
ENSG00000274964	0.333767	0.0143382	2.91892	0.00367137	0.0804605	-2.04018	FALSE	sense_intronic
ENSG00000269843	-0.271784	-0.525874	-2.89508	0.00395707	0.0836088	-2.04441	FALSE	lincRNA
ENSG00000261832	-0.295815	1.02672	-2.9275	0.00357334	0.0793981	-2.04531	FALSE	protein_coding
ENSG00000260729	-0.352563	3.63436	-2.96546	0.00316733	0.0746336	-2.04745	FALSE	protein_coding
ENSG00000272934	-0.758362	0.0203747	-2.89734	0.00392919	0.0831628	-2.04812	FALSE	processed_transcript
ENSG00000133794	-0.333124	3.06644	-2.95566	0.00326785	0.075823	-2.04901	FALSE	protein_coding	ARNTL
ENSG00000125871	0.21322	4.37054	2.99312	0.00289852	0.0710011	-2.04907	FALSE	protein_coding	MGME1
ENSG00000133116	0.440713	0.792596	2.93166	0.00352664	0.0788464	-2.05031	FALSE	protein_coding	KL
ENSG00000108515	0.322222	3.30936	2.96793	0.00314244	0.0743805	-2.05239	FALSE	protein_coding	ENO3
ENSG00000157014	0.169237	6.03848	3.0172	0.00268178	0.0680257	-2.05479	FALSE	protein_coding	TATDN2
ENSG00000164022	0.186982	4.66807	2.99783	0.00285495	0.070624	-2.05505	FALSE	protein_coding	AIMP1
ENSG00000083857	0.461862	5.11038	3.00945	0.00274984	0.0689037	-2.058	FALSE	protein_coding	FAT1
ENSG00000213171	0.640855	-0.37191	2.90859	0.00379279	0.0820613	-2.05814	FALSE	protein_coding	LINGO4
ENSG00000114541	0.388775	4.0199	2.98449	0.00298007	0.0721041	-2.05858	FALSE	protein_coding	FRMD4B
ENSG00000164442	0.484857	5.32681	3.01174	0.00272959	0.0685739	-2.05967	FALSE	protein_coding	CITED2
ENSG00000139725	-0.274455	4.83451	-2.99077	0.00292056	0.0711646	-2.06106	FALSE	protein_coding	RHOF
ENSG00000138303	0.152097	4.47614	2.98995	0.00292823	0.0712685	-2.06211	FALSE	protein_coding	ASCC1
ENSG00000189221	-0.501287	8.48123	-3.01309	0.00271763	0.0683342	-2.06225	FALSE	protein_coding	MAOA
ENSG00000120055	-0.228869	2.18458	-2.93968	0.00343815	0.0779922	-2.06282	FALSE	protein_coding	C10orf95
ENSG00000170927	-0.81759	1.377	-2.91917	0.00366854	0.0804605	-2.06352	FALSE	protein_coding	PKHD1
ENSG00000229931	-0.429906	1.47084	-2.92558	0.00359503	0.0796345	-2.06662	FALSE	antisense_RNA
ENSG00000231871	0.179146	3.65246	2.96638	0.00315801	0.0746336	-2.07117	FALSE	antisense_RNA	IPO9-AS1
ENSG00000062096	-0.673251	2.52559	-2.93487	0.00349099	0.0784945	-2.07518	FALSE	protein_coding	ARSF
ENSG00000164151	0.157888	5.69389	3.0068	0.00277349	0.0692757	-2.0776	FALSE	protein_coding	ICE1
ENSG00000180992	0.250984	4.05629	2.97436	0.00307843	0.0733826	-2.08192	FALSE	protein_coding	MRPL14
ENSG00000140600	-1.26912	1.38738	-2.90555	0.00382927	0.0823439	-2.08248	FALSE	protein_coding	SH3GL3
ENSG00000255319	-0.253045	-0.792608	-2.87479	0.00421598	0.0865749	-2.08492	FALSE	transcribed_unprocessed_pseudogene	ENPP7P8
ENSG00000183340	0.21516	3.40154	2.95633	0.00326095	0.075823	-2.08539	FALSE	protein_coding	JRKL
ENSG00000171914	-0.49267	7.27411	-3.00757	0.00276664	0.0692645	-2.08668	FALSE	protein_coding	TLN2
ENSG00000257557	-0.173093	2.75072	-2.93828	0.00345342	0.0780628	-2.0896	FALSE	antisense_RNA	PPP1R12A-AS1
ENSG00000236341	-0.358469	-0.60034	-2.87491	0.00421443	0.0865749	-2.08987	FALSE	antisense_RNA
ENSG00000254138	-0.648161	-0.268312	-2.87656	0.00419282	0.0865654	-2.09087	FALSE	antisense_RNA
ENSG00000065615	0.138666	5.24185	2.99594	0.00287237	0.0706402	-2.09143	FALSE	protein_coding	CYB5R4
ENSG00000115170	0.220036	4.05311	2.97013	0.00312044	0.0741323	-2.09166	FALSE	protein_coding	ACVR1
ENSG00000237187	0.428224	2.99866	2.94908	0.00333701	0.0766263	-2.09241	FALSE	antisense_RNA	NR2F1-AS1
ENSG00000255348	0.216688	1.32021	2.92058	0.00365227	0.0802859	-2.09616	FALSE	antisense_RNA
ENSG00000122574	-0.633481	3.39053	-2.93995	0.00343519	0.0779922	-2.09678	FALSE	protein_coding	WIPF3
ENSG00000197847	-0.236696	2.72133	-2.93428	0.00349748	0.0784945	-2.09761	FALSE	transcribed_unitary_pseudogene	SLC22A20
ENSG00000258507	-0.801901	-0.646449	-2.8645	0.00435299	0.0880995	-2.09966	FALSE	sense_intronic
ENSG00000023228	0.141024	5.6388	2.99812	0.0028523	0.070624	-2.10063	FALSE	protein_coding	NDUFS1
ENSG00000283447	0.141024	5.6388	2.99812	0.0028523	0.070624	-2.10063	FALSE	protein_coding	NDUFS1
ENSG00000124251	0.203022	0.525488	2.90511	0.00383452	0.0823439	-2.10106	FALSE	protein_coding	TP53TG5
ENSG00000234567	0.855306	-1.98591	2.86307	0.0043724	0.0882467	-2.10237	FALSE	antisense_RNA
ENSG00000101203	-1.00602	1.5395	-2.9048	0.00383819	0.0823439	-2.10317	FALSE	protein_coding	COL20A1
ENSG00000187017	0.476098	0.202969	2.90081	0.00388659	0.0826035	-2.10652	FALSE	protein_coding	ESPN
ENSG00000120093	-0.525382	3.3717	-2.93684	0.00346924	0.0782685	-2.10849	FALSE	protein_coding	HOXB3
ENSG00000264014	0.381479	-0.942251	2.87263	0.0042444	0.0868791	-2.10861	FALSE	miRNA	MIR4253
ENSG00000267192	0.205527	-0.82176	2.86986	0.00428114	0.0873214	-2.11473	FALSE	antisense_RNA
ENSG00000106125	0.268822	2.71904	2.93249	0.00351739	0.0787617	-2.11875	FALSE	protein_coding	MINDY4
ENSG00000062524	0.639081	0.582239	2.90463	0.00384032	0.0823439	-2.12107	FALSE	protein_coding	LTK
ENSG00000275389	-0.184379	1.06414	-2.9014	0.00387945	0.0825126	-2.12307	FALSE	lincRNA
ENSG00000254008	-0.277492	-1.12168	-2.85454	0.00448956	0.0893768	-2.12308	FALSE	antisense_RNA	LINC00051
ENSG00000274362	-0.562921	0.206165	-2.87631	0.00419606	0.0865654	-2.12343	FALSE	lincRNA
ENSG00000128564	0.872454	3.70379	2.96255	0.00319694	0.0750227	-2.12467	FALSE	protein_coding	VGF
ENSG00000274340	-0.398028	-1.41459	-2.84728	0.00459159	0.0903833	-2.12854	FALSE	lincRNA
ENSG00000197279	0.244469	-0.208795	2.87921	0.00415826	0.0862794	-2.12888	FALSE	protein_coding	ZNF165
ENSG00000205978	-0.253679	6.75099	-2.99244	0.00290493	0.07105	-2.12973	FALSE	protein_coding	NYNRIN
ENSG00000283998	-1.47524	1.77714	-2.89118	0.00400572	0.0842662	-2.12997	FALSE	miRNA	MIR492
ENSG00000184363	-0.688668	-1.97827	-2.83924	0.00470693	0.0918489	-2.13433	FALSE	protein_coding	PKP3
ENSG00000225807	-0.203074	1.45743	-2.90346	0.00385438	0.0823439	-2.13471	FALSE	lincRNA
ENSG00000126500	0.391792	4.49123	2.96818	0.00313991	0.0743805	-2.13828	FALSE	protein_coding	FLRT1
ENSG00000119977	0.168631	4.3742	2.96007	0.00322228	0.0753722	-2.141	FALSE	protein_coding	TCTN3
ENSG00000163623	1.48193	1.22904	2.91602	0.00370514	0.080832	-2.14112	FALSE	protein_coding	NKX6-1
ENSG00000273381	-0.157515	1.81189	-2.90684	0.00381373	0.0822061	-2.14131	FALSE	lincRNA
ENSG00000128322	-0.687672	-1.49294	-2.83902	0.00471017	0.0918499	-2.14163	FALSE	protein_coding	IGLL1
ENSG00000212498	-0.297134	3.17382	-2.92311	0.00362319	0.0798519	-2.1454	FALSE	snoRNA	SNORD86
ENSG00000256269	0.247993	2.77546	2.92306	0.00362377	0.0798519	-2.1469	FALSE	protein_coding	HMBS
ENSG00000281702	0.247993	2.77546	2.92306	0.00362377	0.0798519	-2.1469	FALSE	protein_coding	HMBS
ENSG00000257000	-0.15984	3.74119	-2.93481	0.00349167	0.0784945	-2.14826	FALSE	antisense_RNA
ENSG00000137474	-0.424723	4.5587	-2.94823	0.00334613	0.0767137	-2.15224	FALSE	protein_coding	MYO7A
ENSG00000243627	-0.422407	-2.06707	-2.83179	0.00481622	0.0927267	-2.15394	FALSE	protein_coding
ENSG00000278961	-0.422407	-2.06707	-2.83179	0.00481622	0.0927267	-2.15394	FALSE	protein_coding
ENSG00000160183	-0.591288	-0.247964	-2.85343	0.004505	0.0894455	-2.15469	FALSE	protein_coding	TMPRSS3
ENSG00000228415	-0.490639	-1.94255	-2.83123	0.00482445	0.0927929	-2.15613	FALSE	processed_pseudogene	PTMAP1
ENSG00000226440	-0.408156	-0.502177	-2.84956	0.00455937	0.090128	-2.1584	FALSE	antisense_RNA
ENSG00000163531	0.255449	6.93078	2.98069	0.00301663	0.0726233	-2.1636	FALSE	protein_coding	NFASC
ENSG00000145248	0.350674	5.39456	2.97512	0.00307095	0.0733826	-2.16382	FALSE	protein_coding	SLC10A4
ENSG00000245648	-0.685102	3.26328	-2.9121	0.00375114	0.0815273	-2.16662	FALSE	antisense_RNA
ENSG00000230148	-0.640432	2.72026	-2.90474	0.00383897	0.0823439	-2.16725	FALSE	antisense_RNA	HOXB-AS1
ENSG00000135248	-0.602005	-2.21747	-2.82544	0.00491116	0.0936338	-2.16727	FALSE	protein_coding	FAM71F1
ENSG00000004848	-1.40064	-1.09125	-2.82627	0.00489858	0.0935104	-2.17046	FALSE	protein_coding	ARX
ENSG00000178127	0.203396	4.99643	2.96466	0.00317546	0.0747011	-2.17075	FALSE	protein_coding	NDUFV2
ENSG00000142507	0.217224	5.70845	2.97452	0.00307689	0.0733826	-2.17179	FALSE	protein_coding	PSMB6
ENSG00000133216	0.305478	5.11222	2.9678	0.00314378	0.0743805	-2.1721	FALSE	protein_coding	EPHB2
ENSG00000237655	0.274823	1.32964	2.89249	0.00398926	0.0840425	-2.1749	FALSE	antisense_RNA
ENSG00000274386	-0.217439	1.53738	-2.88937	0.00402844	0.0845821	-2.17605	FALSE	protein_coding	TMEM269
ENSG00000112294	0.333923	4.657	2.95684	0.00325567	0.075823	-2.17888	FALSE	protein_coding	ALDH5A1
ENSG00000175573	-0.18607	4.66678	-2.94628	0.00336692	0.0769456	-2.18067	FALSE	protein_coding	C11orf68
ENSG00000272871	-0.355505	2.21103	-2.89581	0.00394804	0.0834789	-2.18069	FALSE	lincRNA
ENSG00000267281	-0.297005	2.80061	-2.90455	0.00384128	0.0823439	-2.18085	FALSE	protein_coding
ENSG00000153930	-0.956376	2.04296	-2.88541	0.00407858	0.0851161	-2.18227	FALSE	protein_coding	ANKFN1
ENSG00000196972	-0.512407	2.23069	-2.89217	0.00399334	0.0840671	-2.18654	FALSE	protein_coding	SMIM10L2B
ENSG00000259781	0.23214	5.92585	2.97064	0.00311528	0.0741001	-2.18764	FALSE	processed_pseudogene	HMGB1P6
ENSG00000110076	-0.310204	8.00625	-2.97052	0.00311651	0.0741001	-2.18835	FALSE	protein_coding	NRXN2
ENSG00000197885	0.206663	3.56777	2.92302	0.00362422	0.0798519	-2.18851	FALSE	protein_coding	NKIRAS1
ENSG00000129235	0.227319	3.94857	2.93306	0.00351097	0.0786791	-2.18854	FALSE	protein_coding	TXNDC17
ENSG00000111644	-0.362715	3.22937	-2.90721	0.00380924	0.0821707	-2.18931	FALSE	protein_coding	ACRBP
ENSG00000164087	0.415435	2.65921	2.90787	0.00380143	0.082125	-2.18944	FALSE	protein_coding	POC1A
ENSG00000136868	0.266164	5.87463	2.96986	0.00312312	0.0741348	-2.18946	FALSE	protein_coding	SLC31A1
ENSG00000129749	-0.277312	1.21568	-2.87806	0.00417319	0.0863554	-2.18982	FALSE	protein_coding	CHRNA10
ENSG00000271553	-0.390406	1.96963	-2.88786	0.00404743	0.0846953	-2.19182	FALSE	lincRNA
ENSG00000136367	-0.331604	6.06997	-2.96541	0.00316786	0.0746336	-2.19575	FALSE	protein_coding	ZFHX2
ENSG00000143190	-0.178349	5.91413	-2.96395	0.00318266	0.0748094	-2.19907	FALSE	protein_coding	POU2F1
ENSG00000224418	-0.355961	-1.26706	-2.82115	0.00497624	0.0939786	-2.2009	FALSE	antisense_RNA	STK24-AS1
ENSG00000063180	-0.313682	4.70662	-2.93669	0.00347094	0.0782685	-2.20267	FALSE	protein_coding	CA11
ENSG00000123975	0.480376	3.54257	2.92262	0.00362887	0.0798933	-2.20313	FALSE	protein_coding	CKS2
ENSG00000163827	-0.469039	3.18305	-2.90021	0.003894	0.0827001	-2.20318	FALSE	protein_coding	LRRC2
ENSG00000207217	-0.385439	-0.973078	-2.82395	0.00493365	0.093736	-2.20336	FALSE	snoRNA	SNORA80D
ENSG00000150995	0.342093	4.19552	2.93466	0.0034933	0.0784945	-2.21027	FALSE	protein_coding	ITPR1
ENSG00000148110	0.146322	5.26964	2.95448	0.00328021	0.0759551	-2.21148	FALSE	protein_coding	MFSD14B
ENSG00000103942	0.241914	4.47956	2.93887	0.00344698	0.0780628	-2.21218	FALSE	protein_coding	HOMER2
ENSG00000270670	-0.899907	1.42893	-2.86406	0.004359	0.0880995	-2.21322	FALSE	processed_pseudogene	MARK2P16
ENSG00000258964	0.243235	3.06005	2.90372	0.00385127	0.0823439	-2.21387	FALSE	processed_transcript
ENSG00000177234	0.772377	3.1711	2.91447	0.0037233	0.0810442	-2.21563	FALSE	lincRNA	LINC01561
ENSG00000241978	0.321769	5.42216	2.95686	0.00325539	0.075823	-2.21611	FALSE	protein_coding	AKAP2
ENSG00000255408	0.496635	3.45071	2.91511	0.00371582	0.0809425	-2.21748	FALSE	protein_coding	PCDHA3
ENSG00000114302	0.177176	5.72362	2.95812	0.00324242	0.0756592	-2.21819	FALSE	protein_coding	PRKAR2A
ENSG00000214706	0.224727	4.39716	2.93405	0.00350001	0.0784945	-2.21929	FALSE	protein_coding	IFRD2
ENSG00000196562	0.425921	6.42171	2.96106	0.00321209	0.075317	-2.22005	FALSE	protein_coding	SULF2
ENSG00000249993	-0.40705	-1.99501	-2.80338	0.00525428	0.0970892	-2.2249	FALSE	antisense_RNA	BFSP2-AS1
ENSG00000267231	-0.504958	-1.05453	-2.81291	0.00510341	0.0953905	-2.22501	FALSE	lincRNA
ENSG00000249715	-0.303163	1.00065	-2.85964	0.00441925	0.0887789	-2.22732	FALSE	protein_coding	FER1L5
ENSG00000261251	-0.272359	-0.324067	-2.82938	0.00485203	0.0930436	-2.22748	FALSE	antisense_RNA
ENSG00000018236	-0.551814	8.12046	-2.95662	0.00325789	0.075823	-2.22852	FALSE	protein_coding	CNTN1
ENSG00000118473	-0.313568	6.435	-2.95602	0.00326415	0.075823	-2.23041	FALSE	protein_coding	SGIP1
ENSG00000186369	0.536086	-0.927001	2.82876	0.00486123	0.0931581	-2.2314	FALSE	transcribed_unitary_pseudogene	LINC00643
ENSG00000223699	-0.681184	-1.73768	-2.80122	0.0052891	0.0971724	-2.23144	FALSE	protein_coding	COL11A2
ENSG00000254715	-1.20193	-1.34709	-2.80073	0.00529692	0.0972429	-2.23242	FALSE	unprocessed_pseudogene	OR7E154P
ENSG00000248322	-0.560195	-1.09848	-2.80844	0.00517381	0.096207	-2.23274	FALSE	sense_overlapping
ENSG00000182952	0.156304	5.17385	2.94416	0.00338957	0.077241	-2.2364	FALSE	protein_coding	HMGN4
ENSG00000108848	-0.19859	9.48274	-2.94383	0.00339318	0.077241	-2.23868	FALSE	protein_coding	LUC7L3
ENSG00000160752	0.184592	6.33305	2.95411	0.00328408	0.0759551	-2.23889	FALSE	protein_coding	FDPS
ENSG00000272160	0.192192	1.78552	2.87384	0.00422843	0.0867105	-2.24057	FALSE	snRNA	RNU4-5P
ENSG00000169758	-0.270041	1.09509	-2.85687	0.00445729	0.0890986	-2.24072	FALSE	protein_coding	TMEM266
ENSG00000247746	-0.247417	2.23888	-2.87513	0.00421148	0.0865749	-2.24112	FALSE	protein_coding	USP51
ENSG00000103510	-0.127931	5.7367	-2.94743	0.00335455	0.0768456	-2.2416	FALSE	protein_coding	KAT8
ENSG00000170381	-1.23129	2.35722	-2.86509	0.00434509	0.0880653	-2.24186	FALSE	protein_coding	SEMA3E
ENSG00000204650	-0.206745	5.55663	-2.94382	0.00339324	0.077241	-2.24195	FALSE	transcribed_unitary_pseudogene	LINC02210
ENSG00000213316	-0.36487	0.382547	-2.83776	0.00472849	0.0919294	-2.24505	FALSE	protein_coding	LTC4S
ENSG00000283887	-0.36487	0.382547	-2.83776	0.00472849	0.0919294	-2.24505	FALSE	protein_coding	LTC4S
ENSG00000157600	-0.222929	5.82963	-2.94636	0.00336605	0.0769456	-2.24517	FALSE	protein_coding	TMEM164
ENSG00000124406	-0.303975	7.07201	-2.95217	0.00330444	0.0762415	-2.24543	FALSE	protein_coding	ATP8A1
ENSG00000061936	-0.192025	6.80278	-2.95192	0.00330703	0.0762415	-2.24589	FALSE	protein_coding	SFSWAP
ENSG00000174279	1.18055	-0.768893	2.83783	0.00472741	0.0919294	-2.24864	FALSE	protein_coding	EVX2
ENSG00000135316	0.186462	7.13101	2.94982	0.0033292	0.076569	-2.25096	FALSE	protein_coding	SYNCRIP
ENSG00000173456	0.246211	4.75953	2.93177	0.00352538	0.0788464	-2.25175	FALSE	protein_coding	RNF26
ENSG00000132792	0.185591	5.06086	2.93689	0.00346869	0.0782685	-2.25203	FALSE	protein_coding	CTNNBL1
ENSG00000234432	-0.152966	2.55358	-2.87647	0.00419389	0.0865654	-2.25236	FALSE	lincRNA
ENSG00000113302	-0.309644	-0.866742	-2.80767	0.005186	0.096248	-2.25255	FALSE	protein_coding	IL12B
ENSG00000145050	0.253701	4.5498	2.92653	0.00358434	0.0794588	-2.25281	FALSE	protein_coding	MANF
ENSG00000177565	0.156447	6.82615	2.94922	0.00333554	0.0766263	-2.25377	FALSE	protein_coding	TBL1XR1
ENSG00000117222	0.164993	4.77107	2.92976	0.00354791	0.0790767	-2.25438	FALSE	protein_coding	RBBP5
ENSG00000186891	-0.619247	-0.623468	-2.80667	0.00520172	0.0964156	-2.25445	FALSE	protein_coding	TNFRSF18
ENSG00000248734	-0.30214	1.39495	-2.85661	0.00446095	0.0890986	-2.25513	FALSE	antisense_RNA
ENSG00000248746	-0.544416	-1.87504	-2.79113	0.00545417	0.0983763	-2.25537	FALSE	protein_coding	ACTN3
ENSG00000127578	-0.355327	2.59653	-2.87218	0.0042504	0.0869402	-2.25955	FALSE	protein_coding	WFIKKN1
ENSG00000181444	-0.544148	3.09739	-2.87722	0.00418414	0.0865053	-2.25959	FALSE	protein_coding	ZNF467
ENSG00000261664	-0.4734	-1.98678	-2.7881	0.00550454	0.0987906	-2.26167	FALSE	antisense_RNA	TTC39A-AS1
ENSG00000267216	0.363654	0.487518	2.84653	0.00460225	0.0904409	-2.26299	FALSE	protein_coding
ENSG00000255571	0.656316	2.94655	2.88928	0.00402953	0.0845821	-2.26513	FALSE	lincRNA	MIR9-3HG
ENSG00000196796	-0.442914	-1.13503	-2.79529	0.00538548	0.0979139	-2.26733	FALSE	unprocessed_pseudogene	NPIPB10P
ENSG00000241226	-0.248374	0.324004	-2.8301	0.00484128	0.0930228	-2.26791	FALSE	misc_RNA	RN7SL836P
ENSG00000145685	-0.362906	5.99292	-2.93829	0.00345331	0.0780628	-2.26965	FALSE	protein_coding	LHFPL2
ENSG00000163755	0.173447	4.50127	2.91713	0.00369225	0.0806728	-2.27094	FALSE	protein_coding	HPS3
ENSG00000113734	0.183996	2.95155	2.87985	0.00415003	0.0861706	-2.27138	FALSE	protein_coding	BNIP1
ENSG00000130558	0.456737	6.46625	2.9425	0.00340755	0.0775057	-2.27276	FALSE	protein_coding	OLFM1
ENSG00000125843	0.122931	3.50112	2.88776	0.00404868	0.0846953	-2.27734	FALSE	protein_coding	AP5S1
ENSG00000167094	-0.329455	0.307336	-2.82421	0.00492976	0.093736	-2.27749	FALSE	protein_coding	TTC16
ENSG00000158106	-0.557265	2.74483	-2.86483	0.00434865	0.0880754	-2.2791	FALSE	protein_coding	RHPN1
ENSG00000267909	-0.482565	2.80797	-2.86597	0.00433326	0.088011	-2.2806	FALSE	protein_coding	CCDC177
ENSG00000258777	0.299921	2.02361	2.86344	0.00436742	0.0882078	-2.28108	FALSE	lincRNA	HIF1A-AS1
ENSG00000229065	0.39587	-2.4198	2.78191	0.00560895	0.100042	-2.28224	FALSE	antisense_RNA
ENSG00000163618	-0.364709	6.72285	-2.93826	0.0034537	0.0780628	-2.28335	FALSE	protein_coding	CADPS
ENSG00000283835	-0.602128	-1.61016	-2.78117	0.00562157	0.100143	-2.28411	FALSE	protein_coding	VWA3A
ENSG00000078177	0.263014	4.71767	2.91907	0.00366973	0.0804605	-2.28542	FALSE	protein_coding	N4BP2
ENSG00000133863	0.779025	0.439717	2.84322	0.00464946	0.0909417	-2.2857	FALSE	protein_coding	TEX15
ENSG00000224413	-0.173733	1.28582	-2.84499	0.00462422	0.0907258	-2.28586	FALSE	lincRNA
ENSG00000256069	-0.349126	0.403283	-2.82287	0.00495008	0.0937396	-2.28673	FALSE	transcribed_unprocessed_pseudogene	A2MP1
ENSG00000283122	-0.760692	0.196191	-2.80898	0.00516512	0.0961078	-2.28728	FALSE	non_coding	HYMAI
ENSG00000254876	0.295596	1.16482	2.84828	0.00457747	0.0902384	-2.28795	FALSE	processed_transcript
ENSG00000198860	0.197464	3.98259	2.89749	0.00392726	0.0831628	-2.28821	FALSE	protein_coding	TSEN15
ENSG00000232528	-0.368587	-2.01898	-2.77732	0.00568751	0.100711	-2.2892	FALSE	transcribed_unitary_pseudogene
ENSG00000257941	-0.447423	-1.78753	-2.77808	0.00567452	0.100711	-2.29073	FALSE	processed_pseudogene
ENSG00000264659	-0.946717	-1.38168	-2.77798	0.0056762	0.100711	-2.2911	FALSE	antisense_RNA
ENSG00000165280	0.144772	7.61903	2.93443	0.00349582	0.0784945	-2.29111	FALSE	protein_coding	VCP
ENSG00000001461	-0.410742	4.05229	-2.88596	0.00407157	0.0850313	-2.29115	FALSE	protein_coding	NIPAL3
ENSG00000272121	0.420756	-0.153405	2.82013	0.00499185	0.0940022	-2.29575	FALSE	lincRNA
ENSG00000236826	0.223645	1.62122	2.8513	0.0045349	0.0898291	-2.29611	FALSE	protein_coding	LSM2
ENSG00000168348	-0.622061	6.24903	-2.92884	0.00355821	0.0792449	-2.29716	FALSE	protein_coding	INSM2
ENSG00000217889	-0.511097	-1.93521	-2.77357	0.00575254	0.101536	-2.29758	FALSE	processed_pseudogene	KRT18P48
ENSG00000138286	0.131956	5.02317	2.91794	0.00368281	0.0805276	-2.30081	FALSE	protein_coding	FAM149B1
ENSG00000168476	0.205828	3.60044	2.88284	0.0041115	0.0855173	-2.30164	FALSE	protein_coding	REEP4
ENSG00000236039	-0.165296	0.560771	-2.82428	0.00492873	0.093736	-2.30204	FALSE	lincRNA
ENSG00000132313	0.16515	4.94716	2.91613	0.00370381	0.080832	-2.30299	FALSE	protein_coding	MRPL35
ENSG00000206384	-0.731862	1.43694	-2.83262	0.00480387	0.0926746	-2.30303	FALSE	protein_coding	COL6A6
ENSG00000154814	0.200132	3.07476	2.87072	0.00426969	0.0872096	-2.30307	FALSE	protein_coding	OXNAD1
ENSG00000271976	0.14831	3.36565	2.8757	0.00420396	0.0865749	-2.30318	FALSE	antisense_RNA
ENSG00000273618	-0.17666	2.74833	-2.85964	0.0044192	0.0887789	-2.30499	FALSE	antisense_RNA
ENSG00000172159	0.432345	3.89595	2.89308	0.00398191	0.084004	-2.30678	FALSE	protein_coding	FRMD3
ENSG00000185347	0.260063	3.29772	2.87467	0.00421753	0.0865749	-2.30744	FALSE	protein_coding	C14orf80
ENSG00000221750	-0.33482	-1.21995	-2.77908	0.0056573	0.100707	-2.30869	FALSE	snoRNA
ENSG00000183960	0.428132	4.33925	2.90368	0.00385174	0.0823439	-2.31102	FALSE	protein_coding	KCNH8
ENSG00000129422	0.360968	6.68611	2.92824	0.00356495	0.0793006	-2.31295	FALSE	protein_coding	MTUS1
ENSG00000276833	0.143919	6.05513	2.92667	0.00358271	0.0794588	-2.31323	FALSE	protein_coding	TAF15
ENSG00000151692	-0.236537	7.01226	-2.92813	0.0035662	0.0793006	-2.3134	FALSE	protein_coding	RNF144A
ENSG00000163528	0.19471	3.03021	2.86571	0.00433665	0.0880179	-2.31425	FALSE	protein_coding	CHCHD4
ENSG00000256185	-0.394104	-0.31622	-2.79291	0.00542469	0.0980703	-2.31524	FALSE	3prime_overlapping_ncRNA
ENSG00000230155	0.148434	1.68887	2.84416	0.00463608	0.0908968	-2.3155	FALSE	antisense_RNA
ENSG00000178201	0.380091	1.893	2.84869	0.00457163	0.0902213	-2.31799	FALSE	protein_coding	VN1R1
ENSG00000146469	0.851863	0.498557	2.83286	0.00480033	0.0926746	-2.31839	FALSE	protein_coding	VIP
ENSG00000005448	0.211726	4.62926	2.90401	0.00384783	0.0823439	-2.31857	FALSE	protein_coding	WDR54
ENSG00000163517	0.252251	3.9982	2.88785	0.00404761	0.0846953	-2.31897	FALSE	protein_coding	HDAC11
ENSG00000138777	0.227777	4.0012	2.88746	0.00405254	0.0846953	-2.3196	FALSE	protein_coding	PPA2
ENSG00000085231	0.197937	2.04716	2.84709	0.00459422	0.0903833	-2.3229	FALSE	protein_coding	AK6
ENSG00000259287	-0.330973	0.116627	-2.80161	0.00528277	0.0971687	-2.32384	FALSE	antisense_RNA
ENSG00000213338	-0.562666	-1.22803	-2.76996	0.00581562	0.102087	-2.32425	FALSE	processed_pseudogene	ATF4P1
ENSG00000273041	-0.562666	-1.22803	-2.76996	0.00581562	0.102087	-2.32425	FALSE	processed_pseudogene	ATF4P2
ENSG00000139734	0.45361	2.65219	2.85873	0.00443175	0.0888753	-2.32478	FALSE	protein_coding	DIAPH3
ENSG00000164741	-0.455669	7.05332	-2.92398	0.00361331	0.0798519	-2.3248	FALSE	protein_coding	DLC1
ENSG00000254226	-0.417728	1.13276	-2.82306	0.0049471	0.0937396	-2.32591	FALSE	lincRNA	LINC01933
ENSG00000087088	0.207398	4.90906	2.90739	0.00380712	0.0821707	-2.32712	FALSE	protein_coding	BAX
ENSG00000274124	-0.163844	0.810157	-2.82025	0.00499006	0.0940022	-2.32751	FALSE	antisense_RNA
ENSG00000203362	0.121301	2.43975	2.84984	0.00455542	0.0901118	-2.32843	FALSE	antisense_RNA
ENSG00000120451	0.161727	5.84471	2.91795	0.00368264	0.0805276	-2.33419	FALSE	protein_coding	SNX19
ENSG00000170860	0.256115	4.42333	2.89287	0.00398452	0.084004	-2.33757	FALSE	protein_coding	LSM3
ENSG00000185697	0.287687	3.04221	2.85862	0.00443321	0.0888753	-2.33784	FALSE	protein_coding	MYBL1
ENSG00000087237	-0.593503	2.39851	-2.8368	0.00474244	0.0920436	-2.33983	FALSE	protein_coding	CETP
ENSG00000140859	0.249138	4.65743	2.89725	0.0039302	0.0831628	-2.34146	FALSE	protein_coding	KIFC3
ENSG00000114745	0.164673	4.77713	2.89854	0.00391442	0.0830727	-2.34156	FALSE	protein_coding	GORASP1
ENSG00000277420	-0.463974	0.383845	-2.79767	0.00534664	0.0977733	-2.34387	FALSE	lincRNA
ENSG00000048828	0.152443	6.216	2.9157	0.00370883	0.0808513	-2.34611	FALSE	protein_coding	FAM120A
ENSG00000123505	0.165447	5.775	2.91309	0.00373949	0.0813353	-2.34628	FALSE	protein_coding	AMD1
ENSG00000224728	0.444282	0.840476	2.82242	0.00495687	0.0938065	-2.3476	FALSE	processed_pseudogene	IMPDH1P8
ENSG00000277614	1.32787	1.93901	2.84986	0.00455511	0.0901118	-2.34823	FALSE	protein_coding	SCG5
ENSG00000256482	0.526617	-0.205951	2.80118	0.00528972	0.0971724	-2.34853	FALSE	antisense_RNA
ENSG00000156564	0.645849	2.833	2.85609	0.00446814	0.0891804	-2.34954	FALSE	protein_coding	LRFN2
ENSG00000006283	-0.81325	3.64236	-2.84893	0.00456822	0.0902213	-2.35115	FALSE	protein_coding	CACNA1G
ENSG00000114796	-0.200003	6.34338	-2.91161	0.00375691	0.0815297	-2.35568	FALSE	protein_coding	KLHL24
ENSG00000163545	-0.363339	2.05103	-2.82814	0.00487062	0.0932713	-2.35681	FALSE	protein_coding	NUAK2
ENSG00000165630	0.208913	3.12059	2.85167	0.00452966	0.0897869	-2.35756	FALSE	protein_coding	PRPF18
ENSG00000269437	-1.18915	1.48369	-2.80398	0.00524464	0.0970863	-2.36145	FALSE	protein_coding	NXF2B
ENSG00000272836	-0.255025	1.63072	-2.82041	0.00498748	0.0940022	-2.36377	FALSE	antisense_RNA
ENSG00000250240	0.237661	1.92389	2.82985	0.004845	0.0930324	-2.36561	FALSE	antisense_RNA
ENSG00000113719	0.152068	6.72559	2.90921	0.0037854	0.0820245	-2.36654	FALSE	protein_coding	ERGIC1
ENSG00000011295	0.17526	6.32354	2.90823	0.00379713	0.0820938	-2.36809	FALSE	protein_coding	TTC19
ENSG00000226792	-0.326041	-0.159981	-2.77713	0.0056909	0.100711	-2.36845	FALSE	protein_coding	C13orf42
ENSG00000182141	-0.198934	3.83654	-2.85525	0.0044798	0.0893513	-2.37127	FALSE	protein_coding	ZNF708
ENSG00000263033	-0.270925	0.475897	-2.79368	0.00541191	0.0980703	-2.37181	FALSE	lincRNA
ENSG00000233970	-0.263678	-0.143169	-2.77707	0.00569187	0.100711	-2.37306	FALSE	antisense_RNA
ENSG00000241170	-0.310046	1.16872	-2.80788	0.00518255	0.0962459	-2.37341	FALSE	transcribed_processed_pseudogene
ENSG00000214889	0.320818	-0.747253	2.77329	0.00575736	0.101558	-2.374	FALSE	processed_pseudogene	RPS9P1
ENSG00000268204	-0.501583	-2.16099	-2.73984	0.0063675	0.10771	-2.37554	FALSE	antisense_RNA
ENSG00000172728	0.145993	2.00826	2.82624	0.00489907	0.0935104	-2.37569	FALSE	protein_coding	FUT10
ENSG00000259407	0.2782	3.08488	2.84529	0.00461996	0.090704	-2.37607	FALSE	antisense_RNA
ENSG00000221044	-0.379215	-1.22723	-2.75115	0.00615496	0.105601	-2.37633	FALSE	snoRNA
ENSG00000231310	0.276928	0.498266	2.80214	0.0052742	0.0971349	-2.37713	FALSE	antisense_RNA	TBL1XR1-AS1
ENSG00000075131	0.212027	2.54818	2.83433	0.00477874	0.0923751	-2.37757	FALSE	protein_coding	TIPIN
ENSG00000268516	0.184009	2.73591	2.83654	0.00474635	0.0920575	-2.37868	FALSE	antisense_RNA
ENSG00000039139	0.429094	-0.77909	2.77212	0.00577785	0.101795	-2.38013	FALSE	protein_coding	DNAH5
ENSG00000179528	-0.340121	0.952534	-2.7995	0.00531693	0.0973909	-2.38177	FALSE	protein_coding	LBX2
ENSG00000080854	0.445991	3.72096	2.86172	0.00439073	0.0884308	-2.38236	FALSE	protein_coding	IGSF9B
ENSG00000265257	0.192302	5.25294	2.89378	0.00397315	0.0838869	-2.38258	FALSE	processed_transcript
ENSG00000170522	0.298686	4.44398	2.87801	0.0041739	0.0863554	-2.38279	FALSE	protein_coding	ELOVL6
ENSG00000197837	-0.290693	0.860995	-2.79779	0.0053446	0.0977733	-2.38324	FALSE	protein_coding	HIST4H4
ENSG00000198700	0.140897	7.32216	2.90221	0.00386955	0.0824299	-2.38398	FALSE	protein_coding	IPO9
ENSG00000092020	0.183162	4.58997	2.87873	0.00416456	0.0862861	-2.38456	FALSE	protein_coding	PPP2R3C
ENSG00000260608	-0.398577	-1.12654	-2.74881	0.0061984	0.106094	-2.38573	FALSE	antisense_RNA
ENSG00000100106	0.17018	6.68844	2.90184	0.00387406	0.0824589	-2.38713	FALSE	protein_coding	TRIOBP
ENSG00000171148	0.190109	5.81377	2.89823	0.00391814	0.0830905	-2.3891	FALSE	protein_coding	TADA3
ENSG00000283341	0.197816	4.13331	2.86416	0.00435758	0.0880995	-2.39152	FALSE	processed_transcript
ENSG00000105939	0.295781	5.17998	2.89065	0.00401238	0.0843448	-2.39169	FALSE	protein_coding	ZC3HAV1
ENSG00000166171	0.244643	2.48411	2.82794	0.00487361	0.0932713	-2.393	FALSE	protein_coding	DPCD
ENSG00000178297	-0.496468	0.772591	-2.78829	0.00550143	0.0987906	-2.39313	FALSE	protein_coding	TMPRSS9
ENSG00000117560	-0.544338	-1.62259	-2.73674	0.00642687	0.108511	-2.39359	FALSE	protein_coding	FASLG
ENSG00000228889	-0.273254	0.698244	-2.7904	0.00546631	0.0984162	-2.3941	FALSE	lincRNA	UBAC2-AS1
ENSG00000262633	0.223755	2.93806	2.83484	0.00477127	0.0923544	-2.39428	FALSE	protein_coding
ENSG00000162813	0.15655	4.06274	2.85956	0.00442032	0.0887789	-2.39601	FALSE	protein_coding	BPNT1
ENSG00000072133	0.281411	4.52782	2.87469	0.00421724	0.0865749	-2.39665	FALSE	protein_coding	RPS6KA6
ENSG00000244738	-0.205541	-0.193782	-2.76739	0.00586095	0.102418	-2.3975	FALSE	sense_intronic
ENSG00000082929	0.69851	-2.10904	2.74172	0.00633172	0.107293	-2.39921	FALSE	processed_transcript	LINC01587
ENSG00000168038	0.25904	0.840542	2.79998	0.00530915	0.0973909	-2.40033	FALSE	protein_coding	ULK4
ENSG00000257878	-0.370699	0.734855	-2.78571	0.00554475	0.0992651	-2.40389	FALSE	antisense_RNA
ENSG00000164483	-0.386934	1.22876	-2.79559	0.00538066	0.0979139	-2.40505	FALSE	protein_coding	SAMD3
ENSG00000171204	0.182389	3.95664	2.85354	0.00450354	0.0894455	-2.40611	FALSE	protein_coding	TMEM126B
ENSG00000234818	0.284136	2.2465	2.81993	0.00499492	0.0940022	-2.40627	FALSE	antisense_RNA
ENSG00000268869	0.591144	-1.69201	2.74366	0.00629498	0.106922	-2.40793	FALSE	transcribed_unprocessed_pseudogene	ESPNP
ENSG00000263154	-0.59973	-1.94337	-2.72625	0.00663157	0.110203	-2.41041	FALSE	lincRNA
ENSG00000131373	0.19796	3.14223	2.83205	0.0048124	0.0927267	-2.41122	FALSE	protein_coding	HACL1
ENSG00000114346	0.403566	4.68204	2.8747	0.00421707	0.0865749	-2.41283	FALSE	protein_coding	ECT2
ENSG00000273069	0.227434	0.0979764	2.77798	0.00567627	0.100711	-2.41298	FALSE	lincRNA
ENSG00000168060	-0.351007	0.960078	-2.78717	0.00552024	0.0989491	-2.41444	FALSE	protein_coding	NAALADL1
ENSG00000115827	0.145187	4.93247	2.87371	0.00423015	0.0867105	-2.41888	FALSE	protein_coding	DCAF17
ENSG00000104915	0.170805	4.89474	2.87079	0.00426876	0.0872096	-2.42595	FALSE	protein_coding	STX10
ENSG00000101367	0.179008	7.08578	2.8875	0.00405205	0.0846953	-2.42613	FALSE	protein_coding	MAPRE1
ENSG00000010256	0.204409	6.40679	2.88757	0.00405113	0.0846953	-2.42626	FALSE	protein_coding	UQCRC1
ENSG00000254510	0.621861	-1.03678	2.75009	0.00617456	0.105811	-2.42965	FALSE	processed_transcript
ENSG00000144136	0.164461	6.04955	2.88484	0.00408588	0.0852067	-2.43028	FALSE	protein_coding	SLC20A1
ENSG00000151726	0.263884	5.73276	2.88305	0.00410877	0.0855173	-2.43074	FALSE	protein_coding	ACSL1
ENSG00000101986	-0.224212	4.05527	-2.83836	0.00471976	0.0919294	-2.43096	FALSE	protein_coding	ABCD1
ENSG00000178645	0.384114	-1.79194	2.72778	0.00660145	0.11001	-2.43535	FALSE	protein_coding	C10orf53
ENSG00000267352	-0.244308	3.99872	-2.83435	0.00477839	0.0923751	-2.43667	FALSE	processed_pseudogene
ENSG00000275591	0.366878	2.26869	2.80966	0.00515449	0.0960961	-2.43701	FALSE	protein_coding	XKR5
ENSG00000134744	-0.188153	6.35386	-2.88239	0.00411717	0.0855498	-2.43739	FALSE	protein_coding	ZCCHC11
ENSG00000070950	0.248107	4.14342	2.84856	0.00457347	0.0902213	-2.43777	FALSE	protein_coding	RAD18
ENSG00000260566	0.213863	3.39565	2.82741	0.00488156	0.0933615	-2.43901	FALSE	3prime_overlapping_ncRNA
ENSG00000123810	0.175332	1.40844	2.79307	0.00542195	0.0980703	-2.44077	FALSE	protein_coding	B9D2
ENSG00000161800	0.334838	5.6361	2.87875	0.00416428	0.0862861	-2.44152	FALSE	protein_coding	RACGAP1
ENSG00000224128	-0.407138	-2.2627	-2.71149	0.00692962	0.113275	-2.44255	FALSE	antisense_RNA	LINC01248
ENSG00000225361	-0.276027	1.99127	-2.79535	0.00538448	0.0979139	-2.44406	FALSE	antisense_RNA	PPP1R26-AS1
ENSG00000253849	-0.282845	-1.16765	-2.72541	0.00664828	0.110324	-2.44458	FALSE	sense_intronic
ENSG00000243150	0.237474	1.72048	2.79623	0.00537009	0.0979139	-2.44683	FALSE	antisense_RNA
ENSG00000271963	0.371241	-1.81863	2.72239	0.00670848	0.110813	-2.44684	FALSE	antisense_RNA
ENSG00000131686	-0.262652	0.25664	-2.75769	0.00603505	0.104288	-2.4496	FALSE	protein_coding	CA6
ENSG00000172572	0.427721	4.51833	2.85668	0.00445995	0.0890986	-2.45315	FALSE	protein_coding	PDE3A
ENSG00000091483	0.198406	5.17502	2.86688	0.00432099	0.0878235	-2.45352	FALSE	protein_coding	FH
ENSG00000075391	0.191008	5.23831	2.86747	0.00431305	0.087786	-2.45464	FALSE	protein_coding	RASAL2
ENSG00000162522	-0.35192	5.46557	-2.86218	0.00438455	0.0884298	-2.45859	FALSE	protein_coding	KIAA1522
ENSG00000283809	-0.14591	5.10654	-2.857	0.00445558	0.0890986	-2.46139	FALSE	protein_coding
ENSG00000225554	-0.37437	-0.0449395	-2.74227	0.00632119	0.10723	-2.46213	FALSE	lincRNA
ENSG00000105755	0.251092	2.88075	2.80823	0.00517712	0.096207	-2.46385	FALSE	protein_coding	ETHE1
ENSG00000273189	-0.370367	1.90178	-2.78416	0.00557085	0.0995175	-2.46668	FALSE	processed_transcript
ENSG00000258890	-0.191237	6.63807	-2.87276	0.00424273	0.0868791	-2.46686	FALSE	protein_coding	CEP95
ENSG00000137075	-0.188673	6.17141	-2.86935	0.00428797	0.0873987	-2.47038	FALSE	protein_coding	RNF38
ENSG00000271798	-0.387754	-0.585478	-2.72545	0.00664751	0.110324	-2.4713	FALSE	snoRNA	SNORA51
ENSG00000132155	0.183253	6.70647	2.8705	0.00427264	0.0872096	-2.47416	FALSE	protein_coding	RAF1
ENSG00000283862	-0.386203	-1.24126	-2.71052	0.00694952	0.113352	-2.47459	FALSE	protein_coding
ENSG00000166292	0.666449	0.354509	2.76733	0.00586214	0.102418	-2.47665	FALSE	protein_coding	TMEM100
ENSG00000215241	-0.168508	3.67872	-2.81296	0.00510277	0.0953905	-2.477	FALSE	lincRNA	LINC02449
ENSG00000127952	-0.194443	3.93335	-2.81838	0.00501873	0.0942351	-2.47796	FALSE	protein_coding	STYXL1
ENSG00000204420	-0.468976	-0.170259	-2.73059	0.00654619	0.109449	-2.47797	FALSE	protein_coding	MPIG6B
ENSG00000205922	-0.392704	0.997345	-2.76257	0.00594695	0.103378	-2.47803	FALSE	protein_coding	ONECUT3
ENSG00000145242	-0.996886	4.81809	-2.82404	0.00493237	0.093736	-2.47819	FALSE	protein_coding	EPHA5
ENSG00000101489	-0.34227	6.83198	-2.86843	0.0043002	0.0875861	-2.47913	FALSE	protein_coding	CELF4
ENSG00000223486	-0.587797	-1.47211	-2.70253	0.00711639	0.114342	-2.47941	FALSE	lincRNA
ENSG00000250685	-0.224024	1.28739	-2.77046	0.00580685	0.102087	-2.48047	FALSE	antisense_RNA
ENSG00000255624	0.419354	-0.811024	2.73157	0.006527	0.109191	-2.48053	FALSE	transcribed_processed_pseudogene
ENSG00000197122	0.16953	6.24717	2.86722	0.00431645	0.0877931	-2.48137	FALSE	protein_coding	SRC
ENSG00000156026	0.149367	3.7431	2.81878	0.00501256	0.0941806	-2.48224	FALSE	protein_coding	MCU
ENSG00000271882	-0.314585	-1.5176	-2.70379	0.00708986	0.114106	-2.48236	FALSE	lincRNA
ENSG00000171606	0.155413	4.7753	2.84645	0.00460342	0.0904409	-2.48416	FALSE	protein_coding	ZNF274
ENSG00000228509	0.167703	2.6125	2.79384	0.00540925	0.0980703	-2.48658	FALSE	antisense_RNA
ENSG00000167695	0.172611	3.99863	2.82467	0.00492271	0.093736	-2.48699	FALSE	protein_coding	FAM57A
ENSG00000141480	0.140621	6.4688	2.86531	0.00434211	0.0880653	-2.48795	FALSE	protein_coding	ARRB2
ENSG00000281376	0.178547	4.47404	2.83764	0.00473018	0.0919294	-2.48813	FALSE	antisense_RNA	ABALON
ENSG00000137642	-0.330135	6.23211	-2.86195	0.00438761	0.0884298	-2.48964	FALSE	protein_coding	SORL1
ENSG00000237125	0.290748	9.12184	2.85335	0.00450623	0.0894455	-2.49001	FALSE	antisense_RNA	HAND2-AS1
ENSG00000082482	-1.16416	0.801705	-2.73614	0.00643852	0.108593	-2.49053	FALSE	protein_coding	KCNK2
ENSG00000237473	-0.199974	0.276058	-2.74344	0.00629908	0.106929	-2.49114	FALSE	lincRNA
ENSG00000204283	-0.499788	0.185626	-2.73447	0.00647068	0.108734	-2.49146	FALSE	lincRNA	LINC01973
ENSG00000123983	0.203386	5.91173	2.86146	0.00439438	0.0884426	-2.4931	FALSE	protein_coding	ACSL3
ENSG00000185518	-0.897134	4.0701	-2.8027	0.00526517	0.0970892	-2.49423	FALSE	protein_coding	SV2B
ENSG00000070882	-0.645782	5.46809	-2.84357	0.00464451	0.0909417	-2.49424	FALSE	protein_coding	OSBPL3
ENSG00000255521	-0.779241	-0.994542	-2.7008	0.0071529	0.114673	-2.49483	FALSE	antisense_RNA
ENSG00000167971	-0.264446	5.96186	-2.85757	0.00444762	0.0890791	-2.4959	FALSE	protein_coding	CASKIN1
ENSG00000133961	0.145342	5.44101	2.85448	0.00449037	0.0893768	-2.4977	FALSE	protein_coding	NUMB
ENSG00000144488	0.60272	0.412041	2.75857	0.00601908	0.104137	-2.49945	FALSE	protein_coding	ESPNL
ENSG00000263072	-0.113523	5.05843	-2.84255	0.00465908	0.0909767	-2.49949	FALSE	antisense_RNA	ZNF213-AS1
ENSG00000277152	-0.313292	-0.81035	-2.71008	0.00695876	0.113352	-2.49959	FALSE	lincRNA
ENSG00000229558	0.369619	-1.25386	2.71011	0.00695811	0.113352	-2.50443	FALSE	lincRNA	SACS-AS1
ENSG00000273295	-0.849702	0.669044	-2.73414	0.00647704	0.108734	-2.5065	FALSE	lincRNA
ENSG00000281582	-0.849702	0.669044	-2.73414	0.00647704	0.108734	-2.5065	FALSE	lincRNA
ENSG00000175387	0.130919	6.94846	2.85854	0.00443436	0.0888753	-2.50684	FALSE	protein_coding	SMAD2
ENSG00000258119	-0.325645	-0.690325	-2.709	0.00698105	0.113387	-2.50779	FALSE	lincRNA
ENSG00000038382	0.179563	8.12597	2.85394	0.00449795	0.0894455	-2.50858	FALSE	protein_coding	TRIO
ENSG00000197616	-1.22633	-1.36248	-2.68503	0.00749413	0.116927	-2.50924	FALSE	protein_coding	MYH6
ENSG00000198739	-1.22476	-0.0656944	-2.70638	0.00703565	0.113742	-2.50975	FALSE	protein_coding	LRRTM3
ENSG00000259022	-0.600361	-1.98726	-2.6834	0.00753034	0.117099	-2.51058	FALSE	processed_pseudogene	DNAJC8P1
ENSG00000144554	0.359374	4.58612	2.83541	0.00476277	0.092252	-2.5123	FALSE	protein_coding	FANCD2
ENSG00000246560	0.215715	0.225764	2.74211	0.00632427	0.10723	-2.51314	FALSE	antisense_RNA
ENSG00000188859	0.376594	4.70786	2.83715	0.00473735	0.0920067	-2.51661	FALSE	protein_coding	FAM78B
ENSG00000113161	0.229758	6.43999	2.85448	0.00449038	0.0893768	-2.51788	FALSE	protein_coding	HMGCR
ENSG00000008118	0.599091	1.02413	2.76239	0.00595012	0.103378	-2.51849	FALSE	protein_coding	CAMK1G
ENSG00000259514	0.359153	2.87284	2.78817	0.00550342	0.0987906	-2.52086	FALSE	antisense_RNA
ENSG00000122644	0.223942	3.19045	2.79223	0.00543584	0.0981071	-2.52154	FALSE	protein_coding	ARL4A
ENSG00000233108	0.286712	-0.337075	2.72481	0.00666012	0.110457	-2.52214	FALSE	antisense_RNA
ENSG00000272711	0.384852	0.733104	2.753	0.00612086	0.105266	-2.52226	FALSE	lincRNA
ENSG00000267454	0.154343	2.44785	2.77735	0.00568704	0.100711	-2.52267	FALSE	lincRNA	ZNF582-AS1
ENSG00000175826	0.161162	6.93858	2.85269	0.00451534	0.0895646	-2.52286	FALSE	protein_coding	CTDNEP1
ENSG00000247121	-0.231239	1.93953	-2.76443	0.00591358	0.102929	-2.52436	FALSE	antisense_RNA
ENSG00000135697	-0.486545	-1.78316	-2.68022	0.00760125	0.117801	-2.52556	FALSE	protein_coding	BCO1
ENSG00000204661	-0.291631	-1.0102	-2.69407	0.00729682	0.115224	-2.52871	FALSE	protein_coding	C5orf60
ENSG00000247271	-0.225982	2.14385	-2.76515	0.0059008	0.102789	-2.53074	FALSE	antisense_RNA	ZBED5-AS1
ENSG00000118257	-0.350732	8.05159	-2.848	0.00458135	0.0902532	-2.53091	FALSE	protein_coding	NRP2
ENSG00000132702	-0.459836	1.31379	-2.74635	0.00624441	0.106502	-2.53368	FALSE	protein_coding	HAPLN2
ENSG00000246695	-0.18156	3.19851	-2.78129	0.00561962	0.100143	-2.53407	FALSE	antisense_RNA	RASSF8-AS1
ENSG00000268041	-0.368586	2.07448	-2.7608	0.00597879	0.103727	-2.53452	FALSE	protein_coding
ENSG00000178053	0.265023	3.45975	2.79313	0.00542108	0.0980703	-2.53729	FALSE	protein_coding	MLF1
ENSG00000147256	-1.1667	6.33397	-2.83615	0.00475193	0.0921038	-2.53787	FALSE	protein_coding	ARHGAP36
ENSG00000262927	0.435996	-0.268302	2.72367	0.00668289	0.110517	-2.53841	FALSE	lincRNA	FAM138D
ENSG00000240877	-0.259471	-1.14199	-2.68792	0.00743065	0.116598	-2.53865	FALSE	misc_RNA	RN7SL521P
ENSG00000203506	-0.343657	2.46066	-2.76508	0.00590198	0.102789	-2.53967	FALSE	antisense_RNA	RBMS3-AS2
ENSG00000108518	0.209931	7.68715	2.84312	0.00465099	0.0909417	-2.54356	FALSE	protein_coding	PFN1
ENSG00000263011	-0.244383	-0.821064	-2.69233	0.00733446	0.115655	-2.54511	FALSE	sense_overlapping
ENSG00000260455	-0.345067	1.75178	-2.75094	0.0061589	0.105606	-2.54795	FALSE	lincRNA	NBAT1
ENSG00000147121	-0.154794	3.94479	-2.7933	0.00541826	0.0980703	-2.54799	FALSE	protein_coding	KRBOX4
ENSG00000164050	0.274798	6.85725	2.84326	0.00464897	0.0909417	-2.54868	FALSE	protein_coding	PLXNB1
ENSG00000165983	-0.569831	3.20981	-2.77034	0.00580908	0.102087	-2.54926	FALSE	protein_coding	PTER
ENSG00000275544	0.241762	3.55065	2.79067	0.0054618	0.0984162	-2.54934	FALSE	protein_coding	BDH1
ENSG00000165553	0.786675	0.00616189	2.73281	0.006503	0.109076	-2.54968	FALSE	protein_coding	NGB
ENSG00000087245	0.325192	6.34848	2.84262	0.00465813	0.0909767	-2.5503	FALSE	protein_coding	MMP2
ENSG00000146918	0.281952	5.17422	2.83263	0.00480376	0.0926746	-2.5503	FALSE	protein_coding	NCAPG2
ENSG00000254485	0.216354	4.25566	2.80932	0.00515987	0.0961078	-2.55044	FALSE	antisense_RNA
ENSG00000284020	0.323526	1.85821	2.75967	0.00599912	0.103854	-2.55094	FALSE	miRNA	MIR4697
ENSG00000005700	0.143208	4.61561	2.81748	0.00503258	0.0943724	-2.55104	FALSE	protein_coding	IBTK
ENSG00000283068	0.143208	4.61561	2.81748	0.00503258	0.0943724	-2.55104	FALSE	protein_coding	IBTK
ENSG00000111845	0.2012	3.7614	2.79474	0.00539458	0.0979139	-2.55126	FALSE	protein_coding	PAK1IP1
ENSG00000175745	0.603536	4.07971	2.81257	0.00510885	0.0954304	-2.55157	FALSE	protein_coding	NR2F1
ENSG00000243136	-0.354997	-1.28896	-2.6777	0.00765779	0.118359	-2.55332	FALSE	misc_RNA	RN7SL22P
ENSG00000237438	-0.286426	4.18831	-2.79523	0.00538651	0.0979139	-2.55349	FALSE	transcribed_unprocessed_pseudogene	CECR7
ENSG00000259207	0.426096	2.10287	2.76334	0.00593302	0.103205	-2.55426	FALSE	protein_coding	ITGB3
ENSG00000073146	-0.391959	0.413877	-2.71643	0.00682846	0.112152	-2.55738	FALSE	protein_coding	MOV10L1
ENSG00000109971	0.257588	9.72136	2.82307	0.00494707	0.0937396	-2.55913	FALSE	protein_coding	HSPA8
ENSG00000196159	0.520788	4.63332	2.82185	0.00496557	0.0939054	-2.56025	FALSE	protein_coding	FAT4
ENSG00000269275	-0.463041	-2.22953	-2.66046	0.0080551	0.121188	-2.56172	FALSE	antisense_RNA
ENSG00000185823	-0.387141	0.762094	-2.72367	0.00668277	0.110517	-2.56329	FALSE	protein_coding	NPAP1
ENSG00000264954	-0.128348	1.54494	-2.74437	0.00628153	0.10679	-2.56333	FALSE	lincRNA	PRR29-AS1
ENSG00000262664	0.242508	3.52933	2.78405	0.00557265	0.0995175	-2.56512	FALSE	protein_coding	OVCA2
ENSG00000113391	0.181492	5.45432	2.82959	0.00484897	0.0930436	-2.56726	FALSE	protein_coding	FAM172A
ENSG00000223573	-0.446753	0.808462	-2.72187	0.00671874	0.110919	-2.5678	FALSE	protein_coding	TINCR
ENSG00000166436	-0.289202	4.82615	-2.80737	0.00519074	0.0962741	-2.56824	FALSE	protein_coding	TRIM66
ENSG00000111832	0.16588	5.15984	2.8233	0.00494354	0.0937396	-2.57064	FALSE	protein_coding	RWDD1
ENSG00000284604	0.833352	1.87255	2.75819	0.0060259	0.104192	-2.57112	FALSE	processed_transcript
ENSG00000248479	-0.925643	-0.7249	-2.67135	0.00780205	0.11909	-2.5721	FALSE	lincRNA
ENSG00000249419	-0.217277	-0.757547	-2.68322	0.00753426	0.117099	-2.57247	FALSE	antisense_RNA
ENSG00000242258	-0.290269	2.54881	-2.75441	0.00609497	0.105058	-2.57266	FALSE	lincRNA	LINC00996
ENSG00000107614	0.195597	3.0561	2.76931	0.00582717	0.102165	-2.57335	FALSE	protein_coding	TRDMT1
ENSG00000142197	0.179231	5.46078	2.82709	0.00488633	0.0933907	-2.57422	FALSE	protein_coding	DOPEY2
ENSG00000110429	-0.163331	5.4316	-2.82165	0.00496861	0.0939054	-2.57561	FALSE	protein_coding	FBXO3
ENSG00000189143	-0.36308	1.79279	-2.74011	0.00636234	0.107686	-2.57685	FALSE	protein_coding	CLDN4
ENSG00000136875	0.156753	5.19119	2.82097	0.004979	0.0939786	-2.57836	FALSE	protein_coding	PRPF4
ENSG00000072756	0.190496	3.91004	2.78761	0.00551285	0.0988781	-2.58078	FALSE	protein_coding	TRNT1
ENSG00000164330	-0.517984	6.8943	-2.83112	0.00482609	0.0927929	-2.58088	FALSE	protein_coding	EBF1
ENSG00000050393	0.180521	5.52069	2.82538	0.00491204	0.0936338	-2.58103	FALSE	protein_coding	MCUR1
ENSG00000162783	0.296253	4.27737	2.7994	0.00531849	0.0973909	-2.58409	FALSE	protein_coding	IER5
ENSG00000166863	0.687494	1.62026	2.74721	0.0062283	0.106461	-2.58434	FALSE	protein_coding	TAC3
ENSG00000278742	-1.72787	0.754317	-2.68462	0.00750325	0.11696	-2.5852	FALSE	protein_coding	LRRC37A
ENSG00000178965	-0.688145	4.24247	-2.77622	0.00570655	0.100847	-2.58521	FALSE	protein_coding	ERICH3
ENSG00000173221	0.256071	3.59757	2.77814	0.00567354	0.100711	-2.58634	FALSE	protein_coding	GLRX
ENSG00000283208	-0.182492	1.24468	-2.72752	0.00660643	0.11001	-2.59063	FALSE	protein_coding
ENSG00000284713	-0.556432	2.5699	-2.74454	0.00627846	0.10679	-2.59074	FALSE	protein_coding
ENSG00000103740	-0.261651	2.39219	-2.74541	0.00626201	0.106676	-2.59074	FALSE	protein_coding	ACSBG1
ENSG00000268790	0.774092	-2.51754	2.65504	0.00818374	0.122231	-2.59303	FALSE	protein_coding
ENSG00000197992	-0.771431	-1.27958	-2.65482	0.00818915	0.122242	-2.5944	FALSE	protein_coding	CLEC9A
ENSG00000165240	0.212104	4.48423	2.79943	0.00531792	0.0973909	-2.59464	FALSE	protein_coding	ATP7A
ENSG00000119714	0.295493	3.3023	2.76699	0.00586819	0.102448	-2.59846	FALSE	protein_coding	GPR68
ENSG00000242079	-0.284174	-1.85462	-2.65023	0.00829968	0.122599	-2.59879	FALSE	misc_RNA	RN7SL318P
ENSG00000177283	-0.385495	3.80415	-2.76512	0.00590131	0.102789	-2.60119	FALSE	protein_coding	FZD8
ENSG00000105647	0.215331	6.3627	2.82339	0.00494218	0.0937396	-2.60245	FALSE	protein_coding	PIK3R2
ENSG00000178752	0.439094	-0.301929	2.69702	0.00723345	0.115224	-2.60379	FALSE	protein_coding	ERFE
ENSG00000106682	0.114671	7.89143	2.81982	0.00499655	0.0940022	-2.60553	FALSE	protein_coding	EIF4H
ENSG00000235169	-0.516645	-1.32885	-2.65246	0.00824576	0.122471	-2.60617	FALSE	protein_coding	SMIM1
ENSG00000221716	-0.318561	-1.82089	-2.64625	0.00839636	0.123299	-2.60857	FALSE	snoRNA	SNORA11
ENSG00000237844	-0.226174	-0.0828267	-2.68595	0.00747381	0.116795	-2.60874	FALSE	lincRNA
ENSG00000269898	-0.227791	0.374204	-2.69847	0.00720241	0.115094	-2.60975	FALSE	antisense_RNA
ENSG00000187140	-1.35509	-0.51211	-2.65324	0.00822708	0.122328	-2.61012	FALSE	protein_coding	FOXD3
ENSG00000170442	-0.623866	-1.46082	-2.64713	0.00837485	0.12324	-2.61035	FALSE	protein_coding	KRT86
ENSG00000283117	0.262924	9.07965	2.80912	0.00516302	0.0961078	-2.61174	FALSE	lincRNA
ENSG00000256967	-0.366999	0.927685	-2.70852	0.0069911	0.113403	-2.61355	FALSE	antisense_RNA
ENSG00000162704	0.160274	6.64912	2.8192	0.00500609	0.0941204	-2.6146	FALSE	protein_coding	ARPC5
ENSG00000274843	-0.522861	0.852815	-2.70216	0.00712413	0.114403	-2.61554	FALSE	protein_coding	MUC20
ENSG00000185669	-0.353183	-0.370856	-2.67218	0.00778289	0.119017	-2.61585	FALSE	protein_coding	SNAI3
ENSG00000229315	-0.203112	2.24525	-2.73415	0.00647691	0.108734	-2.61591	FALSE	antisense_RNA	MCHR2-AS1
ENSG00000110218	0.230805	4.54689	2.79256	0.00543041	0.0980703	-2.61846	FALSE	protein_coding	PANX1
ENSG00000258034	-0.208114	3.113	-2.74705	0.00623131	0.106461	-2.6188	FALSE	antisense_RNA
ENSG00000273249	-0.213762	0.0820907	-2.6868	0.0074551	0.116667	-2.61881	FALSE	antisense_RNA
ENSG00000016082	0.364831	7.28079	2.81566	0.00506076	0.0947776	-2.62104	FALSE	protein_coding	ISL1
ENSG00000215817	0.22326	-0.87146	2.6691	0.00785361	0.11934	-2.62112	FALSE	protein_coding	ZC3H11B
ENSG00000156860	-0.119987	6.67299	-2.81652	0.00504732	0.0945871	-2.62132	FALSE	protein_coding	FBRS
ENSG00000188343	0.18638	4.74498	2.79561	0.00538019	0.0979139	-2.62141	FALSE	protein_coding	FAM92A
ENSG00000224818	0.250496	0.118571	2.69618	0.00725143	0.115224	-2.62393	FALSE	3prime_overlapping_ncRNA
ENSG00000172403	0.351377	6.32398	2.81453	0.00507828	0.0950439	-2.62676	FALSE	protein_coding	SYNPO2
ENSG00000134086	0.165581	5.84961	2.81078	0.00513691	0.0958302	-2.62962	FALSE	protein_coding	VHL
ENSG00000175544	0.340546	0.471774	2.70458	0.00707326	0.11403	-2.62964	FALSE	protein_coding	CABP4
ENSG00000068745	0.189104	6.87566	2.81226	0.00511371	0.0954592	-2.63322	FALSE	protein_coding	IP6K2
ENSG00000112210	0.21709	3.67518	2.76141	0.00596779	0.103623	-2.63409	FALSE	protein_coding	RAB23
ENSG00000266877	-0.267366	-1.40551	-2.64272	0.00848329	0.12395	-2.63438	FALSE	lincRNA
ENSG00000283375	0.373602	2.84758	2.74427	0.0062835	0.10679	-2.63537	FALSE	antisense_RNA
ENSG00000127804	0.175484	5.36321	2.8029	0.00526195	0.0970892	-2.63571	FALSE	protein_coding	METTL16
ENSG00000188676	-0.295945	-0.174329	-2.6706	0.0078191	0.119192	-2.63701	FALSE	protein_coding	IDO2
ENSG00000169962	-0.396868	0.355144	-2.6827	0.00754587	0.11718	-2.63703	FALSE	protein_coding	TAS1R3
ENSG00000198075	0.410529	2.38767	2.73492	0.00646191	0.108734	-2.6397	FALSE	protein_coding	SULT1C4
ENSG00000283674	-0.128123	5.34828	-2.79685	0.00536002	0.0978407	-2.63973	FALSE	processed_transcript
ENSG00000163344	0.185008	4.61495	2.78525	0.00555248	0.0993399	-2.63983	FALSE	protein_coding	PMVK
ENSG00000271344	-0.29752	2.28197	-2.72381	0.00668007	0.110517	-2.64108	FALSE	lincRNA
ENSG00000186466	-0.97955	-2.42436	-2.6232	0.00897774	0.127928	-2.64236	FALSE	unprocessed_pseudogene	AQP7P1
ENSG00000197363	-0.158485	4.54644	-2.77426	0.00574059	0.101387	-2.64407	FALSE	protein_coding	ZNF517
ENSG00000163900	0.167939	3.51183	2.75183	0.00614242	0.105574	-2.64504	FALSE	protein_coding	TMEM41A
ENSG00000255655	-0.358763	-2.16108	-2.6254	0.00892098	0.127434	-2.64563	FALSE	antisense_RNA
ENSG00000267131	-0.460272	-0.178594	-2.6627	0.00800235	0.120899	-2.64707	FALSE	antisense_RNA
ENSG00000163564	-0.583258	-0.0454679	-2.66321	0.00799048	0.120883	-2.64732	FALSE	protein_coding	PYHIN1
ENSG00000254231	-0.182464	0.816728	-2.69498	0.00727728	0.115224	-2.65001	FALSE	processed_transcript
ENSG00000198937	0.23908	4.13872	2.76883	0.00583552	0.10219	-2.65086	FALSE	protein_coding	CCDC167
ENSG00000141030	0.184693	5.96115	2.80323	0.00525664	0.0970892	-2.65242	FALSE	protein_coding	COPS3
ENSG00000272102	0.351251	-1.09212	2.65318	0.00822831	0.122328	-2.65271	FALSE	lincRNA
ENSG00000112118	0.289264	6.45376	2.80483	0.00523107	0.0968975	-2.65329	FALSE	protein_coding	MCM3
ENSG00000166260	-0.130857	6.28813	-2.80286	0.00526258	0.0970892	-2.65468	FALSE	protein_coding	COX11
ENSG00000145391	0.223505	6.02057	2.80262	0.00526654	0.0970892	-2.65549	FALSE	protein_coding	SETD7
ENSG00000121440	0.545924	3.16762	2.74687	0.00623461	0.106461	-2.65582	FALSE	protein_coding	PDZRN3
ENSG00000058673	0.121866	7.53566	2.80251	0.00526835	0.0970892	-2.65609	FALSE	protein_coding	ZC3H11A
ENSG00000124641	0.141177	3.78065	2.75389	0.00610444	0.105109	-2.65717	FALSE	protein_coding	MED20
ENSG00000257060	-0.191792	0.662776	-2.68728	0.00744472	0.116667	-2.6592	FALSE	lincRNA
ENSG00000157216	-0.214818	7.49143	-2.80176	0.00528032	0.0971687	-2.66032	FALSE	protein_coding	SSBP3
ENSG00000189403	0.201509	8.60113	2.79493	0.00539136	0.0979139	-2.66064	FALSE	protein_coding	HMGB1
ENSG00000271774	0.347905	1.66217	2.71419	0.00687413	0.112582	-2.66144	FALSE	antisense_RNA
ENSG00000219445	-0.155366	2.02575	-2.71296	0.00689931	0.112902	-2.66314	FALSE	lincRNA
ENSG00000215784	0.448639	1.01384	2.70341	0.00709783	0.114171	-2.66455	FALSE	protein_coding	FAM72D
ENSG00000174473	0.752462	0.946048	2.70562	0.0070514	0.113933	-2.66624	FALSE	protein_coding	GALNTL6
ENSG00000044574	0.197922	7.79693	2.79749	0.00534954	0.0977733	-2.66626	FALSE	protein_coding	HSPA5
ENSG00000272223	-0.180326	1.06376	-2.69391	0.00730024	0.115224	-2.6669	FALSE	antisense_RNA
ENSG00000166477	0.16266	4.51421	2.77125	0.00579296	0.101999	-2.66876	FALSE	protein_coding	LEO1
ENSG00000164105	0.285133	3.59187	2.74707	0.0062308	0.106461	-2.67	FALSE	protein_coding	SAP30
ENSG00000197713	0.133197	4.42836	2.76728	0.00586292	0.102418	-2.6711	FALSE	protein_coding	RPE
ENSG00000141441	0.31165	2.70891	2.72678	0.00662108	0.110149	-2.67167	FALSE	protein_coding	GAREM1
ENSG00000079277	-0.245334	4.92426	-2.77241	0.00577279	0.101768	-2.67211	FALSE	protein_coding	MKNK1
ENSG00000131378	0.367083	6.11084	2.79709	0.005356	0.0978292	-2.67259	FALSE	protein_coding	RFTN1
ENSG00000122033	0.157125	4.18824	2.75986	0.00599574	0.103854	-2.67345	FALSE	protein_coding	MTIF3
ENSG00000163681	0.124081	5.10532	2.78294	0.00559146	0.0997917	-2.67464	FALSE	protein_coding	SLMAP
ENSG00000198569	-0.559124	-0.594509	-2.63699	0.00862585	0.125203	-2.67621	FALSE	protein_coding	SLC34A3
ENSG00000196935	0.259432	6.08894	2.79488	0.00539219	0.0979139	-2.67756	FALSE	protein_coding	SRGAP1
ENSG00000215014	-0.134417	1.55005	-2.6989	0.00719329	0.115065	-2.67989	FALSE	lincRNA
ENSG00000256546	-0.23956	0.885794	-2.68358	0.00752626	0.117099	-2.68024	FALSE	processed_transcript
ENSG00000280651	-0.23956	0.885794	-2.68358	0.00752626	0.117099	-2.68024	FALSE	processed_transcript
ENSG00000102977	-0.15343	5.24588	-2.77891	0.0056602	0.100707	-2.68099	FALSE	protein_coding	ACD
ENSG00000110002	-0.570722	3.0019	-2.71555	0.00684653	0.112257	-2.68294	FALSE	protein_coding	VWA5A
ENSG00000270647	0.136569	6.13674	2.79258	0.00543008	0.0980703	-2.6832	FALSE	protein_coding	TAF15
ENSG00000262050	0.199794	0.982114	2.69169	0.00734829	0.11581	-2.68404	FALSE	antisense_RNA
ENSG00000198732	-0.639076	3.5378	-2.72371	0.00668204	0.110517	-2.6842	FALSE	protein_coding	SMOC1
ENSG00000178343	0.720318	-0.156175	2.67467	0.00772625	0.118602	-2.68501	FALSE	protein_coding	SHISA3
ENSG00000276476	-0.362642	-0.981649	-2.62819	0.00884909	0.126804	-2.68593	FALSE	lincRNA
ENSG00000178015	0.451452	-1.70689	2.62611	0.00890259	0.127402	-2.68687	FALSE	protein_coding	GPR150
ENSG00000230844	-0.114484	3.49497	-2.7299	0.0065598	0.109591	-2.68752	FALSE	lincRNA	ZNF674-AS1
ENSG00000227630	-0.305833	-0.840385	-2.6318	0.00875686	0.126278	-2.68807	FALSE	lincRNA	LINC01132
ENSG00000133706	0.165755	7.23885	2.79024	0.00546884	0.0984162	-2.69109	FALSE	protein_coding	LARS
ENSG00000175463	-0.615201	2.96089	-2.7109	0.00694182	0.113352	-2.69155	FALSE	protein_coding	TBC1D10C
ENSG00000074964	-0.346112	6.91896	-2.79017	0.00547003	0.0984162	-2.69263	FALSE	protein_coding	ARHGEF10L
ENSG00000121211	0.492953	1.45223	2.70003	0.0071692	0.11487	-2.6935	FALSE	protein_coding	MND1
ENSG00000108256	0.161477	6.59605	2.78982	0.00547589	0.0984602	-2.69387	FALSE	protein_coding	NUFIP2
ENSG00000240254	0.197368	-0.10972	2.65938	0.00808062	0.121508	-2.69718	FALSE	antisense_RNA	B4GALT4-AS1
ENSG00000012822	-0.200893	7.33973	-2.78691	0.00552453	0.0989645	-2.701	FALSE	protein_coding	CALCOCO1
ENSG00000214425	0.372944	4.72781	2.76882	0.00583568	0.10219	-2.70128	FALSE	transcribed_unprocessed_pseudogene	LRRC37A4P
ENSG00000135900	0.171728	4.46625	2.75703	0.00604696	0.104431	-2.70335	FALSE	protein_coding	MRPL44
ENSG00000198952	0.11684	7.02416	2.78505	0.00555582	0.0993399	-2.70628	FALSE	protein_coding	SMG5
ENSG00000260196	0.466015	2.11887	2.70509	0.00706253	0.113985	-2.70703	FALSE	antisense_RNA
ENSG00000266325	-0.37726	-1.26998	-2.6125	0.00925979	0.129894	-2.70799	FALSE	miRNA	MIR3665
ENSG00000170584	0.13271	4.51876	2.75425	0.00609783	0.105058	-2.71239	FALSE	protein_coding	NUDCD2
ENSG00000226054	0.481544	-2.26816	2.604	0.00948938	0.131504	-2.7132	FALSE	processed_pseudogene	MEMO1P1
ENSG00000154642	0.340028	3.53489	2.72977	0.00656234	0.109591	-2.714	FALSE	protein_coding	C21orf91
ENSG00000137648	-0.171531	0.368828	-2.65699	0.00813734	0.121727	-2.71612	FALSE	protein_coding	TMPRSS4
ENSG00000239322	-0.161513	0.860768	-2.66972	0.00783954	0.119314	-2.7172	FALSE	antisense_RNA	ATP6V1B1-AS1
ENSG00000130520	0.294422	5.66041	2.77717	0.00569017	0.100711	-2.71774	FALSE	protein_coding	LSM4
ENSG00000188038	-0.391063	-0.0635034	-2.63794	0.00860218	0.125048	-2.71782	FALSE	protein_coding	NRN1L
ENSG00000139323	0.136334	3.92334	2.73441	0.00647181	0.108734	-2.71869	FALSE	protein_coding	POC1B
ENSG00000231945	0.249273	5.65804	2.77639	0.00570361	0.100847	-2.71896	FALSE	protein_coding	VARS
ENSG00000267747	-0.393648	-1.48625	-2.60299	0.00951693	0.131623	-2.72009	FALSE	antisense_RNA
ENSG00000152904	0.147254	5.16006	2.76636	0.00587924	0.102579	-2.72277	FALSE	protein_coding	GGPS1
ENSG00000272619	-0.318438	0.614164	-2.65744	0.00812665	0.121693	-2.72347	FALSE	lincRNA
ENSG00000135898	-0.64912	-1.0511	-2.60476	0.00946873	0.13149	-2.72526	FALSE	protein_coding	GPR55
ENSG00000111652	0.169492	5.36097	2.76933	0.00582672	0.102165	-2.72535	FALSE	protein_coding	COPS7A
ENSG00000179542	0.669868	0.916573	2.6807	0.00759047	0.117697	-2.72543	FALSE	protein_coding	SLITRK4
ENSG00000250397	-0.212528	3.07731	-2.70474	0.00706994	0.11403	-2.72646	FALSE	antisense_RNA
ENSG00000228582	-1.19344	-0.549213	-2.60433	0.00948027	0.131504	-2.73074	FALSE	protein_coding	TAP2
ENSG00000163521	0.170954	2.27472	2.69388	0.00730082	0.115224	-2.73232	FALSE	protein_coding	GLB1L
ENSG00000155189	0.189557	5.51895	2.76796	0.00585097	0.102396	-2.73583	FALSE	protein_coding	AGPAT5
ENSG00000147724	0.470221	2.29162	2.69634	0.00724796	0.115224	-2.73673	FALSE	protein_coding	FAM135B
ENSG00000270441	-0.286076	1.3488	-2.66951	0.00784418	0.119322	-2.73871	FALSE	unprocessed_pseudogene
ENSG00000143319	0.149898	4.98815	2.7567	0.00605313	0.104475	-2.73894	FALSE	protein_coding	ISG20L2
ENSG00000033800	-0.138707	6.137	-2.77039	0.00580804	0.102087	-2.73907	FALSE	protein_coding	PIAS1
ENSG00000262607	-0.333834	1.48805	-2.67118	0.00780593	0.11909	-2.73981	FALSE	protein_coding	IQSEC3
ENSG00000149328	-0.346653	4.60722	-2.7358	0.00644497	0.108638	-2.74037	FALSE	protein_coding	GLB1L2
ENSG00000172000	0.285881	1.01867	2.67108	0.00780828	0.11909	-2.7412	FALSE	protein_coding	ZNF556
ENSG00000113494	-0.616622	0.561834	-2.64146	0.00851441	0.124148	-2.7417	FALSE	protein_coding	PRLR
ENSG00000148600	0.506687	3.50354	2.72101	0.00673601	0.111037	-2.74329	FALSE	protein_coding	CDHR1
ENSG00000162885	0.22249	2.16166	2.68831	0.00742211	0.116527	-2.7437	FALSE	protein_coding	B3GALNT2
ENSG00000282880	0.22249	2.16166	2.68831	0.00742211	0.116527	-2.7437	FALSE	protein_coding	B3GALNT2
ENSG00000240770	0.410458	-2.21652	2.58994	0.00988042	0.13354	-2.74559	FALSE	lincRNA	C21orf91-OT1
ENSG00000152359	0.161194	3.82945	2.72161	0.00672403	0.110943	-2.74619	FALSE	protein_coding	POC5
ENSG00000159217	-1.12399	4.95033	-2.72333	0.00668955	0.110563	-2.74912	FALSE	protein_coding	IGF2BP1
ENSG00000246363	0.430407	-2.01554	2.59152	0.00983574	0.133329	-2.75084	FALSE	lincRNA	LINC02458
ENSG00000229671	-0.193635	-0.139776	-2.62583	0.00890985	0.127402	-2.75388	FALSE	lincRNA	LINC01150
ENSG00000274874	-0.299492	-1.84961	-2.58307	0.0100765	0.135105	-2.75424	FALSE	protein_coding
ENSG00000221466	0.243409	-1.49046	2.59767	0.00966367	0.132593	-2.75632	FALSE	miRNA	MIR548AJ2
ENSG00000116396	-0.379392	5.25835	-2.74609	0.00624917	0.10652	-2.75704	FALSE	protein_coding	KCNC4
ENSG00000138459	0.155534	5.17188	2.75342	0.00611318	0.105197	-2.75796	FALSE	protein_coding	SLC35A5
ENSG00000082213	0.134937	4.50808	2.73658	0.0064299	0.108511	-2.75824	FALSE	protein_coding	C5orf22
ENSG00000256980	-0.437085	-0.564291	-2.60619	0.00942979	0.131257	-2.75977	FALSE	protein_coding	KHDC1L
ENSG00000115041	-0.482094	1.13861	-2.65318	0.00822842	0.122328	-2.75982	FALSE	protein_coding	KCNIP3
ENSG00000211689	-0.757692	-1.02427	-2.58861	0.00991797	0.133728	-2.76032	FALSE	TR_C_gene	TRGC1
ENSG00000166024	0.125303	3.92195	2.71754	0.00680611	0.111913	-2.76157	FALSE	protein_coding	R3HCC1L
ENSG00000175773	-0.381842	-2.17884	-2.57416	0.0103361	0.136934	-2.76166	FALSE	lincRNA
ENSG00000116106	-0.447982	2.48369	-2.67662	0.0076821	0.118487	-2.76466	FALSE	protein_coding	EPHA4
ENSG00000114450	0.299202	4.62416	2.7407	0.00635119	0.10756	-2.76505	FALSE	protein_coding	GNB4
ENSG00000251002	-0.735283	-0.592106	-2.59648	0.00969662	0.132666	-2.7652	FALSE	processed_transcript
ENSG00000265982	-0.343616	-1.86292	-2.57623	0.0102752	0.136315	-2.76775	FALSE	unprocessed_pseudogene
ENSG00000263307	-0.28118	-1.44505	-2.58454	0.0100343	0.134729	-2.76814	FALSE	antisense_RNA
ENSG00000280404	-0.248651	-1.16909	-2.59006	0.00987689	0.13354	-2.77016	FALSE	pseudogene
ENSG00000110514	-0.164351	7.46395	-2.76067	0.005981	0.103727	-2.77032	FALSE	protein_coding	MADD
ENSG00000188010	0.254942	2.09045	2.6766	0.00768249	0.118487	-2.77124	FALSE	protein_coding	MORN2
ENSG00000254238	0.348926	-0.637965	2.61625	0.00916007	0.129186	-2.77234	FALSE	antisense_RNA
ENSG00000259905	-0.281801	1.81646	-2.66481	0.00795323	0.120409	-2.7725	FALSE	lincRNA	PWRN1
ENSG00000196712	0.18233	6.82863	2.7603	0.0059877	0.103781	-2.77275	FALSE	protein_coding	NF1
ENSG00000072818	-0.560331	3.28842	-2.68494	0.00749623	0.116927	-2.77421	FALSE	protein_coding	ACAP1
ENSG00000236137	-0.352901	-0.374901	-2.60684	0.00941208	0.131074	-2.77513	FALSE	antisense_RNA
ENSG00000230417	0.22393	0.243583	2.63822	0.008595	0.125007	-2.77521	FALSE	lincRNA	LINC00595
ENSG00000145354	0.196279	4.78949	2.73904	0.00638276	0.107905	-2.77521	FALSE	protein_coding	CISD2
ENSG00000197753	-0.231672	2.4687	-2.67426	0.0077357	0.118602	-2.77697	FALSE	protein_coding	LHFPL5
ENSG00000282256	-0.782844	-2.31526	-2.56315	0.0106653	0.138558	-2.77805	FALSE	protein_coding	TAS2R31
ENSG00000115289	-0.193503	4.48319	-2.72041	0.00674819	0.111151	-2.77842	FALSE	protein_coding	PCGF1
ENSG00000234911	-0.244974	1.4897	-2.65701	0.00813681	0.121727	-2.77874	FALSE	transcribed_unitary_pseudogene	TEX21P
ENSG00000117016	-0.361986	8.10764	-2.75588	0.00606795	0.104668	-2.77888	FALSE	protein_coding	RIMS3
ENSG00000107566	0.139717	4.43029	2.72616	0.00663332	0.110203	-2.78004	FALSE	protein_coding	ERLIN1
ENSG00000262619	0.127001	3.83125	2.70787	0.00700456	0.113493	-2.78024	FALSE	lincRNA	LINC00621
ENSG00000182621	0.346107	4.31853	2.72671	0.00662247	0.110149	-2.78159	FALSE	protein_coding	PLCB1
ENSG00000257446	-0.370015	-0.52504	-2.59922	0.00962064	0.132317	-2.7823	FALSE	protein_coding	ZNF878
ENSG00000119333	0.313273	5.18036	2.74665	0.00623874	0.106468	-2.78232	FALSE	protein_coding	WDR34
ENSG00000110497	-0.147553	5.86296	-2.75136	0.006151	0.105596	-2.78243	FALSE	protein_coding	AMBRA1
ENSG00000155506	0.146133	8.50521	2.74963	0.00618308	0.105894	-2.78402	FALSE	protein_coding	LARP1
ENSG00000250282	-0.391516	-1.20551	-2.58021	0.0101594	0.135588	-2.78598	FALSE	antisense_RNA
ENSG00000243660	0.184708	1.66445	2.66279	0.00800036	0.120899	-2.78661	FALSE	protein_coding	ZNF487
ENSG00000223813	-0.361273	0.0293176	-2.61286	0.00925029	0.129824	-2.78779	FALSE	antisense_RNA
ENSG00000243667	0.14437	3.57291	2.69756	0.00722181	0.115201	-2.78886	FALSE	protein_coding	WDR92
ENSG00000237575	-0.451753	-0.0128507	-2.60865	0.00936324	0.13066	-2.78947	FALSE	transcribed_unprocessed_pseudogene	PYY2
ENSG00000091129	-0.46618	7.82431	-2.75141	0.00615011	0.105596	-2.79399	FALSE	protein_coding	NRCAM
ENSG00000112029	0.328815	3.8704	2.70817	0.00699818	0.113454	-2.79447	FALSE	protein_coding	FBXO5
ENSG00000168350	-0.399315	-0.382308	-2.59724	0.00967549	0.132629	-2.79497	FALSE	protein_coding	DEGS2
ENSG00000268235	-0.908068	-1.29033	-2.56636	0.0105683	0.13833	-2.79567	FALSE	transcribed_unprocessed_pseudogene	TCP11X1
ENSG00000246889	-0.126855	3.45927	-2.6857	0.00747943	0.116795	-2.79863	FALSE	antisense_RNA
ENSG00000137692	0.253286	3.60911	2.69664	0.00724155	0.115224	-2.8003	FALSE	protein_coding	DCUN1D5
ENSG00000172031	-0.331688	-0.417599	-2.59461	0.00974899	0.132878	-2.80166	FALSE	protein_coding	EPHX4
ENSG00000283503	-0.141858	5.18572	-2.73167	0.00652505	0.109191	-2.80274	FALSE	lincRNA	LINC01902
ENSG00000284620	-0.189658	3.97149	-2.69538	0.00726855	0.115224	-2.804	FALSE	transcribed_unprocessed_pseudogene
ENSG00000102572	0.147725	5.81314	2.74448	0.00627959	0.10679	-2.80578	FALSE	protein_coding	STK24
ENSG00000172331	0.185286	4.14626	2.70756	0.007011	0.113534	-2.80855	FALSE	protein_coding	BPGM
ENSG00000260267	-0.235522	4.03629	-2.69431	0.00729168	0.115224	-2.80912	FALSE	antisense_RNA
ENSG00000280870	-0.73096	-0.980106	-2.56816	0.0105145	0.138091	-2.8103	FALSE	lincRNA
ENSG00000260996	-0.400178	-0.952953	-2.57482	0.0103168	0.136741	-2.81098	FALSE	sense_overlapping
ENSG00000136783	0.217605	4.32914	2.71286	0.00690151	0.112902	-2.81117	FALSE	protein_coding	NIPSNAP3A
ENSG00000103599	0.349757	0.36291	2.62857	0.00883933	0.126804	-2.81267	FALSE	protein_coding	IQCH
ENSG00000134049	0.19354	4.99699	2.72949	0.00656766	0.109617	-2.81305	FALSE	protein_coding	IER3IP1
ENSG00000176083	-0.677865	-0.453781	-2.581	0.0101363	0.135406	-2.8131	FALSE	protein_coding	ZNF683
ENSG00000187522	0.162821	3.79702	2.69479	0.00728123	0.115224	-2.81324	FALSE	protein_coding	HSPA14
ENSG00000264443	-0.482225	2.06658	-2.64925	0.00832327	0.122789	-2.81508	FALSE	lincRNA
ENSG00000103888	0.510908	2.47242	2.6691	0.00785365	0.11934	-2.81579	FALSE	protein_coding	CEMIP
ENSG00000163599	-0.767659	-1.01631	-2.56492	0.0106118	0.13833	-2.81604	FALSE	protein_coding	CTLA4
ENSG00000134709	-0.271997	4.17184	-2.69473	0.00728253	0.115224	-2.81631	FALSE	protein_coding	HOOK1
ENSG00000226990	-0.364452	0.356056	-2.61063	0.00930979	0.130342	-2.8172	FALSE	lincRNA
ENSG00000139291	0.194644	4.59449	2.71763	0.00680416	0.111913	-2.81737	FALSE	protein_coding	TMEM19
ENSG00000228252	-0.698346	0.809566	-2.6152	0.00918782	0.129451	-2.8175	FALSE	transcribed_unitary_pseudogene	COL6A4P2
ENSG00000178202	0.226023	4.21476	2.70733	0.00701578	0.113536	-2.81785	FALSE	protein_coding	KDELC2
ENSG00000120658	-0.32213	4.70601	-2.7089	0.00698314	0.113387	-2.81795	FALSE	protein_coding	ENOX1
ENSG00000089195	0.221023	4.31356	2.70981	0.00696438	0.113352	-2.81848	FALSE	protein_coding	TRMT6
ENSG00000155115	0.186866	4.35206	2.70895	0.00698209	0.113387	-2.82148	FALSE	protein_coding	GTF3C6
ENSG00000217801	-0.214548	2.32621	-2.65448	0.00819719	0.122242	-2.82156	FALSE	transcribed_unprocessed_pseudogene
ENSG00000245385	0.234137	2.88859	2.66977	0.00783832	0.119314	-2.82361	FALSE	antisense_RNA
ENSG00000185442	-0.32087	4.14156	-2.68866	0.00741439	0.116527	-2.82603	FALSE	protein_coding	FAM174B
ENSG00000259017	-0.332014	1.90921	-2.64406	0.00845011	0.123648	-2.82664	FALSE	lincRNA
ENSG00000250012	-0.240647	-0.0419518	-2.59706	0.00968071	0.132637	-2.82705	FALSE	antisense_RNA
ENSG00000276188	-0.392406	-1.89812	-2.54755	0.0111476	0.141882	-2.82992	FALSE	lincRNA
ENSG00000133704	0.132038	5.5446	2.73215	0.00651575	0.109129	-2.82995	FALSE	protein_coding	IPO8
ENSG00000067798	-0.503087	4.0028	-2.6788	0.007633	0.11816	-2.83129	FALSE	protein_coding	NAV3
ENSG00000213762	0.17525	4.72174	2.71533	0.00685092	0.112266	-2.83151	FALSE	protein_coding	ZNF134
ENSG00000243659	-0.374691	-2.08245	-2.54363	0.011272	0.142711	-2.8328	FALSE	processed_pseudogene
ENSG00000019505	-0.629586	6.56809	-2.73501	0.00646026	0.108734	-2.83299	FALSE	protein_coding	SYT13
ENSG00000173120	-0.149652	7.07406	-2.7375	0.00641222	0.108339	-2.83316	FALSE	protein_coding	KDM2A
ENSG00000100146	-0.888356	1.74758	-2.62913	0.00882507	0.126804	-2.83382	FALSE	protein_coding	SOX10
ENSG00000130783	-0.242155	1.02562	-2.62495	0.00893251	0.127473	-2.83383	FALSE	protein_coding	CCDC62
ENSG00000114648	0.128107	4.43894	2.70521	0.0070601	0.113985	-2.83434	FALSE	protein_coding	KLHL18
ENSG00000132793	-0.502072	3.15486	-2.65919	0.0080852	0.121514	-2.83563	FALSE	protein_coding	LPIN3
ENSG00000283706	-0.611956	0.290035	-2.59419	0.00976064	0.132948	-2.83609	FALSE	protein_coding	PRSS50
ENSG00000267060	0.231052	2.12681	2.65109	0.00827882	0.122577	-2.83621	FALSE	protein_coding	PTGES3L
ENSG00000136478	-0.256298	6.14607	-2.7327	0.006505	0.109076	-2.83699	FALSE	protein_coding	TEX2
ENSG00000282269	-0.259261	1.87286	-2.63984	0.00855462	0.124664	-2.83818	FALSE	protein_coding	PRR4
ENSG00000127774	0.203009	3.46729	2.6763	0.00768931	0.118529	-2.8392	FALSE	protein_coding	EMC6
ENSG00000262484	0.441368	0.259685	2.61715	0.0091363	0.129103	-2.83929	FALSE	protein_coding	CCER2
ENSG00000283099	0.441368	0.259685	2.61715	0.0091363	0.129103	-2.83929	FALSE	protein_coding	CCER2
ENSG00000147614	0.360137	-0.12031	2.6037	0.0094977	0.131504	-2.84091	FALSE	protein_coding	ATP6V0D2
ENSG00000236393	-0.129369	2.77435	-2.65535	0.00817632	0.122183	-2.8412	FALSE	lincRNA
ENSG00000115761	0.26002	4.5529	2.70875	0.00698616	0.113387	-2.84209	FALSE	protein_coding	NOL10
ENSG00000104549	0.271914	5.51844	2.72787	0.00659957	0.11001	-2.84384	FALSE	protein_coding	SQLE
ENSG00000187583	-0.537995	-0.381561	-2.57224	0.010393	0.137207	-2.84578	FALSE	protein_coding	PLEKHN1
ENSG00000257923	0.147376	6.80622	2.7323	0.00651281	0.109129	-2.84693	FALSE	protein_coding	CUX1
ENSG00000064115	0.150805	5.14045	2.71874	0.00678175	0.111639	-2.84758	FALSE	protein_coding	TM7SF3
ENSG00000277283	-0.149364	3.68807	-2.67121	0.00780527	0.11909	-2.84858	FALSE	antisense_RNA
ENSG00000079257	-0.406653	2.1571	-2.63729	0.00861824	0.125155	-2.85163	FALSE	protein_coding	LXN
ENSG00000270933	-0.640213	-1.79336	-2.53612	0.0115132	0.144192	-2.85197	FALSE	lincRNA
ENSG00000221882	0.442313	-1.49427	2.56023	0.0107541	0.139523	-2.85451	FALSE	protein_coding	OR3A2
ENSG00000283020	0.470233	-0.44329	2.59028	0.00987063	0.13354	-2.85635	FALSE	unprocessed_pseudogene
ENSG00000235098	-0.738035	1.20991	-2.61009	0.00932444	0.13042	-2.85744	FALSE	protein_coding	ANKRD65
ENSG00000244676	0.34504	-0.916606	2.57218	0.0103949	0.137207	-2.85749	FALSE	antisense_RNA
ENSG00000232170	-0.611041	-0.905629	-2.55201	0.0110078	0.141415	-2.85757	FALSE	lincRNA	LINC00708
ENSG00000251192	-0.11728	2.9008	-2.6509	0.00828346	0.122577	-2.85845	FALSE	protein_coding	ZNF674
ENSG00000121892	0.16222	6.55818	2.72752	0.00660648	0.11001	-2.85936	FALSE	protein_coding	PDS5A
ENSG00000172850	0.211583	1.68922	2.63429	0.00869378	0.125809	-2.85982	FALSE	protein_coding	LSM2
ENSG00000224979	0.211583	1.68922	2.63429	0.00869378	0.125809	-2.85982	FALSE	protein_coding	LSM2
ENSG00000225998	0.211583	1.68922	2.63429	0.00869378	0.125809	-2.85982	FALSE	protein_coding	LSM2
ENSG00000231502	0.211583	1.68922	2.63429	0.00869378	0.125809	-2.85982	FALSE	protein_coding	LSM2
ENSG00000261324	-0.12355	4.4288	-2.6884	0.00742011	0.116527	-2.86142	FALSE	sense_overlapping
ENSG00000112218	0.387142	1.56442	2.63355	0.00871247	0.126016	-2.86229	FALSE	protein_coding	GPR63
ENSG00000271147	-0.152725	4.68637	-2.69481	0.00728079	0.115224	-2.86332	FALSE	processed_transcript	ARMCX5-GPRASP2
ENSG00000104825	0.155479	2.34886	2.64253	0.00848797	0.12395	-2.86469	FALSE	protein_coding	NFKBIB
ENSG00000282905	0.155479	2.34886	2.64253	0.00848797	0.12395	-2.86469	FALSE	protein_coding	NFKBIB
ENSG00000272157	0.499357	-0.772887	2.57677	0.0102595	0.136216	-2.86506	FALSE	antisense_RNA
ENSG00000092820	0.260009	6.08873	2.72403	0.0066757	0.110517	-2.8659	FALSE	protein_coding	EZR
ENSG00000198626	-0.512328	5.34543	-2.70404	0.00708466	0.114086	-2.86645	FALSE	protein_coding	RYR2
ENSG00000258559	-0.21945	3.63096	-2.66136	0.00803384	0.121088	-2.8665	FALSE	sense_overlapping
ENSG00000136111	-0.264952	4.88917	-2.69671	0.0072401	0.115224	-2.86701	FALSE	protein_coding	TBC1D4
ENSG00000253626	-0.280808	2.11439	-2.63199	0.00875213	0.126273	-2.86712	FALSE	protein_coding	EIF5AL1
ENSG00000261367	-0.209254	2.86448	-2.64517	0.00842288	0.1235	-2.86802	FALSE	antisense_RNA
ENSG00000214413	0.157194	4.86894	2.7042	0.00708115	0.114086	-2.86926	FALSE	protein_coding	BBIP1
ENSG00000159337	-0.58934	1.59758	-2.61644	0.00915512	0.129179	-2.8706	FALSE	protein_coding	PLA2G4D
ENSG00000182518	0.197951	3.22357	2.65774	0.00811953	0.12166	-2.87099	FALSE	protein_coding	FAM104B
ENSG00000134375	0.162577	5.14758	2.70994	0.00696166	0.113352	-2.87129	FALSE	protein_coding	TIMM17A
ENSG00000112041	-0.634964	-1.03571	-2.54247	0.0113088	0.143083	-2.87161	FALSE	protein_coding	TULP1
ENSG00000272345	0.164675	1.86459	2.63139	0.00876737	0.126367	-2.87271	FALSE	antisense_RNA
ENSG00000163602	0.151491	6.11007	2.72094	0.00673745	0.111037	-2.87325	FALSE	protein_coding	RYBP
ENSG00000275367	-0.249977	5.05277	-2.69844	0.00720311	0.115094	-2.87511	FALSE	lincRNA
ENSG00000178795	-0.435042	-1.08834	-2.54218	0.011318	0.143105	-2.8774	FALSE	protein_coding	GDPD4
ENSG00000284435	-0.343028	-1.52337	-2.53312	0.0116109	0.144866	-2.87974	FALSE	miRNA	MIR4691
ENSG00000157005	-1.17936	2.49688	-2.62042	0.00905046	0.128333	-2.8799	FALSE	protein_coding	SST
ENSG00000251287	-0.24179	-0.379529	-2.56452	0.0106238	0.13833	-2.88001	FALSE	protein_coding	ALG1L2
ENSG00000179010	0.180476	7.7909	2.71693	0.00681834	0.11205	-2.8804	FALSE	protein_coding	MRFAP1
ENSG00000070808	-0.85705	3.6947	-2.6463	0.00839528	0.123299	-2.88048	FALSE	protein_coding	CAMK2A
ENSG00000125863	0.15242	5.20391	2.70717	0.00701898	0.113536	-2.88106	FALSE	protein_coding	MKKS
ENSG00000231573	0.154001	1.43464	2.62053	0.00904744	0.128333	-2.88113	FALSE	processed_transcript	HCG25
ENSG00000158296	-0.484572	1.5828	-2.6137	0.00922789	0.129731	-2.88171	FALSE	protein_coding	SLC13A3
ENSG00000283933	-0.319579	-1.21923	-2.53919	0.0114141	0.14378	-2.88178	FALSE	miRNA	MIR6878
ENSG00000246627	0.233577	2.34314	2.63626	0.00864428	0.125407	-2.88283	FALSE	antisense_RNA	CACNA1C-AS1
ENSG00000253636	-0.160268	3.70868	-2.65771	0.00812025	0.12166	-2.88366	FALSE	antisense_RNA
ENSG00000244115	0.197787	2.94484	2.64632	0.00839484	0.123299	-2.88409	FALSE	protein_coding	DNAJC25-GNG10
ENSG00000237338	-0.575952	-2.26854	-2.51646	0.0121673	0.147867	-2.88426	FALSE	antisense_RNA	FTCD-AS1
ENSG00000280541	-0.575952	-2.26854	-2.51646	0.0121673	0.147867	-2.88426	FALSE	antisense_RNA	FTCD-AS1
ENSG00000180096	-0.432869	3.10142	-2.63929	0.00856843	0.124746	-2.88549	FALSE	protein_coding	2001-09-01
ENSG00000101463	0.531817	0.864116	2.6132	0.00924118	0.129759	-2.88632	FALSE	protein_coding	SYNDIG1
ENSG00000188322	-0.288314	7.41232	-2.71599	0.00683756	0.112174	-2.88896	FALSE	protein_coding	SBK1
ENSG00000152076	0.406753	2.78408	2.64431	0.00844396	0.12362	-2.88909	FALSE	protein_coding	CCDC74B
ENSG00000151552	0.252711	6.44788	2.71599	0.00683744	0.112174	-2.88947	FALSE	protein_coding	QDPR
ENSG00000248445	-0.240143	2.2539	-2.62558	0.00891613	0.127428	-2.89001	FALSE	antisense_RNA	SEMA6A-AS1
ENSG00000181004	0.240808	1.46426	2.61863	0.00909733	0.128679	-2.8901	FALSE	protein_coding	BBS12
ENSG00000144674	0.16852	5.64984	2.7107	0.00694579	0.113352	-2.89055	FALSE	protein_coding	GOLGA4
ENSG00000204487	-0.766407	-0.390827	-2.54725	0.0111571	0.141882	-2.8907	FALSE	protein_coding	LTB
ENSG00000206437	-0.766407	-0.390827	-2.54725	0.0111571	0.141882	-2.8907	FALSE	protein_coding	LTB
ENSG00000223448	-0.766407	-0.390827	-2.54725	0.0111571	0.141882	-2.8907	FALSE	protein_coding	LTB
ENSG00000231314	-0.766407	-0.390827	-2.54725	0.0111571	0.141882	-2.8907	FALSE	protein_coding	LTB
ENSG00000236237	-0.766407	-0.390827	-2.54725	0.0111571	0.141882	-2.8907	FALSE	protein_coding	LTB
ENSG00000236925	-0.766407	-0.390827	-2.54725	0.0111571	0.141882	-2.8907	FALSE	protein_coding	LTB
ENSG00000238114	-0.766407	-0.390827	-2.54725	0.0111571	0.141882	-2.8907	FALSE	protein_coding	LTB
ENSG00000148450	0.18506	4.14587	2.67561	0.007705	0.118581	-2.8908	FALSE	protein_coding	MSRB2
ENSG00000114354	0.141046	5.74304	2.71136	0.00693218	0.113275	-2.89082	FALSE	protein_coding	TFG
ENSG00000171345	-1.18032	5.24469	-2.67474	0.00772465	0.118602	-2.89124	FALSE	protein_coding	KRT19
ENSG00000134490	0.155021	3.72876	2.66112	0.00803948	0.121088	-2.89367	FALSE	protein_coding	TMEM241
ENSG00000274591	-0.190325	-0.399851	-2.55903	0.0107909	0.139875	-2.89501	FALSE	sense_intronic
ENSG00000223522	-0.225594	-0.737398	-2.54793	0.0111357	0.141882	-2.89539	FALSE	antisense_RNA
ENSG00000146426	0.22387	4.62952	2.68912	0.00740436	0.116527	-2.89551	FALSE	protein_coding	TIAM2
ENSG00000121274	-0.153492	4.47682	-2.67566	0.00770372	0.118581	-2.89601	FALSE	protein_coding	PAPD5
ENSG00000265354	0.210259	4.57741	2.68706	0.00744944	0.116667	-2.89626	FALSE	protein_coding	TIMM23
ENSG00000204740	-0.55285	-1.51427	-2.52279	0.0119532	0.146998	-2.89627	FALSE	protein_coding	MALRD1
ENSG00000260858	0.337893	-1.73395	2.53294	0.0116168	0.144866	-2.89661	FALSE	lincRNA
ENSG00000238098	-0.234648	1.46828	-2.60893	0.0093556	0.13066	-2.89689	FALSE	transcribed_unitary_pseudogene	ABCA17P
ENSG00000181192	0.143447	5.14928	2.69922	0.00718638	0.115018	-2.89849	FALSE	protein_coding	DHTKD1
ENSG00000182057	-0.319665	-1.96304	-2.51704	0.0121473	0.147867	-2.89862	FALSE	lincRNA	OGFRP1
ENSG00000114021	0.149351	4.61612	2.68569	0.00747964	0.116795	-2.8992	FALSE	protein_coding	NIT2
ENSG00000258839	-0.268202	5.42305	-2.69776	0.00721757	0.115198	-2.8994	FALSE	protein_coding	MC1R
ENSG00000154743	0.158603	3.36375	2.64896	0.00833037	0.12283	-2.89981	FALSE	protein_coding	TSEN2
ENSG00000139354	0.304135	3.7503	2.66244	0.00800849	0.120928	-2.90107	FALSE	protein_coding	GAS2L3
ENSG00000214013	0.123064	3.78921	2.65861	0.00809889	0.121545	-2.90294	FALSE	protein_coding	GANC
ENSG00000231951	-0.474807	-1.05614	-2.5311	0.0116771	0.145102	-2.9036	FALSE	antisense_RNA
[truncated: 26,842 more rows]

## Sheet: DEgenes ALK after robust analys
ENSG	Freq	Type	Symbol
ENSG00000070748	86	protein_coding	CHAT
ENSG00000086717	88	protein_coding	PPEF1
ENSG00000102466	100	protein_coding	FGF14
ENSG00000112276	95	protein_coding	BVES
ENSG00000120875	100	protein_coding	DUSP4
ENSG00000133019	94	protein_coding	CHRM3
ENSG00000139116	92	protein_coding	KIF21A
ENSG00000144452	98	protein_coding	ABCA12
ENSG00000148082	100	protein_coding	SHC3
ENSG00000148120	96	protein_coding	C9orf3
ENSG00000162627	87	protein_coding	SNX7
ENSG00000164099	82	protein_coding	PRSS12
ENSG00000165731	85	protein_coding	RET
ENSG00000166573	97	protein_coding	GALR1
ENSG00000167178	100	protein_coding	ISLR2
ENSG00000173208	94	protein_coding	ABCD2
ENSG00000188766	88	protein_coding	SPRED3
ENSG00000198369	100	protein_coding	SPRED2
ENSG00000248540	92	lincRNA
ENSG00000276012	100	antisense_RNA
