# Supplementary material for: Integrative analysis identifies lincRNAs up- and downstream of neuroblastoma driver genes
Source: Sci Rep. 2019 Apr 5;9:5685. doi: 10.1038/s41598-019-42107-y (PMC6451017; doi:10.1038/s41598-019-42107-y)
Supplement: Supplementary file 6 — Supplemental table 5 [file 41598_2019_42107_MOESM6_ESM.xlsx]

## Sheet: Blad1
Integrative analysis identifies lincRNAs up- and downstream of neuroblastoma driver genes
Dries Rombaut1,2, Hua-Sheng Chiu3, Bieke Decaesteker1,2, Celine Everaert1,2, Nurten Yigit1,2, Agathe Peltier4,5, Isabelle Janoueix-Lerosey4,5, Christoph Bartenhagen7, Matthias Fischer6,7, Stephen Roberts8, Nicky D’Haene9, Katleen De Preter1,2, Frank Speleman1,2, Geertrui Denecker1,2, Pavel Sumazin3, Jo Vandesompele1,2, Steve Lefever1,2, Pieter Mestdagh*1,2
1. Center for Medical Genetics, Ghent University, Ghent, 9000, Belgium
2. Cancer Research Institute Ghent (CRIG), Ghent, 9000, Belgium
3. Texas Children’s Cancer Center, Baylor College of Medicine, Houston, TX 77030, USA
4. Institut Curie, PSL Research University, Inserm U830, Equipe Labellisée contre le Cancer, F-75005, Paris, France.
5. SIREDO: Care, Innovation and Research for Children, Adolescents and Young Adults with Cancer, Institut Curie, F-75005, Paris, France.
6. Center for Molecular Medicine Cologne (CMMC), University of Cologne, 50931 Cologne, Germany
7. Department of Experimental Pediatric Oncology, University Children’s Hospital of Cologne, Medical Faculty, University of Cologne, 50937 Cologne, Germany
8. Department of Pediatrics, Memorial Sloan Kettering Cancer Center, New York, NY, United States of America
9. Hôpital Erasme, Cliniques Universitaires de Bruxelles, Bruxelles, 1070, Belgium
* Corresponding author: Pieter.Mestdagh@UGent.be

## Sheet: PHOX2B selected genes
ENSG	Rho.JUN	P.value.JUN	Rho.PH	P.value.PH	adj.pval.PH	adj.pval.JUN	Type	Symbol
ENSG00000000460	-0.118001	0.00845762	0.129491	0.00383135	0.00773972	0.0167164	protein_coding	C1orf112
ENSG00000000938	0.57984	5.51268e-46	-0.399218	1.93971e-20	3.67804e-19	1.92018e-44	protein_coding	FGR
ENSG00000000971	0.687177	1.0592e-70	-0.516779	2.77433e-35	4.08237e-33	2.21365e-68	protein_coding	CFH
ENSG00000001036	0.324384	1.21738e-13	-0.144392	0.00124739	0.00279837	9.50214e-13	protein_coding	FUCA2
ENSG00000001617	0.209305	2.51845e-06	-0.209987	2.33182e-06	8.64089e-06	9.33848e-06	protein_coding	SEMA3F
ENSG00000002549	0.466509	3.17593e-28	-0.382741	8.72197e-19	1.37987e-17	4.83362e-27	protein_coding	LAP3
ENSG00000002586	0.650255	4.59885e-61	-0.455574	7.73359e-27	3.08072e-25	4.36301e-59	protein_coding	CD99
ENSG00000002587	0.344922	2.48586e-15	-0.393038	8.29089e-20	1.45096e-18	2.14334e-14	protein_coding	HS3ST1
ENSG00000002726	0.20739	3.12239e-06	-0.207734	3.00479e-06	1.09541e-05	1.14222e-05	protein_coding	AOC1
ENSG00000002745	0.258977	4.65017e-09	-0.20103	6.28521e-06	2.16547e-05	2.43713e-08	protein_coding	WNT16
ENSG00000002834	0.39339	7.6385e-20	-0.202369	5.43411e-06	1.89236e-05	8.36379e-19	protein_coding	LASP1
ENSG00000002933	0.354989	3.31365e-16	-0.29671	1.47186e-11	1.09775e-10	3.00343e-15	protein_coding	TMEM176A
ENSG00000003056	0.377861	2.58499e-18	-0.199144	7.70108e-06	2.61672e-05	2.6372e-17	protein_coding	M6PR
ENSG00000003137	0.102854	0.0218318	-0.0997721	0.0261336	0.0435047	0.0390626	protein_coding	CYP26B1
ENSG00000003249	-0.262554	2.79697e-09	0.436837	1.41496e-24	4.26424e-23	1.50415e-08	protein_coding	DBNDD1
ENSG00000003400	0.603988	9.81751e-51	-0.520612	7.16573e-36	1.20858e-33	4.65702e-49	protein_coding	CASP10
ENSG00000003402	0.444574	1.71244e-25	-0.413954	5.35974e-22	1.20202e-20	2.35183e-24	protein_coding	CFLAR
ENSG00000003436	0.353345	4.62818e-16	-0.503395	2.74329e-33	2.78589e-31	4.16219e-15	protein_coding	TFPI
ENSG00000003989	0.288255	5.77098e-11	-0.387381	3.05207e-19	5.02999e-18	3.64124e-10	protein_coding	SLC7A2
ENSG00000004399	0.626291	1.69833e-55	-0.468384	1.81614e-28	8.89293e-27	1.10568e-53	protein_coding	PLXND1
ENSG00000004468	0.545521	7.01921e-40	-0.37859	2.20024e-18	3.33809e-17	1.80912e-38	protein_coding	CD38
ENSG00000004478	-0.22125	6.29646e-07	0.228269	2.68703e-07	1.1603e-06	2.54016e-06	protein_coding	FKBP4
ENSG00000004534	0.116081	0.00959462	-0.14814	0.000924506	0.0021319	0.0187225	protein_coding	RBM6
ENSG00000004776	0.552999	3.76659e-41	-0.393994	6.63526e-20	1.17548e-18	1.03276e-39	protein_coding	HSPB6
ENSG00000004777	-0.216647	1.08433e-06	0.337205	1.1099e-14	1.1552e-13	4.22439e-06	protein_coding	ARHGAP33
ENSG00000004779	-0.206032	3.63235e-06	0.203267	4.92673e-06	1.72987e-05	1.31576e-05	protein_coding	NDUFAB1
ENSG00000004799	0.545566	6.89795e-40	-0.38938	1.93136e-19	3.25744e-18	1.77946e-38	protein_coding	PDK4
ENSG00000004866	-0.13192	0.00321465	0.235945	1.02567e-07	4.71339e-07	0.00695996	protein_coding	ST7
ENSG00000005007	0.14709	0.00100616	-0.132953	0.00298071	0.00616381	0.00242611	protein_coding	UPF1
ENSG00000005020	0.621367	2.06277e-54	-0.463586	7.54035e-28	3.39799e-26	1.23685e-52	protein_coding	SKAP2
ENSG00000005059	0.473984	3.34844e-29	-0.180557	5.15639e-05	0.000151688	5.3355e-28	protein_coding	MCUB
ENSG00000005102	0.505491	1.35396e-33	-0.289311	4.87718e-11	3.38213e-10	2.63849e-32	protein_coding	MEOX1
ENSG00000005156	-0.256345	6.72792e-09	0.138767	0.00192986	0.00415366	3.46748e-08	protein_coding	LIG3
ENSG00000005187	0.232951	1.49919e-07	-0.242971	4.12448e-08	2.00327e-07	6.56518e-07	protein_coding	ACSM3
ENSG00000005189	-0.312438	1.02597e-12	0.349726	9.58896e-16	1.11424e-14	7.50443e-12	protein_coding	REXO5
ENSG00000005194	-0.205184	3.98977e-06	0.312799	9.63218e-13	8.16104e-12	1.438e-05	protein_coding	CIAPIN1
ENSG00000005238	0.222614	5.3477e-07	-0.0983968	0.0282778	0.0466435	2.17628e-06	protein_coding	FAM214B
ENSG00000005243	0.626897	1.24465e-55	-0.416836	2.60111e-22	6.04502e-21	8.29028e-54	protein_coding	COPZ2
ENSG00000005302	0.337025	1.14883e-14	-0.318999	3.21978e-13	2.86699e-12	9.54576e-14	protein_coding	MSL3
ENSG00000005381	0.298066	1.17728e-11	-0.165118	0.000217988	0.000570248	7.90912e-11	protein_coding	MPO
ENSG00000005448	-0.247959	2.12302e-08	0.266472	1.58882e-09	9.29474e-09	1.03604e-07	protein_coding	WDR54
ENSG00000005471	0.416572	2.7802e-22	-0.280591	1.91536e-10	1.24444e-09	3.34517e-21	protein_coding	ABCB4
ENSG00000005513	0.610132	5.22325e-52	-0.394888	5.38492e-20	9.71272e-19	2.61989e-50	protein_coding	SOX8
ENSG00000005801	-0.272393	6.64002e-10	0.165789	0.000205284	0.000539315	3.79744e-09	protein_coding	ZNF195
ENSG00000005844	0.445542	1.30968e-25	-0.368332	2.04712e-17	2.82899e-16	1.8099e-24	protein_coding	ITGAL
ENSG00000005884	0.252856	1.09065e-08	-0.165514	0.000210393	0.000551732	5.48099e-08	protein_coding	ITGA3
ENSG00000005893	0.520324	7.93738e-36	-0.401421	1.14719e-20	2.24769e-19	1.70202e-34	protein_coding	LAMP2
ENSG00000006016	0.197022	9.6583e-06	-0.299995	8.55013e-12	6.5601e-11	3.30512e-05	protein_coding	CRLF1
ENSG00000006062	0.307491	2.41236e-12	-0.168745	0.000157089	0.000422906	1.7179e-11	protein_coding	MAP3K14
ENSG00000006118	-0.292226	3.05496e-11	0.265889	1.7293e-09	1.00595e-08	1.97951e-10	protein_coding	TMEM132A
ENSG00000006194	-0.275946	3.89391e-10	0.13443	0.00267321	0.00558804	2.27844e-09	protein_coding	ZNF263
ENSG00000006210	0.420851	9.39023e-23	-0.463801	7.07881e-28	3.20502e-26	1.15146e-21	protein_coding	CX3CL1
ENSG00000006282	0.107495	0.0165136	-0.20452	4.29325e-06	1.52321e-05	0.0304832	protein_coding	SPATA20
ENSG00000006327	0.620299	3.52375e-54	-0.378956	2.02891e-18	3.08954e-17	2.09112e-52	protein_coding	TNFRSF12A
ENSG00000006432	-0.23645	9.61547e-08	0.12179	0.00655976	0.0125908	4.31895e-07	protein_coding	MAP3K9
ENSG00000006453	0.219805	7.4778e-07	-0.247363	2.29994e-08	1.15594e-07	2.98584e-06	protein_coding	BAIAP2L1
ENSG00000006468	0.128158	0.00421357	-0.251899	1.24356e-08	6.49033e-08	0.00888915	protein_coding	ETV1
ENSG00000006534	0.362669	6.78118e-17	-0.455426	8.06873e-27	3.2098e-25	6.39137e-16	protein_coding	ALDH3B1
ENSG00000006555	0.219791	7.49016e-07	-0.132344	0.00311654	0.00642121	2.99036e-06	protein_coding	TTC22
ENSG00000006625	-0.177837	6.70711e-05	0.136869	0.00222821	0.00474027	0.000200186	protein_coding	GGCT
ENSG00000006634	-0.238196	7.68344e-08	0.200911	6.36647e-06	2.19268e-05	3.49248e-07	protein_coding	DBF4
ENSG00000006638	0.548945	1.85633e-40	-0.464293	6.12215e-28	2.80128e-26	4.93441e-39	protein_coding	TBXA2R
ENSG00000006704	-0.103182	0.0214122	0.245177	3.08014e-08	1.51957e-07	0.0383953	protein_coding	GTF2IRD1
ENSG00000006747	0.15444	0.000550092	-0.233095	1.47231e-07	6.6121e-07	0.0013934	protein_coding	SCIN
ENSG00000007001	0.213555	1.55195e-06	-0.108763	0.0152743	0.0268728	5.92766e-06	protein_coding	UPP2
ENSG00000007080	-0.209867	2.36378e-06	0.26238	2.86768e-09	1.62393e-08	8.7864e-06	protein_coding	CCDC124
ENSG00000007129	0.548924	1.87159e-40	-0.366975	2.7337e-17	3.74016e-16	4.97039e-39	protein_coding	CEACAM21
ENSG00000007171	0.218052	9.19696e-07	-0.228188	2.71404e-07	1.17056e-06	3.62016e-06	protein_coding	NOS2
ENSG00000007237	0.587773	1.6786e-47	-0.336694	1.22378e-14	1.26961e-13	6.31195e-46	protein_coding	GAS7
ENSG00000007264	0.294117	2.24849e-11	-0.263653	2.38887e-09	1.36538e-08	1.4745e-10	protein_coding	MATK
ENSG00000007312	0.452856	1.68042e-26	-0.308264	2.11298e-12	1.72392e-11	2.40402e-25	protein_coding	CD79B
ENSG00000007314	0.41574	3.42719e-22	-0.368079	2.16106e-17	2.98502e-16	4.09969e-21	protein_coding	SCN4A
ENSG00000007341	-0.118875	0.0079808	0.11959	0.00760862	0.014365	0.0158697	protein_coding	ST7L
ENSG00000007376	-0.19517	1.1745e-05	0.219166	8.06544e-07	3.22361e-06	3.97533e-05	protein_coding	RPUSD1
ENSG00000007384	0.597935	1.66129e-49	-0.495337	3.95998e-32	3.29135e-30	7.0254e-48	protein_coding	RHBDF1
ENSG00000007516	0.222241	5.59301e-07	-0.113718	0.0111797	0.0203236	2.27098e-06	protein_coding	BAIAP3
ENSG00000007866	0.471877	6.34832e-29	-0.401216	1.20503e-20	2.35712e-19	1.00324e-27	protein_coding	TEAD3
ENSG00000007908	0.629899	2.64757e-56	-0.379897	1.64637e-18	2.52837e-17	1.83114e-54	protein_coding	SELE
ENSG00000007933	0.344268	2.82691e-15	-0.258744	4.8057e-09	2.64203e-08	2.42868e-14	protein_coding	FMO3
ENSG00000007944	0.600429	5.21613e-50	-0.491305	1.46657e-31	1.11602e-29	2.31088e-48	protein_coding	MYLIP
ENSG00000007968	-0.139432	0.00183422	0.255705	7.35527e-09	3.94447e-08	0.00419048	protein_coding	E2F2
ENSG00000008118	0.139852	0.0017762	-0.180226	5.32521e-05	0.000156193	0.00407246	protein_coding	CAMK1G
ENSG00000008128	0.226825	3.20869e-07	-0.151732	0.000689342	0.00163323	1.34567e-06	protein_coding	CDK11A
ENSG00000008130	0.423131	5.23315e-23	-0.2113	2.0091e-06	7.52133e-06	6.44721e-22	protein_coding	NADK
ENSG00000008226	0.259118	4.55894e-09	-0.464746	5.35576e-28	2.47938e-26	2.3928e-08	protein_coding	DLEC1
ENSG00000008256	0.238428	7.45749e-08	-0.160072	0.000340053	0.000859474	3.39727e-07	protein_coding	CYTH3
ENSG00000008277	-0.318448	3.55251e-13	0.127437	0.00443462	0.00882974	2.69555e-12	protein_coding	ADAM22
ENSG00000008282	0.67173	1.68619e-66	-0.496031	3.15536e-32	2.66093e-30	2.54615e-64	protein_coding	SYPL1
ENSG00000008294	-0.131378	0.00334387	0.17155	0.000121365	0.000334028	0.00721104	protein_coding	SPAG9
ENSG00000008300	-0.146058	0.00109278	0.199766	7.20333e-06	2.46092e-05	0.00261791	protein_coding	CELSR3
ENSG00000008311	0.511461	1.76388e-34	-0.506958	8.23714e-34	9.31637e-32	3.54016e-33	protein_coding	AASS
ENSG00000008323	0.140047	0.00174982	-0.249801	1.6553e-08	8.50382e-08	0.00401739	protein_coding	PLEKHG6
ENSG00000008394	0.210843	2.1161e-06	-0.214539	1.38539e-06	5.32959e-06	7.92734e-06	protein_coding	MGST1
ENSG00000008441	0.568264	7.60138e-44	-0.457023	5.10043e-27	2.07771e-25	2.36751e-42	protein_coding	NFIX
ENSG00000008513	0.366711	2.89107e-17	-0.155889	0.000486836	0.00119192	2.78309e-16	protein_coding	ST3GAL1
ENSG00000008516	0.467249	2.54856e-28	-0.298483	1.09883e-11	8.31792e-11	3.90143e-27	protein_coding	MMP25
ENSG00000008517	0.625791	2.19212e-55	-0.322083	1.84902e-13	1.69455e-12	1.41123e-53	protein_coding	IL32
ENSG00000008869	-0.1484	0.000905303	0.14598	0.00109966	0.00249471	0.00219835	protein_coding	HEATR5B
ENSG00000009307	-0.116853	0.0091224	0.161073	0.000311667	0.000794694	0.0178882	protein_coding	CSDE1
ENSG00000009780	0.266225	1.64686e-09	-0.144623	0.00122482	0.00275182	9.06261e-09	protein_coding	FAM76A
ENSG00000009790	0.456369	6.15707e-27	-0.314358	7.33033e-13	6.28647e-12	8.9324e-26	protein_coding	TRAF3IP3
ENSG00000009954	-0.17322	0.00010388	0.23289	1.51079e-07	6.77329e-07	0.000299511	protein_coding	BAZ1B
ENSG00000010030	0.180714	5.07798e-05	-0.161649	0.000296348	0.000759056	0.000154912	protein_coding	ETV7
ENSG00000010072	-0.10923	0.0148396	0.169033	0.000153016	0.000413138	0.0277158	protein_coding	SPRTN
ENSG00000010292	-0.242601	4.32991e-08	0.226887	3.18438e-07	1.3596e-06	2.0385e-07	protein_coding	NCAPD2
ENSG00000010295	0.400868	1.30947e-20	-0.286315	7.84598e-11	5.32062e-10	1.47009e-19	protein_coding	IFFO1
ENSG00000010310	0.144565	0.00123038	-0.322056	1.85802e-13	1.70226e-12	0.0029187	protein_coding	GIPR
ENSG00000010319	0.428147	1.42296e-23	-0.280396	1.97387e-10	1.27986e-09	1.79998e-22	protein_coding	SEMA3G
ENSG00000010327	0.664193	1.53545e-64	-0.513183	9.72641e-35	1.26932e-32	1.9006e-62	protein_coding	STAB1
ENSG00000010361	-0.245277	3.03933e-08	0.197608	9.07527e-06	3.04419e-05	1.45804e-07	protein_coding	FUZ
ENSG00000010379	0.168562	0.000159737	-0.167905	0.000169586	0.000452705	0.000446153	protein_coding	SLC6A13
ENSG00000010610	0.623131	8.47485e-55	-0.388383	2.42747e-19	4.03986e-18	5.2339e-53	protein_coding	CD4
ENSG00000010671	0.602126	2.35886e-50	-0.433982	3.04315e-24	8.812e-23	1.08504e-48	protein_coding	BTK
ENSG00000010704	0.583046	1.3598e-46	-0.51275	1.12989e-34	1.46131e-32	4.84172e-45	protein_coding	HFE
ENSG00000010932	0.440696	4.96809e-25	-0.320455	2.47979e-13	2.23639e-12	6.71123e-24	protein_coding	FMO1
ENSG00000011028	0.558384	4.37641e-42	-0.445053	1.49988e-25	5.08918e-24	1.26854e-40	protein_coding	MRC2
ENSG00000011052	-0.219077	8.15024e-07	0.122295	0.0063379	0.0121983	3.23152e-06	protein_coding	NME1-NME2
ENSG00000011083	0.282737	1.37401e-10	-0.218528	8.69582e-07	3.45926e-06	8.37619e-10	protein_coding	SLC6A7
ENSG00000011105	0.32613	8.8436e-14	-0.128078	0.00423765	0.00847442	6.9574e-13	protein_coding	TSPAN9
ENSG00000011132	0.169549	0.000145953	-0.188175	2.41818e-05	7.52025e-05	0.000410155	protein_coding	APBA3
ENSG00000011201	0.299825	8.79477e-12	-0.241129	5.25154e-08	2.5126e-07	5.95702e-11	protein_coding	ANOS1
ENSG00000011258	-0.206461	3.46329e-06	0.21799	9.26481e-07	3.67042e-06	1.25847e-05	protein_coding	MBTD1
ENSG00000011260	-0.180667	5.10134e-05	0.169683	0.000144176	0.000391211	0.000155493	protein_coding	UTP18
ENSG00000011275	0.103579	0.0209141	-0.10559	0.0185414	0.0319638	0.0375909	protein_coding	RNF216
ENSG00000011304	0.115587	0.00990839	-0.144453	0.00124133	0.00278588	0.0192735	protein_coding	PTBP1
ENSG00000011332	-0.289745	4.55045e-11	0.275304	4.29069e-10	2.68085e-09	2.90675e-10	protein_coding	DPF1
ENSG00000011422	0.579179	7.34209e-46	-0.343849	3.06884e-15	3.37432e-14	2.53901e-44	protein_coding	PLAUR
ENSG00000011426	-0.213436	1.57331e-06	0.208696	2.69747e-06	9.90296e-06	6.00367e-06	protein_coding	ANLN
ENSG00000011451	-0.268669	1.15229e-09	0.30463	3.92702e-12	3.12095e-11	6.4368e-09	protein_coding	WIZ
ENSG00000011465	0.559952	2.32099e-42	-0.429396	1.02535e-23	2.78981e-22	6.81666e-41	protein_coding	DCN
ENSG00000011485	-0.244345	3.4396e-08	0.26079	3.59735e-09	2.00991e-08	1.63997e-07	protein_coding	PPP5C
ENSG00000011523	-0.125218	0.00518144	0.196073	1.06789e-05	3.54012e-05	0.0107109	protein_coding	CEP68
ENSG00000011590	0.146393	0.00106396	-0.273654	5.49863e-10	3.38932e-09	0.00255479	protein_coding	ZBTB32
ENSG00000011600	0.631102	1.41673e-56	-0.368528	1.96326e-17	2.71961e-16	9.94162e-55	protein_coding	TYROBP
ENSG00000012048	-0.233427	1.4119e-07	0.195941	1.0828e-05	3.58461e-05	6.20932e-07	protein_coding	BRCA1
ENSG00000012124	0.47104	8.17646e-29	-0.408916	1.86519e-21	3.97296e-20	1.28651e-27	protein_coding	CD22
ENSG00000012171	0.254198	9.06437e-09	-0.142882	0.00140451	0.0031174	4.60419e-08	protein_coding	SEMA3B
ENSG00000012174	-0.200969	6.32638e-06	0.166631	0.000190295	0.00050273	2.22159e-05	protein_coding	MBTPS2
ENSG00000012211	0.600439	5.19192e-50	-0.497522	1.93333e-32	1.70518e-30	2.30369e-48	protein_coding	PRICKLE3
ENSG00000012223	0.480858	4.02663e-30	-0.290663	3.92831e-11	2.75929e-10	6.78341e-29	protein_coding	LTF
ENSG00000012660	0.189392	2.13682e-05	-0.130392	0.00359117	0.00729438	6.94088e-05	protein_coding	ELOVL5
ENSG00000012779	0.578013	1.21505e-45	-0.400061	1.58735e-20	3.05816e-19	4.15204e-44	protein_coding	ALOX5
ENSG00000012963	-0.213599	1.54407e-06	0.197214	9.46324e-06	3.16336e-05	5.9007e-06	protein_coding	UBR7
ENSG00000013016	0.236712	9.29853e-08	-0.272038	7.0008e-10	4.2624e-09	4.18506e-07	protein_coding	EHD3
ENSG00000013275	-0.13889	0.00191179	0.237112	8.83339e-08	4.11108e-07	0.00434978	protein_coding	PSMC4
ENSG00000013288	0.338877	8.05424e-15	-0.401476	1.13242e-20	2.22177e-19	6.75269e-14	protein_coding	MAN2B2
ENSG00000013293	-0.281172	1.75122e-10	0.168592	0.000159305	0.000428073	1.06018e-09	protein_coding	SLC7A14
ENSG00000013297	0.226853	3.19768e-07	-0.288953	5.1644e-11	3.56758e-10	1.34144e-06	protein_coding	CLDN11
ENSG00000013364	0.599776	7.07262e-50	-0.507243	7.47726e-34	8.52378e-32	3.09532e-48	protein_coding	MVP
ENSG00000013503	-0.187822	2.50623e-05	0.241019	5.32723e-08	2.54755e-07	8.04477e-05	protein_coding	POLR3B
ENSG00000013523	0.131311	0.00336	-0.338041	9.45864e-15	9.90547e-14	0.00724096	protein_coding	ANGEL1
ENSG00000013563	0.139037	0.00189042	-0.133718	0.00281758	0.00585798	0.00430695	protein_coding	DNASE1L1
ENSG00000013588	0.4005	1.42986e-20	-0.368002	2.19666e-17	3.03129e-16	1.6015e-19	protein_coding	GPRC5A
ENSG00000013619	0.267137	1.44189e-09	-0.166246	0.000197013	0.000519146	7.97576e-09	protein_coding	MAMLD1
ENSG00000013725	0.437232	1.27222e-24	-0.283329	1.25301e-10	8.33442e-10	1.68158e-23	protein_coding	CD6
ENSG00000013810	-0.145654	0.0011286	0.116398	0.00939814	0.0174045	0.00269721	protein_coding	TACC3
ENSG00000014123	0.317292	4.36453e-13	-0.282473	1.43143e-10	9.45145e-10	3.28747e-12	protein_coding	UFL1
ENSG00000014138	-0.233121	1.46742e-07	0.211042	2.06889e-06	7.72811e-06	6.43677e-07	protein_coding	POLA2
ENSG00000014257	0.377482	2.81026e-18	-0.375881	3.99653e-18	5.91703e-17	2.85994e-17	protein_coding	ACPP
ENSG00000014824	-0.175223	8.60446e-05	0.168673	0.000158122	0.000425291	0.00025171	protein_coding	SLC30A9
ENSG00000014914	0.327412	6.98485e-14	-0.325696	9.5764e-14	9.03181e-13	5.51767e-13	protein_coding	MTMR11
ENSG00000015133	0.154725	0.00053711	-0.349385	1.02652e-15	1.18804e-14	0.00136363	protein_coding	CCDC88C
ENSG00000015285	0.594021	1.00195e-48	-0.367234	2.58723e-17	3.5465e-16	4.0586e-47	protein_coding	WAS
ENSG00000015413	0.455163	8.70218e-27	-0.259527	4.30284e-09	2.3845e-08	1.2549e-25	protein_coding	DPEP1
ENSG00000015475	-0.131157	0.00339774	0.190521	1.90357e-05	6.02976e-05	0.00731791	protein_coding	BID
ENSG00000015479	-0.155549	0.000501034	0.334718	1.78211e-14	1.8181e-13	0.00128015	protein_coding	MATR3
ENSG00000015532	0.0981047	0.0287522	-0.24968	1.68265e-08	8.63512e-08	0.0498912	protein_coding	XYLT2
ENSG00000017427	0.611094	3.27963e-52	-0.383881	6.7483e-19	1.07947e-17	1.66605e-50	protein_coding	IGF1
ENSG00000018189	-0.104135	0.0202326	0.256663	6.43545e-09	3.48357e-08	0.0365162	protein_coding	RUFY3
ENSG00000018280	0.344865	2.5142e-15	-0.315467	6.02918e-13	5.20621e-12	2.16648e-14	protein_coding	SLC11A1
ENSG00000018408	0.75446	1.43545e-92	-0.581016	3.30457e-46	8.66428e-43	2.17893e-89	protein_coding	WWTR1
ENSG00000018625	0.485454	9.50801e-31	-0.288522	5.53068e-11	3.8133e-10	1.63421e-29	protein_coding	ATP1A2
ENSG00000019102	0.417539	2.17856e-22	-0.40611	3.70222e-21	7.64322e-20	2.63115e-21	protein_coding	VSIG2
ENSG00000019549	0.562483	8.27729e-43	-0.4002	1.5359e-20	2.96696e-19	2.47897e-41	protein_coding	SNAI2
ENSG00000019582	0.639763	1.44921e-58	-0.419875	1.20461e-22	2.88318e-21	1.18069e-56	protein_coding	CD74
ENSG00000019991	0.329856	4.44081e-14	-0.306645	2.78806e-12	2.24861e-11	3.56563e-13	protein_coding	HGF
ENSG00000020181	0.505051	1.57092e-33	-0.520868	6.54215e-36	1.11646e-33	3.05097e-32	protein_coding	ADGRA2
ENSG00000020256	-0.253942	9.39142e-09	0.277255	3.1927e-10	2.02419e-09	4.76192e-08	protein_coding	ZFP64
ENSG00000020426	-0.0998439	0.0260257	0.105562	0.0185725	0.0320115	0.0456324	protein_coding	MNAT1
ENSG00000020577	0.298698	1.06031e-11	-0.325913	9.20223e-14	8.69884e-13	7.15334e-11	protein_coding	SAMD4A
ENSG00000020633	0.573224	9.4305e-45	-0.344677	2.60853e-15	2.88912e-14	3.08723e-43	protein_coding	RUNX3
ENSG00000021300	0.146922	0.00101978	-0.161501	0.000300227	0.000768105	0.00245711	protein_coding	PLEKHB1
ENSG00000021355	0.555095	1.63714e-41	-0.344191	2.86984e-15	3.16396e-14	4.6065e-40	protein_coding	SERPINB1
ENSG00000021574	-0.204694	4.21164e-06	0.348973	1.1146e-15	1.28217e-14	1.5123e-05	protein_coding	SPAST
ENSG00000021645	0.305052	3.65566e-12	-0.232054	1.67813e-07	7.46784e-07	2.56403e-11	protein_coding	NRXN3
ENSG00000021826	0.160066	0.000340221	-0.414989	4.13725e-22	9.41028e-21	0.000897004	protein_coding	CPS1
ENSG00000022355	0.128553	0.00409683	-0.189824	2.04455e-05	6.44447e-05	0.00867587	protein_coding	GABRA1
ENSG00000022567	0.217023	1.03767e-06	-0.295728	1.72878e-11	1.27813e-10	4.05465e-06	protein_coding	SLC45A4
ENSG00000023191	0.347255	1.56836e-15	-0.287056	6.97874e-11	4.75375e-10	1.36697e-14	protein_coding	RNH1
ENSG00000023228	-0.125429	0.00510571	0.113195	0.0115607	0.020941	0.0105748	protein_coding	NDUFS1
ENSG00000023445	0.539735	6.41864e-39	-0.353776	4.24053e-16	5.10866e-15	1.57549e-37	protein_coding	BIRC3
ENSG00000023734	-0.138872	0.00191446	0.333324	2.3191e-14	2.33782e-13	0.00435484	protein_coding	STRAP
ENSG00000023892	0.501083	5.94374e-33	-0.291263	3.56784e-11	2.52268e-10	1.13076e-31	protein_coding	DEF6
ENSG00000023909	0.26811	1.25077e-09	-0.301909	6.21072e-12	4.84379e-11	6.95994e-09	protein_coding	GCLM
ENSG00000024422	0.686736	1.4084e-70	-0.521064	6.10103e-36	1.06e-33	2.82082e-68	protein_coding	EHD2
ENSG00000024526	-0.226124	3.49578e-07	0.24211	4.61871e-08	2.22943e-07	1.45946e-06	protein_coding	DEPDC1
ENSG00000024862	0.313586	8.39315e-13	-0.232188	1.65027e-07	7.35271e-07	6.18622e-12	protein_coding	CCDC28A
ENSG00000025156	-0.199556	7.36858e-06	0.365313	3.88808e-17	5.23022e-16	2.56266e-05	protein_coding	HSF2
ENSG00000025293	-0.162043	0.00028627	0.0977075	0.0294082	0.0482815	0.000766602	protein_coding	PHF20
ENSG00000025434	0.458669	3.17022e-27	-0.299323	9.56056e-12	7.29075e-11	4.66015e-26	protein_coding	NR1H3
ENSG00000025708	0.597389	2.13767e-49	-0.428883	1.17339e-23	3.15395e-22	8.94813e-48	protein_coding	TYMP
ENSG00000025770	-0.114309	0.0107629	0.311602	1.18682e-12	9.95898e-12	0.0207579	protein_coding	NCAPH2
ENSG00000026025	0.60864	1.07108e-51	-0.41215	8.39721e-22	1.84873e-20	5.30774e-50	protein_coding	VIM
ENSG00000026103	0.68496	4.40624e-70	-0.556969	7.73534e-42	4.64781e-39	8.30591e-68	protein_coding	FAS
ENSG00000026297	0.518642	1.43995e-35	-0.526877	7.55077e-37	1.47143e-34	3.03357e-34	protein_coding	RNASET2
ENSG00000026751	0.439893	6.18459e-25	-0.347908	1.37768e-15	1.5674e-14	8.30785e-24	protein_coding	SLAMF7
ENSG00000026950	0.383597	7.19515e-19	-0.527923	5.16309e-37	1.04865e-34	7.52959e-18	protein_coding	BTN3A1
ENSG00000027075	0.685677	2.78287e-70	-0.479049	7.06508e-30	4.23626e-28	5.38664e-68	protein_coding	PRKCH
ENSG00000027697	0.602202	2.27601e-50	-0.315866	5.619e-13	4.87831e-12	1.0486e-48	protein_coding	IFNGR1
ENSG00000028116	0.452594	1.80997e-26	-0.335015	1.68436e-14	1.72082e-13	2.58422e-25	protein_coding	VRK2
ENSG00000028137	0.670167	4.34647e-66	-0.379863	1.65883e-18	2.5448e-17	6.26783e-64	protein_coding	TNFRSF1B
ENSG00000028528	0.128167	0.0042111	-0.226703	3.25717e-07	1.38882e-06	0.00888459	protein_coding	SNX1
ENSG00000028839	-0.104178	0.0201808	0.266773	1.52053e-09	8.91331e-09	0.0364295	protein_coding	TBPL1
ENSG00000029993	-0.382327	9.57147e-19	0.294001	2.29129e-11	1.66246e-10	9.97294e-18	protein_coding	HMGB3
ENSG00000030066	-0.255899	7.15851e-09	0.124768	0.00534597	0.010468	3.67822e-08	protein_coding	NUP160
ENSG00000030110	0.459613	2.41088e-27	-0.255008	8.10282e-09	4.32206e-08	3.56575e-26	protein_coding	BAK1
ENSG00000030419	0.299421	9.40543e-12	-0.0992332	0.0269565	0.0447249	6.36019e-11	protein_coding	IKZF2
ENSG00000030582	0.54349	1.53414e-39	-0.357912	1.82099e-16	2.28245e-15	3.88125e-38	protein_coding	GRN
ENSG00000031081	0.654669	3.81515e-62	-0.516937	2.62419e-35	3.88125e-33	3.91576e-60	protein_coding	ARHGAP31
ENSG00000031691	-0.130066	0.00367641	0.1962	1.05368e-05	3.49784e-05	0.00785126	protein_coding	CENPQ
ENSG00000032389	-0.19112	1.78981e-05	0.293283	2.57472e-11	1.85504e-10	5.88462e-05	protein_coding	EIPR1
ENSG00000032444	0.238234	7.64677e-08	-0.272305	6.72769e-10	4.10653e-09	3.47746e-07	protein_coding	PNPLA6
ENSG00000033100	0.302672	5.46418e-12	-0.239501	6.49108e-08	3.07303e-07	3.77467e-11	protein_coding	CHPF2
ENSG00000033170	0.159084	0.000370415	-0.127357	0.00445962	0.00887402	0.000969959	protein_coding	FUT8
ENSG00000034053	-0.130353	0.00360124	0.20284	5.16215e-06	1.80484e-05	0.00771531	protein_coding	APBA2
ENSG00000034152	0.569363	4.80052e-44	-0.348738	1.16809e-15	1.34058e-14	1.50819e-42	protein_coding	MAP2K3
ENSG00000034239	0.152677	0.000637416	-0.170622	0.000132242	0.000361344	0.00159609	protein_coding	EFCAB1
ENSG00000034677	0.223581	4.75995e-07	-0.148596	0.000891013	0.00206308	1.95141e-06	protein_coding	RNF19A
ENSG00000035141	-0.258371	5.06502e-09	0.173813	9.82654e-05	0.000275608	2.64112e-08	protein_coding	FAM136A
ENSG00000035403	0.589054	9.46581e-48	-0.489536	2.5908e-31	1.8869e-29	3.61594e-46	protein_coding	VCL
ENSG00000035499	-0.291724	3.31254e-11	0.223257	4.94995e-07	2.04647e-06	2.13873e-10	protein_coding	DEPDC1B
ENSG00000035664	0.466724	2.97924e-28	-0.476711	1.45336e-29	8.21889e-28	4.53905e-27	protein_coding	DAPK2
ENSG00000035720	0.432868	4.09421e-24	-0.320227	2.58346e-13	2.32503e-12	5.29275e-23	protein_coding	STAP1
ENSG00000036530	0.10626	0.0178046	-0.140956	0.00163141	0.00356722	0.0325971	protein_coding	CYP46A1
ENSG00000036672	0.205654	3.78777e-06	-0.260983	3.50017e-09	1.9575e-08	1.36845e-05	protein_coding	USP2
ENSG00000037042	0.138493	0.00197054	-0.132984	0.00297396	0.00615162	0.00447216	protein_coding	TUBG2
ENSG00000037241	-0.170276	0.000136525	0.237139	8.80347e-08	4.09914e-07	0.000385692	protein_coding	RPL26L1
ENSG00000037280	0.55578	1.24547e-41	-0.418197	1.84427e-22	4.33148e-21	3.51819e-40	protein_coding	FLT4
ENSG00000037749	-0.186575	2.84245e-05	0.165439	0.000211826	0.000555288	9.03829e-05	protein_coding	MFAP3
ENSG00000038002	0.340449	5.94777e-15	-0.305055	3.65417e-12	2.91293e-11	5.0246e-14	protein_coding	AGA
ENSG00000038210	0.371703	9.92293e-18	-0.431157	6.44537e-24	1.79431e-22	9.81437e-17	protein_coding	PI4K2B
ENSG00000038219	-0.150961	0.000734564	0.112053	0.012432	0.0223507	0.00181523	protein_coding	BOD1L1
ENSG00000038274	0.270772	8.44915e-10	-0.304912	3.74376e-12	2.98106e-11	4.77901e-09	protein_coding	MAT2B
ENSG00000038295	0.467053	2.7014e-28	-0.430414	7.84281e-24	2.15629e-22	4.12447e-27	protein_coding	TLL1
ENSG00000038382	-0.144694	0.00121788	0.132096	0.00317352	0.00652462	0.00289135	protein_coding	TRIO
ENSG00000038427	0.27115	7.98877e-10	-0.334871	1.73118e-14	1.7674e-13	4.53195e-09	protein_coding	VCAN
ENSG00000038945	0.413394	6.16402e-22	-0.40002	1.60308e-20	3.08229e-19	7.30088e-21	protein_coding	MSR1
ENSG00000039068	0.320158	2.6156e-13	-0.313871	7.98438e-13	6.819e-12	2.00097e-12	protein_coding	CDH1
ENSG00000039123	-0.142965	0.00139542	0.0996662	0.0262936	0.0437484	0.00326827	protein_coding	SKIV2L2
ENSG00000039537	0.351554	6.64471e-16	-0.300826	7.44459e-12	5.7532e-11	5.92213e-15	protein_coding	C6
ENSG00000039560	0.38322	7.83182e-19	-0.374418	5.50365e-18	8.037e-17	8.18397e-18	protein_coding	RAI14
ENSG00000040275	-0.237976	7.90523e-08	0.191222	1.77125e-05	5.64346e-05	3.58652e-07	protein_coding	SPDL1
ENSG00000040531	0.242527	4.37212e-08	-0.100447	0.0251331	0.0420138	2.05771e-07	protein_coding	CTNS
ENSG00000040608	-0.224286	4.37113e-07	0.296839	1.44081e-11	1.07603e-10	1.79994e-06	protein_coding	RTN4R
ENSG00000041880	0.123284	0.00592295	-0.213447	1.57139e-06	5.99717e-06	0.012104	protein_coding	PARP3
ENSG00000041982	0.547734	2.97629e-40	-0.32911	5.10137e-14	4.96386e-13	7.84635e-39	protein_coding	TNC
ENSG00000042062	0.147123	0.00100351	-0.264931	1.98668e-09	1.14527e-08	0.00242013	protein_coding	RIPOR3
ENSG00000042088	-0.221879	5.84073e-07	0.21419	1.44238e-06	5.53483e-06	2.36624e-06	protein_coding	TDP1
ENSG00000042286	0.31825	3.68041e-13	-0.381356	1.18943e-18	1.85528e-17	2.79113e-12	protein_coding	AIFM2
ENSG00000042317	-0.104696	0.0195655	0.194073	1.31762e-05	4.29346e-05	0.0354074	protein_coding	SPATA7
ENSG00000042445	0.40397	6.21827e-21	-0.383327	7.64586e-19	1.21898e-17	7.07182e-20	protein_coding	RETSAT
ENSG00000042493	0.421641	7.6726e-23	-0.148285	0.000913757	0.0021093	9.42442e-22	protein_coding	CAPG
ENSG00000042980	0.569514	4.50637e-44	-0.519746	9.7415e-36	1.56958e-33	1.41732e-42	protein_coding	ADAM28
ENSG00000043143	0.334113	1.99836e-14	-0.36061	1.04191e-16	1.33555e-15	1.63549e-13	protein_coding	JADE2
ENSG00000043462	0.653826	6.15791e-62	-0.453924	1.23994e-26	4.82608e-25	6.2098e-60	protein_coding	LCP2
ENSG00000043591	0.215617	1.22266e-06	-0.176207	7.83712e-05	0.000223593	4.72943e-06	protein_coding	ADRB1
ENSG00000044459	-0.199656	7.28916e-06	0.111614	0.0127818	0.0229239	2.53744e-05	protein_coding	CNTLN
ENSG00000044524	0.521743	4.78946e-36	-0.450304	3.45937e-26	1.27098e-24	1.03625e-34	protein_coding	EPHA3
ENSG00000044574	0.194623	1.24383e-05	-0.152937	0.000623767	0.00149494	4.19669e-05	protein_coding	HSPA5
ENSG00000046604	0.261378	3.30893e-09	-0.215972	1.1731e-06	4.56652e-06	1.7699e-08	protein_coding	DSG2
ENSG00000046653	0.153777	0.000581537	-0.118533	0.00816431	0.0153	0.00146494	protein_coding	GPM6B
ENSG00000046889	0.631543	1.12615e-56	-0.46158	1.35864e-27	5.91018e-26	7.9802e-55	protein_coding	PREX2
ENSG00000047230	-0.301694	6.43871e-12	0.309059	1.84305e-12	1.5144e-11	4.40671e-11	protein_coding	CTPS2
ENSG00000047315	-0.238986	6.93816e-08	0.191498	1.72144e-05	5.49935e-05	3.17675e-07	protein_coding	POLR2B
ENSG00000047346	0.220239	7.10186e-07	-0.143945	0.00129212	0.00289018	2.844e-06	protein_coding	FAM214A
ENSG00000047365	0.566258	1.74967e-43	-0.454642	1.01e-26	3.97944e-25	5.39127e-42	protein_coding	ARAP2
ENSG00000047457	0.162233	0.000281535	-0.314086	7.68902e-13	6.57843e-12	0.000755115	protein_coding	CP
ENSG00000047597	-0.129264	0.00389428	0.329644	4.61954e-14	4.52247e-13	0.00827322	protein_coding	XK
ENSG00000047617	0.373433	6.81958e-18	-0.352504	5.48576e-16	6.52701e-15	6.79156e-17	protein_coding	ANO2
ENSG00000047644	0.437344	1.23431e-24	-0.327633	6.70621e-14	6.4364e-13	1.63297e-23	protein_coding	WWC3
ENSG00000047648	0.627834	7.69309e-56	-0.489378	2.72553e-31	1.98002e-29	5.19617e-54	protein_coding	ARHGAP6
ENSG00000047849	0.32356	1.41431e-13	-0.226024	3.53896e-07	1.49966e-06	1.09887e-12	protein_coding	MAP4
ENSG00000048392	0.196925	9.75822e-06	-0.191928	1.64664e-05	5.27442e-05	3.33772e-05	protein_coding	RRM2B
ENSG00000048649	-0.237877	8.00644e-08	0.242603	4.32893e-08	2.09692e-07	3.62958e-07	protein_coding	RSF1
ENSG00000048707	0.254468	8.73165e-09	-0.124363	0.00549843	0.0107359	4.44144e-08	protein_coding	VPS13D
ENSG00000048828	0.366422	3.07423e-17	-0.453168	1.53765e-26	5.90512e-25	2.95251e-16	protein_coding	FAM120A
ENSG00000049130	0.294025	2.2826e-11	-0.272731	6.31311e-10	3.86328e-09	1.49619e-10	protein_coding	KITLG
ENSG00000049167	-0.246428	2.60684e-08	0.234006	1.31237e-07	5.93356e-07	1.25852e-07	protein_coding	ERCC8
ENSG00000049192	0.343275	3.43362e-15	-0.471118	7.98639e-29	4.09097e-27	2.93333e-14	protein_coding	ADAMTS6
ENSG00000049239	0.434378	2.73764e-24	-0.298225	1.14666e-11	8.655e-11	3.57915e-23	protein_coding	H6PD
ENSG00000049245	0.480339	4.73342e-30	-0.193031	1.46875e-05	4.74678e-05	7.94624e-29	protein_coding	VAMP3
ENSG00000049246	0.253661	9.76194e-09	-0.114196	0.010842	0.0197632	4.93851e-08	protein_coding	PER3
ENSG00000049249	0.282986	1.32178e-10	-0.294604	2.07715e-11	1.51625e-10	8.07039e-10	protein_coding	TNFRSF9
ENSG00000049323	0.441128	4.4157e-25	-0.42149	7.97446e-23	1.94743e-21	5.98464e-24	protein_coding	LTBP1
ENSG00000049449	0.123041	0.00602276	-0.10758	0.0164283	0.0286809	0.0122958	protein_coding	RCN1
ENSG00000049540	0.304029	4.34749e-12	-0.200431	6.70577e-06	2.30212e-05	3.03157e-11	protein_coding	ELN
ENSG00000049541	-0.158924	0.000375563	0.307488	2.41369e-12	1.95598e-11	0.000982638	protein_coding	RFC2
ENSG00000049759	-0.120194	0.00730688	0.138642	0.00194824	0.0041904	0.0146641	protein_coding	NEDD4L
ENSG00000049768	0.287311	6.70334e-11	-0.211275	2.01478e-06	7.5387e-06	4.20376e-10	protein_coding	FOXP3
ENSG00000049860	0.576495	2.33471e-45	-0.529447	2.95984e-37	6.3705e-35	7.86627e-44	protein_coding	HEXB
ENSG00000050030	-0.288256	5.77001e-11	0.333607	2.19857e-14	2.21942e-13	3.64124e-10	protein_coding	NEXMIF
ENSG00000050327	0.433207	3.74092e-24	-0.342987	3.63179e-15	3.96009e-14	4.84907e-23	protein_coding	ARHGEF5
ENSG00000050344	0.148775	0.000878191	-0.109791	0.0143309	0.0253912	0.00213719	protein_coding	NFE2L3
ENSG00000050393	-0.101783	0.0232518	0.186402	2.89219e-05	8.87568e-05	0.0412884	protein_coding	MCUR1
ENSG00000050405	0.648234	1.41735e-60	-0.529958	2.45482e-37	5.53121e-35	1.3272e-58	protein_coding	LIMA1
ENSG00000050555	0.313164	9.03718e-13	-0.300839	7.42818e-12	5.74514e-11	6.63885e-12	protein_coding	LAMC3
ENSG00000050730	0.117016	0.00902511	-0.250904	1.42475e-08	7.37987e-08	0.0177191	protein_coding	TNIP3
ENSG00000050767	0.130689	0.00351494	-0.201089	6.24496e-06	2.15444e-05	0.00754684	protein_coding	COL23A1
ENSG00000051009	0.279803	2.16247e-10	-0.232155	1.65699e-07	7.37945e-07	1.29906e-09	protein_coding	FAM160A2
ENSG00000051108	0.476061	1.77468e-29	-0.270051	9.40034e-10	5.63883e-09	2.87064e-28	protein_coding	HERPUD1
ENSG00000051128	0.323007	1.56391e-13	-0.150581	0.000757852	0.00178185	1.21217e-12	protein_coding	HOMER3
ENSG00000051180	-0.275033	4.46975e-10	0.268785	1.1328e-09	6.74187e-09	2.59799e-09	protein_coding	RAD51
ENSG00000051341	-0.225284	3.87287e-07	0.193696	1.37052e-05	4.45124e-05	1.60832e-06	protein_coding	POLQ
ENSG00000051382	0.287075	6.95853e-11	-0.324434	1.20627e-13	1.12808e-12	4.35811e-10	protein_coding	PIK3CB
ENSG00000051523	0.651569	2.20118e-61	-0.400331	1.48848e-20	2.87923e-19	2.15933e-59	protein_coding	CYBA
ENSG00000051596	-0.214542	1.38486e-06	0.209374	2.49898e-06	9.21769e-06	5.32187e-06	protein_coding	THOC3
ENSG00000053254	-0.173	0.000106039	0.199283	7.58744e-06	2.58206e-05	0.000305127	protein_coding	FOXN3
ENSG00000053328	0.164399	0.000232432	-0.244946	3.17604e-08	1.56528e-07	0.000631399	protein_coding	METTL24
ENSG00000053702	0.370033	1.42212e-17	-0.297354	1.32379e-11	9.93222e-11	1.39224e-16	protein_coding	NRIP2
ENSG00000053747	0.286229	7.95237e-11	-0.280119	2.05974e-10	1.33285e-09	4.96008e-10	protein_coding	LAMA3
ENSG00000053900	0.154758	0.000535582	-0.187905	2.48527e-05	7.71226e-05	0.00136011	protein_coding	ANAPC4
ENSG00000053918	0.480366	4.69284e-30	-0.321538	2.04042e-13	1.8605e-12	7.88271e-29	protein_coding	KCNQ1
ENSG00000054179	0.298665	1.06617e-11	-0.336164	1.35395e-14	1.39861e-13	7.19113e-11	protein_coding	ENTPD2
ENSG00000054219	0.530561	1.96743e-37	-0.368618	1.92589e-17	2.66913e-16	4.50338e-36	protein_coding	LY75
ENSG00000054277	0.334125	1.99366e-14	-0.136507	0.00228958	0.00485435	1.6321e-13	protein_coding	OPN3
ENSG00000054598	0.421253	8.47374e-23	-0.375632	4.22088e-18	6.2332e-17	1.04041e-21	protein_coding	FOXC1
ENSG00000054611	0.312879	9.49899e-13	-0.117215	0.00890794	0.0165676	6.96569e-12	protein_coding	TBC1D22A
ENSG00000054965	-0.196495	1.02127e-05	0.22788	2.81896e-07	1.21328e-06	3.48573e-05	protein_coding	FAM168A
ENSG00000054967	0.453021	1.60307e-26	-0.424196	3.97616e-23	1.0077e-21	2.2945e-25	protein_coding	RELT
ENSG00000054983	0.245793	2.83743e-08	-0.158966	0.000374221	0.000937618	1.36527e-07	protein_coding	GALC
ENSG00000055044	-0.193303	1.42776e-05	0.136067	0.00236638	0.00500138	4.77926e-05	protein_coding	NOP58
ENSG00000055211	0.399614	1.76582e-20	-0.187343	2.6308e-05	8.13236e-05	1.97319e-19	protein_coding	GINM1
ENSG00000055732	0.141085	0.00161518	-0.213988	1.47631e-06	5.65675e-06	0.00373265	protein_coding	MCOLN3
ENSG00000055813	0.11246	0.0121146	-0.122956	0.00605764	0.0117191	0.0230961	protein_coding	CCDC85A
ENSG00000055917	-0.18143	4.73491e-05	0.175809	8.13957e-05	0.000231672	0.000145184	protein_coding	PUM2
ENSG00000055950	-0.108722	0.0153135	0.211741	1.91055e-06	7.186e-06	0.0285014	protein_coding	MRPL43
ENSG00000055955	0.19884	7.95622e-06	-0.225283	3.87338e-07	1.63107e-06	2.75247e-05	protein_coding	ITIH4
ENSG00000056050	-0.261099	3.44292e-09	0.2733	5.79862e-10	3.56529e-09	1.8368e-08	protein_coding	HPF1
ENSG00000056487	-0.31092	1.33597e-12	0.217507	9.80471e-07	3.86678e-06	9.70304e-12	protein_coding	PHF21B
ENSG00000056558	0.443414	2.35861e-25	-0.364799	4.33343e-17	5.79955e-16	3.22698e-24	protein_coding	TRAF1
ENSG00000056586	-0.155797	0.00049061	0.149732	0.000812405	0.00189767	0.00125663	protein_coding	RC3H2
ENSG00000056972	0.311618	1.18339e-12	-0.324005	1.30444e-13	1.21673e-12	8.63178e-12	protein_coding	TRAF3IP2
ENSG00000056998	-0.297434	1.30653e-11	0.295349	1.83948e-11	1.35407e-10	8.73674e-11	protein_coding	GYG2
ENSG00000057252	0.434334	2.76997e-24	-0.359101	1.42479e-16	1.80388e-15	3.61815e-23	protein_coding	SOAT1
ENSG00000057294	0.166481	0.000192899	-0.126231	0.00482736	0.00952232	0.000532078	protein_coding	PKP2
ENSG00000057657	0.685393	3.34021e-70	-0.536022	2.59787e-38	7.72424e-36	6.42234e-68	protein_coding	PRDM1
ENSG00000057704	0.243517	3.83762e-08	-0.189842	2.04061e-05	6.43416e-05	1.81802e-07	protein_coding	TMCC3
ENSG00000057935	-0.232296	1.62804e-07	0.219938	7.36024e-07	2.95733e-06	7.09601e-07	protein_coding	MTA3
ENSG00000058056	-0.171406	0.000122997	0.157803	0.000413571	0.00102737	0.000350219	protein_coding	USP13
ENSG00000058063	0.262102	2.98389e-09	-0.198079	8.63091e-06	2.9046e-05	1.5999e-08	protein_coding	ATP11B
ENSG00000058085	0.373897	6.16531e-18	-0.339633	6.96365e-15	7.36752e-14	6.15698e-17	protein_coding	LAMC2
ENSG00000058091	0.243013	4.1015e-08	-0.125595	0.00504722	0.00992546	1.93539e-07	protein_coding	CDK14
ENSG00000058335	0.316809	4.75531e-13	-0.348607	1.19881e-15	1.37311e-14	3.5697e-12	protein_coding	RASGRF1
ENSG00000058668	0.301085	7.12879e-12	-0.138257	0.0020062	0.00430832	4.8663e-11	protein_coding	ATP2B4
ENSG00000058804	-0.233206	1.4519e-07	0.204821	4.15303e-06	1.47637e-05	6.37259e-07	protein_coding	NDC1
ENSG00000059377	0.632809	5.80907e-57	-0.415131	3.99269e-22	9.10303e-21	4.18848e-55	protein_coding	TBXAS1
ENSG00000059378	0.433704	3.27751e-24	-0.403362	7.19902e-21	1.43786e-19	4.26757e-23	protein_coding	PARP12
ENSG00000059573	-0.241454	5.03317e-08	0.121952	0.00648789	0.0124653	2.34699e-07	protein_coding	ALDH18A1
ENSG00000059804	0.668859	9.54931e-66	-0.350257	8.62271e-16	1.00806e-14	1.31148e-63	protein_coding	SLC2A3
ENSG00000059915	-0.154098	0.000566104	0.243377	3.90941e-08	1.90555e-07	0.00142981	protein_coding	PSD
ENSG00000060138	0.824755	1.22528e-124	-0.508351	5.12568e-34	5.96088e-32	3.53383e-120	protein_coding	YBX3
ENSG00000060339	-0.100598	0.0249148	0.104475	0.0198257	0.0339606	0.043874	protein_coding	CCAR1
ENSG00000060491	0.249204	1.79464e-08	-0.0991115	0.0271454	0.0450072	8.8206e-08	protein_coding	OGFR
ENSG00000060558	0.746623	1.14088e-89	-0.418304	1.795e-22	4.22265e-21	1.41848e-86	protein_coding	GNA15
ENSG00000060642	0.235371	1.10351e-07	-0.116121	0.00957013	0.017684	4.92515e-07	protein_coding	PIGV
ENSG00000060656	0.210248	2.26397e-06	-0.319894	2.74278e-13	2.46355e-12	8.44261e-06	protein_coding	PTPRU
ENSG00000060749	-0.26212	2.97642e-09	0.193345	1.4216e-05	4.60626e-05	1.59648e-08	protein_coding	QSER1
ENSG00000060971	0.331649	3.17692e-14	-0.243965	3.61721e-08	1.7706e-07	2.57014e-13	protein_coding	ACAA1
ENSG00000061273	0.342226	4.21306e-15	-0.251172	1.37362e-08	7.1317e-08	3.58222e-14	protein_coding	HDAC7
ENSG00000061455	0.351042	7.3658e-16	-0.173701	9.93057e-05	0.000278255	6.5466e-15	protein_coding	PRDM6
ENSG00000061794	-0.141923	0.00151364	0.21627	1.13312e-06	4.42463e-06	0.00351831	protein_coding	MRPS35
ENSG00000061918	0.36438	4.73417e-17	-0.390167	1.61137e-19	2.74505e-18	4.49583e-16	protein_coding	GUCY1B3
ENSG00000061938	0.175361	8.49283e-05	-0.217965	9.29119e-07	3.67986e-06	0.000248823	protein_coding	TNK2
ENSG00000062370	-0.343597	3.22352e-15	0.209122	2.57105e-06	9.46176e-06	2.75547e-14	protein_coding	ZNF112
ENSG00000062485	-0.172775	0.000108293	0.263271	2.5238e-09	1.43681e-08	0.000311177	protein_coding	CS
ENSG00000062524	0.249316	1.76765e-08	-0.281149	1.75727e-10	1.14742e-09	8.69533e-08	protein_coding	LTK
ENSG00000062582	-0.187419	2.61069e-05	0.23273	1.54164e-07	6.90302e-07	8.35495e-05	protein_coding	MRPS24
ENSG00000062716	0.530109	2.32244e-37	-0.237668	8.2245e-08	3.84446e-07	5.29916e-36	protein_coding	VMP1
ENSG00000062822	-0.279278	2.34405e-10	0.23104	1.90521e-07	8.41214e-07	1.40346e-09	protein_coding	POLD1
ENSG00000063046	-0.177168	7.15074e-05	0.169171	0.000151094	0.00040837	0.000212284	protein_coding	EIF4B
ENSG00000063127	0.490768	1.74379e-31	-0.488106	4.09379e-31	2.9081e-29	3.12798e-30	protein_coding	SLC6A16
ENSG00000063177	-0.186071	2.98994e-05	0.185629	3.12527e-05	9.53819e-05	9.46884e-05	protein_coding	RPL18
ENSG00000063180	-0.254055	9.24587e-09	0.33227	2.82797e-14	2.82415e-13	4.69141e-08	protein_coding	CA11
ENSG00000063245	-0.170869	0.000129264	0.267011	1.46864e-09	8.61793e-09	0.000367047	protein_coding	EPN1
ENSG00000063978	0.10627	0.0177939	-0.102931	0.0217319	0.0368481	0.0325816	protein_coding	RNF4
ENSG00000064012	0.536517	2.15803e-38	-0.41548	3.6584e-22	8.40063e-21	5.17801e-37	protein_coding	CASP8
ENSG00000064115	0.138148	0.00202279	-0.240305	5.84688e-08	2.78267e-07	0.00458174	protein_coding	TM7SF3
ENSG00000064201	0.382915	8.38724e-19	-0.297844	1.22111e-11	9.19291e-11	8.75801e-18	protein_coding	TSPAN32
ENSG00000064205	0.149143	0.000852318	-0.220269	7.077e-07	2.85067e-06	0.0020795	protein_coding	WISP2
ENSG00000064300	0.495353	3.93908e-32	-0.268135	1.2462e-09	7.37568e-09	7.22231e-31	protein_coding	NGFR
ENSG00000064309	-0.101712	0.0233483	0.138358	0.00199084	0.00427661	0.0414341	protein_coding	CDON
ENSG00000064419	-0.136873	0.00222754	0.113935	0.0110254	0.0200722	0.00500036	protein_coding	TNPO3
ENSG00000064489	0.229299	2.36574e-07	-0.213055	1.64364e-06	6.25138e-06	1.00873e-06	protein_coding	BORCS8-MEF2B
ENSG00000064601	0.543635	1.45114e-39	-0.46537	4.45341e-28	2.08847e-26	3.6777e-38	protein_coding	CTSA
ENSG00000064651	0.174422	9.27963e-05	-0.273637	5.51269e-10	3.3958e-09	0.000269711	protein_coding	SLC12A2
ENSG00000064655	0.206275	3.5355e-06	-0.270523	8.76619e-10	5.2793e-09	1.28358e-05	protein_coding	EYA2
ENSG00000064666	0.712111	4.55256e-78	-0.449916	3.85848e-26	1.40331e-24	1.5631e-75	protein_coding	CNN2
ENSG00000064687	0.356783	2.29642e-16	-0.210565	2.18394e-06	8.12946e-06	2.10458e-15	protein_coding	ABCA7
ENSG00000064703	-0.210741	2.14093e-06	0.20333	4.89262e-06	1.71978e-05	8.01278e-06	protein_coding	DDX20
ENSG00000064787	0.150076	0.000789843	-0.284563	1.0332e-10	6.93471e-10	0.0019402	protein_coding	BCAS1
ENSG00000064886	0.362298	7.32855e-17	-0.204978	4.08155e-06	1.45203e-05	6.88944e-16	protein_coding	CHI3L2
ENSG00000064932	0.365981	3.37554e-17	-0.331789	3.09461e-14	3.07977e-13	3.23327e-16	protein_coding	SBNO2
ENSG00000064961	0.333948	2.06151e-14	-0.280653	1.89716e-10	1.23373e-09	1.68478e-13	protein_coding	HMG20B
ENSG00000064989	0.599271	8.94463e-50	-0.45009	3.674e-26	1.34415e-24	3.88512e-48	protein_coding	CALCRL
ENSG00000064995	-0.123445	0.00585789	0.245444	2.97272e-08	1.47035e-07	0.0119795	protein_coding	TAF11
ENSG00000065029	0.176925	7.31876e-05	-0.135889	0.00239812	0.00506362	0.000216915	protein_coding	ZNF76
ENSG00000065054	0.461834	1.26125e-27	-0.395478	4.68915e-20	8.54325e-19	1.88182e-26	protein_coding	SLC9A3R2
ENSG00000065057	-0.235014	1.1548e-07	0.149653	0.000817629	0.00190848	5.13895e-07	protein_coding	NTHL1
ENSG00000065150	-0.283055	1.30761e-10	0.254803	8.3358e-09	4.43812e-08	7.98663e-10	protein_coding	IPO5
ENSG00000065183	-0.316312	5.19277e-13	0.103498	0.021014	0.0357729	3.88394e-12	protein_coding	WDR3
ENSG00000065243	0.207933	2.93855e-06	-0.102708	0.0220211	0.037298	1.07976e-05	protein_coding	PKN2
ENSG00000065268	-0.170867	0.000129283	0.268242	1.22679e-09	7.26673e-09	0.000367067	protein_coding	WDR18
ENSG00000065308	0.621933	1.5512e-54	-0.572706	1.17462e-44	1.99278e-41	9.41855e-53	protein_coding	TRAM2
ENSG00000065328	-0.314114	7.65074e-13	0.256652	6.44525e-09	3.48822e-08	5.65058e-12	protein_coding	MCM10
ENSG00000065357	0.496918	2.35803e-32	-0.361756	8.20622e-17	1.06133e-15	4.38195e-31	protein_coding	DGKA
ENSG00000065361	0.395874	4.27346e-20	-0.2251	3.96053e-07	1.66583e-06	4.72044e-19	protein_coding	ERBB3
ENSG00000065413	0.286603	7.49693e-11	-0.310241	1.50271e-12	1.25078e-11	4.68818e-10	protein_coding	ANKRD44
ENSG00000065427	-0.221148	6.37413e-07	0.189312	2.15431e-05	6.76454e-05	2.56898e-06	protein_coding	KARS
ENSG00000065485	0.382272	9.68955e-19	-0.409001	1.82694e-21	3.89725e-20	1.00887e-17	protein_coding	PDIA5
ENSG00000065534	0.624078	5.24504e-55	-0.5093	3.70667e-34	4.41752e-32	3.2814e-53	protein_coding	MYLK
ENSG00000065548	-0.113769	0.0111433	0.244593	3.32869e-08	1.63548e-07	0.0214184	protein_coding	ZC3H15
ENSG00000065600	-0.10718	0.0168349	0.107514	0.0164951	0.0287888	0.0310247	protein_coding	TMEM206
ENSG00000065613	0.350745	7.8177e-16	-0.285973	8.28027e-11	5.59933e-10	6.93115e-15	protein_coding	SLK
ENSG00000065618	0.302537	5.58957e-12	-0.389726	1.78375e-19	3.02796e-18	3.85391e-11	protein_coding	COL17A1
ENSG00000065665	-0.0997411	0.0261804	0.203781	4.65678e-06	1.64409e-05	0.045884	protein_coding	SEC61A2
ENSG00000065675	0.40732	2.75721e-21	-0.309009	1.85893e-12	1.52614e-11	3.18976e-20	protein_coding	PRKCQ
ENSG00000065717	0.250837	1.43777e-08	-0.303591	4.68073e-12	3.69449e-11	7.13714e-08	protein_coding	TLE2
ENSG00000065833	0.223429	4.84818e-07	-0.148894	0.000869736	0.00201861	1.98476e-06	protein_coding	ME1
ENSG00000065882	0.377022	3.11017e-18	-0.303862	4.47137e-12	3.53602e-11	3.15846e-17	protein_coding	TBC1D1
ENSG00000065989	0.257196	5.97271e-09	-0.374933	4.91796e-18	7.20359e-17	3.09698e-08	protein_coding	PDE4A
ENSG00000066027	0.681205	4.79101e-69	-0.512528	1.22011e-34	1.56397e-32	8.41114e-67	protein_coding	PPP2R5A
ENSG00000066032	-0.169104	0.000152028	0.281368	1.69891e-10	1.11259e-09	0.000425775	protein_coding	CTNNA2
ENSG00000066044	-0.2477	2.19825e-08	0.209185	2.5529e-06	9.39975e-06	1.07076e-07	protein_coding	ELAVL1
ENSG00000066056	0.644979	8.53643e-60	-0.460763	1.72464e-27	7.40712e-26	7.41564e-58	protein_coding	TIE1
ENSG00000066117	-0.124274	0.00553241	0.384262	6.19332e-19	9.96772e-18	0.0113704	protein_coding	SMARCD1
ENSG00000066185	0.224562	4.22783e-07	-0.203309	4.90388e-06	1.72311e-05	1.74392e-06	protein_coding	ZMYND12
ENSG00000066279	-0.289577	4.67489e-11	0.254591	8.58522e-09	4.56501e-08	2.98227e-10	protein_coding	ASPM
ENSG00000066294	0.529997	2.41954e-37	-0.366808	2.83252e-17	3.86802e-16	5.51635e-36	protein_coding	CD84
ENSG00000066322	0.544153	1.18894e-39	-0.326507	8.25093e-14	7.84666e-13	3.03185e-38	protein_coding	ELOVL1
ENSG00000066336	0.636238	9.52373e-58	-0.381412	1.17455e-18	1.83407e-17	7.26651e-56	protein_coding	SPI1
ENSG00000066382	-0.244881	3.20362e-08	0.24243	4.42826e-08	2.14252e-07	1.53303e-07	protein_coding	MPPED2
ENSG00000066651	-0.122785	0.00612906	0.117458	0.00876655	0.0163257	0.0124872	protein_coding	TRMT11
ENSG00000066697	-0.160086	0.00033964	0.239577	6.42677e-08	3.04359e-07	0.000895717	protein_coding	MSANTD3
ENSG00000066735	-0.153781	0.000581358	0.112517	0.0120708	0.021772	0.00146462	protein_coding	KIF26A
ENSG00000067057	-0.185973	3.01943e-05	0.132943	0.00298301	0.00616787	9.55594e-05	protein_coding	PFKP
ENSG00000067066	0.683781	9.35821e-70	-0.557183	7.09779e-42	4.45016e-39	1.70823e-67	protein_coding	SP100
ENSG00000067082	0.710901	1.0811e-77	-0.402272	9.35563e-21	1.85066e-19	3.66823e-75	protein_coding	KLF6
ENSG00000067113	0.622242	1.32763e-54	-0.408523	2.05443e-21	4.35355e-20	8.12955e-53	protein_coding	PLPP1
ENSG00000067167	0.576381	2.45238e-45	-0.490417	1.95215e-31	1.45154e-29	8.24349e-44	protein_coding	TRAM1
ENSG00000067182	0.770355	8.38444e-99	-0.533377	6.95672e-38	1.94795e-35	1.72725e-95	protein_coding	TNFRSF1A
ENSG00000067208	0.347638	1.45372e-15	-0.365972	3.38212e-17	4.57737e-16	1.26935e-14	protein_coding	EVI5
ENSG00000067445	-0.143892	0.00129745	0.12458	0.00541625	0.0105927	0.00305917	protein_coding	TRO
ENSG00000067533	-0.255662	7.39886e-09	0.148682	0.000884859	0.00205015	3.79361e-08	protein_coding	RRP15
ENSG00000067560	0.33519	1.62933e-14	-0.195418	1.14423e-05	3.77151e-05	1.34108e-13	protein_coding	RHOA
ENSG00000067840	-0.301907	6.21331e-12	0.332896	2.51407e-14	2.5229e-13	4.26357e-11	protein_coding	PDZD4
ENSG00000067900	0.251004	1.40532e-08	-0.230609	2.01048e-07	8.83908e-07	6.98686e-08	protein_coding	ROCK1
ENSG00000067992	0.282167	1.50112e-10	-0.188154	2.42341e-05	7.5357e-05	9.12453e-10	protein_coding	PDK3
ENSG00000068028	0.388677	2.26916e-19	-0.140633	0.00167262	0.00364736	2.42658e-18	protein_coding	RASSF1
ENSG00000068078	0.404348	5.67488e-21	-0.433636	3.33732e-24	9.58983e-23	6.46658e-20	protein_coding	FGFR3
ENSG00000068079	0.610536	4.29651e-52	-0.442646	2.91299e-25	9.54699e-24	2.15881e-50	protein_coding	IFI35
ENSG00000068097	-0.196637	1.00605e-05	0.103147	0.0214571	0.0364283	3.43746e-05	protein_coding	HEATR6
ENSG00000068305	0.298232	1.1454e-11	-0.273046	6.02307e-10	3.69363e-09	7.70211e-11	protein_coding	MEF2A
ENSG00000068323	0.336378	1.29981e-14	-0.246245	2.67139e-08	1.32952e-07	1.07569e-13	protein_coding	TFE3
ENSG00000068366	0.157184	0.000436059	-0.159171	0.000367635	0.000922396	0.00112671	protein_coding	ACSL4
ENSG00000068394	-0.100974	0.0243761	0.237834	8.05104e-08	3.76826e-07	0.0430277	protein_coding	GPKOW
ENSG00000068438	-0.22832	2.67006e-07	0.146008	0.00109718	0.00249086	1.13046e-06	protein_coding	FTSJ1
ENSG00000068489	-0.270937	8.24475e-10	0.224764	4.12514e-07	1.73027e-06	4.66706e-09	protein_coding	PRR11
ENSG00000068654	-0.33059	3.87278e-14	0.109756	0.0143623	0.0254351	3.11997e-13	protein_coding	POLR1A
ENSG00000068697	0.37391	6.14695e-18	-0.0990815	0.0271921	0.0450769	6.14078e-17	protein_coding	LAPTM4A
ENSG00000068724	0.368825	1.84254e-17	-0.174515	9.19905e-05	0.000259345	1.79408e-16	protein_coding	TTC7A
ENSG00000068784	-0.131199	0.00338741	0.136103	0.00236006	0.00499058	0.00729676	protein_coding	SRBD1
ENSG00000068796	-0.118643	0.00810513	0.198937	7.87436e-06	2.66993e-05	0.0160815	protein_coding	KIF2A
ENSG00000068831	0.244696	3.28319e-08	-0.183118	4.01098e-05	0.00012005	1.56902e-07	protein_coding	RASGRP2
ENSG00000069020	0.472381	5.45093e-29	-0.384036	6.51686e-19	1.04592e-17	8.65219e-28	protein_coding	MAST4
ENSG00000069122	0.629921	2.61777e-56	-0.504522	1.87827e-33	1.9486e-31	1.81488e-54	protein_coding	ADGRF5
ENSG00000069248	-0.173522	0.000100987	0.168718	0.000157481	0.000423804	0.000291871	protein_coding	NUP133
ENSG00000069275	-0.192186	1.60328e-05	0.221349	6.22232e-07	2.53079e-06	5.3217e-05	protein_coding	NUCKS1
ENSG00000069345	-0.111529	0.0128505	0.124083	0.00560575	0.0109284	0.0243425	protein_coding	DNAJA2
ENSG00000069399	0.748876	1.71625e-90	-0.484083	1.46568e-30	9.47796e-29	2.35707e-87	protein_coding	BCL3
ENSG00000069424	0.328883	5.32113e-14	-0.176826	7.38875e-05	0.000211681	4.24762e-13	protein_coding	KCNAB2
ENSG00000069431	0.446999	8.73476e-26	-0.444742	1.63446e-25	5.49412e-24	1.21115e-24	protein_coding	ABCC9
ENSG00000069493	0.396915	3.34524e-20	-0.323761	1.36369e-13	1.27035e-12	3.70223e-19	protein_coding	CLEC2D
ENSG00000069509	-0.141867	0.00152015	0.140113	0.00174091	0.00378226	0.00353227	protein_coding	FUNDC1
ENSG00000069702	0.64744	2.20088e-60	-0.44179	3.68451e-25	1.19668e-23	2.00872e-58	protein_coding	TGFBR3
ENSG00000069943	0.311548	1.19802e-12	-0.383155	7.94732e-19	1.26355e-17	8.73411e-12	protein_coding	PIGB
ENSG00000069974	0.495725	3.48758e-32	-0.3998	1.68906e-20	3.23682e-19	6.41386e-31	protein_coding	RAB27A
ENSG00000069998	-0.178644	6.20618e-05	0.258346	5.08298e-09	2.78651e-08	0.000186664	protein_coding	HDHD5
ENSG00000070018	-0.101274	0.0239528	0.0989525	0.0273939	0.0453593	0.0423636	protein_coding	LRP6
ENSG00000070061	-0.276298	3.69162e-10	0.140848	0.00164507	0.00359463	2.16535e-09	protein_coding	ELP1
ENSG00000070087	-0.274866	4.58367e-10	0.337256	1.09928e-14	1.14539e-13	2.66098e-09	protein_coding	PFN2
ENSG00000070190	0.53273	8.84127e-38	-0.394372	6.07568e-20	1.08568e-18	2.06303e-36	protein_coding	DAPP1
ENSG00000070214	0.178482	6.30382e-05	-0.175681	8.23845e-05	0.000234117	0.000189226	protein_coding	SLC44A1
ENSG00000070404	0.512452	1.25277e-34	-0.291718	3.31573e-11	2.35481e-10	2.53908e-33	protein_coding	FSTL3
ENSG00000070526	0.412243	8.20593e-22	-0.350279	8.58362e-16	1.00389e-14	9.68757e-21	protein_coding	ST6GALNAC1
ENSG00000070540	0.519666	1.00247e-35	-0.532274	1.0466e-37	2.71936e-35	2.1306e-34	protein_coding	WIPI1
ENSG00000070614	0.185668	3.11314e-05	-0.220286	7.06259e-07	2.84526e-06	9.82449e-05	protein_coding	NDST1
ENSG00000070669	-0.247314	2.31529e-08	0.198535	8.22064e-06	2.77787e-05	1.12511e-07	protein_coding	ASNS
ENSG00000070731	0.370356	1.32667e-17	-0.25215	1.20156e-08	6.28018e-08	1.30366e-16	protein_coding	ST6GALNAC2
ENSG00000070759	0.446017	1.14779e-25	-0.391081	1.30514e-19	2.23961e-18	1.5877e-24	protein_coding	TESK2
ENSG00000070770	-0.211456	1.97366e-06	0.202918	5.11836e-06	1.79084e-05	7.42723e-06	protein_coding	CSNK2A2
ENSG00000070814	-0.165838	0.000204381	0.16504	0.00021951	0.000573969	0.000561013	protein_coding	TCOF1
ENSG00000070915	0.167557	0.000175012	-0.207843	2.96824e-06	1.08267e-05	0.000486415	protein_coding	SLC12A3
ENSG00000070950	-0.158655	0.000384389	0.141504	0.00156363	0.00343463	0.00100333	protein_coding	RAD18
ENSG00000071082	-0.137313	0.00215475	0.19537	1.15002e-05	3.78844e-05	0.0048494	protein_coding	RPL31
ENSG00000071127	0.521167	5.88177e-36	-0.370679	1.23757e-17	1.74964e-16	1.26878e-34	protein_coding	WDR1
ENSG00000071205	0.430888	6.92138e-24	-0.439507	6.86938e-25	2.16524e-23	8.8641e-23	protein_coding	ARHGAP10
ENSG00000071246	0.177948	6.63627e-05	-0.140141	0.00173719	0.00377531	0.000198215	protein_coding	VASH1
ENSG00000071282	0.644236	1.28202e-59	-0.427797	1.55947e-23	4.1415e-22	1.10372e-57	protein_coding	LMCD1
ENSG00000071539	-0.329882	4.41934e-14	0.246933	2.43664e-08	1.22154e-07	3.54938e-13	protein_coding	TRIP13
ENSG00000071655	-0.120665	0.00707857	0.212661	1.71979e-06	6.51524e-06	0.0142545	protein_coding	MBD3
ENSG00000071794	-0.24943	1.74063e-08	0.224368	4.32807e-07	1.80828e-06	8.57119e-08	protein_coding	HLTF
ENSG00000071967	0.724123	6.62978e-82	-0.540725	4.40858e-39	1.5319e-36	3.35455e-79	protein_coding	CYBRD1
ENSG00000071991	0.4447	1.65349e-25	-0.160611	0.00032447	0.000823698	2.27196e-24	protein_coding	CDH19
ENSG00000071994	-0.137257	0.00216384	0.165058	0.000219159	0.000573209	0.00486759	protein_coding	PDCD2
ENSG00000072041	-0.311304	1.24981e-12	0.107191	0.0168241	0.0293028	9.10014e-12	protein_coding	SLC6A15
ENSG00000072071	-0.217497	9.8165e-07	0.255395	7.67908e-09	4.112e-08	3.84671e-06	protein_coding	ADGRL1
ENSG00000072110	0.372921	7.62262e-18	-0.235767	1.04927e-07	4.81421e-07	7.57821e-17	protein_coding	ACTN1
ENSG00000072121	0.128868	0.00400583	-0.166441	0.000193596	0.000510701	0.00849501	protein_coding	ZFYVE26
ENSG00000072133	-0.415859	3.32662e-22	0.181085	4.89743e-05	0.000144598	3.98435e-21	protein_coding	RPS6KA6
ENSG00000072135	0.127329	0.00446853	-0.16629	0.000196246	0.000517313	0.00936845	protein_coding	PTPN18
ENSG00000072163	0.611686	2.46143e-52	-0.454505	1.05024e-26	4.13234e-25	1.26995e-50	protein_coding	LIMS2
ENSG00000072310	0.349968	9.13518e-16	-0.208825	2.65833e-06	9.76424e-06	8.06452e-15	protein_coding	SREBF1
ENSG00000072415	0.231225	1.86184e-07	-0.288338	5.69491e-11	3.91997e-10	8.05661e-07	protein_coding	MPP5
ENSG00000072501	-0.271535	7.54477e-10	0.232616	1.56379e-07	6.99354e-07	4.29189e-09	protein_coding	SMC1A
ENSG00000072506	-0.137606	0.00210766	0.221881	5.83907e-07	2.38533e-06	0.00475307	protein_coding	HSD17B10
ENSG00000072571	-0.198407	8.33408e-06	0.242108	4.61984e-08	2.2296e-07	2.87275e-05	protein_coding	HMMR
ENSG00000072682	0.275909	3.91539e-10	-0.227764	2.85956e-07	1.22965e-06	2.28962e-09	protein_coding	P4HA2
ENSG00000072694	0.537533	1.47391e-38	-0.505914	1.17376e-33	1.26493e-31	3.56618e-37	protein_coding	FCGR2B
ENSG00000072778	0.35791	1.82164e-16	-0.200228	6.85381e-06	2.35071e-05	1.67638e-15	protein_coding	ACADVL
ENSG00000072786	0.598519	1.26787e-49	-0.487862	4.425e-31	3.12033e-29	5.43338e-48	protein_coding	STK10
ENSG00000072818	0.439472	6.93421e-25	-0.300556	7.78804e-12	6.00735e-11	9.28025e-24	protein_coding	ACAP1
ENSG00000072832	-0.246559	2.56157e-08	0.495986	3.20195e-32	2.68452e-30	1.23811e-07	protein_coding	CRMP1
ENSG00000072840	0.432416	4.61746e-24	-0.425462	2.86472e-23	7.37692e-22	5.9505e-23	protein_coding	EVC
ENSG00000072858	0.32094	2.27272e-13	-0.396297	3.86903e-20	7.10743e-19	1.74654e-12	protein_coding	SIDT1
ENSG00000072952	0.493274	7.75406e-32	-0.489291	2.80192e-31	2.02532e-29	1.40752e-30	protein_coding	MRVI1
ENSG00000073050	-0.233688	1.36609e-07	0.290231	4.20999e-11	2.94441e-10	6.0253e-07	protein_coding	XRCC1
ENSG00000073111	-0.304948	3.72093e-12	0.274899	4.56045e-10	2.83893e-09	2.60664e-11	protein_coding	MCM2
ENSG00000073146	0.128276	0.00417855	-0.109554	0.0145435	0.0257204	0.0088256	protein_coding	MOV10L1
ENSG00000073282	0.490965	1.63618e-31	-0.300879	7.37859e-12	5.70831e-11	2.94196e-30	protein_coding	TP63
ENSG00000073331	0.595245	5.72817e-49	-0.533793	5.96311e-38	1.70279e-35	2.34335e-47	protein_coding	ALPK1
ENSG00000073350	0.453061	1.58536e-26	-0.469888	1.15658e-28	5.83165e-27	2.27028e-25	protein_coding	LLGL2
ENSG00000073417	0.366851	2.80652e-17	-0.438045	1.02115e-24	3.13975e-23	2.7053e-16	protein_coding	PDE8A
ENSG00000073536	-0.31932	3.04014e-13	0.173499	0.000101206	0.000283277	2.31531e-12	protein_coding	NLE1
ENSG00000073605	0.147618	0.000964327	-0.107276	0.0167371	0.0291723	0.00233122	protein_coding	GSDMB
ENSG00000073711	-0.176743	7.44701e-05	0.349884	9.29011e-16	1.08082e-14	0.000220399	protein_coding	PPP2R3A
ENSG00000073712	0.345182	2.3619e-15	-0.346744	1.73568e-15	1.95541e-14	2.04012e-14	protein_coding	FERMT2
ENSG00000073737	0.362506	7.01682e-17	-0.286401	7.74003e-11	5.25124e-10	6.60053e-16	protein_coding	DHRS9
ENSG00000073754	0.225006	4.00574e-07	-0.115975	0.00966132	0.0178297	1.65895e-06	protein_coding	CD5L
ENSG00000073756	0.728575	2.22559e-83	-0.446522	9.97455e-26	3.49121e-24	1.3954e-80	protein_coding	PTGS2
ENSG00000073792	0.259279	4.4566e-09	-0.112705	0.011928	0.0215359	2.33994e-08	protein_coding	IGF2BP2
ENSG00000073803	-0.218704	8.51699e-07	0.142892	0.00140345	0.00311528	3.3686e-06	protein_coding	MAP3K13
ENSG00000073849	0.123	0.00603953	-0.187347	2.62963e-05	8.12962e-05	0.0123239	protein_coding	ST6GAL1
ENSG00000073861	0.439402	7.06769e-25	-0.331614	3.19816e-14	3.17624e-13	9.45451e-24	protein_coding	TBX21
ENSG00000073921	0.410473	1.27157e-21	-0.210631	2.16775e-06	8.07022e-06	1.4914e-20	protein_coding	PICALM
ENSG00000074047	0.333472	2.25535e-14	-0.422132	6.7638e-23	1.66645e-21	1.84164e-13	protein_coding	GLI2
ENSG00000074071	-0.217184	1.01837e-06	0.269945	9.54772e-10	5.72486e-09	3.98193e-06	protein_coding	MRPS34
ENSG00000074181	0.546594	4.63331e-40	-0.444769	1.62231e-25	5.46601e-24	1.21041e-38	protein_coding	NOTCH3
ENSG00000074219	0.704432	1.022e-75	-0.492398	1.0301e-31	8.02952e-30	3.10268e-73	protein_coding	TEAD2
ENSG00000074319	-0.190224	1.96252e-05	0.301397	6.76741e-12	5.25805e-11	6.41662e-05	protein_coding	TSG101
ENSG00000074370	0.426534	2.16825e-23	-0.233566	1.38731e-07	6.25276e-07	2.71653e-22	protein_coding	ATP2A3
ENSG00000074410	0.11204	0.0124419	-0.32435	1.2248e-13	1.14467e-12	0.0236435	protein_coding	CA12
ENSG00000074416	0.621506	1.92279e-54	-0.470458	9.74385e-29	4.96506e-27	1.15773e-52	protein_coding	MGLL
ENSG00000074527	0.331008	3.58201e-14	-0.359523	1.30556e-16	1.65875e-15	2.89343e-13	protein_coding	NTN4
ENSG00000074603	0.141403	0.00157597	-0.240032	6.05797e-08	2.87886e-07	0.00364905	protein_coding	DPP8
ENSG00000074621	0.330927	3.63646e-14	-0.425297	2.99003e-23	7.67219e-22	2.93368e-13	protein_coding	SLC24A1
ENSG00000074657	-0.214469	1.39656e-06	0.181099	4.89078e-05	0.00014442	5.36398e-06	protein_coding	ZNF532
ENSG00000074660	0.605941	3.89053e-51	-0.478738	7.7795e-30	4.59772e-28	1.87637e-49	protein_coding	SCARF1
ENSG00000074695	0.149573	0.000823023	-0.214859	1.33499e-06	5.1467e-06	0.00201381	protein_coding	LMAN1
ENSG00000074706	0.479556	6.03617e-30	-0.415326	3.8026e-22	8.71094e-21	1.0063e-28	protein_coding	IPCEF1
ENSG00000074966	0.390827	1.38386e-19	-0.307239	2.51859e-12	2.03812e-11	1.49483e-18	protein_coding	TXK
ENSG00000075035	0.103716	0.0207444	-0.143008	0.00139078	0.00308954	0.0373417	protein_coding	WSCD2
ENSG00000075043	-0.168453	0.000161337	0.124375	0.00549379	0.0107276	0.000450447	protein_coding	KCNQ2
ENSG00000075089	-0.110767	0.013482	0.260188	3.91875e-09	2.18186e-08	0.0254295	protein_coding	ACTR6
ENSG00000075188	-0.160237	0.000335206	0.118761	0.00804182	0.0151058	0.00088467	protein_coding	NUP37
ENSG00000075218	-0.2369	9.07689e-08	0.252444	1.15406e-08	6.04071e-08	4.08658e-07	protein_coding	GTSE1
ENSG00000075223	0.150054	0.00079128	-0.215481	1.24206e-06	4.81223e-06	0.00194356	protein_coding	SEMA3C
ENSG00000075234	0.125649	0.00502803	-0.127902	0.00429101	0.00856744	0.0104251	protein_coding	TTC38
ENSG00000075275	0.454551	1.0367e-26	-0.396818	3.42242e-20	6.31113e-19	1.49274e-25	protein_coding	CELSR1
ENSG00000075292	-0.153504	0.000594982	0.157693	0.000417469	0.00103581	0.00149633	protein_coding	ZNF638
ENSG00000075336	-0.135725	0.0024278	0.118974	0.00792857	0.014919	0.0054078	protein_coding	TIMM21
ENSG00000075340	-0.268692	1.14829e-09	0.402848	8.14685e-21	1.62155e-19	6.41567e-09	protein_coding	ADD2
ENSG00000075407	-0.342973	3.6421e-15	0.132245	0.00313921	0.00646377	3.10407e-14	protein_coding	ZNF37A
ENSG00000075415	-0.101744	0.0233046	0.237858	8.02561e-08	3.75758e-07	0.0413745	protein_coding	SLC25A3
ENSG00000075420	0.58211	2.04904e-46	-0.546748	4.36579e-40	1.7488e-37	7.19809e-45	protein_coding	FNDC3B
ENSG00000075426	0.62835	5.89636e-56	-0.443721	2.16718e-25	7.20918e-24	4.01078e-54	protein_coding	FOSL2
ENSG00000075643	0.185754	3.08624e-05	-0.319616	2.88268e-13	2.58197e-12	9.74599e-05	protein_coding	MOCOS
ENSG00000075651	0.547803	2.89758e-40	-0.459107	2.79217e-27	1.1654e-25	7.65285e-39	protein_coding	PLD1
ENSG00000075702	-0.232972	1.49537e-07	0.17766	6.82212e-05	0.000196403	6.55141e-07	protein_coding	WDR62
ENSG00000075826	0.219634	7.63036e-07	-0.201521	5.95941e-06	2.06234e-05	3.0417e-06	protein_coding	SEC31B
ENSG00000075856	-0.119448	0.00768134	0.210648	2.16357e-06	8.05882e-06	0.0153483	protein_coding	SART3
ENSG00000075884	0.612671	1.52485e-52	-0.374592	5.29832e-18	7.74893e-17	8.09914e-51	protein_coding	ARHGAP15
ENSG00000076003	-0.25676	6.34863e-09	0.28267	1.38842e-10	9.19271e-10	3.2802e-08	protein_coding	MCM6
ENSG00000076043	0.362866	6.50644e-17	-0.388285	2.48248e-19	4.12188e-18	6.14045e-16	protein_coding	REXO2
ENSG00000076067	0.516452	3.11136e-35	-0.49161	1.32895e-31	1.01666e-29	6.43259e-34	protein_coding	RBMS2
ENSG00000076242	-0.0987571	0.0277019	0.229706	2.24958e-07	9.81248e-07	0.0482458	protein_coding	MLH1
ENSG00000076248	-0.308485	2.03437e-12	0.267218	1.42499e-09	8.37885e-09	1.45591e-11	protein_coding	UNG
ENSG00000076258	0.636033	1.06191e-57	-0.512891	1.07612e-34	1.39803e-32	8.0596e-56	protein_coding	FMO4
ENSG00000076382	-0.170261	0.000136712	0.236493	9.56295e-08	4.41995e-07	0.000386107	protein_coding	SPAG5
ENSG00000076555	0.33476	1.76779e-14	-0.319951	2.71472e-13	2.44062e-12	1.45297e-13	protein_coding	ACACB
ENSG00000076650	-0.180614	5.12786e-05	0.160838	0.000318132	0.000809033	0.000156252	protein_coding	GPATCH1
ENSG00000076662	0.434369	2.74417e-24	-0.276164	3.76739e-10	2.36722e-09	3.58607e-23	protein_coding	ICAM3
ENSG00000076706	0.428038	1.46413e-23	-0.361222	9.173e-17	1.18371e-15	1.85125e-22	protein_coding	MCAM
ENSG00000076716	0.619378	5.58327e-54	-0.449305	4.58172e-26	1.6456e-24	3.24651e-52	protein_coding	GPC4
ENSG00000076770	0.228482	2.61735e-07	-0.328037	6.22386e-14	5.99541e-13	1.10945e-06	protein_coding	MBNL3
ENSG00000076826	-0.106002	0.0180847	0.214731	1.35493e-06	5.22079e-06	0.0330324	protein_coding	CAMSAP3
ENSG00000076924	-0.105448	0.0187002	0.177678	6.81027e-05	0.000196101	0.0340144	protein_coding	XAB2
ENSG00000076928	0.352603	5.37807e-16	-0.232503	1.58629e-07	7.08495e-07	4.82004e-15	protein_coding	ARHGEF1
ENSG00000076944	0.618962	6.8722e-54	-0.421085	8.84614e-23	2.14757e-21	3.97196e-52	protein_coding	STXBP2
ENSG00000077063	0.134932	0.0025755	-0.167014	0.000183841	0.00048738	0.00569978	protein_coding	CTTNBP2
ENSG00000077092	0.334165	1.97845e-14	-0.347544	1.48106e-15	1.68037e-14	1.62012e-13	protein_coding	RARB
ENSG00000077097	-0.133702	0.00282095	0.251809	1.259e-08	6.56855e-08	0.006187	protein_coding	TOP2B
ENSG00000077150	0.688794	3.71463e-71	-0.467648	2.26224e-28	1.10026e-26	8.24106e-69	protein_coding	NFKB2
ENSG00000077152	-0.290707	3.90083e-11	0.348288	1.27744e-15	1.45854e-14	2.50733e-10	protein_coding	UBE2T
ENSG00000077157	0.391725	1.12443e-19	-0.229764	2.23332e-07	9.75039e-07	1.21962e-18	protein_coding	PPP1R12B
ENSG00000077235	-0.144458	0.00124087	0.12005	0.0073776	0.0139728	0.0029402	protein_coding	GTF3C1
ENSG00000077238	0.687264	1.00125e-70	-0.563675	5.0795e-43	4.30876e-40	2.1233e-68	protein_coding	IL4R
ENSG00000077274	0.290257	4.19278e-11	-0.279104	2.40727e-10	1.54285e-09	2.69019e-10	protein_coding	CAPN6
ENSG00000077279	-0.273039	6.02942e-10	0.313022	9.26443e-13	7.86789e-12	3.46541e-09	protein_coding	DCX
ENSG00000077312	-0.255769	7.29004e-09	0.271898	7.14868e-10	4.34785e-09	3.74114e-08	protein_coding	SNRPA
ENSG00000077348	-0.296509	1.52123e-11	0.168277	0.000163943	0.000439187	1.01302e-10	protein_coding	EXOSC5
ENSG00000077420	0.58943	7.99627e-48	-0.359403	1.33825e-16	1.69804e-15	3.06269e-46	protein_coding	APBB1IP
ENSG00000077454	0.312844	9.55718e-13	-0.25098	1.41009e-08	7.31049e-08	7.00657e-12	protein_coding	LRCH4
ENSG00000077514	-0.155048	0.000522686	0.128001	0.00426103	0.00851468	0.00132982	protein_coding	POLD3
ENSG00000077585	0.417851	2.01342e-22	-0.443384	2.37787e-25	7.87373e-24	2.43476e-21	protein_coding	GPR137B
ENSG00000077684	-0.228763	2.5282e-07	0.178854	6.08186e-05	0.000176483	1.07292e-06	protein_coding	JADE1
ENSG00000077713	0.372509	8.33502e-18	-0.509491	3.47171e-34	4.18943e-32	8.26936e-17	protein_coding	SLC25A43
ENSG00000077721	0.161492	0.000300455	-0.10111	0.024184	0.0405943	0.000801005	protein_coding	UBE2A
ENSG00000077782	0.315935	5.55173e-13	-0.417991	1.94309e-22	4.55615e-21	4.1449e-12	protein_coding	FGFR1
ENSG00000077935	0.143967	0.00128989	-0.202685	5.25023e-06	1.83364e-05	0.00304309	protein_coding	SMC1B
ENSG00000077984	0.519746	9.74388e-36	-0.316184	5.31244e-13	4.62051e-12	2.07397e-34	protein_coding	CST7
ENSG00000078061	0.326826	7.78192e-14	-0.282537	1.41741e-10	9.37171e-10	6.13891e-13	protein_coding	ARAF
ENSG00000078081	0.434519	2.63626e-24	-0.340696	5.66979e-15	6.04743e-14	3.44974e-23	protein_coding	LAMP3
ENSG00000078098	0.519514	1.05764e-35	-0.386967	3.3535e-19	5.49847e-18	2.2429e-34	protein_coding	FAP
ENSG00000078177	-0.202399	5.41658e-06	0.172794	0.000108102	0.000300682	1.91822e-05	protein_coding	N4BP2
ENSG00000078237	0.235271	1.11773e-07	-0.182577	4.23094e-05	0.000126254	4.98628e-07	protein_coding	TIGAR
ENSG00000078246	0.13393	0.00277398	-0.105661	0.0184619	0.031842	0.00609697	protein_coding	TULP3
ENSG00000078269	0.551514	6.77152e-41	-0.580491	4.15326e-46	9.98202e-43	1.83723e-39	protein_coding	SYNJ2
ENSG00000078399	0.399987	1.61552e-20	-0.300991	7.24218e-12	5.60579e-11	1.80804e-19	protein_coding	HOXA9
ENSG00000078401	0.470543	9.49931e-29	-0.344361	2.77549e-15	3.06462e-14	1.48574e-27	protein_coding	EDN1
ENSG00000078403	-0.0998145	0.0260697	0.195193	1.17165e-05	3.85396e-05	0.0457068	protein_coding	MLLT10
ENSG00000078487	0.141752	0.00153383	-0.25386	9.4976e-09	5.02238e-08	0.00355805	protein_coding	ZCWPW1
ENSG00000078589	0.491086	1.57407e-31	-0.319826	2.77652e-13	2.48998e-12	2.83382e-30	protein_coding	P2RY10
ENSG00000078596	0.638628	2.66471e-58	-0.388137	2.56779e-19	4.25375e-18	2.09981e-56	protein_coding	ITM2A
ENSG00000078668	-0.108933	0.0151149	0.151993	0.00067463	0.00160245	0.0281627	protein_coding	VDAC3
ENSG00000078747	0.254666	8.4964e-09	-0.278306	2.72008e-10	1.73485e-09	4.32941e-08	protein_coding	ITCH
ENSG00000078814	0.122887	0.00608648	-0.239092	6.84392e-08	3.22842e-07	0.0124109	protein_coding	MYH7B
ENSG00000078900	0.217229	1.01294e-06	-0.206338	3.51101e-06	1.26292e-05	3.96284e-06	protein_coding	TP73
ENSG00000079102	-0.098535	0.0280558	0.251129	1.38171e-08	7.1711e-08	0.0488062	protein_coding	RUNX1T1
ENSG00000079112	0.141204	0.00160037	-0.265918	1.72184e-09	1.00201e-08	0.00370138	protein_coding	CDH17
ENSG00000079150	-0.104424	0.0198861	0.17325	0.000103598	0.000289448	0.0359425	protein_coding	FKBP7
ENSG00000079215	0.552872	3.96144e-41	-0.325892	9.23806e-14	8.72984e-13	1.08398e-39	protein_coding	SLC1A3
ENSG00000079246	-0.223146	5.01628e-07	0.363802	5.34584e-17	7.09197e-16	2.04834e-06	protein_coding	XRCC5
ENSG00000079257	0.504031	2.21528e-33	-0.303158	5.0349e-12	3.96428e-11	4.29374e-32	protein_coding	LXN
ENSG00000079263	0.468517	1.74498e-28	-0.371478	1.04169e-17	1.48436e-16	2.69849e-27	protein_coding	SP140
ENSG00000079277	0.39271	8.94749e-20	-0.286934	7.11545e-11	4.84344e-10	9.74895e-19	protein_coding	MKNK1
ENSG00000079308	0.536661	2.04468e-38	-0.481443	3.355e-30	2.0944e-28	4.91421e-37	protein_coding	TNS1
ENSG00000079335	0.214202	1.44034e-06	-0.298423	1.10971e-11	8.39592e-11	5.5233e-06	protein_coding	CDC14A
ENSG00000079337	0.529201	3.23859e-37	-0.411137	1.07921e-21	2.35264e-20	7.34887e-36	protein_coding	RAPGEF3
ENSG00000079385	0.300698	7.60502e-12	-0.3185	3.52006e-13	3.12664e-12	5.18281e-11	protein_coding	CEACAM1
ENSG00000079387	-0.141125	0.00161018	0.246287	2.65671e-08	1.32336e-07	0.00372168	protein_coding	SENP1
ENSG00000079435	-0.153087	0.000616016	0.191039	1.80494e-05	5.74445e-05	0.00154465	protein_coding	LIPE
ENSG00000079459	-0.129456	0.00384109	0.0981714	0.0286433	0.0471735	0.00817451	protein_coding	FDFT1
ENSG00000079462	-0.366125	3.27397e-17	0.481842	2.96163e-30	1.86848e-28	3.13912e-16	protein_coding	PAFAH1B3
ENSG00000079616	-0.279574	2.2399e-10	0.366559	2.98611e-17	4.06364e-16	1.34362e-09	protein_coding	KIF22
ENSG00000079691	0.237245	8.68425e-08	-0.227535	2.94123e-07	1.26288e-06	3.9196e-07	protein_coding	CARMIL1
ENSG00000079785	-0.278869	2.49553e-10	0.283847	1.15579e-10	7.71447e-10	1.49106e-09	protein_coding	DDX1
ENSG00000079805	0.381393	1.1795e-18	-0.220599	6.80456e-07	2.74899e-06	1.22411e-17	protein_coding	DNM2
ENSG00000079819	0.616286	2.59067e-53	-0.511328	1.84638e-34	2.30525e-32	1.46505e-51	protein_coding	EPB41L2
ENSG00000079931	0.440954	4.63059e-25	-0.269916	9.58993e-10	5.74897e-09	6.26117e-24	protein_coding	MOXD1
ENSG00000079950	0.295227	1.87652e-11	-0.141819	0.00152586	0.00335985	1.2396e-10	protein_coding	STX7
ENSG00000079999	-0.156771	0.0004517	0.180728	5.07117e-05	0.000149364	0.00116441	protein_coding	KEAP1
ENSG00000080007	0.164129	0.000238082	-0.148554	0.000894039	0.0020684	0.000645289	protein_coding	DDX43
ENSG00000080189	0.135784	0.0024171	-0.119143	0.00783931	0.0147667	0.0053858	protein_coding	SLC35C2
ENSG00000080200	0.515159	4.89017e-35	-0.422436	6.2561e-23	1.5448e-21	1.00669e-33	protein_coding	CRYBG3
ENSG00000080298	-0.151169	0.000722117	0.258664	4.86011e-09	2.66992e-08	0.00178708	protein_coding	RFX3
ENSG00000080345	-0.166108	0.00019948	0.202652	5.26931e-06	1.83986e-05	0.000548918	protein_coding	RIF1
ENSG00000080493	0.315079	6.45673e-13	-0.403887	6.34348e-21	1.27404e-19	4.79945e-12	protein_coding	SLC4A4
ENSG00000080503	0.331724	3.1328e-14	-0.369466	1.60627e-17	2.25322e-16	2.53516e-13	protein_coding	SMARCA2
ENSG00000080561	0.267822	1.30456e-09	-0.295518	1.78945e-11	1.31926e-10	7.2411e-09	protein_coding	MID2
ENSG00000080573	0.562914	6.94013e-43	-0.390072	1.64722e-19	2.80446e-18	2.08283e-41	protein_coding	COL5A3
ENSG00000080819	0.148998	0.000862397	-0.159694	0.00035138	0.00088531	0.00210124	protein_coding	CPOX
ENSG00000080823	0.164971	0.000220884	-0.107542	0.0164661	0.0287416	0.000603269	protein_coding	MOK
ENSG00000080986	-0.218108	9.13636e-07	0.253106	1.05376e-08	5.54183e-08	3.59828e-06	protein_coding	NDC80
ENSG00000081019	-0.140856	0.00164408	0.23015	2.1286e-07	9.32143e-07	0.00379275	protein_coding	RSBN1
ENSG00000081026	-0.122126	0.00641134	0.144854	0.0012026	0.00270612	0.0130117	protein_coding	MAGI3
ENSG00000081041	0.696684	2.02176e-73	-0.425793	2.62927e-23	6.79488e-22	5.11488e-71	protein_coding	CXCL2
ENSG00000081052	0.457881	3.98162e-27	-0.309555	1.69178e-12	1.39767e-11	5.82322e-26	protein_coding	COL4A4
ENSG00000081059	0.390378	1.53495e-19	-0.210042	2.31742e-06	8.58864e-06	1.6537e-18	protein_coding	TCF7
ENSG00000081087	0.34146	4.88983e-15	-0.197603	9.07961e-06	3.0453e-05	4.14543e-14	protein_coding	OSTM1
ENSG00000081177	-0.208761	2.67757e-06	0.16888	0.000155167	0.000418163	9.89162e-06	protein_coding	EXD2
ENSG00000081181	-0.166655	0.000189883	0.230466	2.0467e-07	8.9846e-07	0.000524461	protein_coding	ARG2
ENSG00000081189	0.719204	2.61251e-80	-0.567397	1.09041e-43	1.20955e-40	1.14163e-77	protein_coding	MEF2C
ENSG00000081237	0.555788	1.24132e-41	-0.381618	1.12185e-18	1.75654e-17	3.50989e-40	protein_coding	PTPRC
ENSG00000081277	0.163217	0.00025814	-0.125116	0.00521842	0.0102412	0.000696694	protein_coding	PKP1
ENSG00000081320	0.611577	2.59472e-52	-0.400192	1.53865e-20	2.97029e-19	1.33157e-50	protein_coding	STK17B
ENSG00000081377	0.327998	6.26882e-14	-0.461941	1.22234e-27	5.34957e-26	4.97384e-13	protein_coding	CDC14B
ENSG00000081386	-0.307844	2.27103e-12	0.19227	1.58944e-05	5.10707e-05	1.62005e-11	protein_coding	ZNF510
ENSG00000081692	-0.141618	0.00154993	0.172347	0.000112704	0.000312397	0.0035928	protein_coding	JMJD4
ENSG00000081721	-0.256829	6.2875e-09	0.279252	2.35321e-10	1.51021e-09	3.25036e-08	protein_coding	DUSP12
ENSG00000081760	-0.261092	3.44601e-09	0.235282	1.11614e-07	5.10073e-07	1.83811e-08	protein_coding	AACS
ENSG00000081803	0.56796	8.62894e-44	-0.451553	2.43157e-26	9.13137e-25	2.68465e-42	protein_coding	CADPS2
ENSG00000081923	0.539661	6.60231e-39	-0.510085	2.8316e-34	3.47516e-32	1.61782e-37	protein_coding	ATP8B1
ENSG00000081985	0.259923	4.0687e-09	-0.330619	3.85192e-14	3.79417e-13	2.14565e-08	protein_coding	IL12RB2
ENSG00000082074	0.584167	8.30637e-47	-0.375174	4.66561e-18	6.86767e-17	2.9983e-45	protein_coding	FYB1
ENSG00000082175	0.439094	7.68414e-25	-0.320913	2.28381e-13	2.06675e-12	1.02601e-23	protein_coding	PGR
ENSG00000082293	0.143423	0.00134621	-0.113578	0.011281	0.0204793	0.0031656	protein_coding	COL19A1
ENSG00000082438	0.612345	1.78632e-52	-0.515965	3.69025e-35	5.34826e-33	9.36713e-51	protein_coding	COBLL1
ENSG00000082458	-0.352718	5.25368e-16	0.296256	1.58567e-11	1.17624e-10	4.71588e-15	protein_coding	DLG3
ENSG00000082497	-0.265477	1.83571e-09	0.222645	5.32827e-07	2.18938e-06	1.00577e-08	protein_coding	SERTAD4
ENSG00000082512	0.267669	1.33418e-09	-0.44374	2.15541e-25	7.17832e-24	7.39843e-09	protein_coding	TRAF5
ENSG00000082516	-0.303797	4.52111e-12	0.107012	0.0170083	0.0295811	3.14428e-11	protein_coding	GEMIN5
ENSG00000082641	0.153751	0.000582815	-0.138909	0.00190906	0.00411197	0.00146778	protein_coding	NFE2L1
ENSG00000082701	-0.157831	0.000412593	0.21489	1.33019e-06	5.13024e-06	0.00107126	protein_coding	GSK3B
ENSG00000082781	0.489193	2.89118e-31	-0.240027	6.06186e-08	2.88023e-07	5.1282e-30	protein_coding	ITGB5
ENSG00000082996	0.38154	1.14149e-18	-0.247085	2.38758e-08	1.19778e-07	1.18552e-17	protein_coding	RNF13
ENSG00000083093	-0.294075	2.264e-11	0.168465	0.000161149	0.000432665	1.48434e-10	protein_coding	PALB2
ENSG00000083223	0.21226	1.80061e-06	-0.147	0.00101343	0.00231547	6.80888e-06	protein_coding	ZCCHC6
ENSG00000083312	-0.187098	2.69663e-05	0.143703	0.00131697	0.00293917	8.60515e-05	protein_coding	TNPO1
ENSG00000083444	0.453232	1.5097e-26	-0.319211	3.09985e-13	2.76617e-12	2.16407e-25	protein_coding	PLOD1
ENSG00000083520	-0.127189	0.00451282	0.111958	0.0125069	0.022463	0.00944926	protein_coding	DIS3
ENSG00000083635	-0.22425	4.39067e-07	0.156526	0.000461204	0.00113388	1.80773e-06	protein_coding	NUFIP1
ENSG00000083817	-0.343128	3.53352e-15	0.166512	0.000192363	0.000507821	3.0142e-14	protein_coding	ZNF416
ENSG00000083845	-0.224629	4.19358e-07	0.188894	2.24796e-05	7.0265e-05	1.73029e-06	protein_coding	RPS5
ENSG00000083857	0.302943	5.22061e-12	-0.354517	3.6482e-16	4.41534e-15	3.6142e-11	protein_coding	FAT1
ENSG00000083937	0.391696	1.13214e-19	-0.288458	5.58702e-11	3.84938e-10	1.22753e-18	protein_coding	CHMP2B
ENSG00000084070	0.423889	4.30359e-23	-0.221406	6.18019e-07	2.51542e-06	5.32246e-22	protein_coding	SMAP2
ENSG00000084073	0.231156	1.87796e-07	-0.134756	0.00260933	0.00546836	8.11907e-07	protein_coding	ZMPSTE24
ENSG00000084090	-0.168369	0.000162577	0.20379	4.65208e-06	1.64284e-05	0.000453593	protein_coding	STARD7
ENSG00000084092	-0.241014	5.33111e-08	0.125442	0.00510121	0.0100262	2.47831e-07	protein_coding	NOA1
ENSG00000084093	0.618713	7.78005e-54	-0.52277	3.31887e-36	5.90861e-34	4.48769e-52	protein_coding	REST
ENSG00000084110	0.2601	3.96778e-09	-0.260504	3.74659e-09	2.08964e-08	2.09703e-08	protein_coding	HAL
ENSG00000084112	0.290084	4.31042e-11	-0.220027	7.28309e-07	2.92918e-06	2.75832e-10	protein_coding	SSH1
ENSG00000084234	0.230661	1.99761e-07	-0.165565	0.000209436	0.000549322	8.60282e-07	protein_coding	APLP2
ENSG00000084636	0.53815	1.16811e-38	-0.407316	2.75972e-21	5.78437e-20	2.83105e-37	protein_coding	COL16A1
ENSG00000084693	-0.320239	2.57788e-13	0.304167	4.24727e-12	3.36434e-11	1.97368e-12	protein_coding	AGBL5
ENSG00000084754	-0.165074	0.00021885	0.212167	1.81981e-06	6.87068e-06	0.000597939	protein_coding	HADHA
ENSG00000085063	0.550338	1.07543e-40	-0.312803	9.62569e-13	8.15793e-12	2.88795e-39	protein_coding	CD59
ENSG00000085117	0.638907	2.29403e-58	-0.419082	1.47345e-22	3.50047e-21	1.83274e-56	protein_coding	CD82
ENSG00000085185	-0.161291	0.000305771	0.161519	0.000299736	0.000767052	0.000813837	protein_coding	BCORL1
ENSG00000085224	-0.209625	2.42925e-06	0.152361	0.000654356	0.00155931	9.01682e-06	protein_coding	ATRX
ENSG00000085265	0.528142	4.7675e-37	-0.344377	2.76678e-15	3.05617e-14	1.07674e-35	protein_coding	FCN1
ENSG00000085274	-0.159421	0.000359801	0.11871	0.00806882	0.0151456	0.000944052	protein_coding	MYNN
ENSG00000085276	0.493718	6.71199e-32	-0.392303	9.83517e-20	1.70569e-18	1.2221e-30	protein_coding	MECOM
ENSG00000085365	-0.121178	0.00683747	0.201203	6.1686e-06	2.12962e-05	0.0138066	protein_coding	SCAMP1
ENSG00000085377	-0.21245	1.76174e-06	0.158799	0.000379649	0.000949238	6.67065e-06	protein_coding	PREP
ENSG00000085449	0.335941	1.41264e-14	-0.247491	2.26098e-08	1.13763e-07	1.16605e-13	protein_coding	WDFY1
ENSG00000085465	0.315814	5.67126e-13	-0.420953	9.14876e-23	2.21731e-21	4.23085e-12	protein_coding	OVGP1
ENSG00000085514	0.206472	3.45883e-06	-0.190095	1.98856e-05	6.2817e-05	1.25701e-05	protein_coding	PILRA
ENSG00000085552	-0.278206	2.7617e-10	0.173462	0.000101557	0.000284205	1.64193e-09	protein_coding	IGSF9
ENSG00000085563	0.219182	8.04983e-07	-0.232485	1.58984e-07	7.09794e-07	3.19523e-06	protein_coding	ABCB1
ENSG00000085644	-0.143627	0.00132483	0.330574	3.88482e-14	3.82527e-13	0.00311965	protein_coding	ZNF213
ENSG00000085721	-0.288836	5.26076e-11	0.234419	1.24546e-07	5.64961e-07	3.33536e-10	protein_coding	RRN3
ENSG00000085741	0.269808	9.7433e-10	-0.341299	5.04491e-15	5.42102e-14	5.47878e-09	protein_coding	WNT11
ENSG00000085832	0.278936	2.4702e-10	-0.133318	0.00290195	0.00601776	1.47654e-09	protein_coding	EPS15
ENSG00000085840	-0.23132	1.83977e-07	0.204288	4.40433e-06	1.5607e-05	7.96828e-07	protein_coding	ORC1
ENSG00000085871	0.505626	1.29371e-33	-0.305951	3.13809e-12	2.51754e-11	2.52277e-32	protein_coding	MGST2
ENSG00000085872	-0.267674	1.33317e-09	0.193064	1.46374e-05	4.73163e-05	7.39425e-09	protein_coding	CHERP
ENSG00000085999	-0.196456	1.02551e-05	0.157174	0.00043642	0.00107939	3.4998e-05	protein_coding	RAD54L
ENSG00000086062	0.72984	8.37667e-84	-0.53457	4.46668e-38	1.28824e-35	5.44446e-81	protein_coding	B4GALT1
ENSG00000086205	0.148134	0.000924951	-0.155389	0.00050786	0.00123906	0.00224418	protein_coding	FOLH1
ENSG00000086232	-0.228008	2.77479e-07	0.14135	0.00158239	0.00347138	1.17291e-06	protein_coding	EIF2AK1
ENSG00000086289	0.20704	3.24689e-06	-0.350524	8.17266e-16	9.56605e-15	1.18506e-05	protein_coding	EPDR1
ENSG00000086300	0.147906	0.000942171	-0.141992	0.00150553	0.0033199	0.00228269	protein_coding	SNX10
ENSG00000086475	-0.267615	1.34475e-09	0.382608	8.98655e-19	1.41862e-17	7.45556e-09	protein_coding	SEPHS1
ENSG00000086504	-0.137664	0.00209843	0.287076	6.95644e-11	4.7408e-10	0.0047341	protein_coding	MRPL28
ENSG00000086506	-0.310628	1.40546e-12	0.136615	0.00227118	0.00481879	1.01821e-11	protein_coding	HBQ1
ENSG00000086619	0.133868	0.00278666	-0.329524	4.72414e-14	4.61104e-13	0.0061197	protein_coding	ERO1B
ENSG00000086730	0.475943	1.83988e-29	-0.404428	5.56605e-21	1.12495e-19	2.97278e-28	protein_coding	LAT2
ENSG00000086848	-0.247474	2.26612e-08	0.194343	1.28089e-05	4.18561e-05	1.10251e-07	protein_coding	ALG9
ENSG00000086967	0.197699	8.98718e-06	-0.156494	0.000462435	0.00113643	3.08681e-05	protein_coding	MYBPC2
ENSG00000086991	0.204012	4.54006e-06	-0.223282	4.93476e-07	2.04048e-06	1.62396e-05	protein_coding	NOX4
ENSG00000087074	0.639345	1.8143e-58	-0.274917	4.54799e-10	2.8324e-09	1.46163e-56	protein_coding	PPP1R15A
ENSG00000087076	0.468073	1.99295e-28	-0.349149	1.07607e-15	1.24139e-14	3.07537e-27	protein_coding	HSD17B14
ENSG00000087077	0.576549	2.28188e-45	-0.520543	7.34191e-36	1.23109e-33	7.71531e-44	protein_coding	TRIP6
ENSG00000087086	0.374032	5.98642e-18	-0.190656	1.87745e-05	5.95225e-05	5.99286e-17	protein_coding	FTL
ENSG00000087116	0.345105	2.39836e-15	-0.228912	2.48203e-07	1.07646e-06	2.06975e-14	protein_coding	ADAMTS2
ENSG00000087206	-0.130567	0.00354588	0.144927	0.00119563	0.00269189	0.00760743	protein_coding	UIMC1
ENSG00000087237	0.471422	7.2848e-29	-0.218773	8.44799e-07	3.3681e-06	1.14809e-27	protein_coding	CETP
ENSG00000087245	0.346249	1.91385e-15	-0.329009	5.19769e-14	5.04736e-13	1.66107e-14	protein_coding	MMP2
ENSG00000087258	-0.147305	0.000988912	0.240671	5.57484e-08	2.65978e-07	0.00238611	protein_coding	GNAO1
ENSG00000087266	0.149586	0.000822148	-0.180282	5.29583e-05	0.000155509	0.00201201	protein_coding	SH3BP2
ENSG00000087301	-0.161151	0.000309541	0.196482	1.02269e-05	3.4028e-05	0.000822808	protein_coding	TXNDC16
ENSG00000087303	0.571767	1.74716e-44	-0.463887	6.90075e-28	3.13424e-26	5.59888e-43	protein_coding	NID2
ENSG00000087365	-0.149388	0.000835469	0.26334	2.49869e-09	1.42313e-08	0.00204201	protein_coding	SF3B2
ENSG00000087448	-0.208146	2.869e-06	0.149449	0.000831353	0.00193691	1.05582e-05	protein_coding	KLHL42
ENSG00000087494	0.389684	1.80075e-19	-0.27521	4.35181e-10	2.71492e-09	1.93717e-18	protein_coding	PTHLH
ENSG00000087495	-0.428582	1.26974e-23	0.360645	1.03449e-16	1.32662e-15	1.6097e-22	protein_coding	PHACTR3
ENSG00000087510	0.367199	2.60662e-17	-0.172761	0.000108437	0.000301498	2.51682e-16	protein_coding	TFAP2C
ENSG00000087586	-0.277594	3.03183e-10	0.237969	7.91226e-08	3.70993e-07	1.79624e-09	protein_coding	AURKA
ENSG00000087589	0.534717	4.22873e-38	-0.394456	5.95667e-20	1.0664e-18	1.0005e-36	protein_coding	CASS4
ENSG00000087995	-0.293937	2.31548e-11	0.271548	7.53048e-10	4.57384e-09	1.51706e-10	protein_coding	METTL2A
ENSG00000088002	0.124146	0.00558163	-0.147579	0.000967336	0.00222178	0.0114576	protein_coding	SULT2B1
ENSG00000088035	0.152462	0.000648899	-0.138429	0.00198006	0.0042544	0.00162174	protein_coding	ALG6
ENSG00000088247	-0.118093	0.00840607	0.190375	1.93237e-05	6.11627e-05	0.0166225	protein_coding	KHSRP
ENSG00000088280	0.272078	6.95923e-10	-0.105979	0.0181109	0.0313038	3.96819e-09	protein_coding	ASAP3
ENSG00000088298	0.425906	2.55318e-23	-0.326164	8.78859e-14	8.32693e-13	3.18634e-22	protein_coding	EDEM2
ENSG00000088305	-0.194081	1.31647e-05	0.319265	3.06972e-13	2.74098e-12	4.42729e-05	protein_coding	DNMT3B
ENSG00000088320	0.603923	1.01208e-50	-0.371582	1.0185e-17	1.45418e-16	4.79299e-49	protein_coding	REM1
ENSG00000088325	-0.261254	3.36764e-09	0.273874	5.32025e-10	3.28427e-09	1.79963e-08	protein_coding	TPX2
ENSG00000088387	0.499775	9.18167e-33	-0.427607	1.63899e-23	4.34869e-22	1.73759e-31	protein_coding	DOCK9
ENSG00000088448	0.243439	3.87736e-08	-0.150498	0.000763044	0.00179312	1.83603e-07	protein_coding	ANKRD10
ENSG00000088451	0.223482	4.81739e-07	-0.211458	1.97319e-06	7.40035e-06	1.97243e-06	protein_coding	TGDS
ENSG00000088682	-0.171584	0.000120984	0.103309	0.0212516	0.0361304	0.00034493	protein_coding	COQ9
ENSG00000088826	0.100699	0.0247686	-0.125854	0.0049565	0.00975838	0.0436458	protein_coding	SMOX
ENSG00000088827	0.497087	2.23122e-32	-0.475451	2.1397e-29	1.17322e-27	4.15702e-31	protein_coding	SIGLEC1
ENSG00000088832	0.328804	5.39896e-14	-0.167356	0.00017824	0.000473878	4.30617e-13	protein_coding	FKBP1A
ENSG00000088930	-0.24496	3.17024e-08	0.164188	0.000236844	0.000616167	1.51756e-07	protein_coding	XRN2
ENSG00000089006	0.104702	0.0195579	-0.226601	3.29818e-07	1.40444e-06	0.0353982	protein_coding	SNX5
ENSG00000089009	-0.213468	1.56744e-06	0.302058	6.05787e-12	4.7316e-11	5.98209e-06	protein_coding	RPL6
ENSG00000089012	0.427215	1.81569e-23	-0.22445	4.28532e-07	1.79302e-06	2.28973e-22	protein_coding	SIRPG
ENSG00000089022	-0.155319	0.000510882	0.150799	0.000744412	0.00175293	0.00130312	protein_coding	MAPKAPK5
ENSG00000089041	0.316641	4.89941e-13	-0.408485	2.07322e-21	4.39014e-20	3.67309e-12	protein_coding	P2RX7
ENSG00000089060	0.656404	1.4183e-62	-0.478074	9.55193e-30	5.55418e-28	1.54944e-60	protein_coding	SLC8B1
ENSG00000089101	0.158055	0.000404721	-0.112006	0.0124693	0.0224067	0.00105234	protein_coding	CFAP61
ENSG00000089127	0.429927	8.91676e-24	-0.399143	1.9746e-20	3.73683e-19	1.1364e-22	protein_coding	OAS1
ENSG00000089157	-0.17779	6.73728e-05	0.219581	7.67894e-07	3.08023e-06	0.000201024	protein_coding	RPLP0
ENSG00000089159	0.535732	2.89516e-38	-0.358295	1.68254e-16	2.11259e-15	6.90077e-37	protein_coding	PXN
ENSG00000089163	-0.188282	2.39208e-05	0.151843	0.000683055	0.00161966	7.70149e-05	protein_coding	SIRT4
ENSG00000089177	0.476786	1.42048e-29	-0.539735	6.41937e-39	2.10388e-36	2.31197e-28	protein_coding	KIF16B
ENSG00000089234	-0.159574	0.000355071	0.250174	1.57344e-08	8.0977e-08	0.000932574	protein_coding	BRAP
ENSG00000089289	-0.183314	3.93402e-05	0.135522	0.00246487	0.00519278	0.000122198	protein_coding	IGBP1
ENSG00000089327	0.614948	5.00433e-53	-0.365604	3.6563e-17	4.92994e-16	2.74391e-51	protein_coding	FXYD5
ENSG00000089335	-0.303969	4.39162e-12	0.201835	5.75948e-06	1.9977e-05	3.05939e-11	protein_coding	ZNF302
ENSG00000089356	0.258434	5.02048e-09	-0.104796	0.0194479	0.0333824	2.62026e-08	protein_coding	FXYD3
ENSG00000089472	0.695993	3.21298e-73	-0.475423	2.15815e-29	1.18109e-27	7.853e-71	protein_coding	HEPH
ENSG00000089639	0.249795	1.65666e-08	-0.170181	0.000137725	0.000374834	8.17453e-08	protein_coding	GMIP
ENSG00000089685	-0.275882	3.93187e-10	0.276892	3.37342e-10	2.13186e-09	2.29832e-09	protein_coding	BIRC5
ENSG00000089723	-0.199411	7.48398e-06	0.100572	0.0249514	0.041744	2.60024e-05	protein_coding	OTUB2
ENSG00000089820	0.488291	3.85883e-31	-0.375119	4.72165e-18	6.92824e-17	6.76962e-30	protein_coding	ARHGAP4
ENSG00000090006	0.497977	1.66431e-32	-0.404811	5.07402e-21	1.03129e-19	3.11488e-31	protein_coding	LTBP4
ENSG00000090013	0.58486	6.11781e-47	-0.321563	2.03102e-13	1.85311e-12	2.23913e-45	protein_coding	BLVRB
ENSG00000090020	0.522607	3.51769e-36	-0.399711	1.72551e-20	3.30229e-19	7.64535e-35	protein_coding	SLC9A1
ENSG00000090054	0.121954	0.00648698	-0.0982922	0.0284469	0.0468902	0.0131504	protein_coding	SPTLC1
ENSG00000090104	0.681253	4.64707e-69	-0.285369	9.10575e-11	6.13595e-10	8.27322e-67	protein_coding	RGS1
ENSG00000090263	-0.186091	2.98402e-05	0.195964	1.08024e-05	3.57694e-05	9.45115e-05	protein_coding	MRPS33
ENSG00000090339	0.717885	6.90454e-80	-0.44048	5.27069e-25	1.68155e-23	2.886e-77	protein_coding	ICAM1
ENSG00000090372	-0.15067	0.000752368	0.276243	3.72241e-10	2.34049e-09	0.00185541	protein_coding	STRN4
ENSG00000090376	0.562342	8.76912e-43	-0.519241	1.16527e-35	1.80686e-33	2.61812e-41	protein_coding	IRAK3
ENSG00000090382	0.525774	1.12596e-36	-0.313988	7.82214e-13	6.68638e-12	2.50184e-35	protein_coding	LYZ
ENSG00000090447	-0.321995	1.87846e-13	0.144371	0.00124939	0.00280225	1.45129e-12	protein_coding	TFAP4
ENSG00000090530	0.668688	1.05852e-65	-0.417784	2.04783e-22	4.79394e-21	1.44004e-63	protein_coding	P3H2
ENSG00000090534	0.369748	1.51193e-17	-0.348297	1.27528e-15	1.45664e-14	1.47766e-16	protein_coding	THPO
ENSG00000090539	0.467533	2.34125e-28	-0.3839	6.71989e-19	1.07565e-17	3.60127e-27	protein_coding	CHRD
ENSG00000090554	0.389433	1.90775e-19	-0.312097	1.08879e-12	9.1738e-12	2.04769e-18	protein_coding	FLT3LG
ENSG00000090581	0.268205	1.23347e-09	-0.174404	9.29571e-05	0.000261942	6.86899e-09	protein_coding	GNPTG
ENSG00000090612	-0.271244	7.87755e-10	0.351988	6.08852e-16	7.20259e-15	4.47325e-09	protein_coding	ZNF268
ENSG00000090659	0.471931	6.24613e-29	-0.41934	1.38002e-22	3.28663e-21	9.87634e-28	protein_coding	CD209
ENSG00000090674	0.254158	9.11424e-09	-0.157935	0.00040893	0.00101672	4.6287e-08	protein_coding	MCOLN1
ENSG00000090776	0.315098	6.43487e-13	-0.314256	7.46304e-13	6.39458e-12	4.78566e-12	protein_coding	EFNB1
ENSG00000090889	-0.283566	1.20747e-10	0.248041	2.09975e-08	1.06262e-07	7.3996e-10	protein_coding	KIF4A
ENSG00000090924	0.276248	3.71978e-10	-0.2448	3.23822e-08	1.59375e-07	2.18097e-09	protein_coding	PLEKHG2
ENSG00000090932	-0.313715	8.20636e-13	0.137695	0.00209347	0.00448139	6.05164e-12	protein_coding	DLL3
ENSG00000090971	-0.230277	2.09525e-07	0.195674	1.11376e-05	3.68074e-05	8.99242e-07	protein_coding	NAT14
ENSG00000090975	0.178619	6.22091e-05	-0.17982	5.53922e-05	0.000161861	0.000187049	protein_coding	PITPNM2
ENSG00000091009	-0.134208	0.00271762	0.1097	0.0144119	0.025519	0.00598542	protein_coding	RBM27
ENSG00000091073	0.356521	2.42287e-16	-0.216181	1.14497e-06	4.46608e-06	2.21694e-15	protein_coding	DTX2
ENSG00000091106	0.337796	9.91368e-15	-0.207813	2.97811e-06	1.08586e-05	8.27316e-14	protein_coding	NLRC4
ENSG00000091136	0.437903	1.06126e-24	-0.369163	1.71372e-17	2.39464e-16	1.40725e-23	protein_coding	LAMB1
ENSG00000091137	0.337487	1.05167e-14	-0.423459	4.80903e-23	1.20501e-21	8.7536e-14	protein_coding	SLC26A4
ENSG00000091164	-0.188518	2.33566e-05	0.180841	5.01534e-05	0.000147841	7.53161e-05	protein_coding	TXNL1
ENSG00000091317	0.523565	2.49573e-36	-0.431676	5.61799e-24	1.57923e-22	5.44473e-35	protein_coding	CMTM6
ENSG00000091409	0.464424	5.89049e-28	-0.426045	2.46223e-23	6.38609e-22	8.89929e-27	protein_coding	ITGA6
ENSG00000091436	0.207923	2.94177e-06	-0.431026	6.67296e-24	1.85231e-22	1.08081e-05	protein_coding	MAP3K20
ENSG00000091483	-0.103961	0.0204439	0.213154	1.62507e-06	6.18402e-06	0.0368607	protein_coding	FH
ENSG00000091490	0.412297	8.09778e-22	-0.380711	1.37371e-18	2.12777e-17	9.56772e-21	protein_coding	SEL1L3
ENSG00000091513	0.233376	1.4211e-07	-0.187021	2.71753e-05	8.3798e-05	6.24787e-07	protein_coding	TF
ENSG00000091622	0.111735	0.0126846	-0.231282	1.84863e-07	8.17485e-07	0.0240682	protein_coding	PITPNM3
ENSG00000091651	-0.327424	6.96914e-14	0.182303	4.34634e-05	0.000129376	5.50828e-13	protein_coding	ORC6
ENSG00000091732	-0.229754	2.23607e-07	0.175351	8.50054e-05	0.000241185	9.55983e-07	protein_coding	ZC3HC1
ENSG00000091831	0.516418	3.1486e-35	-0.515331	4.60456e-35	6.47805e-33	6.50492e-34	protein_coding	ESR1
ENSG00000091879	0.327963	6.30882e-14	-0.340569	5.81133e-15	6.18695e-14	5.00282e-13	protein_coding	ANGPT2
ENSG00000091947	-0.131521	0.0033093	0.154753	0.000535845	0.00130021	0.00714452	protein_coding	TMEM101
ENSG00000091986	0.613441	1.04722e-52	-0.394018	6.59847e-20	1.1704e-18	5.61389e-51	protein_coding	CCDC80
ENSG00000092010	0.341673	4.69111e-15	-0.227875	2.82072e-07	1.21385e-06	3.98047e-14	protein_coding	PSME1
ENSG00000092051	-0.299497	9.28774e-12	0.218183	9.05673e-07	3.59242e-06	6.28355e-11	protein_coding	JPH4
ENSG00000092068	0.460792	1.71026e-27	-0.25101	1.40415e-08	7.28103e-08	2.54125e-26	protein_coding	SLC7A8
ENSG00000092199	-0.17849	6.29887e-05	0.189657	2.07966e-05	6.54656e-05	0.000189097	protein_coding	HNRNPC
ENSG00000092200	0.163744	0.000246359	-0.236973	8.99209e-08	4.17887e-07	0.000666595	protein_coding	RPGRIP1
ENSG00000092201	-0.281976	1.54623e-10	0.174184	9.48976e-05	0.00026681	9.38638e-10	protein_coding	SUPT16H
ENSG00000092208	-0.176887	7.34527e-05	0.165802	0.000205029	0.000538695	0.000217656	protein_coding	GEMIN2
ENSG00000092470	-0.287595	6.40796e-11	0.257292	5.89369e-09	3.20656e-08	4.02553e-10	protein_coding	WDR76
ENSG00000092529	0.431039	6.64938e-24	-0.462092	1.16944e-27	5.1258e-26	8.51954e-23	protein_coding	CAPN3
ENSG00000092531	0.61193	2.1861e-52	-0.508882	4.27615e-34	5.05445e-32	1.13398e-50	protein_coding	SNAP23
ENSG00000092607	0.351893	6.20585e-16	-0.337578	1.03364e-14	1.08011e-13	5.53955e-15	protein_coding	TBX15
ENSG00000092758	0.467098	2.66577e-28	-0.175035	8.75813e-05	0.000247786	4.07437e-27	protein_coding	COL9A3
ENSG00000092820	0.343109	3.54667e-15	-0.251226	1.36341e-08	7.07994e-08	3.02453e-14	protein_coding	EZR
ENSG00000092853	-0.203494	4.80537e-06	0.222269	5.57393e-07	2.28446e-06	1.71291e-05	protein_coding	CLSPN
ENSG00000092871	0.161042	0.000312515	-0.108953	0.0150959	0.0265881	0.000829868	protein_coding	RFFL
ENSG00000092929	0.271726	7.33327e-10	-0.123835	0.0057027	0.0110972	4.17404e-09	protein_coding	UNC13D
ENSG00000092969	0.269724	9.86429e-10	-0.296934	1.41849e-11	1.06096e-10	5.54357e-09	protein_coding	TGFB2
ENSG00000093009	-0.266476	1.58774e-09	0.256265	6.80314e-09	3.66404e-08	8.75396e-09	protein_coding	CDC45
ENSG00000093072	0.435922	1.81001e-24	-0.257994	5.34088e-09	2.91901e-08	2.37933e-23	protein_coding	ADA2
ENSG00000094631	-0.123876	0.00568654	0.0995892	0.0264105	0.0439226	0.0116572	protein_coding	HDAC6
ENSG00000094804	-0.243618	3.78694e-08	0.206694	3.37444e-06	1.21835e-05	1.79607e-07	protein_coding	CDC6
ENSG00000094914	-0.101517	0.0236153	0.225447	3.79689e-07	1.60073e-06	0.0418513	protein_coding	AAAS
ENSG00000094916	-0.304589	3.95419e-12	0.325096	1.06894e-13	1.00388e-12	2.76467e-11	protein_coding	CBX5
ENSG00000094963	0.471936	6.23599e-29	-0.328449	5.76602e-14	5.58046e-13	9.86573e-28	protein_coding	FMO2
ENSG00000095002	-0.31387	7.98586e-13	0.362492	7.03619e-17	9.19487e-16	5.89506e-12	protein_coding	MSH2
ENSG00000095059	-0.266925	1.48715e-09	0.279205	2.37025e-10	1.5198e-09	8.22136e-09	protein_coding	DHPS
ENSG00000095303	0.530814	1.79281e-37	-0.550139	1.16315e-40	5.42878e-38	4.11348e-36	protein_coding	PTGS1
ENSG00000095383	0.287401	6.60831e-11	-0.159856	0.000346476	0.000874176	4.14778e-10	protein_coding	TBC1D2
ENSG00000095397	0.397757	2.74236e-20	-0.27948	2.27237e-10	1.46159e-09	3.0467e-19	protein_coding	WHRN
ENSG00000095485	-0.121331	0.00676709	0.156138	0.000476636	0.00116824	0.013676	protein_coding	CWF19L1
ENSG00000095539	-0.174054	9.60679e-05	0.101167	0.024104	0.0404812	0.000278518	protein_coding	SEMA4G
ENSG00000095585	0.558392	4.36283e-42	-0.458476	3.35215e-27	1.38708e-25	1.26588e-40	protein_coding	BLNK
ENSG00000095752	0.185987	3.01504e-05	-0.18372	3.77919e-05	0.000113715	9.54309e-05	protein_coding	IL11
ENSG00000095794	0.52608	1.00824e-36	-0.216279	1.13196e-06	4.42128e-06	2.24373e-35	protein_coding	CREM
ENSG00000095906	-0.265325	1.87663e-09	0.299227	9.71334e-12	7.40138e-11	1.02643e-08	protein_coding	NUBP2
ENSG00000095951	0.229164	2.40564e-07	-0.23442	1.24519e-07	5.64961e-07	1.02392e-06	protein_coding	HIVEP1
ENSG00000095970	0.267186	1.43159e-09	-0.248105	2.08176e-08	1.05426e-07	7.92029e-09	protein_coding	TREM2
ENSG00000096063	-0.307422	2.44117e-12	0.227066	3.11541e-07	1.33311e-06	1.73756e-11	protein_coding	SRPK1
ENSG00000096092	-0.139785	0.00178532	0.312305	1.05002e-12	8.86523e-12	0.00409081	protein_coding	TMEM14A
ENSG00000096150	-0.135878	0.00240002	0.160973	0.000314391	0.000801143	0.00535213	protein_coding	RPS18
ENSG00000096384	-0.180552	5.15864e-05	0.151945	0.000677287	0.00160744	0.00015714	protein_coding	HSP90AB1
ENSG00000096433	0.540238	5.30377e-39	-0.431061	6.6111e-24	1.8369e-22	1.30772e-37	protein_coding	ITPR3
ENSG00000096654	-0.102607	0.0221517	0.225947	3.57242e-07	1.51229e-06	0.0395811	protein_coding	ZNF184
ENSG00000096696	0.465375	4.44627e-28	-0.397581	2.85898e-20	5.32153e-19	6.74211e-27	protein_coding	DSP
ENSG00000096717	-0.124358	0.00550036	0.218749	8.47197e-07	3.37626e-06	0.0113117	protein_coding	SIRT1
ENSG00000096746	-0.137877	0.00206477	0.203718	4.68901e-06	1.65345e-05	0.00466548	protein_coding	HNRNPH3
ENSG00000096968	0.339755	6.8008e-15	-0.251338	1.34286e-08	6.97826e-08	5.7251e-14	protein_coding	JAK2
ENSG00000096996	0.513553	8.55477e-35	-0.433353	3.59894e-24	1.02871e-22	1.74861e-33	protein_coding	IL12RB1
ENSG00000097046	-0.157657	0.000418756	0.128964	0.00397855	0.00800735	0.00108648	protein_coding	CDC7
ENSG00000097096	0.318101	3.77923e-13	-0.261717	3.15238e-09	1.77505e-08	2.86156e-12	protein_coding	SYDE2
ENSG00000099139	0.199881	7.11504e-06	-0.241396	5.07147e-08	2.43457e-07	2.48042e-05	protein_coding	PCSK5
ENSG00000099219	0.31005	1.55334e-12	-0.300262	8.17815e-12	6.29144e-11	1.12056e-11	protein_coding	ERMP1
ENSG00000099251	0.107629	0.0163787	-0.16994	0.000140814	0.000382809	0.0302515	transcribed_unprocessed_pseudogene	HSD17B7P2
ENSG00000099256	-0.293449	2.50636e-11	0.326166	8.78562e-14	8.32685e-13	1.63543e-10	protein_coding	PRTFDC1
ENSG00000099260	0.657428	7.88143e-63	-0.486863	6.08149e-31	4.21626e-29	8.84468e-61	protein_coding	PALMD
ENSG00000099282	0.517213	2.38205e-35	-0.344508	2.69691e-15	2.98586e-14	4.96033e-34	protein_coding	TSPAN15
ENSG00000099284	-0.361957	7.86981e-17	0.519534	1.05042e-35	1.66457e-33	7.37405e-16	protein_coding	H2AFY2
ENSG00000099290	0.234519	1.22971e-07	-0.199692	7.26142e-06	2.47901e-05	5.45882e-07	protein_coding	WASHC2A
ENSG00000099308	0.233578	1.38524e-07	-0.356226	2.57396e-16	3.17653e-15	6.10134e-07	protein_coding	MAST3
ENSG00000099330	0.340506	5.88251e-15	-0.187411	2.61261e-05	8.08046e-05	4.97092e-14	protein_coding	OCEL1
ENSG00000099331	0.217852	9.41612e-07	-0.122622	0.00619767	0.0119499	3.70037e-06	protein_coding	MYO9B
ENSG00000099337	0.469443	1.32223e-28	-0.476272	1.66334e-29	9.33317e-28	2.05798e-27	protein_coding	KCNK6
ENSG00000099341	-0.104992	0.0192214	0.178987	6.00402e-05	0.000174471	0.0348635	protein_coding	PSMD8
ENSG00000099364	-0.313164	9.03662e-13	0.318035	3.82379e-13	3.38288e-12	6.63885e-12	protein_coding	FBXL19
ENSG00000099365	-0.197262	9.41537e-06	0.212703	1.71154e-06	6.48485e-06	3.22543e-05	protein_coding	STX1B
ENSG00000099377	0.142444	0.00145344	-0.213333	1.59209e-06	6.06653e-06	0.00339175	protein_coding	HSD3B7
ENSG00000099381	-0.216239	1.13724e-06	0.188912	2.24376e-05	7.01413e-05	4.42097e-06	protein_coding	SETD1A
ENSG00000099385	-0.103341	0.0212115	0.188613	2.31302e-05	7.21498e-05	0.0380708	protein_coding	BCL7C
ENSG00000099617	-0.217354	9.98204e-07	0.37035	1.32829e-17	1.87698e-16	3.9068e-06	protein_coding	EFNA2
ENSG00000099783	-0.117553	0.00871176	0.217238	1.01196e-06	3.98064e-06	0.0171623	protein_coding	HNRNPM
ENSG00000099785	0.45156	2.42632e-26	-0.178091	6.54569e-05	0.000188898	3.44716e-25	protein_coding	MARCH2
ENSG00000099795	-0.138607	0.00195345	0.257006	6.1339e-09	3.32972e-08	0.00443583	protein_coding	NDUFB7
ENSG00000099800	-0.194308	1.28558e-05	0.19174	1.67908e-05	5.36877e-05	4.32693e-05	protein_coding	TIMM13
ENSG00000099840	0.148274	0.000914571	-0.206071	3.61665e-06	1.29722e-05	0.00221955	protein_coding	IZUMO4
ENSG00000099860	0.778219	4.47234e-102	-0.45468	9.99109e-27	3.9473e-25	1.07489e-98	protein_coding	GADD45B
ENSG00000099875	0.442039	3.44143e-25	-0.304345	4.12084e-12	3.26688e-11	4.68402e-24	protein_coding	MKNK2
ENSG00000099901	-0.251516	1.31059e-08	0.291077	3.67612e-11	2.59288e-10	6.54068e-08	protein_coding	RANBP1
ENSG00000099917	0.257195	5.97362e-09	-0.173706	9.92634e-05	0.000278163	3.09698e-08	protein_coding	MED15
ENSG00000099942	-0.179986	5.45051e-05	0.213499	1.56187e-06	5.96319e-06	0.00016542	protein_coding	CRKL
ENSG00000099953	0.299927	8.64722e-12	-0.221225	6.31526e-07	2.56317e-06	5.86121e-11	protein_coding	MMP11
ENSG00000099956	-0.103241	0.0213371	0.411755	9.26271e-22	2.03153e-20	0.0382772	protein_coding	SMARCB1
ENSG00000099957	0.159537	0.000356205	-0.126463	0.00474949	0.00938733	0.000935299	protein_coding	P2RX6
ENSG00000099958	0.327427	6.96596e-14	-0.235957	1.0241e-07	4.70693e-07	5.50727e-13	protein_coding	DERL3
ENSG00000099985	0.593043	1.56428e-48	-0.259451	4.34952e-09	2.4073e-08	6.24865e-47	protein_coding	OSM
ENSG00000099992	0.475821	1.91029e-29	-0.186874	2.75809e-05	8.4958e-05	3.08141e-28	protein_coding	TBC1D10A
ENSG00000099994	0.486446	6.94435e-31	-0.445059	1.49712e-25	5.08581e-24	1.20217e-29	protein_coding	SUSD2
ENSG00000099998	0.638695	2.56964e-58	-0.486096	7.7587e-31	5.25279e-29	2.03601e-56	protein_coding	GGT5
ENSG00000100003	0.165489	0.000210879	-0.317309	4.35127e-13	3.82724e-12	0.000577748	protein_coding	SEC14L2
ENSG00000100028	-0.122392	0.00629599	0.132797	0.00301496	0.00622748	0.0127995	protein_coding	SNRPD3
ENSG00000100029	-0.187493	2.59105e-05	0.219243	7.99182e-07	3.1964e-06	8.29764e-05	protein_coding	PES1
ENSG00000100034	0.34204	4.36794e-15	-0.239819	6.22793e-08	2.95427e-07	3.71172e-14	protein_coding	PPM1F
ENSG00000100055	0.631939	9.15588e-57	-0.450179	3.58301e-26	1.31306e-24	6.52012e-55	protein_coding	CYTH4
ENSG00000100056	-0.135575	0.00245509	0.317721	4.04395e-13	3.56999e-12	0.00546226	protein_coding	ESS2
ENSG00000100060	0.59633	3.48156e-49	-0.402528	8.79836e-21	1.74401e-19	1.4427e-47	protein_coding	MFNG
ENSG00000100065	0.549743	1.35817e-40	-0.421525	7.904e-23	1.93186e-21	3.6236e-39	protein_coding	CARD10
ENSG00000100079	0.434186	2.88207e-24	-0.204133	4.47975e-06	1.58509e-05	3.76287e-23	protein_coding	LGALS2
ENSG00000100084	-0.153986	0.000571477	0.237185	8.75088e-08	4.07597e-07	0.00144262	protein_coding	HIRA
ENSG00000100092	0.418094	1.89299e-22	-0.245518	2.94369e-08	1.45674e-07	2.2949e-21	protein_coding	SH3BP1
ENSG00000100097	0.576719	2.12131e-45	-0.341642	4.7196e-15	5.08473e-14	7.18085e-44	protein_coding	LGALS1
ENSG00000100100	0.433661	3.31541e-24	-0.244693	3.28483e-08	1.61531e-07	4.31343e-23	protein_coding	PIK3IP1
ENSG00000100105	-0.293661	2.42145e-11	0.375149	4.69142e-18	6.88927e-17	1.58397e-10	protein_coding	PATZ1
ENSG00000100122	0.497652	1.85245e-32	-0.248974	1.85131e-08	9.45521e-08	3.4625e-31	protein_coding	CRYBB1
ENSG00000100129	-0.210603	2.17458e-06	0.305065	3.64782e-12	2.90868e-11	8.13028e-06	protein_coding	EIF3L
ENSG00000100138	-0.118841	0.0079991	0.206071	3.61671e-06	1.29722e-05	0.0158984	protein_coding	SNU13
ENSG00000100142	-0.146003	0.00109759	0.244311	3.45516e-08	1.69502e-07	0.00262832	protein_coding	POLR2F
ENSG00000100146	0.370321	1.33682e-17	-0.118561	0.00814916	0.0152756	1.31274e-16	protein_coding	SOX10
ENSG00000100154	-0.12008	0.00736288	0.135342	0.00249817	0.00525526	0.0147672	protein_coding	TTC28
ENSG00000100162	-0.246775	2.4888e-08	0.263458	2.45667e-09	1.40136e-08	1.20476e-07	protein_coding	CENPM
ENSG00000100167	-0.176636	7.52345e-05	0.327262	7.18083e-14	6.86223e-13	0.000222456	protein_coding	2003-09-01
ENSG00000100191	0.343247	3.45202e-15	-0.417192	2.37808e-22	5.54007e-21	2.94817e-14	protein_coding	SLC5A4
ENSG00000100196	0.651989	1.73817e-61	-0.390281	1.56965e-19	2.67555e-18	1.7168e-59	protein_coding	KDELR3
ENSG00000100206	-0.145318	0.00115911	0.212389	1.77416e-06	6.70534e-06	0.00276372	protein_coding	DMC1
ENSG00000100207	-0.111292	0.0130446	0.179993	5.44689e-05	0.000159357	0.0246718	protein_coding	TCF20
ENSG00000100211	-0.157381	0.000428777	0.159454	0.000358756	0.00090224	0.00110929	protein_coding	CBY1
ENSG00000100216	-0.224739	4.13802e-07	0.270647	8.60719e-10	5.19079e-09	1.70883e-06	protein_coding	TOMM22
ENSG00000100219	0.325468	9.98439e-14	-0.178985	6.00521e-05	0.000174488	7.83138e-13	protein_coding	XBP1
ENSG00000100226	-0.106349	0.017709	0.198361	8.37433e-06	2.82517e-05	0.0324426	protein_coding	GTPBP1
ENSG00000100227	-0.145942	0.00110299	0.298838	1.03606e-11	7.8776e-11	0.00264083	protein_coding	POLDIP3
ENSG00000100234	0.620645	2.96267e-54	-0.376923	3.17843e-18	4.74969e-17	1.76178e-52	protein_coding	TIMP3
ENSG00000100266	0.353386	4.59007e-16	-0.107706	0.0163017	0.0284874	4.13049e-15	protein_coding	PACSIN2
ENSG00000100276	0.236399	9.67816e-08	-0.202801	5.18429e-06	1.81192e-05	4.34643e-07	protein_coding	RASL10A
ENSG00000100281	-0.159799	0.000348211	0.165836	0.000204404	0.000537199	0.000916226	protein_coding	HMGXB4
ENSG00000100288	0.275414	4.21954e-10	-0.101946	0.0230307	0.0388596	2.46049e-09	protein_coding	CHKB
ENSG00000100292	0.479028	7.11036e-30	-0.244292	3.46402e-08	1.69879e-07	1.18264e-28	protein_coding	HMOX1
ENSG00000100294	-0.160785	0.000319601	0.238392	7.49185e-08	3.52024e-07	0.000847364	protein_coding	MCAT
ENSG00000100296	-0.128299	0.0041716	0.132016	0.00319217	0.00655829	0.00881286	protein_coding	THOC5
ENSG00000100297	-0.172115	0.000115161	0.252335	1.1715e-08	6.12866e-08	0.000329728	protein_coding	MCM5
ENSG00000100298	0.388426	2.40338e-19	-0.276308	3.68588e-10	2.31903e-09	2.56726e-18	protein_coding	APOBEC3H
ENSG00000100299	0.328918	5.28617e-14	-0.240834	5.45727e-08	2.60671e-07	4.22089e-13	protein_coding	ARSA
ENSG00000100300	0.413022	6.76194e-22	-0.358536	1.6011e-16	2.0156e-15	8.0058e-21	protein_coding	TSPO
ENSG00000100302	0.223888	4.58685e-07	-0.152027	0.000672702	0.00159827	1.88419e-06	protein_coding	RASD2
ENSG00000100304	-0.249962	1.61949e-08	0.163496	0.000251834	0.000652398	7.99791e-08	protein_coding	TTLL12
ENSG00000100307	0.386132	4.05563e-19	-0.262755	2.71772e-09	1.54295e-08	4.27829e-18	protein_coding	CBX7
ENSG00000100311	0.544843	9.11824e-40	-0.290171	4.25082e-11	2.96991e-10	2.33759e-38	protein_coding	PDGFB
ENSG00000100316	-0.10446	0.0198433	0.15957	0.000355167	0.000893993	0.0358765	protein_coding	RPL3
ENSG00000100335	-0.240999	5.34109e-08	0.20953	2.45529e-06	9.06929e-06	2.48255e-07	protein_coding	MIEF1
ENSG00000100336	0.253423	1.00882e-08	-0.263991	2.27542e-09	1.3039e-08	5.0964e-08	protein_coding	APOL4
ENSG00000100342	0.597752	1.80771e-49	-0.544745	9.46807e-40	3.59301e-37	7.60003e-48	protein_coding	APOL1
ENSG00000100345	0.661972	5.65761e-64	-0.49982	9.0476e-33	8.3368e-31	6.74261e-62	protein_coding	MYH9
ENSG00000100346	0.0986947	0.0278009	-0.134525	0.00265454	0.00555303	0.0484015	protein_coding	CACNA1I
ENSG00000100347	-0.179432	5.75119e-05	0.219064	8.16339e-07	3.26004e-06	0.000173885	protein_coding	SAMM50
ENSG00000100350	-0.266504	1.5813e-09	0.142096	0.00149337	0.00329586	8.72014e-09	protein_coding	FOXRED2
ENSG00000100351	0.434484	2.66083e-24	-0.25504	8.06642e-09	4.30343e-08	3.48031e-23	protein_coding	GRAP2
ENSG00000100359	0.151403	0.000708283	-0.177626	6.8439e-05	0.000196991	0.0017557	protein_coding	SGSM3
ENSG00000100365	0.686513	1.62539e-70	-0.401142	1.22658e-20	2.38864e-19	3.23295e-68	protein_coding	NCF4
ENSG00000100368	0.613998	7.97337e-53	-0.426199	2.36588e-23	6.14724e-22	4.30637e-51	protein_coding	CSF2RB
ENSG00000100372	-0.17892	6.04311e-05	0.175916	8.05727e-05	0.00022942	0.00018214	protein_coding	SLC25A17
ENSG00000100376	0.207497	3.08535e-06	-0.336033	1.38819e-14	1.42938e-13	1.13011e-05	protein_coding	FAM118A
ENSG00000100380	-0.154562	0.000544487	0.217946	9.31278e-07	3.68689e-06	0.00138017	protein_coding	ST13
ENSG00000100385	0.516562	2.99358e-35	-0.33855	8.57781e-15	9.01248e-14	6.19798e-34	protein_coding	IL2RB
ENSG00000100399	0.131957	0.00320597	-0.16148	0.000300776	0.000769441	0.00694273	protein_coding	CHADL
ENSG00000100410	-0.16081	0.000318895	0.320703	2.37186e-13	2.14374e-12	0.000845568	protein_coding	PHF5A
ENSG00000100413	-0.117515	0.00873323	0.154203	0.000561181	0.00135576	0.0171975	protein_coding	POLR3H
ENSG00000100422	-0.243439	3.87756e-08	0.159013	0.000372687	0.000934099	1.83603e-07	protein_coding	CERK
ENSG00000100426	-0.27466	4.72764e-10	0.239399	6.57708e-08	3.10967e-07	2.74015e-09	protein_coding	ZBED4
ENSG00000100427	0.484391	1.33024e-30	-0.38136	1.18828e-18	1.8545e-17	2.27553e-29	protein_coding	MLC1
ENSG00000100439	0.364966	4.18397e-17	-0.17502	8.77061e-05	0.00024809	3.98119e-16	protein_coding	ABHD4
ENSG00000100441	0.282078	1.52191e-10	-0.242184	4.5736e-08	2.20913e-07	9.24653e-10	protein_coding	KHNYN
ENSG00000100442	-0.222288	5.56146e-07	0.229772	2.23115e-07	9.7424e-07	2.25849e-06	protein_coding	FKBP3
ENSG00000100450	0.351896	6.2029e-16	-0.307534	2.39464e-12	1.94163e-11	5.53863e-15	protein_coding	GZMH
ENSG00000100453	0.498572	1.36731e-32	-0.310367	1.47027e-12	1.22449e-11	2.5707e-31	protein_coding	GZMB
ENSG00000100462	-0.222233	5.59828e-07	0.104047	0.0203395	0.0347478	2.27281e-06	protein_coding	PRMT5
ENSG00000100473	-0.290384	4.1082e-11	0.194779	1.22371e-05	4.01287e-05	2.63651e-10	protein_coding	COCH
ENSG00000100479	-0.294583	2.08435e-11	0.186205	2.94984e-05	9.03817e-05	1.37029e-10	protein_coding	POLE2
ENSG00000100503	0.329297	4.92752e-14	-0.273234	5.85616e-10	3.59586e-09	3.94653e-13	protein_coding	NIN
ENSG00000100504	0.670275	4.07e-66	-0.50755	6.73557e-34	7.73947e-32	5.89864e-64	protein_coding	PYGL
ENSG00000100526	-0.233625	1.37714e-07	0.213045	1.64554e-06	6.25612e-06	6.06755e-07	protein_coding	CDKN3
ENSG00000100558	0.225215	3.90535e-07	-0.207004	3.26e-06	1.18192e-05	1.62064e-06	protein_coding	PLEK2
ENSG00000100575	-0.19978	7.19271e-06	0.171173	0.000125677	0.000344843	2.50598e-05	protein_coding	TIMM9
ENSG00000100591	-0.174437	9.26712e-05	0.152393	0.000652624	0.00155569	0.000269374	protein_coding	AHSA1
ENSG00000100599	0.733145	6.35844e-85	-0.4784	8.63641e-30	5.07297e-28	5.39364e-82	protein_coding	RIN3
ENSG00000100600	0.63341	4.23751e-57	-0.440145	5.77366e-25	1.8339e-23	3.09402e-55	protein_coding	LGMN
ENSG00000100604	-0.197593	9.08969e-06	0.322888	1.59816e-13	1.47638e-12	3.11955e-05	protein_coding	CHGA
ENSG00000100625	0.108574	0.0154544	-0.236096	1.0061e-07	4.63381e-07	0.028747	protein_coding	SIX4
ENSG00000100628	0.42333	4.97129e-23	-0.267672	1.33362e-09	7.8656e-09	6.13246e-22	protein_coding	ASB2
ENSG00000100629	-0.17971	5.59853e-05	0.175881	8.08387e-05	0.000230155	0.000169555	protein_coding	CEP128
ENSG00000100632	-0.19891	7.89746e-06	0.243727	3.73278e-08	1.82563e-07	2.73434e-05	protein_coding	ERH
ENSG00000100644	0.277224	3.20755e-10	-0.222678	5.30694e-07	2.18217e-06	1.8949e-09	protein_coding	HIF1A
ENSG00000100647	0.616972	1.84576e-53	-0.443034	2.61852e-25	8.6211e-24	1.04997e-51	protein_coding	SUSD6
ENSG00000100650	0.154131	0.00056458	-0.219325	7.91509e-07	3.16703e-06	0.00142634	protein_coding	SRSF5
ENSG00000100697	-0.138603	0.00195414	0.208859	2.64819e-06	9.72948e-06	0.00443704	protein_coding	DICER1
ENSG00000100721	0.432619	4.37458e-24	-0.302571	5.55814e-12	4.36078e-11	5.64254e-23	protein_coding	TCL1A
ENSG00000100749	-0.181069	4.90512e-05	0.190668	1.87512e-05	5.94662e-05	0.000149892	protein_coding	VRK1
ENSG00000100764	-0.119593	0.00760731	0.212543	1.74304e-06	6.59465e-06	0.015213	protein_coding	PSMC1
ENSG00000100767	0.499389	1.04351e-32	-0.381838	1.06798e-18	1.6749e-17	1.97221e-31	protein_coding	PAPLN
ENSG00000100784	-0.170665	0.000131715	0.171931	0.000117146	0.000323251	0.000373494	protein_coding	RPS6KA5
ENSG00000100802	-0.221543	6.08016e-07	0.280472	1.95079e-10	1.26632e-09	2.45806e-06	protein_coding	C14orf93
ENSG00000100804	-0.199892	7.10638e-06	0.202423	5.40222e-06	1.88239e-05	2.478e-05	protein_coding	PSMB5
ENSG00000100811	-0.105741	0.0183731	0.195904	1.08711e-05	3.59764e-05	0.0334831	protein_coding	YY1
ENSG00000100814	-0.258428	5.02432e-09	0.110832	0.0134268	0.0239438	2.62179e-08	protein_coding	CCNB1IP1
ENSG00000100815	0.10411	0.0202626	-0.156789	0.000450971	0.00111157	0.0365634	protein_coding	TRIP11
ENSG00000100823	-0.254118	9.16542e-09	0.236244	9.87247e-08	4.54989e-07	4.65387e-08	protein_coding	APEX1
ENSG00000100852	0.108529	0.0154966	-0.183336	3.92568e-05	0.000117663	0.0288106	protein_coding	ARHGAP5
ENSG00000100884	0.15079	0.000744981	-0.173872	9.77232e-05	0.000274235	0.0018394	protein_coding	CPNE6
ENSG00000100888	-0.225584	3.73374e-07	0.15981	0.000347859	0.000877435	1.55389e-06	protein_coding	CHD8
ENSG00000100902	-0.151132	0.000724274	0.139094	0.00188222	0.00405658	0.00179195	protein_coding	PSMA6
ENSG00000100906	0.681028	5.35608e-69	-0.279361	2.31422e-10	1.48717e-09	9.3057e-67	protein_coding	NFKBIA
ENSG00000100908	-0.174528	9.18768e-05	0.253904	9.44009e-09	4.99471e-08	0.000267173	protein_coding	EMC9
ENSG00000100911	0.233653	1.37216e-07	-0.163106	0.000260678	0.000673795	6.04922e-07	protein_coding	PSME2
ENSG00000100916	-0.16066	0.000323085	0.262653	2.75782e-09	1.56448e-08	0.000855736	protein_coding	BRMS1L
ENSG00000100918	-0.136833	0.00223414	0.162973	0.000263755	0.000681138	0.00501361	protein_coding	REC8
ENSG00000100926	0.139449	0.00183188	-0.18733	2.6342e-05	8.14114e-05	0.0041858	protein_coding	TM9SF1
ENSG00000100934	0.143683	0.00131898	-0.182786	4.14461e-05	0.000123806	0.00310639	protein_coding	SEC23A
ENSG00000100968	0.274289	4.99905e-10	-0.311163	1.28086e-12	1.07263e-11	2.89397e-09	protein_coding	NFATC4
ENSG00000100979	0.588084	1.46097e-47	-0.420431	1.04537e-22	2.51664e-21	5.50796e-46	protein_coding	PLTP
ENSG00000100985	0.357465	1.99623e-16	-0.147232	0.000994763	0.00227807	1.83412e-15	protein_coding	MMP9
ENSG00000101000	0.656087	1.69939e-62	-0.481953	2.86086e-30	1.81341e-28	1.82881e-60	protein_coding	PROCR
ENSG00000101003	-0.344103	2.91981e-15	0.21448	1.39477e-06	5.36355e-06	2.50402e-14	protein_coding	GINS1
ENSG00000101017	0.667908	1.6889e-65	-0.502944	3.19153e-33	3.17403e-31	2.23439e-63	protein_coding	CD40
ENSG00000101049	0.176381	7.70835e-05	-0.106021	0.0180644	0.0312367	0.00022748	protein_coding	SGK2
ENSG00000101057	-0.230692	1.9897e-07	0.292178	3.07867e-11	2.19347e-10	8.57001e-07	protein_coding	MYBL2
ENSG00000101082	0.45927	2.66283e-27	-0.285508	8.90848e-11	6.00723e-10	3.92832e-26	protein_coding	SLA2
ENSG00000101096	0.708503	5.92169e-77	-0.519425	1.09146e-35	1.72016e-33	1.94077e-74	protein_coding	NFATC2
ENSG00000101098	-0.133474	0.00286874	0.236322	9.7739e-08	4.50662e-07	0.00628035	protein_coding	RIMS4
ENSG00000101109	0.150487	0.000763722	-0.275208	4.35294e-10	2.71503e-09	0.001881	protein_coding	STK4
ENSG00000101126	-0.319973	2.70421e-13	0.247681	2.20377e-08	1.11142e-07	2.06711e-12	protein_coding	ADNP
ENSG00000101132	-0.23228	1.63134e-07	0.300275	8.16065e-12	6.28133e-11	7.10824e-07	protein_coding	PFDN4
ENSG00000101134	0.314833	6.74243e-13	-0.24889	1.87258e-08	9.55707e-08	5.00536e-12	protein_coding	DOK5
ENSG00000101138	-0.222113	5.67946e-07	0.101575	0.0235359	0.0396471	2.30446e-06	protein_coding	CSTF1
ENSG00000101146	-0.181938	4.50521e-05	0.230822	1.9579e-07	8.62152e-07	0.000138627	protein_coding	RAE1
ENSG00000101160	0.628728	4.85257e-56	-0.400516	1.42437e-20	2.75892e-19	3.31642e-54	protein_coding	CTSZ
ENSG00000101161	-0.256597	6.49477e-09	0.331557	3.23243e-14	3.20586e-13	3.35211e-08	protein_coding	PRPF6
ENSG00000101166	-0.103009	0.021632	0.142276	0.00147261	0.00325452	0.0387484	protein_coding	PRELID3B
ENSG00000101189	-0.12918	0.00391759	0.229459	2.31948e-07	1.0099e-06	0.00832012	protein_coding	MRGBP
ENSG00000101193	-0.222933	5.14662e-07	0.187723	2.53165e-05	7.84185e-05	2.09889e-06	protein_coding	GID8
ENSG00000101194	0.480541	4.44513e-30	-0.398943	2.0707e-20	3.90845e-19	7.47534e-29	protein_coding	SLC17A9
ENSG00000101199	0.153412	0.000599535	-0.127016	0.00456817	0.00906812	0.00150699	protein_coding	ARFGAP1
ENSG00000101203	0.366924	2.76373e-17	-0.151927	0.000678314	0.00160935	2.66673e-16	protein_coding	COL20A1
ENSG00000101210	-0.229434	2.32662e-07	0.347993	1.35464e-15	1.54302e-14	9.93076e-07	protein_coding	EEF1A2
ENSG00000101230	0.460714	1.74961e-27	-0.287913	6.09305e-11	4.18006e-10	2.59838e-26	protein_coding	ISM1
ENSG00000101236	-0.28885	5.24955e-11	0.147322	0.000987548	0.00226272	3.32972e-10	protein_coding	RNF24
ENSG00000101246	0.193899	1.34171e-05	-0.099489	0.0265631	0.0441383	4.50639e-05	protein_coding	ARFRP1
ENSG00000101247	-0.107557	0.0164518	0.15875	0.000381242	0.000952891	0.0303768	protein_coding	NDUFAF5
ENSG00000101265	0.59341	1.32398e-48	-0.34736	1.53605e-15	1.74003e-14	5.31825e-47	protein_coding	RASSF2
ENSG00000101266	-0.251182	1.37174e-08	0.167749	0.000171992	0.000458448	6.8317e-08	protein_coding	CSNK2A1
ENSG00000101276	0.391411	1.20918e-19	-0.346941	1.66913e-15	1.88412e-14	1.30908e-18	protein_coding	SLC52A3
ENSG00000101280	0.165945	0.000202422	-0.259042	4.60787e-09	2.54005e-08	0.0005559	protein_coding	ANGPT4
ENSG00000101307	0.425362	2.94037e-23	-0.348918	1.12694e-15	1.29439e-14	3.65846e-22	protein_coding	SIRPB1
ENSG00000101310	-0.0983481	0.0283565	0.164473	0.000230918	0.000601822	0.0492876	protein_coding	SEC23B
ENSG00000101331	0.530878	1.75107e-37	-0.356503	2.43214e-16	3.00666e-15	4.02732e-36	protein_coding	CCM2L
ENSG00000101333	-0.168379	0.000162426	0.125031	0.00524931	0.0102948	0.000453268	protein_coding	PLCB4
ENSG00000101335	0.671626	1.79598e-66	-0.431502	5.88291e-24	1.65048e-22	2.68383e-64	protein_coding	MYL9
ENSG00000101336	0.633648	3.74062e-57	-0.389269	1.98094e-19	3.33133e-18	2.73815e-55	protein_coding	HCK
ENSG00000101337	0.109926	0.0142103	-0.0979827	0.0289524	0.0476254	0.0266614	protein_coding	TM9SF4
ENSG00000101342	0.476666	1.47396e-29	-0.500822	6.48423e-33	6.1517e-31	2.39766e-28	protein_coding	TLDC2
ENSG00000101343	-0.114615	0.0105529	0.118996	0.00791697	0.0149013	0.0203951	protein_coding	CRNKL1
ENSG00000101347	0.488456	3.66023e-31	-0.395118	5.10235e-20	9.23772e-19	6.44867e-30	protein_coding	SAMHD1
ENSG00000101349	-0.164923	0.000221824	0.364552	4.56503e-17	6.0982e-16	0.000605493	protein_coding	PAK5
ENSG00000101367	-0.130753	0.00349868	0.26795	1.28044e-09	7.56743e-09	0.00751455	protein_coding	MAPRE1
ENSG00000101384	0.540766	4.34143e-39	-0.425811	2.61704e-23	6.76933e-22	1.07755e-37	protein_coding	JAG1
ENSG00000101407	-0.24305	4.08172e-08	0.22408	4.48149e-07	1.86751e-06	1.92669e-07	protein_coding	TTI1
ENSG00000101412	-0.274724	4.68238e-10	0.279286	2.34102e-10	1.50306e-09	2.71555e-09	protein_coding	E2F1
ENSG00000101417	-0.241495	5.00611e-08	0.163328	0.000255622	0.000661855	2.33589e-07	protein_coding	PXMP4
ENSG00000101425	0.477332	1.20072e-29	-0.284986	9.66983e-11	6.50391e-10	1.96315e-28	protein_coding	BPI
ENSG00000101439	0.567414	1.08312e-43	-0.315511	5.98306e-13	5.17104e-12	3.35895e-42	protein_coding	CST3
ENSG00000101444	-0.290482	4.0441e-11	0.13395	0.00276985	0.00576997	2.59768e-10	protein_coding	AHCY
ENSG00000101445	0.371942	9.42266e-18	-0.422075	6.86486e-23	1.68933e-21	9.3388e-17	protein_coding	PPP1R16B
ENSG00000101447	-0.297896	1.21079e-11	0.214936	1.32319e-06	5.10667e-06	8.121e-11	protein_coding	FAM83D
ENSG00000101464	-0.139083	0.00188385	0.223904	4.57808e-07	1.90309e-06	0.00429334	protein_coding	PIGU
ENSG00000101470	0.192452	1.55975e-05	-0.137518	0.00212174	0.00453821	5.18734e-05	protein_coding	TNNC2
ENSG00000101544	-0.223678	4.70473e-07	0.0985984	0.0279543	0.0461758	1.93042e-06	protein_coding	ADNP2
ENSG00000101577	0.285242	9.28889e-11	-0.429807	9.20321e-24	2.51592e-22	5.75018e-10	protein_coding	LPIN2
ENSG00000101605	0.303048	5.12905e-12	-0.382907	8.40279e-19	1.3323e-17	3.55594e-11	protein_coding	MYOM1
ENSG00000101608	0.706016	3.39257e-76	-0.432655	4.33336e-24	1.22889e-22	1.07522e-73	protein_coding	MYL12A
ENSG00000101624	-0.16496	0.000221094	0.122217	0.00637151	0.0122581	0.000603729	protein_coding	CEP76
ENSG00000101638	0.108115	0.0158975	-0.213263	1.60482e-06	6.11259e-06	0.0294799	protein_coding	ST8SIA5
ENSG00000101665	0.463224	8.38952e-28	-0.430586	7.49493e-24	2.06458e-22	1.2576e-26	protein_coding	SMAD7
ENSG00000101670	0.278279	2.73128e-10	-0.3839	6.7207e-19	1.07565e-17	1.62485e-09	protein_coding	LIPG
ENSG00000101695	0.514184	6.86905e-35	-0.477801	1.03896e-29	5.98096e-28	1.40803e-33	protein_coding	RNF125
ENSG00000101746	-0.27591	3.91487e-10	0.298837	1.03629e-11	7.8776e-11	2.28962e-09	protein_coding	NOL4
ENSG00000101752	-0.111111	0.0131936	0.197387	9.29077e-06	3.10925e-05	0.0249291	protein_coding	MIB1
ENSG00000101811	-0.273837	5.35037e-10	0.132301	0.00312649	0.00644033	3.08929e-09	protein_coding	CSTF2
ENSG00000101812	-0.275842	3.95573e-10	0.212225	1.80764e-06	6.82651e-06	2.31158e-09	protein_coding	H2BFM
ENSG00000101825	0.520792	6.7219e-36	-0.401892	1.02504e-20	2.0166e-19	1.44784e-34	protein_coding	MXRA5
ENSG00000101842	0.199294	7.57819e-06	-0.241626	4.92108e-08	2.36746e-07	2.63012e-05	protein_coding	VSIG1
ENSG00000101846	0.206885	3.30345e-06	-0.149064	0.000857793	0.00199336	1.20418e-05	protein_coding	STS
ENSG00000101856	-0.148375	0.000907106	0.174253	9.42884e-05	0.000265252	0.00220236	protein_coding	PGRMC1
ENSG00000101868	-0.31817	3.73312e-13	0.208045	2.90171e-06	1.06028e-05	2.82962e-12	protein_coding	POLA1
ENSG00000101871	0.350458	8.2819e-16	-0.388205	2.5284e-19	4.19089e-18	7.33144e-15	protein_coding	MID1
ENSG00000101888	0.11918	0.00782014	-0.146295	0.0010723	0.00243859	0.0155878	protein_coding	NXT2
ENSG00000101898	-0.270962	8.21458e-10	0.132644	0.00304909	0.00629168	4.65089e-09	processed_pseudogene	MCTS2P
ENSG00000101911	0.1823	4.34791e-05	-0.172413	0.000112013	0.00031072	0.000134101	protein_coding	PRPS2
ENSG00000101916	0.531312	1.49218e-37	-0.356204	2.58562e-16	3.18955e-15	3.44292e-36	protein_coding	TLR8
ENSG00000101938	0.269263	1.05586e-09	-0.291935	3.20155e-11	2.27709e-10	5.92224e-09	protein_coding	CHRDL1
ENSG00000101940	-0.104708	0.0195516	0.189051	2.21237e-05	6.92576e-05	0.0353929	protein_coding	WDR13
ENSG00000101945	-0.252626	1.12572e-08	0.254626	8.543e-09	4.5434e-08	5.64741e-08	protein_coding	SUV39H1
ENSG00000101955	0.627133	1.10261e-55	-0.452793	1.71077e-26	6.50068e-25	7.37831e-54	protein_coding	SRPX
ENSG00000101974	-0.210379	2.23063e-06	0.129257	0.00389625	0.00785596	8.32365e-06	protein_coding	ATP11C
ENSG00000101986	0.359102	1.42429e-16	-0.0987512	0.0277113	0.0458209	1.31956e-15	protein_coding	ABCD1
ENSG00000102001	0.112483	0.012097	-0.110818	0.0134389	0.0239609	0.0230641	protein_coding	CACNA1F
ENSG00000102007	0.302353	5.76559e-12	-0.101389	0.0237927	0.040026	3.96768e-11	protein_coding	PLP2
ENSG00000102010	0.392917	8.52839e-20	-0.349793	9.46232e-16	1.10041e-14	9.31694e-19	protein_coding	BMX
ENSG00000102024	0.701313	8.76717e-75	-0.531455	1.4158e-37	3.49001e-35	2.52854e-72	protein_coding	PLS3
ENSG00000102030	-0.112874	0.0117996	0.113845	0.0110891	0.0201756	0.0225477	protein_coding	NAA10
ENSG00000102032	0.417845	2.01608e-22	-0.338186	9.19854e-15	9.64359e-14	2.43695e-21	protein_coding	RENBP
ENSG00000102034	0.634964	1.87e-57	-0.49526	4.05995e-32	3.3551e-30	1.40085e-55	protein_coding	ELF4
ENSG00000102048	0.525486	1.24945e-36	-0.444229	1.88367e-25	6.30244e-24	2.76981e-35	protein_coding	ASB9
ENSG00000102078	-0.20257	5.31622e-06	0.126195	0.00483983	0.0095443	1.88383e-05	protein_coding	SLC25A14
ENSG00000102096	0.343963	3.00073e-15	-0.291232	3.58544e-11	2.53285e-10	2.57265e-14	protein_coding	PIM2
ENSG00000102098	-0.355042	3.27777e-16	0.205842	3.70978e-06	1.32862e-05	2.97184e-15	protein_coding	SCML2
ENSG00000102103	-0.198247	8.47762e-06	0.272492	6.54268e-10	3.99698e-09	2.91874e-05	protein_coding	PQBP1
ENSG00000102125	0.176695	7.48132e-05	-0.194177	1.30338e-05	4.25235e-05	0.000221347	protein_coding	TAZ
ENSG00000102158	0.500335	7.62476e-33	-0.409302	1.69689e-21	3.62787e-20	1.4477e-31	protein_coding	MAGT1
ENSG00000102172	-0.242335	4.48428e-08	0.334555	1.83785e-14	1.87365e-13	2.10706e-07	protein_coding	SMS
ENSG00000102174	0.227831	2.83587e-07	-0.199618	7.31902e-06	2.4966e-05	1.19715e-06	protein_coding	PHEX
ENSG00000102178	-0.228477	2.61895e-07	0.234918	1.16897e-07	5.3219e-07	1.10997e-06	protein_coding	UBL4A
ENSG00000102218	0.350102	8.8934e-16	-0.318174	3.73082e-13	3.30266e-12	7.85588e-15	protein_coding	RP2
ENSG00000102221	-0.330957	3.61618e-14	0.172813	0.000107915	0.00030019	2.91977e-13	protein_coding	JADE3
ENSG00000102225	-0.179532	5.69612e-05	0.335235	1.61554e-14	1.65344e-13	0.000172312	protein_coding	CDK16
ENSG00000102226	-0.179722	5.59217e-05	0.180151	5.36403e-05	0.000157187	0.00016938	protein_coding	USP11
ENSG00000102230	-0.30619	3.01283e-12	0.169688	0.000144103	0.000391049	2.12764e-11	protein_coding	PCYT1B
ENSG00000102241	-0.200462	6.68336e-06	0.315636	5.85282e-13	5.06606e-12	2.33954e-05	protein_coding	HTATSF1
ENSG00000102245	0.430831	7.02552e-24	-0.257406	5.79966e-09	3.15958e-08	8.99347e-23	protein_coding	CD40LG
ENSG00000102265	0.579132	7.49185e-46	-0.38876	2.22629e-19	3.71361e-18	2.58769e-44	protein_coding	TIMP1
ENSG00000102271	0.260879	3.55215e-09	-0.178951	6.02514e-05	0.000174961	1.89122e-08	protein_coding	KLHL4
ENSG00000102287	0.521377	5.45812e-36	-0.509802	3.1207e-34	3.79764e-32	1.18004e-34	protein_coding	GABRE
ENSG00000102302	-0.310695	1.38922e-12	0.320233	2.58101e-13	2.32404e-12	1.0072e-11	protein_coding	FGD1
ENSG00000102309	-0.205224	3.97224e-06	0.217846	9.42206e-07	3.72708e-06	1.43204e-05	protein_coding	PIN4
ENSG00000102349	0.404443	5.54617e-21	-0.502724	3.43621e-33	3.37088e-31	6.32742e-20	protein_coding	KLF8
ENSG00000102359	0.487985	4.25528e-31	-0.384777	5.51327e-19	8.89308e-18	7.44699e-30	protein_coding	SRPX2
ENSG00000102362	-0.233548	1.39047e-07	0.161364	0.000303835	0.000776577	6.12346e-07	protein_coding	SYTL4
ENSG00000102383	-0.310418	1.45738e-12	0.354106	3.96545e-16	4.78926e-15	1.05371e-11	protein_coding	ZDHHC15
ENSG00000102384	-0.3017	6.43187e-12	0.191262	1.76398e-05	5.62153e-05	4.40308e-11	protein_coding	CENPI
ENSG00000102393	0.204586	4.26223e-06	-0.193216	1.44077e-05	4.6621e-05	1.5297e-05	protein_coding	GLA
ENSG00000102409	-0.20082	6.42959e-06	0.184421	3.52523e-05	0.000106551	2.25563e-05	protein_coding	BEX4
ENSG00000102445	0.558074	4.9596e-42	-0.418653	1.64331e-22	3.8848e-21	1.43183e-40	protein_coding	RUBCNL
ENSG00000102468	0.10619	0.0178809	-0.22243	5.46723e-07	2.24299e-06	0.032716	protein_coding	HTR2A
ENSG00000102524	0.584594	6.88187e-47	-0.386281	3.92013e-19	6.39121e-18	2.49975e-45	protein_coding	TNFSF13B
ENSG00000102543	0.16441	0.000232205	-0.117817	0.00856125	0.0159816	0.00063096	protein_coding	CDADC1
ENSG00000102554	0.385051	5.18144e-19	-0.173798	9.84109e-05	0.000275935	5.444e-18	protein_coding	KLF5
ENSG00000102572	0.13532	0.00250212	-0.160955	0.000314903	0.000801883	0.00555533	protein_coding	STK24
ENSG00000102575	0.437669	1.13046e-24	-0.293918	2.32263e-11	1.68056e-10	1.49764e-23	protein_coding	ACP5
ENSG00000102580	0.47887	7.4663e-30	-0.415163	3.96151e-22	9.03908e-21	1.24113e-28	protein_coding	DNAJC3
ENSG00000102699	0.166759	0.00018812	-0.296683	1.4783e-11	1.10227e-10	0.000519889	protein_coding	PARP4
ENSG00000102738	-0.10174	0.02331	0.104939	0.0192826	0.0331286	0.0413764	protein_coding	MRPS31
ENSG00000102755	0.501218	5.68292e-33	-0.46704	2.7121e-28	1.30149e-26	1.08185e-31	protein_coding	FLT1
ENSG00000102760	0.695693	3.92807e-73	-0.398485	2.30849e-20	4.32893e-19	9.52012e-71	protein_coding	RGCC
ENSG00000102780	0.103687	0.0207804	-0.267369	1.39388e-09	8.20258e-09	0.0373902	protein_coding	DGKH
ENSG00000102802	0.509809	3.11262e-34	-0.397175	3.14661e-20	5.82487e-19	6.19538e-33	protein_coding	MEDAG
ENSG00000102805	0.18071	5.08005e-05	-0.185772	3.08084e-05	9.41654e-05	0.000154959	protein_coding	CLN5
ENSG00000102870	-0.273482	5.64248e-10	0.370973	1.16159e-17	1.64626e-16	3.25275e-09	protein_coding	ZNF629
ENSG00000102871	0.511773	1.58417e-34	-0.481196	3.6236e-30	2.24749e-28	3.19058e-33	protein_coding	TRADD
ENSG00000102879	0.357301	2.06482e-16	-0.193222	1.43991e-05	4.66035e-05	1.89474e-15	protein_coding	CORO1A
ENSG00000102898	-0.194555	1.25282e-05	0.314879	6.68821e-13	5.76149e-12	4.22355e-05	protein_coding	NUTF2
ENSG00000102900	-0.232732	1.54121e-07	0.155174	0.000517154	0.00125995	6.73994e-07	protein_coding	NUP93
ENSG00000102962	0.333001	2.46486e-14	-0.24355	3.82106e-08	1.86501e-07	2.00703e-13	protein_coding	CCL22
ENSG00000102974	-0.134075	0.00274431	0.232009	1.68774e-07	7.50593e-07	0.00603911	protein_coding	CTCF
ENSG00000102977	-0.135086	0.00254609	0.236988	8.97576e-08	4.17263e-07	0.00564339	protein_coding	ACD
ENSG00000102978	-0.164019	0.000240421	0.143178	0.00137233	0.00305325	0.000651385	protein_coding	POLR2C
ENSG00000102981	-0.1617	0.000295017	0.225647	3.70523e-07	1.56552e-06	0.000787687	protein_coding	PARD6A
ENSG00000102984	-0.212288	1.79467e-06	0.485169	1.04047e-30	6.89847e-29	6.78731e-06	protein_coding	ZNF821
ENSG00000103035	-0.132677	0.00304164	0.120826	0.00700222	0.0133442	0.00662217	protein_coding	PSMD7
ENSG00000103056	-0.242153	4.59221e-08	0.389709	1.79061e-19	3.03782e-18	2.15496e-07	protein_coding	SMPD3
ENSG00000103066	0.31373	8.18481e-13	-0.152095	0.00066893	0.00159114	6.03883e-12	protein_coding	PLA2G15
ENSG00000103160	-0.156859	0.000448309	0.278096	2.8084e-10	1.7892e-09	0.0011564	protein_coding	HSDL1
ENSG00000103174	0.263831	2.32848e-09	-0.356088	2.64761e-16	3.26324e-15	1.26185e-08	protein_coding	NAGPA
ENSG00000103175	0.278672	2.57203e-10	-0.337548	1.03957e-14	1.08592e-13	1.53518e-09	protein_coding	WFDC1
ENSG00000103187	0.538252	1.12431e-38	-0.307447	2.4308e-12	1.96929e-11	2.72718e-37	protein_coding	COTL1
ENSG00000103194	-0.168825	0.00015595	0.202452	5.38534e-06	1.87719e-05	0.000436123	protein_coding	USP10
ENSG00000103196	0.687069	1.13575e-70	-0.531689	1.2987e-37	3.30708e-35	2.33555e-68	protein_coding	CRISPLD2
ENSG00000103199	-0.133286	0.00290882	0.102609	0.0221498	0.037499	0.00636134	protein_coding	ZNF500
ENSG00000103202	-0.271169	7.96644e-10	0.189673	2.07637e-05	6.53692e-05	4.52195e-09	protein_coding	NME4
ENSG00000103227	0.305677	3.28748e-12	-0.258237	5.16127e-09	2.82674e-08	2.3148e-11	protein_coding	LMF1
ENSG00000103241	0.461367	1.44589e-27	-0.525814	1.10978e-36	2.10573e-34	2.15397e-26	protein_coding	FOXF1
ENSG00000103249	0.248301	2.02743e-08	-0.187831	2.50406e-05	7.76638e-05	9.91302e-08	protein_coding	CLCN7
ENSG00000103254	-0.136636	0.0022676	0.252289	1.17889e-08	6.16619e-08	0.00508394	protein_coding	FAM173A
ENSG00000103260	0.26878	1.13358e-09	-0.22575	3.6593e-07	1.54702e-06	6.33842e-09	protein_coding	METRN
ENSG00000103275	-0.220099	7.2217e-07	0.273096	5.97803e-10	3.66679e-09	2.88958e-06	protein_coding	UBE2I
ENSG00000103313	0.240063	6.03362e-08	-0.391719	1.12609e-19	1.94477e-18	2.78025e-07	protein_coding	MEFV
ENSG00000103335	0.640434	1.00958e-58	-0.550353	1.06921e-40	5.13952e-38	8.29553e-57	protein_coding	PIEZO1
ENSG00000103342	-0.186437	2.88203e-05	0.164406	0.000232283	0.0006049	9.15426e-05	protein_coding	GSPT1
ENSG00000103343	-0.267877	1.29415e-09	0.16131	0.000305286	0.000779871	7.18746e-09	protein_coding	ZNF174
ENSG00000103353	-0.229961	2.17943e-07	0.131658	0.00327638	0.00670885	9.33288e-07	protein_coding	UBFD1
ENSG00000103363	-0.186499	2.86411e-05	0.315952	5.53483e-13	4.80814e-12	9.10135e-05	protein_coding	ELOB
ENSG00000103365	0.18641	2.88974e-05	-0.326069	8.94371e-14	8.46278e-13	9.17269e-05	protein_coding	GGA2
ENSG00000103381	0.14649	0.00105577	-0.130485	0.00356698	0.00724882	0.00253741	protein_coding	CPPED1
ENSG00000103429	-0.239183	6.76422e-08	0.174286	9.39946e-05	0.000264478	3.10056e-07	protein_coding	BFAR
ENSG00000103460	-0.182617	4.21412e-05	0.325468	9.98436e-14	9.40427e-13	0.000130365	protein_coding	TOX3
ENSG00000103479	0.216232	1.1382e-06	-0.24915	1.80787e-08	9.24319e-08	4.42408e-06	protein_coding	RBL2
ENSG00000103490	0.607058	2.28443e-51	-0.38011	1.57034e-18	2.42065e-17	1.1167e-49	protein_coding	PYCARD
ENSG00000103494	-0.376318	3.63129e-18	0.141961	0.00150912	0.00332681	3.67603e-17	protein_coding	RPGRIP1L
ENSG00000103495	-0.315554	5.93735e-13	0.39326	7.87318e-20	1.38121e-18	4.42135e-12	protein_coding	MAZ
ENSG00000103496	0.457875	3.9889e-27	-0.346405	1.85585e-15	2.08348e-14	5.83091e-26	protein_coding	STX4
ENSG00000103522	0.311924	1.12216e-12	-0.27292	6.1372e-10	3.76282e-09	8.19554e-12	protein_coding	IL21R
ENSG00000103540	-0.277211	3.21411e-10	0.156204	0.000473998	0.00116227	1.89839e-09	protein_coding	CCP110
ENSG00000103550	-0.338196	9.18003e-15	0.149016	0.000861203	0.00200016	7.67646e-14	protein_coding	KNOP1
ENSG00000103569	0.243938	3.63018e-08	-0.195238	1.16611e-05	3.83835e-05	1.72598e-07	protein_coding	AQP9
ENSG00000103642	0.366629	2.94198e-17	-0.115944	0.00968079	0.0178565	2.83115e-16	protein_coding	LACTB
ENSG00000103710	0.632174	8.09855e-57	-0.480378	4.67571e-30	2.85687e-28	5.78144e-55	protein_coding	RASL12
ENSG00000103723	-0.135581	0.00245387	0.183107	4.01534e-05	0.000120168	0.00546027	protein_coding	AP3B2
ENSG00000103811	0.580811	3.61393e-46	-0.349909	9.24433e-16	1.07593e-14	1.26339e-44	protein_coding	CTSH
ENSG00000103852	0.25665	6.44706e-09	-0.20566	3.78523e-06	1.35396e-05	3.32927e-08	protein_coding	TTC23
ENSG00000103876	0.243178	4.01324e-08	-0.312041	1.09952e-12	9.25875e-12	1.89654e-07	protein_coding	FAH
ENSG00000103888	0.303969	4.39131e-12	-0.322638	1.67217e-13	1.53932e-12	3.05939e-11	protein_coding	CEMIP
ENSG00000103966	0.681366	4.32689e-69	-0.530939	1.71209e-37	4.08085e-35	7.75104e-67	protein_coding	EHD4
ENSG00000103994	0.242482	4.39857e-08	-0.317844	3.95653e-13	3.49709e-12	2.06948e-07	protein_coding	ZNF106
ENSG00000104043	0.604584	7.40713e-51	-0.446535	9.94049e-26	3.48352e-24	3.54277e-49	protein_coding	ATP8B4
ENSG00000104044	0.292559	2.89459e-11	-0.169653	0.000144575	0.000392145	1.87855e-10	protein_coding	OCA2
ENSG00000104064	-0.184081	3.64662e-05	0.214247	1.43294e-06	5.50224e-06	0.000113884	protein_coding	GABPB1
ENSG00000104067	0.310951	1.32878e-12	-0.267283	1.41148e-09	8.30278e-09	9.65566e-12	protein_coding	TJP1
ENSG00000104081	0.362174	7.5203e-17	-0.185528	3.15706e-05	9.62502e-05	7.05573e-16	protein_coding	BMF
ENSG00000104112	-0.181246	4.82105e-05	0.296316	1.57021e-11	1.16657e-10	0.000147605	protein_coding	SCG3
ENSG00000104131	-0.139099	0.00188155	0.196611	1.00877e-05	3.35881e-05	0.00428842	protein_coding	EIF3J
ENSG00000104147	-0.27521	4.35188e-10	0.260034	4.00483e-09	2.22678e-08	2.53407e-09	protein_coding	OIP5
ENSG00000104177	-0.199621	7.31699e-06	0.2663	1.629e-09	9.5105e-09	2.5459e-05	protein_coding	MYEF2
ENSG00000104205	0.460877	1.66831e-27	-0.503635	2.53079e-33	2.57917e-31	2.4805e-26	protein_coding	SGK3
ENSG00000104213	0.381795	1.07828e-18	-0.303232	4.97333e-12	3.91952e-11	1.12027e-17	protein_coding	PDGFRL
ENSG00000104219	0.125026	0.00525132	-0.106653	0.0173848	0.0301918	0.0108382	protein_coding	ZDHHC2
ENSG00000104221	-0.139069	0.0018858	0.130434	0.00358028	0.0072733	0.00429744	protein_coding	BRF2
ENSG00000104267	0.443209	2.49502e-25	-0.297465	1.29978e-11	9.76477e-11	3.40714e-24	protein_coding	CA2
ENSG00000104290	-0.305079	3.63891e-12	0.31019	1.51607e-12	1.26118e-11	2.55414e-11	protein_coding	FZD3
ENSG00000104312	0.366864	2.799e-17	-0.326008	9.04326e-14	8.55136e-13	2.69987e-16	protein_coding	RIPK2
ENSG00000104320	0.210791	2.12873e-06	-0.270127	9.29491e-10	5.5814e-09	7.97129e-06	protein_coding	NBN
ENSG00000104321	0.438334	9.44385e-25	-0.444484	1.75551e-25	5.88729e-24	1.25516e-23	protein_coding	TRPA1
ENSG00000104324	0.599931	6.58097e-50	-0.379795	1.68431e-18	2.58114e-17	2.88892e-48	protein_coding	CPQ
ENSG00000104325	0.237905	7.97717e-08	-0.238548	7.34244e-08	3.45203e-07	3.61744e-07	protein_coding	DECR1
ENSG00000104332	0.236597	9.43689e-08	-0.122358	0.00631048	0.0121488	4.24204e-07	protein_coding	SFRP1
ENSG00000104341	-0.16435	0.00023345	0.123499	0.00583586	0.0113357	0.000633846	protein_coding	LAPTM4B
ENSG00000104361	0.450725	3.07179e-26	-0.512722	1.14106e-34	1.46916e-32	4.34282e-25	protein_coding	NIPAL2
ENSG00000104365	0.403223	7.44489e-21	-0.45438	1.0884e-26	4.25923e-25	8.43023e-20	protein_coding	IKBKB
ENSG00000104368	0.563321	5.87285e-43	-0.294932	1.96922e-11	1.44221e-10	1.76436e-41	protein_coding	PLAT
ENSG00000104375	0.53791	1.27899e-38	-0.497471	1.96621e-32	1.72889e-30	3.09718e-37	protein_coding	STK3
ENSG00000104381	-0.169602	0.000145249	0.159371	0.000361361	0.000907998	0.000408376	protein_coding	GDAP1
ENSG00000104408	-0.117937	0.00849333	0.123167	0.00597071	0.0115688	0.0167778	protein_coding	EIF3E
ENSG00000104412	0.196927	9.75586e-06	-0.214239	1.43424e-06	5.50579e-06	3.33731e-05	protein_coding	EMC2
ENSG00000104415	0.530857	1.76469e-37	-0.35911	1.42203e-16	1.80196e-15	4.05219e-36	protein_coding	WISP1
ENSG00000104419	0.270073	9.37011e-10	-0.184123	3.63124e-05	0.00010956	5.2751e-09	protein_coding	NDRG1
ENSG00000104447	0.390885	1.3655e-19	-0.250592	1.48657e-08	7.6782e-08	1.47555e-18	protein_coding	TRPS1
ENSG00000104450	0.192433	1.56281e-05	-0.356655	2.35756e-16	2.92072e-15	5.19632e-05	protein_coding	SPAG1
ENSG00000104472	0.151291	0.0007149	-0.212053	1.84358e-06	6.95194e-06	0.00177043	protein_coding	CHRAC1
ENSG00000104497	0.18878	2.27407e-05	-0.100261	0.0254055	0.0424199	7.35275e-05	protein_coding	SNX16
ENSG00000104518	0.688417	4.74713e-71	-0.471714	6.67037e-29	3.46007e-27	1.03721e-68	protein_coding	GSDMD
ENSG00000104549	-0.210045	2.31649e-06	0.101468	0.0236843	0.0398576	8.62953e-06	protein_coding	SQLE
ENSG00000104611	0.107183	0.0168316	-0.195386	1.14811e-05	3.78302e-05	0.0310205	protein_coding	SH2D4A
ENSG00000104635	0.122873	0.00609241	-0.132842	0.0030052	0.0062091	0.0124213	protein_coding	SLC39A14
ENSG00000104689	0.595901	4.23924e-49	-0.511864	1.53501e-34	1.94171e-32	1.73917e-47	protein_coding	TNFRSF10A
ENSG00000104728	0.183814	3.74427e-05	-0.431172	6.42048e-24	1.7905e-22	0.000116643	protein_coding	ARHGEF10
ENSG00000104738	-0.293233	2.5957e-11	0.252674	1.11822e-08	5.86479e-08	1.69143e-10	protein_coding	MCM4
ENSG00000104756	0.244293	3.46343e-08	-0.194601	1.24674e-05	4.08048e-05	1.65078e-07	protein_coding	KCTD9
ENSG00000104763	0.340075	6.39388e-15	-0.206758	3.3505e-06	1.21077e-05	5.38883e-14	protein_coding	ASAH1
ENSG00000104774	0.512764	1.12431e-34	-0.400628	1.38676e-20	2.68786e-19	2.28032e-33	protein_coding	MAN2B1
ENSG00000104783	0.339788	6.75839e-15	-0.343588	3.22957e-15	3.54429e-14	5.69106e-14	protein_coding	KCNN4
ENSG00000104805	0.392832	8.69821e-20	-0.297035	1.39513e-11	1.04376e-10	9.4845e-19	protein_coding	NUCB1
ENSG00000104814	0.345712	2.12793e-15	-0.290924	3.76755e-11	2.65154e-10	1.84244e-14	protein_coding	MAP4K1
ENSG00000104824	-0.151907	0.000679403	0.170867	0.000129289	0.000353813	0.00169124	protein_coding	HNRNPL
ENSG00000104825	0.178567	6.25269e-05	-0.20259	5.30504e-06	1.85144e-05	0.000187848	protein_coding	NFKBIB
ENSG00000104856	0.615596	3.63947e-53	-0.404339	5.68742e-21	1.14868e-19	2.02637e-51	protein_coding	RELB
ENSG00000104870	0.66816	1.45287e-65	-0.487549	4.88981e-31	3.43131e-29	1.93992e-63	protein_coding	FCGRT
ENSG00000104880	0.218451	8.77539e-07	-0.103195	0.0213961	0.0363397	3.46273e-06	protein_coding	ARHGEF18
ENSG00000104881	0.417915	1.98072e-22	-0.429053	1.12226e-23	3.01931e-22	2.39824e-21	protein_coding	PPP1R13L
ENSG00000104886	-0.137984	0.00204807	0.226412	3.37493e-07	1.43395e-06	0.00463258	protein_coding	PLEKHJ1
ENSG00000104888	0.368072	2.16421e-17	-0.328172	6.0699e-14	5.85883e-13	2.09879e-16	protein_coding	SLC17A7
ENSG00000104889	-0.289182	4.97859e-11	0.29974	8.92091e-12	6.82824e-11	3.16481e-10	protein_coding	RNASEH2A
ENSG00000104894	0.553408	3.20309e-41	-0.379226	1.91091e-18	2.9191e-17	8.82333e-40	protein_coding	CD37
ENSG00000104897	-0.246543	2.5673e-08	0.207546	3.06856e-06	1.11701e-05	1.24045e-07	protein_coding	SF3A2
ENSG00000104903	0.548141	2.54043e-40	-0.399577	1.78136e-20	3.3979e-19	6.72804e-39	protein_coding	LYL1
ENSG00000104921	0.399531	1.80095e-20	-0.341098	5.24562e-15	5.62412e-14	2.0101e-19	protein_coding	FCER2
ENSG00000104938	0.167247	0.000180004	-0.193659	1.37581e-05	4.46693e-05	0.000499375	protein_coding	CLEC4M
ENSG00000104946	0.15082	0.00074312	-0.137987	0.00204767	0.0043915	0.00183512	protein_coding	TBC1D17
ENSG00000104951	0.424212	3.96001e-23	-0.215174	1.28716e-06	4.97225e-06	4.90385e-22	protein_coding	IL4I1
ENSG00000104960	-0.241595	4.9408e-08	0.310648	1.40043e-12	1.167e-11	2.3084e-07	protein_coding	PTOV1
ENSG00000104967	-0.194154	1.30649e-05	0.297757	1.23869e-11	9.31799e-11	4.39475e-05	protein_coding	NOVA2
ENSG00000104969	-0.175309	8.53459e-05	0.303166	5.02836e-12	3.96021e-11	0.000249894	protein_coding	SGTA
ENSG00000104972	0.385747	4.4254e-19	-0.282917	1.33608e-10	8.86854e-10	4.65984e-18	protein_coding	LILRB1
ENSG00000104983	0.233898	1.33038e-07	-0.12684	0.00462532	0.00917146	5.87676e-07	protein_coding	CCDC61
ENSG00000104998	0.425425	2.89263e-23	-0.300694	7.61049e-12	5.87511e-11	3.60218e-22	protein_coding	IL27RA
ENSG00000105011	-0.17043	0.000134607	0.248648	1.93462e-08	9.84759e-08	0.000380684	protein_coding	ASF1B
ENSG00000105048	-0.232658	1.55559e-07	0.110111	0.0140474	0.0249287	6.79565e-07	protein_coding	TNNT1
ENSG00000105053	0.110349	0.01384	-0.109656	0.0144518	0.0255786	0.0260294	protein_coding	VRK3
ENSG00000105058	-0.138651	0.001947	0.300076	8.43581e-12	6.47584e-11	0.00442326	protein_coding	FAM32A
ENSG00000105063	0.215986	1.17123e-06	-0.146906	0.00102111	0.00233175	4.54268e-06	protein_coding	PPP6R1
ENSG00000105088	-0.149499	0.000827994	0.124799	0.00533481	0.0104476	0.00202546	protein_coding	OLFM2
ENSG00000105122	0.560275	2.0357e-42	-0.394548	5.83051e-20	1.04511e-18	6.00325e-41	protein_coding	RASAL3
ENSG00000105135	-0.167066	0.00018298	0.120375	0.00721849	0.0137092	0.000507046	protein_coding	ILVBL
ENSG00000105137	0.622785	1.00936e-54	-0.475976	1.82173e-29	1.0143e-27	6.19379e-53	protein_coding	SYDE1
ENSG00000105171	-0.142923	0.00139997	0.115233	0.0101388	0.0186077	0.00327812	protein_coding	POP4
ENSG00000105173	-0.255396	7.67767e-09	0.149817	0.000806759	0.00188555	3.92818e-08	protein_coding	CCNE1
ENSG00000105185	-0.209977	2.33454e-06	0.176519	7.60817e-05	0.000217556	8.69118e-06	protein_coding	PDCD5
ENSG00000105193	-0.155896	0.000486551	0.157697	0.000417324	0.00103554	0.00124668	protein_coding	RPS16
ENSG00000105197	-0.30849	2.03262e-12	0.26579	1.75415e-09	1.01937e-08	1.45502e-11	protein_coding	TIMM50
ENSG00000105202	-0.191636	1.69719e-05	0.154504	0.000547142	0.00132506	5.60374e-05	protein_coding	FBL
ENSG00000105204	-0.116626	0.00925904	0.201046	6.27429e-06	2.16197e-05	0.0181302	protein_coding	DYRK1B
ENSG00000105227	0.251038	1.3988e-08	-0.263473	2.45149e-09	1.39896e-08	6.95567e-08	protein_coding	PRX
ENSG00000105246	0.584792	6.30422e-47	-0.360234	1.12666e-16	1.43778e-15	2.30152e-45	protein_coding	EBI3
ENSG00000105248	-0.156402	0.000466067	0.229841	2.21193e-07	9.66581e-07	0.00119866	protein_coding	CCDC94
ENSG00000105251	-0.154884	0.000529938	0.279363	2.31365e-10	1.48714e-09	0.00134696	protein_coding	SHD
ENSG00000105254	-0.155433	0.000505977	0.365662	3.61143e-17	4.874e-16	0.00129184	protein_coding	TBCB
ENSG00000105255	-0.290176	4.2476e-11	0.331668	3.16584e-14	3.14631e-13	2.72294e-10	protein_coding	FSD1
ENSG00000105258	-0.279897	2.13151e-10	0.275886	3.92928e-10	2.46464e-09	1.28099e-09	protein_coding	POLR2I
ENSG00000105270	-0.143544	0.00133348	0.314903	6.65932e-13	5.74003e-12	0.00313796	protein_coding	CLIP3
ENSG00000105287	0.358376	1.65493e-16	-0.290646	3.93897e-11	2.7661e-10	1.52883e-15	protein_coding	PRKD2
ENSG00000105289	0.138824	0.00192148	-0.258028	5.31505e-09	2.906e-08	0.00436908	protein_coding	TJP3
ENSG00000105290	-0.103316	0.0212432	0.336364	1.30323e-14	1.34719e-13	0.0381206	protein_coding	APLP1
ENSG00000105321	0.294522	2.10503e-11	-0.15067	0.000752339	0.00176998	1.38357e-10	protein_coding	CCDC9
ENSG00000105323	-0.213857	1.4988e-06	0.25702	6.12187e-09	3.32444e-08	5.73683e-06	protein_coding	HNRNPUL1
ENSG00000105329	0.728485	2.38518e-83	-0.500148	8.11344e-33	7.57281e-31	1.46364e-80	protein_coding	TGFB1
ENSG00000105339	0.357921	1.81754e-16	-0.342628	3.89576e-15	4.23033e-14	1.67314e-15	protein_coding	DENND3
ENSG00000105341	-0.154588	0.000543332	0.263258	2.52857e-09	1.43924e-08	0.00137784	protein_coding	DMAC2
ENSG00000105355	0.642779	2.83763e-59	-0.472827	4.76106e-29	2.5103e-27	2.39298e-57	protein_coding	PLIN3
ENSG00000105357	0.292891	2.7433e-11	-0.202963	5.0931e-06	1.78243e-05	1.78479e-10	protein_coding	MYH14
ENSG00000105366	0.479519	6.1068e-30	-0.276878	3.38062e-10	2.13582e-09	1.01748e-28	protein_coding	SIGLEC8
ENSG00000105369	0.401194	1.21133e-20	-0.255486	7.58278e-09	4.06194e-08	1.3615e-19	protein_coding	CD79A
ENSG00000105371	0.121476	0.00670105	-0.20675	3.35366e-06	1.21154e-05	0.0135472	protein_coding	ICAM4
ENSG00000105372	-0.156869	0.000447922	0.188353	2.37498e-05	7.39466e-05	0.00115553	protein_coding	RPS19
ENSG00000105374	0.451954	2.17014e-26	-0.27061	8.65371e-10	5.21592e-09	3.08776e-25	protein_coding	NKG7
ENSG00000105383	0.590174	5.72444e-48	-0.429291	1.05422e-23	2.8576e-22	2.21609e-46	protein_coding	CD33
ENSG00000105388	-0.197027	9.65255e-06	0.140843	0.00164567	0.00359567	3.30354e-05	protein_coding	CEACAM5
ENSG00000105393	-0.109611	0.0144925	0.207482	3.09047e-06	1.12413e-05	0.0271414	protein_coding	BABAM1
ENSG00000105397	0.309098	1.83071e-12	-0.302084	6.03121e-12	4.71399e-11	1.31505e-11	protein_coding	TYK2
ENSG00000105419	-0.222866	5.18813e-07	0.317448	4.2451e-13	3.73841e-12	2.11552e-06	protein_coding	MEIS3
ENSG00000105438	-0.193089	1.4599e-05	0.166159	0.000198573	0.000522826	4.87982e-05	protein_coding	KDELR1
ENSG00000105472	0.474428	2.9251e-29	-0.312166	1.07569e-12	9.06867e-12	4.66608e-28	protein_coding	CLEC11A
ENSG00000105483	0.458565	3.26675e-27	-0.431186	6.39704e-24	1.78603e-22	4.79228e-26	protein_coding	CARD8
ENSG00000105486	-0.281772	1.5959e-10	0.183513	3.85739e-05	0.000115838	9.67976e-10	protein_coding	LIG1
ENSG00000105499	0.471813	6.47341e-29	-0.421829	7.31195e-23	1.79171e-21	1.02189e-27	protein_coding	PLA2G4C
ENSG00000105501	0.425446	2.877e-23	-0.31831	3.64104e-13	3.22814e-12	3.58426e-22	protein_coding	SIGLEC5
ENSG00000105509	0.500093	8.26162e-33	-0.296925	1.42076e-11	1.06238e-10	1.56656e-31	protein_coding	HAS1
ENSG00000105519	0.194693	1.23478e-05	-0.22465	4.18256e-07	1.75257e-06	4.16955e-05	protein_coding	CAPS
ENSG00000105538	0.653644	6.82507e-62	-0.387053	3.28876e-19	5.39539e-18	6.81113e-60	protein_coding	RASIP1
ENSG00000105552	-0.169389	0.000148109	0.260149	3.94015e-09	2.19293e-08	0.000415608	protein_coding	BCAT2
ENSG00000105559	0.691089	8.29868e-72	-0.455839	7.16754e-27	2.86711e-25	1.85757e-69	protein_coding	PLEKHA4
ENSG00000105568	-0.191261	1.76413e-05	0.360185	1.13821e-16	1.45124e-15	5.80747e-05	protein_coding	PPP2R1A
ENSG00000105605	-0.139407	0.00183782	0.257292	5.89367e-09	3.20656e-08	0.00419838	protein_coding	CACNG7
ENSG00000105609	0.427114	1.86422e-23	-0.461499	1.39126e-27	6.03388e-26	2.34683e-22	protein_coding	LILRB5
ENSG00000105612	0.58482	6.22786e-47	-0.44309	2.57828e-25	8.50802e-24	2.27652e-45	protein_coding	DNASE2
ENSG00000105639	0.462326	1.09197e-27	-0.385585	4.59171e-19	7.44823e-18	1.63178e-26	protein_coding	JAK3
ENSG00000105640	-0.165366	0.000213207	0.182251	4.36872e-05	0.000129989	0.000583518	protein_coding	RPL18A
ENSG00000105642	-0.259967	4.0433e-09	0.17176	0.000119031	0.000328137	2.13303e-08	protein_coding	KCNN1
ENSG00000105643	0.666718	3.43789e-65	-0.482486	2.421e-30	1.54137e-28	4.46632e-63	protein_coding	ARRDC2
ENSG00000105647	-0.290389	4.10513e-11	0.20827	2.82957e-06	1.03603e-05	2.63513e-10	protein_coding	PIK3R2
ENSG00000105649	-0.174183	9.49146e-05	0.188046	2.45017e-05	7.61399e-05	0.000275479	protein_coding	RAB3A
ENSG00000105656	0.477865	1.01882e-29	-0.41379	5.58399e-22	1.2494e-20	1.67812e-28	protein_coding	ELL
ENSG00000105664	0.232071	1.67472e-07	-0.13099	0.00343915	0.00700979	7.28517e-07	protein_coding	COMP
ENSG00000105671	-0.253266	1.03084e-08	0.291231	3.58574e-11	2.53285e-10	5.19324e-08	protein_coding	DDX49
ENSG00000105672	-0.145545	0.00113839	0.18769	2.54008e-05	7.86709e-05	0.0027179	protein_coding	ETV2
ENSG00000105676	-0.300001	8.54191e-12	0.272173	6.86092e-10	4.18165e-09	5.79391e-11	protein_coding	ARMC6
ENSG00000105697	0.10359	0.0208997	-0.275792	3.98556e-10	2.49777e-09	0.0375674	protein_coding	HAMP
ENSG00000105699	0.477035	1.31547e-29	-0.339302	7.4222e-15	7.82396e-14	2.1459e-28	protein_coding	LSR
ENSG00000105705	-0.114841	0.0103999	0.156954	0.00044471	0.00109792	0.0201305	protein_coding	SUGP1
ENSG00000105707	0.122671	0.00617702	-0.257475	5.74447e-09	3.13247e-08	0.0125769	protein_coding	HPN
ENSG00000105708	-0.258513	4.96483e-09	0.109999	0.0141458	0.0250816	2.59263e-08	protein_coding	ZNF14
ENSG00000105711	0.287757	6.24509e-11	-0.364637	4.48398e-17	5.9927e-16	3.92834e-10	protein_coding	SCN1B
ENSG00000105722	0.409053	1.80377e-21	-0.248305	2.02642e-08	1.02786e-07	2.09769e-20	protein_coding	ERF
ENSG00000105723	-0.204117	4.48795e-06	0.35601	2.69006e-16	3.31315e-15	1.60711e-05	protein_coding	GSK3A
ENSG00000105732	-0.263107	2.58373e-09	0.281435	1.68136e-10	1.10194e-09	1.39391e-08	protein_coding	ZNF574
ENSG00000105737	-0.186827	2.77112e-05	0.352366	5.64094e-16	6.70059e-15	8.82628e-05	protein_coding	GRIK5
ENSG00000105750	-0.250901	1.42532e-08	0.193547	1.392e-05	4.51645e-05	7.07898e-08	protein_coding	ZNF85
ENSG00000105755	0.435943	1.79979e-24	-0.378578	2.20603e-18	3.34512e-17	2.36698e-23	protein_coding	ETHE1
ENSG00000105810	-0.246589	2.55159e-08	0.360914	9.78144e-17	1.25884e-15	1.2337e-07	protein_coding	CDK6
ENSG00000105825	0.54228	2.43731e-39	-0.415066	4.05842e-22	9.24558e-21	6.15538e-38	protein_coding	TFPI2
ENSG00000105829	0.239185	6.76204e-08	-0.286039	8.19385e-11	5.54609e-10	3.10054e-07	protein_coding	BET1
ENSG00000105835	0.330076	4.26242e-14	-0.260465	3.76728e-09	2.09996e-08	3.42621e-13	protein_coding	NAMPT
ENSG00000105851	0.572182	1.46643e-44	-0.453452	1.4181e-26	5.46783e-25	4.73609e-43	protein_coding	PIK3CG
ENSG00000105852	0.394256	6.24171e-20	-0.347098	1.61787e-15	1.82913e-14	6.84997e-19	protein_coding	PON3
ENSG00000105854	0.622941	9.32913e-55	-0.461084	1.57068e-27	6.78144e-26	5.73692e-53	protein_coding	PON2
ENSG00000105866	-0.143804	0.00130656	0.205798	3.72779e-06	1.33441e-05	0.00307938	protein_coding	SP4
ENSG00000105875	0.253718	9.68512e-09	-0.158947	0.000374832	0.000938986	4.90222e-08	protein_coding	WDR91
ENSG00000105879	-0.121985	0.00647309	0.103189	0.0214029	0.0363492	0.0131232	protein_coding	CBLL1
ENSG00000105926	-0.108994	0.015058	0.23304	1.4825e-07	6.65683e-07	0.0280692	protein_coding	MPP6
ENSG00000105939	0.322728	1.64509e-13	-0.389849	1.73389e-19	2.9468e-18	1.27372e-12	protein_coding	ZC3HAV1
ENSG00000105967	0.526023	1.0291e-36	-0.301976	6.14126e-12	4.79091e-11	2.28837e-35	protein_coding	TFEC
ENSG00000105971	0.685949	2.33771e-70	-0.533597	6.41315e-38	1.81335e-35	4.55554e-68	protein_coding	CAV2
ENSG00000105974	0.687315	9.68789e-71	-0.490613	1.83266e-31	1.37911e-29	2.06969e-68	protein_coding	CAV1
ENSG00000105976	0.175645	8.26668e-05	-0.326694	7.97236e-14	7.59098e-13	0.000242715	protein_coding	MET
ENSG00000105991	0.487692	4.67155e-31	-0.389009	2.10284e-19	3.51582e-18	8.14092e-30	protein_coding	HOXA1
ENSG00000105996	0.486229	7.43818e-31	-0.409272	1.70945e-21	3.65202e-20	1.28689e-29	protein_coding	HOXA2
ENSG00000105997	0.571433	2.01176e-44	-0.459521	2.47608e-27	1.04313e-25	6.42538e-43	protein_coding	HOXA3
ENSG00000106003	0.548254	2.43083e-40	-0.3287	5.50487e-14	5.33667e-13	6.44964e-39	protein_coding	LFNG
ENSG00000106004	0.524381	1.86146e-36	-0.314696	6.90756e-13	5.94158e-12	4.08884e-35	protein_coding	HOXA5
ENSG00000106006	0.378686	2.15394e-18	-0.343271	3.43575e-15	3.75343e-14	2.20995e-17	protein_coding	HOXA6
ENSG00000106012	0.115303	0.0100932	-0.125897	0.00494181	0.00973079	0.0195986	protein_coding	IQCE
ENSG00000106018	0.325266	1.03618e-13	-0.255084	8.01811e-09	4.27845e-08	8.12517e-13	protein_coding	VIPR2
ENSG00000106025	0.443375	2.38393e-25	-0.212218	1.80928e-06	6.83183e-06	3.25852e-24	protein_coding	TSPAN12
ENSG00000106028	-0.158652	0.000384472	0.126859	0.00461913	0.00916108	0.0010034	protein_coding	SSBP1
ENSG00000106034	0.607472	1.87422e-51	-0.550114	1.17452e-40	5.42878e-38	9.20859e-50	protein_coding	CPED1
ENSG00000106049	0.202972	5.08783e-06	-0.100713	0.0247488	0.0414338	1.8089e-05	protein_coding	HIBADH
ENSG00000106066	0.625895	2.07944e-55	-0.432001	5.15503e-24	1.4505e-22	1.34469e-53	protein_coding	CPVL
ENSG00000106070	0.231972	1.69563e-07	-0.115583	0.00991096	0.0182274	7.37502e-07	protein_coding	GRB10
ENSG00000106077	0.174816	8.94138e-05	-0.104303	0.0200302	0.0342722	0.00026051	protein_coding	ABHD11
ENSG00000106080	0.208622	2.71978e-06	-0.402069	9.82226e-21	1.93765e-19	1.00398e-05	protein_coding	FKBP14
ENSG00000106086	-0.112409	0.0121542	0.231363	1.82995e-07	8.09473e-07	0.0231593	protein_coding	PLEKHA8
ENSG00000106100	0.57793	1.25954e-45	-0.449437	4.41564e-26	1.58991e-24	4.299e-44	protein_coding	NOD1
ENSG00000106125	0.144925	0.00119588	-0.176185	7.85408e-05	0.000224033	0.00284386	protein_coding	MINDY4
ENSG00000106153	-0.144923	0.00119599	0.287106	6.9244e-11	4.72231e-10	0.00284388	protein_coding	CHCHD2
ENSG00000106178	0.292502	2.9216e-11	-0.198652	8.11837e-06	2.74653e-05	1.89523e-10	protein_coding	CCL24
ENSG00000106244	-0.103343	0.0212091	0.273267	5.82757e-10	3.58059e-09	0.0380708	protein_coding	PDAP1
ENSG00000106263	-0.207112	3.22082e-06	0.141374	0.00157953	0.00346665	1.17644e-05	protein_coding	EIF3B
ENSG00000106266	0.252049	1.21838e-08	-0.317807	3.98278e-13	3.51814e-12	6.09636e-08	protein_coding	SNX8
ENSG00000106268	-0.206883	3.30423e-06	0.265855	1.73788e-09	1.01032e-08	1.20431e-05	protein_coding	NUDT1
ENSG00000106278	0.443908	2.05822e-25	-0.163292	0.000256433	0.000663716	2.82135e-24	protein_coding	PTPRZ1
ENSG00000106305	-0.300852	7.41194e-12	0.212152	1.82282e-06	6.87845e-06	5.05481e-11	protein_coding	AIMP2
ENSG00000106351	0.260245	3.88694e-09	-0.127233	0.00449895	0.00894611	2.0577e-08	protein_coding	AGFG2
ENSG00000106355	-0.229154	2.4087e-07	0.276544	3.55646e-10	2.2425e-09	1.02507e-06	protein_coding	LSM5
ENSG00000106366	0.619439	5.41585e-54	-0.301526	6.62292e-12	5.15551e-11	3.15553e-52	protein_coding	SERPINE1
ENSG00000106397	0.32525	1.03919e-13	-0.348241	1.28943e-15	1.47164e-14	8.14661e-13	protein_coding	PLOD3
ENSG00000106399	-0.132498	0.00308173	0.120703	0.00706038	0.0134435	0.00670136	protein_coding	RPA3
ENSG00000106443	-0.312715	9.77503e-13	0.268393	1.19995e-09	7.11798e-09	7.15901e-12	protein_coding	PHF14
ENSG00000106462	-0.128791	0.00402809	0.218011	9.24115e-07	3.66155e-06	0.00853783	protein_coding	EZH2
ENSG00000106477	-0.131335	0.00335419	0.252133	1.20432e-08	6.29237e-08	0.00722952	protein_coding	CEP41
ENSG00000106483	0.456706	5.58713e-27	-0.361926	7.92091e-17	1.02627e-15	8.13009e-26	protein_coding	SFRP4
ENSG00000106511	0.480124	5.06016e-30	-0.375776	4.08918e-18	6.048e-17	8.47996e-29	protein_coding	MEOX2
ENSG00000106526	0.200588	6.59297e-06	-0.225506	3.76968e-07	1.59066e-06	2.3093e-05	protein_coding	ACTR3C
ENSG00000106536	-0.252733	1.10919e-08	0.127401	0.00444591	0.00884916	5.56933e-08	protein_coding	POU6F2
ENSG00000106538	0.605631	4.50776e-51	-0.376438	3.53678e-18	5.26882e-17	2.17042e-49	protein_coding	RARRES2
ENSG00000106546	0.697182	1.44698e-73	-0.527692	5.61658e-37	1.13278e-34	3.69313e-71	protein_coding	AHR
ENSG00000106554	-0.10641	0.0176435	0.216255	1.13512e-06	4.43065e-06	0.0323351	protein_coding	CHCHD3
ENSG00000106560	0.573151	9.72784e-45	-0.406473	3.38936e-21	7.02246e-20	3.17736e-43	protein_coding	GIMAP2
ENSG00000106565	0.397487	2.92265e-20	-0.309256	1.78133e-12	1.46661e-11	3.24201e-19	protein_coding	TMEM176B
ENSG00000106571	0.633858	3.34939e-57	-0.453671	1.33251e-26	5.15851e-25	2.47691e-55	protein_coding	GLI3
ENSG00000106609	0.171816	0.000118405	-0.117419	0.00878914	0.0163646	0.000338011	protein_coding	TMEM248
ENSG00000106610	-0.169767	0.000143063	0.175793	8.15151e-05	0.000231966	0.000402701	transcribed_unprocessed_pseudogene	STAG3L4
ENSG00000106624	0.505077	1.55748e-33	-0.457631	4.27977e-27	1.7558e-25	3.0269e-32	protein_coding	AEBP1
ENSG00000106628	-0.256803	6.31028e-09	0.222105	5.68492e-07	2.32786e-06	3.26156e-08	protein_coding	POLD2
ENSG00000106631	0.100307	0.0253381	-0.155265	0.000513177	0.00125076	0.0445568	protein_coding	MYL7
ENSG00000106701	-0.153881	0.000576497	0.25277	1.10363e-08	5.79358e-08	0.00145352	protein_coding	FSD1L
ENSG00000106733	0.409999	1.42937e-21	-0.196146	1.05961e-05	3.51549e-05	1.669e-20	protein_coding	NMRK1
ENSG00000106785	0.180354	5.25916e-05	-0.352845	5.12071e-16	6.10779e-15	0.000159949	protein_coding	TRIM14
ENSG00000106809	0.518812	1.35579e-35	-0.341509	4.84294e-15	5.20982e-14	2.86255e-34	protein_coding	OGN
ENSG00000106819	0.532923	8.23131e-38	-0.389306	1.96419e-19	3.30895e-18	1.92382e-36	protein_coding	ASPN
ENSG00000106823	0.67275	9.06413e-67	-0.531284	1.50768e-37	3.65404e-35	1.39796e-64	protein_coding	ECM2
ENSG00000106852	0.445459	1.34015e-25	-0.278153	2.78411e-10	1.77412e-09	1.85111e-24	protein_coding	LHX6
ENSG00000106853	0.181828	4.5538e-05	-0.167994	0.000168211	0.000449409	0.000140002	protein_coding	PTGR1
ENSG00000106868	0.121194	0.00683012	-0.129328	0.00387634	0.00782073	0.0137927	protein_coding	SUSD1
ENSG00000106948	0.483666	1.67135e-30	-0.393565	7.3349e-20	1.29228e-18	2.85059e-29	protein_coding	AKNA
ENSG00000106952	0.602904	1.63616e-50	-0.38031	1.50191e-18	2.31887e-17	7.59881e-49	protein_coding	TNFSF8
ENSG00000106991	0.655995	1.79164e-62	-0.504886	1.66127e-33	1.7297e-31	1.90674e-60	protein_coding	ENG
ENSG00000107036	0.26481	2.02188e-09	-0.273699	5.46175e-10	3.36802e-09	1.10295e-08	protein_coding	RIC1
ENSG00000107099	0.610825	3.73664e-52	-0.418871	1.55468e-22	3.68738e-21	1.88406e-50	protein_coding	DOCK8
ENSG00000107104	0.606355	3.19501e-51	-0.540545	4.72084e-39	1.60181e-36	1.5513e-49	protein_coding	KANK1
ENSG00000107130	-0.130881	0.00346641	0.223162	5.00669e-07	2.06844e-06	0.00745189	protein_coding	NCS1
ENSG00000107201	0.541131	3.77757e-39	-0.450019	3.74876e-26	1.36685e-24	9.40026e-38	protein_coding	DDX58
ENSG00000107223	-0.0984941	0.0281214	0.242973	4.12338e-08	2.00322e-07	0.0489084	protein_coding	EDF1
ENSG00000107242	0.554878	1.78535e-41	-0.296439	1.53872e-11	1.14436e-10	5.004e-40	protein_coding	PIP5K1B
ENSG00000107249	0.516649	2.90352e-35	-0.369666	1.53875e-17	2.16272e-16	6.02016e-34	protein_coding	GLIS3
ENSG00000107263	0.273987	5.23098e-10	-0.158881	0.000376976	0.000943537	3.02217e-09	protein_coding	RAPGEF1
ENSG00000107295	-0.135592	0.00245192	0.167532	0.000175415	0.000466841	0.00545647	protein_coding	SH3GL2
ENSG00000107317	0.458705	3.13715e-27	-0.277595	3.03139e-10	1.92531e-09	4.6139e-26	protein_coding	PTGDS
ENSG00000107341	-0.193939	1.33622e-05	0.321545	2.03788e-13	1.85878e-12	4.49002e-05	protein_coding	UBE2R2
ENSG00000107371	-0.290745	3.87712e-11	0.12987	0.00372856	0.00755217	2.49265e-10	protein_coding	EXOSC3
ENSG00000107438	0.72162	4.34155e-81	-0.517994	1.80981e-35	2.71857e-33	1.98753e-78	protein_coding	PDLIM1
ENSG00000107443	-0.278123	2.79702e-10	0.226427	3.36894e-07	1.43161e-06	1.66259e-09	protein_coding	CCNJ
ENSG00000107485	-0.309248	1.78398e-12	0.65647	1.36561e-62	3.93855e-58	1.28276e-11	protein_coding	GATA3
ENSG00000107518	-0.233649	1.37297e-07	0.289019	5.10992e-11	3.53079e-10	6.05103e-07	protein_coding	ATRNL1
ENSG00000107521	0.329647	4.61683e-14	-0.330672	3.81427e-14	3.75965e-13	3.70283e-13	protein_coding	HPS1
ENSG00000107551	0.564885	3.08718e-43	-0.337607	1.02786e-14	1.07446e-13	9.412e-42	protein_coding	RASSF4
ENSG00000107554	0.367961	2.21601e-17	-0.366944	2.75165e-17	3.76293e-16	2.14686e-16	protein_coding	DNMBP
ENSG00000107560	-0.143932	0.00129341	0.191776	1.67277e-05	5.35158e-05	0.00305064	protein_coding	RAB11FIP2
ENSG00000107562	0.610986	3.45526e-52	-0.493061	8.30962e-32	6.54803e-30	1.75138e-50	protein_coding	CXCL12
ENSG00000107593	0.202576	5.31269e-06	-0.134532	0.00265302	0.00555026	1.88281e-05	protein_coding	PKD2L1
ENSG00000107611	0.297851	1.21971e-11	-0.246759	2.4939e-08	1.24807e-07	8.17567e-11	protein_coding	CUBN
ENSG00000107625	-0.184514	3.49276e-05	0.245815	2.82935e-08	1.40402e-07	0.000109375	protein_coding	DDX50
ENSG00000107643	-0.134829	0.00259531	0.42649	2.19326e-23	5.71933e-22	0.00573705	protein_coding	MAPK8
ENSG00000107719	0.398576	2.25902e-20	-0.414244	4.98575e-22	1.12251e-20	2.51554e-19	protein_coding	PALD1
ENSG00000107731	0.238113	7.76686e-08	-0.322896	1.5957e-13	1.47505e-12	3.52762e-07	protein_coding	UNC5B
ENSG00000107736	0.432109	5.00961e-24	-0.464556	5.66545e-28	2.60601e-26	6.44721e-23	protein_coding	CDH23
ENSG00000107738	0.726866	8.25205e-83	-0.458866	2.99399e-27	1.24423e-25	4.66661e-80	protein_coding	VSIR
ENSG00000107742	0.210762	2.13581e-06	-0.14558	0.00113522	0.00256731	7.99467e-06	protein_coding	SPOCK2
ENSG00000107779	-0.192513	1.54988e-05	0.205145	4.00697e-06	1.4269e-05	5.15751e-05	protein_coding	BMPR1A
ENSG00000107789	-0.181065	4.90677e-05	0.171213	0.00012521	0.000343725	0.000149927	protein_coding	MINPP1
ENSG00000107796	0.496142	3.04242e-32	-0.368734	1.8788e-17	2.60887e-16	5.62478e-31	protein_coding	ACTA2
ENSG00000107798	0.448327	6.02712e-26	-0.343375	3.36686e-15	3.68425e-14	8.41376e-25	protein_coding	LIPA
ENSG00000107815	-0.366481	3.03593e-17	0.186709	2.80425e-05	8.62325e-05	2.91885e-16	protein_coding	TWNK
ENSG00000107816	0.151606	0.00069653	-0.158762	0.00038086	0.000952019	0.00172924	protein_coding	LZTS2
ENSG00000107819	0.219349	7.8926e-07	-0.146642	0.00104295	0.00237786	3.13713e-06	protein_coding	SFXN3
ENSG00000107821	0.468785	1.61065e-28	-0.349236	1.05761e-15	1.22107e-14	2.49477e-27	protein_coding	KAZALD1
ENSG00000107872	-0.141229	0.00159736	0.250156	1.57743e-08	8.11682e-08	0.00369501	protein_coding	FBXL15
ENSG00000107874	-0.211543	1.95411e-06	0.347066	1.62824e-15	1.83941e-14	7.35654e-06	protein_coding	CUEDC2
ENSG00000107890	-0.134512	0.00265702	0.114847	0.0103957	0.0190314	0.00586179	protein_coding	ANKRD26
ENSG00000107902	0.375498	4.34641e-18	-0.241836	4.78766e-08	2.30635e-07	4.38304e-17	protein_coding	LHPP
ENSG00000107937	-0.249775	1.66114e-08	0.2128	1.6926e-06	6.41898e-06	8.19376e-08	protein_coding	GTPBP4
ENSG00000107938	-0.192145	1.61024e-05	0.104546	0.0197421	0.0338474	5.33988e-05	protein_coding	EDRF1
ENSG00000107949	-0.169233	0.00015024	0.261375	3.31008e-09	1.85876e-08	0.000421155	protein_coding	BCCIP
ENSG00000107951	-0.280714	1.87958e-10	0.162243	0.000281288	0.000723179	1.13479e-09	protein_coding	MTPAP
ENSG00000107968	0.76112	4.02407e-95	-0.513837	7.7506e-35	1.03559e-32	6.82696e-92	protein_coding	MAP3K8
ENSG00000107984	0.174295	9.39139e-05	-0.141513	0.00156255	0.00343304	0.000272766	protein_coding	DKK1
ENSG00000108001	0.101105	0.0241912	-0.245963	2.77387e-08	1.37767e-07	0.0427275	protein_coding	EBF3
ENSG00000108010	-0.150325	0.000773941	0.212285	1.79539e-06	6.78114e-06	0.00190454	protein_coding	GLRX3
ENSG00000108039	-0.114087	0.0109184	0.203427	4.84095e-06	1.70328e-05	0.0210254	protein_coding	XPNPEP1
ENSG00000108055	-0.237574	8.32509e-08	0.337523	1.04443e-14	1.09021e-13	3.76456e-07	protein_coding	SMC3
ENSG00000108064	-0.221734	5.94259e-07	0.186409	2.89026e-05	8.87069e-05	2.40514e-06	protein_coding	TFAM
ENSG00000108106	-0.310764	1.3726e-12	0.29738	1.31819e-11	9.89274e-11	9.96154e-12	protein_coding	UBE2S
ENSG00000108175	-0.101063	0.0242501	0.348984	1.11206e-15	1.27984e-14	0.0428212	protein_coding	ZMIZ1
ENSG00000108176	-0.224074	4.48488e-07	0.265732	1.769e-09	1.02738e-08	1.84441e-06	protein_coding	DNAJC12
ENSG00000108219	0.308698	1.96101e-12	-0.248209	2.05269e-08	1.04045e-07	1.4055e-11	protein_coding	TSPAN14
ENSG00000108231	0.104799	0.0194446	-0.110512	0.013699	0.0243768	0.0352307	protein_coding	LGI1
ENSG00000108256	0.102637	0.0221133	-0.123361	0.00589175	0.0114358	0.0395246	protein_coding	NUFIP2
ENSG00000108298	-0.134022	0.00275514	0.19364	1.37846e-05	4.47453e-05	0.00605926	protein_coding	RPL19
ENSG00000108312	-0.102352	0.0224868	0.240913	5.40125e-08	2.58124e-07	0.0401134	protein_coding	UBTF
ENSG00000108375	0.311884	1.12995e-12	-0.225223	3.90167e-07	1.64243e-06	8.25033e-12	protein_coding	RNF43
ENSG00000108381	0.431399	6.04655e-24	-0.399687	1.73523e-20	3.31869e-19	7.7575e-23	protein_coding	ASPA
ENSG00000108384	-0.189956	2.0171e-05	0.249696	1.67904e-08	8.61813e-08	6.57943e-05	protein_coding	RAD51C
ENSG00000108387	0.317614	4.12148e-13	-0.162204	0.000282262	0.000725553	3.10927e-12	protein_coding	2004-09-01
ENSG00000108389	-0.21686	1.0577e-06	0.149178	0.000849922	0.0019765	4.12678e-06	protein_coding	MTMR4
ENSG00000108405	0.504686	1.77668e-33	-0.42786	1.53379e-23	4.08083e-22	3.44826e-32	protein_coding	P2RX1
ENSG00000108406	-0.168574	0.000159567	0.107442	0.0165678	0.0289035	0.00044572	protein_coding	DHX40
ENSG00000108424	-0.244449	3.39259e-08	0.223829	4.61949e-07	1.91892e-06	1.61889e-07	protein_coding	KPNB1
ENSG00000108448	-0.309815	1.61774e-12	0.132398	0.00310428	0.0063987	1.16497e-11	protein_coding	TRIM16L
ENSG00000108468	-0.202757	5.20911e-06	0.349458	1.01171e-15	1.17183e-14	1.84792e-05	protein_coding	CBX1
ENSG00000108474	0.128471	0.00412101	-0.127573	0.004392	0.00875093	0.00872068	protein_coding	PIGL
ENSG00000108509	0.238763	7.14186e-08	-0.110933	0.0133423	0.0238065	3.26484e-07	protein_coding	CAMTA2
ENSG00000108510	-0.171612	0.000120671	0.16692	0.000185402	0.000490883	0.000344139	protein_coding	MED13
ENSG00000108511	0.475062	2.40971e-29	-0.375719	4.1406e-18	6.11778e-17	3.85969e-28	protein_coding	HOXB6
ENSG00000108518	0.363996	5.13278e-17	-0.100015	0.0257695	0.0429681	4.86475e-16	protein_coding	PFN1
ENSG00000108551	0.407157	2.86906e-21	-0.120295	0.00725745	0.0137723	3.31119e-20	protein_coding	RASD1
ENSG00000108561	-0.160579	0.00032539	0.22243	5.4673e-07	2.24299e-06	0.000861287	protein_coding	C1QBP
ENSG00000108599	0.148037	0.00093224	-0.107926	0.0160828	0.0281424	0.00225993	protein_coding	AKAP10
ENSG00000108622	0.498532	1.38574e-32	-0.367615	2.38546e-17	3.27926e-16	2.60365e-31	protein_coding	ICAM2
ENSG00000108639	0.510137	2.78206e-34	-0.276578	3.5384e-10	2.23208e-09	5.54509e-33	protein_coding	SYNGR2
ENSG00000108666	-0.258607	4.89926e-09	0.296261	1.58437e-11	1.17558e-10	2.55931e-08	protein_coding	C17orf75
ENSG00000108679	0.244277	3.47081e-08	-0.167156	0.000181493	0.00048177	1.65403e-07	protein_coding	LGALS3BP
ENSG00000108691	0.717519	9.0279e-80	-0.386694	3.56899e-19	5.84184e-18	3.66723e-77	protein_coding	CCL2
ENSG00000108700	0.623755	6.17788e-55	-0.362555	6.94468e-17	9.08352e-16	3.84001e-53	protein_coding	CCL8
ENSG00000108771	0.520344	7.8815e-36	-0.469733	1.21176e-28	6.07799e-27	1.69256e-34	protein_coding	DHX58
ENSG00000108784	0.288717	5.36168e-11	-0.162202	0.000282316	0.000725627	3.39561e-10	protein_coding	NAGLU
ENSG00000108797	0.134505	0.00265845	-0.230879	1.94406e-07	8.56531e-07	0.00586339	protein_coding	CNTNAP1
ENSG00000108798	0.667497	2.15966e-65	-0.437171	1.29324e-24	3.90283e-23	2.83122e-63	protein_coding	ABI3
ENSG00000108821	0.530811	1.79429e-37	-0.34079	5.56779e-15	5.94743e-14	4.11361e-36	protein_coding	COL1A1
ENSG00000108823	0.465741	3.98915e-28	-0.360765	1.0089e-16	1.29611e-15	6.05532e-27	protein_coding	SGCA
ENSG00000108826	-0.190599	1.88833e-05	0.248403	1.99971e-08	1.01484e-07	6.19231e-05	protein_coding	MRPL27
ENSG00000108829	-0.192795	1.5052e-05	0.1831	4.01836e-05	0.000120246	5.01807e-05	protein_coding	LRRC59
ENSG00000108839	0.171517	0.000121742	-0.186281	2.92749e-05	8.97445e-05	0.000346837	protein_coding	ALOX12
ENSG00000108846	0.512769	1.12246e-34	-0.363825	5.32086e-17	7.06207e-16	2.27818e-33	protein_coding	ABCC3
ENSG00000108861	0.255219	7.86895e-09	-0.135581	0.00245405	0.00517151	4.01963e-08	protein_coding	DUSP3
ENSG00000108883	-0.130688	0.00351502	0.158529	0.000388588	0.000969739	0.00754684	protein_coding	EFTUD2
ENSG00000108932	0.233503	1.3985e-07	-0.376198	3.72803e-18	5.53656e-17	6.15505e-07	protein_coding	SLC16A6
ENSG00000108950	0.505243	1.47232e-33	-0.458143	3.69104e-27	1.52076e-25	2.86719e-32	protein_coding	FAM20A
ENSG00000108963	0.15689	0.000447119	-0.105688	0.0184323	0.0317965	0.00115365	protein_coding	DPH1
ENSG00000108984	-0.167796	0.00017126	0.13856	0.00196044	0.00421413	0.000476722	protein_coding	MAP2K6
ENSG00000109062	0.342892	3.69976e-15	-0.203645	4.72675e-06	1.66615e-05	3.15042e-14	protein_coding	SLC9A3R1
ENSG00000109084	-0.35822	1.709e-16	0.25614	6.92301e-09	3.72651e-08	1.57726e-15	protein_coding	TMEM97
ENSG00000109113	0.319979	2.70108e-13	-0.327925	6.35354e-14	6.11012e-13	2.06527e-12	protein_coding	RAB34
ENSG00000109132	-0.293308	2.56432e-11	0.631402	1.21197e-56	1.74772e-52	1.67211e-10	protein_coding	PHOX2B
ENSG00000109133	-0.249795	1.65667e-08	0.147968	0.000937498	0.0021591	8.17453e-08	protein_coding	TMEM33
ENSG00000109180	-0.16464	0.000227501	0.127403	0.00444511	0.00884841	0.000619655	protein_coding	OCIAD1
ENSG00000109265	-0.140649	0.00167048	0.174962	8.81916e-05	0.000249342	0.00384873	protein_coding	KIAA1211
ENSG00000109270	-0.144254	0.00126095	0.223553	4.77651e-07	1.97816e-06	0.00298238	protein_coding	LAMTOR3
ENSG00000109320	0.609656	6.56958e-52	-0.532504	9.61292e-38	2.59109e-35	3.27809e-50	protein_coding	NFKB1
ENSG00000109323	0.336954	1.16463e-14	-0.398375	2.36909e-20	4.43392e-19	9.67424e-14	protein_coding	MANBA
ENSG00000109339	-0.120964	0.00693718	0.14375	0.00131203	0.00293041	0.0139896	protein_coding	MAPK10
ENSG00000109436	0.219356	7.88601e-07	-0.172145	0.000114842	0.000317803	3.13538e-06	protein_coding	TBC1D9
ENSG00000109452	0.367726	2.32963e-17	-0.107484	0.0165251	0.0288342	2.2539e-16	protein_coding	INPP4B
ENSG00000109458	0.248568	1.95579e-08	-0.268527	1.17651e-09	6.98757e-09	9.57997e-08	protein_coding	GAB1
ENSG00000109466	0.165004	0.000220231	-0.118946	0.00794313	0.0149379	0.0006016	protein_coding	KLHL2
ENSG00000109475	-0.114813	0.0104188	0.135702	0.00243186	0.00512849	0.0201603	protein_coding	RPL34
ENSG00000109536	-0.277446	3.10104e-10	0.201052	6.27001e-06	2.16101e-05	1.8331e-09	protein_coding	FRG1
ENSG00000109610	0.684717	5.15047e-70	-0.500909	6.29817e-33	5.9949e-31	9.64576e-68	protein_coding	SOD3
ENSG00000109667	0.57635	2.48486e-45	-0.474597	2.77767e-29	1.50868e-27	8.34295e-44	protein_coding	SLC2A9
ENSG00000109674	-0.296974	1.4093e-11	0.225189	3.91789e-07	1.64885e-06	9.40868e-11	protein_coding	NEIL3
ENSG00000109684	0.356439	2.46414e-16	-0.293904	2.32796e-11	1.68399e-10	2.25299e-15	protein_coding	CLNK
ENSG00000109685	-0.340576	5.80321e-15	0.280713	1.87966e-10	1.22262e-09	4.90535e-14	protein_coding	NSD2
ENSG00000109686	0.431485	5.90952e-24	-0.489838	2.35149e-31	1.73451e-29	7.59183e-23	protein_coding	SH3D19
ENSG00000109689	0.19892	7.88869e-06	-0.234811	1.185e-07	5.39232e-07	2.73229e-05	protein_coding	STIM2
ENSG00000109743	0.667704	1.90887e-65	-0.374534	5.36515e-18	7.84269e-17	2.51386e-63	protein_coding	BST1
ENSG00000109758	-0.152315	0.000656861	0.110933	0.0133424	0.0238065	0.00163979	protein_coding	HGFAC
ENSG00000109762	0.133136	0.00294099	-0.232861	1.51629e-07	6.7948e-07	0.00642388	protein_coding	SNX25
ENSG00000109787	0.29533	1.8453e-11	-0.262551	2.79835e-09	1.58623e-08	1.22009e-10	protein_coding	KLF3
ENSG00000109790	0.35777	1.87491e-16	-0.45116	2.71711e-26	1.01377e-24	1.72431e-15	protein_coding	KLHL5
ENSG00000109805	-0.285215	9.32847e-11	0.244814	3.23216e-08	1.5913e-07	5.77344e-10	protein_coding	NCAPG
ENSG00000109846	0.530153	2.28547e-37	-0.257047	6.09881e-09	3.31254e-08	5.21893e-36	protein_coding	CRYAB
ENSG00000109854	0.341758	4.61451e-15	-0.335841	1.43972e-14	1.48138e-13	3.91779e-14	protein_coding	HTATIP2
ENSG00000109861	0.598624	1.20734e-49	-0.426859	1.99207e-23	5.24208e-22	5.201e-48	protein_coding	CTSC
ENSG00000109881	-0.229309	2.36293e-07	0.206695	3.37408e-06	1.21835e-05	1.00768e-06	protein_coding	CCDC34
ENSG00000109919	-0.170344	0.000135675	0.162517	0.000274599	0.000707181	0.000383516	protein_coding	MTCH2
ENSG00000109943	0.436829	1.41819e-24	-0.263738	2.35977e-09	1.34929e-08	1.87109e-23	protein_coding	CRTAM
ENSG00000110013	0.213117	1.63204e-06	-0.204837	4.14581e-06	1.47398e-05	6.2089e-06	protein_coding	SIAE
ENSG00000110031	0.521252	5.70581e-36	-0.31828	3.66048e-13	3.24238e-12	1.23175e-34	protein_coding	LPXN
ENSG00000110046	0.177377	7.00925e-05	-0.0977246	0.0293798	0.0482431	0.000208427	protein_coding	ATG2A
ENSG00000110057	0.662994	3.10916e-64	-0.450768	3.03531e-26	1.12811e-24	3.7836e-62	protein_coding	UNC93B1
ENSG00000110060	-0.227029	3.12967e-07	0.223301	4.92365e-07	2.03618e-06	1.31502e-06	protein_coding	PUS3
ENSG00000110066	-0.181946	4.50149e-05	0.259473	4.3358e-09	2.40017e-08	0.000138557	protein_coding	KMT5B
ENSG00000110075	-0.127573	0.00439209	0.105564	0.01857	0.0320092	0.00922326	protein_coding	PPP6R3
ENSG00000110077	0.644202	1.30573e-59	-0.385506	4.67378e-19	7.5771e-18	1.12079e-57	protein_coding	MS4A6A
ENSG00000110079	0.629629	3.04585e-56	-0.368426	2.00655e-17	2.77558e-16	2.09655e-54	protein_coding	MS4A4A
ENSG00000110080	0.327914	6.3668e-14	-0.231669	1.76119e-07	7.81212e-07	5.04603e-13	protein_coding	ST3GAL4
ENSG00000110090	0.200438	6.70063e-06	-0.307063	2.59552e-12	2.0992e-11	2.34473e-05	protein_coding	CPT1A
ENSG00000110107	-0.221299	6.25961e-07	0.215998	1.16962e-06	4.55361e-06	2.526e-06	protein_coding	PRPF19
ENSG00000110108	0.667988	1.61067e-65	-0.535733	2.8943e-38	8.43178e-36	2.14071e-63	protein_coding	TMEM109
ENSG00000110200	-0.198873	7.92832e-06	0.272127	6.909e-10	4.2074e-09	2.74371e-05	protein_coding	ANAPC15
ENSG00000110237	0.161362	0.000303882	-0.134359	0.00268728	0.00561337	0.000809331	protein_coding	ARHGEF17
ENSG00000110324	0.61255	1.61699e-52	-0.457227	4.80916e-27	1.9646e-25	8.55699e-51	protein_coding	IL10RA
ENSG00000110328	0.399896	1.65093e-20	-0.404303	5.73762e-21	1.15719e-19	1.84623e-19	protein_coding	GALNT18
ENSG00000110330	0.321709	1.97837e-13	-0.159886	0.0003456	0.000872196	1.52725e-12	protein_coding	BIRC2
ENSG00000110422	0.367855	2.26667e-17	-0.172416	0.000111981	0.000310661	2.1952e-16	protein_coding	HIPK3
ENSG00000110427	-0.112489	0.012093	0.344081	2.93252e-15	3.22927e-14	0.023058	protein_coding	KIAA1549L
ENSG00000110436	-0.314652	6.96042e-13	0.327409	6.98881e-14	6.68982e-13	5.16321e-12	protein_coding	SLC1A2
ENSG00000110446	0.651149	2.78602e-61	-0.383878	6.75299e-19	1.07962e-17	2.70544e-59	protein_coding	SLC15A3
ENSG00000110448	0.472886	4.67691e-29	-0.256386	6.68945e-09	3.60685e-08	7.43998e-28	protein_coding	CD5
ENSG00000110455	0.247681	2.20375e-08	-0.342073	4.34048e-15	4.69204e-14	1.07308e-07	protein_coding	ACCS
ENSG00000110492	-0.255315	7.76464e-09	0.340473	5.92062e-15	6.29633e-14	3.97057e-08	protein_coding	MDK
ENSG00000110497	-0.131279	0.0033679	0.325641	9.67415e-14	9.12103e-13	0.00725689	protein_coding	AMBRA1
ENSG00000110536	-0.107127	0.0168901	0.180048	5.41801e-05	0.000158689	0.0311104	protein_coding	PTPMT1
ENSG00000110628	0.211058	2.06511e-06	-0.273631	5.51766e-10	3.39814e-09	7.74711e-06	protein_coding	SLC22A18
ENSG00000110651	0.447872	6.8455e-26	-0.221157	6.36667e-07	2.58294e-06	9.52393e-25	protein_coding	CD81
ENSG00000110660	0.144918	0.0011965	-0.300264	8.17508e-12	6.29075e-11	0.00284464	protein_coding	SLC35F2
ENSG00000110665	0.449294	4.5955e-26	-0.311813	1.14401e-12	9.62214e-12	6.44957e-25	protein_coding	C11orf21
ENSG00000110696	-0.111471	0.0128982	0.15426	0.000558477	0.00135002	0.0244269	protein_coding	C11orf58
ENSG00000110697	0.22497	4.02341e-07	-0.121638	0.00662756	0.0127066	1.66436e-06	protein_coding	PITPNM1
ENSG00000110700	-0.184286	3.57295e-05	0.194136	1.3089e-05	4.26847e-05	0.000111729	protein_coding	RPS13
ENSG00000110711	-0.107277	0.016736	0.166886	0.000185977	0.000492359	0.0308577	protein_coding	AIP
ENSG00000110717	-0.173497	0.000101221	0.20699	3.2652e-06	1.18351e-05	0.000292486	protein_coding	NDUFS8
ENSG00000110719	0.61086	3.67267e-52	-0.514323	6.54356e-35	8.86023e-33	1.85505e-50	protein_coding	TCIRG1
ENSG00000110799	0.460877	1.66852e-27	-0.387118	3.24023e-19	5.32487e-18	2.4805e-26	protein_coding	VWF
ENSG00000110841	0.386841	3.45151e-19	-0.223197	4.98596e-07	2.06076e-06	3.6584e-18	protein_coding	PPFIBP1
ENSG00000110844	-0.125624	0.00503674	0.139085	0.00188359	0.00405923	0.0104417	protein_coding	PRPF40B
ENSG00000110848	0.636475	8.39693e-58	-0.306202	3.00653e-12	2.41401e-11	6.42376e-56	protein_coding	CD69
ENSG00000110852	0.726917	7.93794e-83	-0.464815	5.24723e-28	2.44089e-26	4.57876e-80	protein_coding	CLEC2B
ENSG00000110876	0.612983	1.30961e-52	-0.32274	1.64168e-13	1.51367e-12	6.96869e-51	protein_coding	SELPLG
ENSG00000110900	0.186416	2.88824e-05	-0.141564	0.00155635	0.0034202	9.16995e-05	protein_coding	TSPAN11
ENSG00000110931	-0.153728	0.000583943	0.133529	0.00285725	0.0059332	0.00147034	protein_coding	CAMKK2
ENSG00000110934	0.59591	4.22291e-49	-0.377477	2.81334e-18	4.22382e-17	1.73494e-47	protein_coding	BIN2
ENSG00000110944	0.403696	6.6418e-21	-0.302343	5.77491e-12	4.5247e-11	7.52972e-20	protein_coding	IL23A
ENSG00000110955	-0.139111	0.00187976	0.334416	1.88684e-14	1.92088e-13	0.00428538	protein_coding	ATP5B
ENSG00000110987	-0.287329	6.68376e-11	0.373824	6.2639e-18	9.09653e-17	4.1924e-10	protein_coding	BCL7A
ENSG00000111057	0.219365	7.87737e-07	-0.245755	2.85208e-08	1.41481e-07	3.13363e-06	protein_coding	KRT18
ENSG00000111058	0.570108	3.51342e-44	-0.425856	2.58658e-23	6.69656e-22	1.10865e-42	protein_coding	ACSS3
ENSG00000111077	0.578216	1.11315e-45	-0.472068	5.99343e-29	3.14285e-27	3.81287e-44	protein_coding	TNS2
ENSG00000111087	0.584726	6.49044e-47	-0.477818	1.03372e-29	5.96268e-28	2.36651e-45	protein_coding	GLI1
ENSG00000111110	0.12688	0.0046124	-0.161585	0.000298019	0.000762971	0.00964168	protein_coding	PPM1H
ENSG00000111142	-0.20835	2.80422e-06	0.228765	2.52752e-07	1.0947e-06	1.03357e-05	protein_coding	METAP2
ENSG00000111145	0.731946	1.62698e-84	-0.530331	2.14086e-37	4.9794e-35	1.30344e-81	protein_coding	ELK3
ENSG00000111181	0.15638	0.000466968	-0.233846	1.33911e-07	6.04591e-07	0.00120055	protein_coding	SLC6A12
ENSG00000111196	-0.1517	0.000691148	0.281548	1.65218e-10	1.0837e-09	0.00171721	protein_coding	MAGOHB
ENSG00000111199	0.575056	4.32406e-45	-0.413043	6.72611e-22	1.49567e-20	1.43841e-43	protein_coding	TRPV4
ENSG00000111206	-0.25065	1.47485e-08	0.293877	2.33794e-11	1.69037e-10	7.31492e-08	protein_coding	FOXM1
ENSG00000111231	-0.136958	0.00221325	0.162289	0.000280148	0.000720674	0.00497136	protein_coding	GPN3
ENSG00000111247	-0.253108	1.05355e-08	0.26596	1.71154e-09	9.96418e-09	5.30196e-08	protein_coding	RAD51AP1
ENSG00000111252	0.645374	6.8712e-60	-0.497277	2.096e-32	1.83184e-30	6.00522e-58	protein_coding	SH2B3
ENSG00000111319	0.243036	4.08938e-08	-0.313777	8.11668e-13	6.92788e-12	1.92999e-07	protein_coding	SCNN1A
ENSG00000111321	0.622959	9.24332e-55	-0.486388	7.07275e-31	4.82235e-29	5.6963e-53	protein_coding	LTBR
ENSG00000111331	0.404507	5.46143e-21	-0.405931	3.8669e-21	7.96609e-20	6.2332e-20	protein_coding	OAS3
ENSG00000111335	0.52662	8.28863e-37	-0.45308	1.57663e-26	6.04677e-25	1.85188e-35	protein_coding	OAS2
ENSG00000111339	0.39696	3.3099e-20	-0.321073	2.21882e-13	2.00983e-12	3.66452e-19	protein_coding	ART4
ENSG00000111341	0.616601	2.21718e-53	-0.416644	2.73e-22	6.31911e-21	1.25877e-51	protein_coding	MGP
ENSG00000111344	0.217393	9.93701e-07	-0.233811	1.34513e-07	6.06971e-07	3.89023e-06	protein_coding	RASAL1
ENSG00000111348	0.713695	1.45849e-78	-0.410558	1.24532e-21	2.70251e-20	5.25804e-76	protein_coding	ARHGDIB
ENSG00000111361	-0.1301	0.00366738	0.211209	2.02997e-06	7.58865e-06	0.00783546	protein_coding	EIF2B1
ENSG00000111371	-0.283895	1.14712e-10	0.308652	1.97676e-12	1.61735e-11	7.04363e-10	protein_coding	SLC38A1
ENSG00000111424	0.573321	9.05098e-45	-0.341054	5.29032e-15	5.66994e-14	2.96635e-43	protein_coding	VDR
ENSG00000111432	0.453088	1.5731e-26	-0.28895	5.16644e-11	3.56814e-10	2.25384e-25	protein_coding	FZD10
ENSG00000111445	-0.200973	6.3242e-06	0.25882	4.75469e-09	2.61599e-08	2.22123e-05	protein_coding	RFC5
ENSG00000111452	0.292428	2.95681e-11	-0.242937	4.14305e-08	2.01059e-07	1.91721e-10	protein_coding	ADGRD1
ENSG00000111490	-0.328199	6.03966e-14	0.312474	1.01942e-12	8.617e-12	4.79597e-13	protein_coding	TBC1D30
ENSG00000111530	-0.122117	0.00641538	0.242512	4.38097e-08	2.1207e-07	0.0130185	protein_coding	CAND1
ENSG00000111581	-0.246536	2.5695e-08	0.263621	2.39978e-09	1.37108e-08	1.24112e-07	protein_coding	NUP107
ENSG00000111602	-0.235618	1.06941e-07	0.211169	2.03923e-06	7.62227e-06	4.77664e-07	protein_coding	TIMELESS
ENSG00000111639	-0.133858	0.0027887	0.192276	1.58856e-05	5.1048e-05	0.00612373	protein_coding	MRPL51
ENSG00000111640	-0.212624	1.72709e-06	0.289991	4.37485e-11	3.05026e-10	6.54547e-06	protein_coding	GAPDH
ENSG00000111642	-0.169664	0.000144417	0.252093	1.21109e-08	6.32544e-08	0.000406315	protein_coding	CHD4
ENSG00000111665	-0.1532	0.000610243	0.124603	0.00540772	0.0105781	0.00153137	protein_coding	CDCA3
ENSG00000111666	0.274644	4.73895e-10	-0.172851	0.000107535	0.000299308	2.74615e-09	protein_coding	CHPT1
ENSG00000111669	-0.107276	0.0167368	0.236737	9.26901e-08	4.29511e-07	0.0308577	protein_coding	TPI1
ENSG00000111679	0.487385	5.15185e-31	-0.31601	5.47825e-13	4.76185e-12	8.96708e-30	protein_coding	PTPN6
ENSG00000111716	-0.199394	7.49735e-06	0.227437	2.97657e-07	1.27711e-06	2.60394e-05	protein_coding	LDHB
ENSG00000111725	-0.11414	0.0108807	0.272892	6.16343e-10	3.77752e-09	0.0209583	protein_coding	PRKAB1
ENSG00000111729	0.511809	1.56426e-34	-0.297396	1.31477e-11	9.86968e-11	3.15267e-33	protein_coding	CLEC4A
ENSG00000111775	-0.11052	0.0136928	0.313149	9.06034e-13	7.69916e-12	0.025774	protein_coding	COX6A1
ENSG00000111785	-0.149836	0.000805523	0.270359	8.9814e-10	5.39988e-09	0.00197542	protein_coding	RIC8B
ENSG00000111786	-0.138797	0.00192541	0.376282	3.65936e-18	5.43896e-17	0.00437733	protein_coding	SRSF9
ENSG00000111790	0.368689	1.89693e-17	-0.149836	0.000805487	0.00188273	1.8458e-16	protein_coding	FGFR1OP2
ENSG00000111796	0.475821	1.91033e-29	-0.210786	2.12984e-06	7.94345e-06	3.08141e-28	protein_coding	KLRB1
ENSG00000111799	0.633763	3.52142e-57	-0.444007	2.00275e-25	6.68534e-24	2.59748e-55	protein_coding	COL12A1
ENSG00000111801	0.579352	6.81171e-46	-0.574386	5.7528e-45	1.10611e-41	2.3641e-44	protein_coding	BTN3A3
ENSG00000111817	0.514833	5.47999e-35	-0.438407	9.25842e-25	2.86197e-23	1.1265e-33	protein_coding	DSE
ENSG00000111846	-0.138235	0.00200955	0.283272	1.26414e-10	8.40651e-10	0.00455354	protein_coding	GCNT2
ENSG00000111850	-0.160161	0.000337421	0.30761	2.36386e-12	1.91829e-11	0.000890191	protein_coding	SMIM8
ENSG00000111859	0.735284	1.17377e-85	-0.46622	3.46048e-28	1.63613e-26	1.09202e-82	protein_coding	NEDD9
ENSG00000111863	0.48961	2.52958e-31	-0.279821	2.15654e-10	1.39267e-09	4.50621e-30	protein_coding	ADTRP
ENSG00000111877	0.238434	7.45184e-08	-0.13748	0.00212781	0.00454983	3.39524e-07	protein_coding	MCM9
ENSG00000111880	-0.140251	0.00172248	0.197873	8.82245e-06	2.96456e-05	0.00395937	protein_coding	RNGTT
ENSG00000111885	0.541512	3.26779e-39	-0.469953	1.13442e-28	5.73994e-27	8.18821e-38	protein_coding	MAN1A1
ENSG00000111886	0.302574	5.55557e-12	-0.382593	9.01564e-19	1.42243e-17	3.83343e-11	protein_coding	GABRR2
ENSG00000111907	0.304517	4.00275e-12	-0.371886	9.53699e-18	1.36572e-16	2.79795e-11	protein_coding	TPD52L1
ENSG00000111913	0.441858	3.61611e-25	-0.358991	1.45751e-16	1.84207e-15	4.91712e-24	protein_coding	RIPOR2
ENSG00000111961	0.697418	1.23415e-73	-0.551369	7.1713e-41	3.56599e-38	3.17805e-71	protein_coding	SASH1
ENSG00000111962	0.600266	5.62926e-50	-0.45026	3.50214e-26	1.28505e-24	2.48247e-48	protein_coding	UST
ENSG00000112029	-0.267993	1.27229e-09	0.260652	3.66861e-09	2.04813e-08	7.07289e-09	protein_coding	FBXO5
ENSG00000112033	0.484437	1.3111e-30	-0.363267	5.98173e-17	7.89923e-16	2.24411e-29	protein_coding	PPARD
ENSG00000112039	-0.152498	0.000646939	0.340417	5.98449e-15	6.35723e-14	0.00161726	protein_coding	FANCE
ENSG00000112062	0.15611	0.000477775	-0.16207	0.000285606	0.00073343	0.00122615	protein_coding	MAPK14
ENSG00000112081	-0.142818	0.00141158	0.255288	7.79353e-09	4.16864e-08	0.00330316	protein_coding	SRSF3
ENSG00000112096	0.350104	8.89079e-16	-0.282679	1.3865e-10	9.18211e-10	7.85588e-15	protein_coding	SOD2
ENSG00000112110	-0.101787	0.0232456	0.142333	0.00146602	0.00324069	0.0412798	protein_coding	MRPL18
ENSG00000112118	-0.241917	4.73663e-08	0.19799	8.71319e-06	2.92989e-05	2.21912e-07	protein_coding	MCM3
ENSG00000112130	-0.108636	0.0153949	0.223571	4.7661e-07	1.97414e-06	0.0286418	protein_coding	RNF8
ENSG00000112146	0.179648	5.63232e-05	-0.120157	0.00732498	0.0138859	0.000170542	protein_coding	FBXO9
ENSG00000112149	0.518814	1.35505e-35	-0.367413	2.49019e-17	3.4151e-16	2.86255e-34	protein_coding	CD83
ENSG00000112167	-0.162698	0.000270243	0.122863	0.0060963	0.0117868	0.000726925	protein_coding	SAYSD1
ENSG00000112183	0.209017	2.60164e-06	-0.29529	1.85732e-11	1.3665e-10	9.62219e-06	protein_coding	RBM24
ENSG00000112195	0.391835	1.09626e-19	-0.307741	2.31141e-12	1.87731e-11	1.18996e-18	protein_coding	TREML2
ENSG00000112208	0.195515	1.1326e-05	-0.197924	8.77483e-06	2.94959e-05	3.84342e-05	protein_coding	BAG2
ENSG00000112210	0.20216	5.5592e-06	-0.0982405	0.0285308	0.0470177	1.9651e-05	protein_coding	RAB23
ENSG00000112214	0.431415	6.02081e-24	-0.373891	6.17247e-18	8.9728e-17	7.72791e-23	protein_coding	FHL5
ENSG00000112290	-0.29536	1.83613e-11	0.385174	5.03925e-19	8.13757e-18	1.2143e-10	protein_coding	WASF1
ENSG00000112297	0.575479	3.6091e-45	-0.425351	2.94841e-23	7.57888e-22	1.20475e-43	protein_coding	CRYBG1
ENSG00000112299	0.338293	9.01198e-15	-0.299345	9.52493e-12	7.2655e-11	7.5425e-14	protein_coding	VNN1
ENSG00000112303	0.535971	2.6472e-38	-0.453657	1.33764e-26	5.17143e-25	6.33066e-37	protein_coding	VNN2
ENSG00000112304	0.140906	0.00163769	-0.236575	9.46328e-08	4.3809e-07	0.00377982	protein_coding	ACOT13
ENSG00000112312	-0.235748	1.05182e-07	0.264554	2.09799e-09	1.20678e-08	4.70318e-07	protein_coding	GMNN
ENSG00000112335	0.385419	4.76775e-19	-0.148959	0.000865142	0.00200866	5.01483e-18	protein_coding	SNX3
ENSG00000112343	0.655055	3.06302e-62	-0.608826	9.79459e-52	7.06215e-48	3.15502e-60	protein_coding	TRIM38
ENSG00000112378	0.167913	0.000169461	-0.223089	5.05083e-07	2.08548e-06	0.000472077	protein_coding	PERP
ENSG00000112406	0.357976	1.79692e-16	-0.19015	1.97743e-05	6.24999e-05	1.65522e-15	protein_coding	HECA
ENSG00000112414	0.485982	8.04433e-31	-0.298942	1.01842e-11	7.74788e-11	1.38843e-29	protein_coding	ADGRG6
ENSG00000112419	0.464052	6.57398e-28	-0.355391	3.05289e-16	3.7277e-15	9.90079e-27	protein_coding	PHACTR2
ENSG00000112474	0.116362	0.00942013	-0.143035	0.00138785	0.00308373	0.0184181	protein_coding	HSD17B8
ENSG00000112486	0.416677	2.70778e-22	-0.362967	6.37055e-17	8.38581e-16	3.25939e-21	protein_coding	CCR6
ENSG00000112493	0.18452	3.49076e-05	-0.168006	0.000168023	0.000448989	0.000109325	protein_coding	TAPBP
ENSG00000112514	-0.199906	7.09594e-06	0.294969	1.95737e-11	1.43426e-10	2.47555e-05	protein_coding	CUTA
ENSG00000112531	0.456061	6.72597e-27	-0.381332	1.19587e-18	1.86433e-17	9.73813e-26	protein_coding	QKI
ENSG00000112559	0.563633	5.16723e-43	-0.343095	3.55636e-15	3.88078e-14	1.55887e-41	protein_coding	MDFI
ENSG00000112561	0.361573	8.52565e-17	-0.108916	0.0151306	0.0266427	7.98079e-16	protein_coding	TFEB
ENSG00000112562	0.546174	5.45279e-40	-0.336861	1.18539e-14	1.23067e-13	1.41425e-38	protein_coding	SMOC2
ENSG00000112576	0.507424	7.02921e-34	-0.331657	3.17216e-14	3.15151e-13	1.38099e-32	protein_coding	CCND3
ENSG00000112578	-0.291976	3.18046e-11	0.21264	1.72385e-06	6.52805e-06	2.05622e-10	protein_coding	BYSL
ENSG00000112655	0.106235	0.0178314	-0.148705	0.000883183	0.00204659	0.0326366	protein_coding	PTK7
ENSG00000112658	0.27752	3.06613e-10	-0.15839	0.000393238	0.000980578	1.81507e-09	protein_coding	SRF
ENSG00000112679	0.410178	1.36767e-21	-0.219848	7.43963e-07	2.98797e-06	1.59826e-20	protein_coding	DUSP22
ENSG00000112695	-0.146486	0.0010561	0.245197	3.07178e-08	1.51597e-07	0.00253761	protein_coding	COX7A2
ENSG00000112706	0.213274	1.60292e-06	-0.131242	0.003377	0.00689627	6.1078e-06	protein_coding	IMPG1
ENSG00000112715	0.17987	5.51224e-05	-0.105152	0.0190368	0.0327375	0.000167152	protein_coding	VEGFA
ENSG00000112742	-0.244687	3.28707e-08	0.298181	1.15513e-11	8.71663e-11	1.57048e-07	protein_coding	TTK
ENSG00000112763	0.271837	7.21292e-10	-0.203175	4.97657e-06	1.74567e-05	4.10878e-09	protein_coding	BTN2A1
ENSG00000112769	0.53617	2.45755e-38	-0.22395	4.55278e-07	1.89367e-06	5.882e-37	protein_coding	LAMA4
ENSG00000112773	0.476088	1.75979e-29	-0.540856	4.195e-39	1.47546e-36	2.84816e-28	protein_coding	FAM46A
ENSG00000112782	0.493768	6.6048e-32	-0.356362	2.50299e-16	3.0916e-15	1.20334e-30	protein_coding	CLIC5
ENSG00000112799	0.662417	4.36038e-64	-0.379799	1.68295e-18	2.58043e-17	5.23991e-62	protein_coding	LY86
ENSG00000112837	0.571123	2.29233e-44	-0.377512	2.79193e-18	4.19605e-17	7.28922e-43	protein_coding	TBX18
ENSG00000112851	0.443401	2.36664e-25	-0.32316	1.52115e-13	1.40975e-12	3.23643e-24	protein_coding	ERBIN
ENSG00000112877	-0.326087	8.91434e-14	0.224514	4.25245e-07	1.78082e-06	7.01114e-13	protein_coding	CEP72
ENSG00000112893	0.513997	7.33086e-35	-0.486545	6.72882e-31	4.62061e-29	1.4995e-33	protein_coding	MAN2A1
ENSG00000112902	0.246323	2.64388e-08	-0.231487	1.80173e-07	7.9797e-07	1.27533e-07	protein_coding	SEMA5A
ENSG00000112936	0.510393	2.54791e-34	-0.35028	8.58151e-16	1.00389e-14	5.08541e-33	protein_coding	C7
ENSG00000112964	0.550237	1.1191e-40	-0.513835	7.75585e-35	1.03559e-32	2.99129e-39	protein_coding	GHR
ENSG00000112977	0.325896	9.23124e-14	-0.242962	4.12901e-08	2.0048e-07	7.25642e-13	protein_coding	DAP
ENSG00000112984	-0.277369	3.13772e-10	0.261318	3.33707e-09	1.87246e-08	1.8544e-09	protein_coding	KIF20A
ENSG00000112992	-0.192248	1.59302e-05	0.102926	0.0217386	0.0368542	5.29006e-05	protein_coding	NNT
ENSG00000112996	-0.282863	1.3472e-10	0.147768	0.000952706	0.00219056	8.21971e-10	protein_coding	MRPS30
ENSG00000113070	0.598345	1.37396e-49	-0.305342	3.48038e-12	2.779e-11	5.85322e-48	protein_coding	HBEGF
ENSG00000113083	0.518213	1.67517e-35	-0.40145	1.13936e-20	2.23387e-19	3.51626e-34	protein_coding	LOX
ENSG00000113088	0.450481	3.29109e-26	-0.315668	5.81914e-13	5.03842e-12	4.64376e-25	protein_coding	GZMK
ENSG00000113140	0.664256	1.4791e-64	-0.439171	7.52673e-25	2.35699e-23	1.83873e-62	protein_coding	SPARC
ENSG00000113161	-0.16988	0.000141587	0.132834	0.00300681	0.006212	0.000398859	protein_coding	HMGCR
ENSG00000113194	-0.207794	2.98471e-06	0.142606	0.00143517	0.00317933	1.09591e-05	protein_coding	FAF2
ENSG00000113240	0.232113	1.66579e-07	-0.18042	5.22525e-05	0.000153589	7.24957e-07	protein_coding	CLK4
ENSG00000113263	0.4336	3.36954e-24	-0.314443	7.22145e-13	6.19678e-12	4.3795e-23	protein_coding	ITK
ENSG00000113272	-0.2383	7.58111e-08	0.168502	0.000160618	0.000431362	3.44978e-07	protein_coding	THG1L
ENSG00000113296	0.337357	1.07827e-14	-0.246915	2.44232e-08	1.22396e-07	8.96982e-14	protein_coding	THBS4
ENSG00000113300	-0.218812	8.40958e-07	0.170584	0.000132707	0.00036258	3.32977e-06	protein_coding	CNOT6
ENSG00000113302	0.193604	1.38374e-05	-0.245811	2.83065e-08	1.40442e-07	4.64322e-05	protein_coding	IL12B
ENSG00000113319	0.489217	2.86904e-31	-0.460846	1.68332e-27	7.24606e-26	5.09206e-30	protein_coding	RASGRF2
ENSG00000113328	-0.139839	0.00177794	0.146389	0.00106427	0.00242223	0.00407579	protein_coding	CCNG1
ENSG00000113360	-0.163575	0.000250092	0.167106	0.000182307	0.000483753	0.000675935	protein_coding	DROSHA
ENSG00000113368	-0.243757	3.71785e-08	0.360756	1.01083e-16	1.29802e-15	1.76504e-07	protein_coding	LMNB1
ENSG00000113389	0.30028	8.1539e-12	-0.244027	3.58774e-08	1.75737e-07	5.54377e-11	protein_coding	NPR3
ENSG00000113391	-0.150883	0.000739291	0.132675	0.0030421	0.00627906	0.00182613	protein_coding	FAM172A
ENSG00000113441	0.259448	4.35126e-09	-0.212052	1.84374e-06	6.95194e-06	2.28754e-08	protein_coding	LNPEP
ENSG00000113448	0.164208	0.000236427	-0.20688	3.30545e-06	1.19659e-05	0.000641226	protein_coding	PDE4D
ENSG00000113456	-0.274466	4.86783e-10	0.215634	1.22014e-06	4.73303e-06	2.8197e-09	protein_coding	RAD1
ENSG00000113460	-0.221436	6.158e-07	0.145926	0.0011044	0.00250429	2.48709e-06	protein_coding	BRIX1
ENSG00000113494	0.148791	0.000877084	-0.161253	0.000306804	0.000783492	0.00213468	protein_coding	PRLR
ENSG00000113504	0.429557	9.82983e-24	-0.397607	2.84123e-20	5.29353e-19	1.25001e-22	protein_coding	SLC12A7
ENSG00000113555	0.496868	2.39755e-32	-0.349923	9.2185e-16	1.07336e-14	4.45253e-31	protein_coding	PCDH12
ENSG00000113569	-0.359499	1.31214e-16	0.16688	0.000186075	0.000492528	1.21722e-15	protein_coding	NUP155
ENSG00000113578	0.255646	7.41523e-09	-0.425223	3.04789e-23	7.79985e-22	3.80133e-08	protein_coding	FGF1
ENSG00000113580	0.561781	1.10282e-42	-0.401214	1.20549e-20	2.35712e-19	3.2824e-41	protein_coding	NR3C1
ENSG00000113583	0.212795	1.69355e-06	-0.191756	1.67634e-05	5.36179e-05	6.42935e-06	protein_coding	C5orf15
ENSG00000113593	0.133301	0.00290545	-0.195167	1.17482e-05	3.86307e-05	0.00635444	protein_coding	PPWD1
ENSG00000113648	-0.153923	0.000574501	0.233347	1.42626e-07	6.41328e-07	0.00144899	protein_coding	H2AFY
ENSG00000113649	-0.141275	0.0015917	0.10098	0.0243677	0.0408716	0.00368311	protein_coding	TCERG1
ENSG00000113721	0.598202	1.46786e-49	-0.503169	2.95998e-33	2.97452e-31	6.24402e-48	protein_coding	PDGFRB
ENSG00000113722	0.430638	7.39255e-24	-0.230902	1.93831e-07	8.54262e-07	9.45492e-23	protein_coding	CDX1
ENSG00000113732	0.486078	7.80318e-31	-0.253807	9.56807e-09	5.05778e-08	1.34842e-29	protein_coding	ATP6V0E1
ENSG00000113739	0.33905	7.79047e-15	-0.280456	1.95557e-10	1.26914e-09	6.54105e-14	protein_coding	STC2
ENSG00000113749	0.495707	3.50862e-32	-0.389651	1.81443e-19	3.07462e-18	6.44535e-31	protein_coding	HRH2
ENSG00000113758	-0.12298	0.00604777	0.327389	7.01444e-14	6.71212e-13	0.0123372	protein_coding	DBN1
ENSG00000113761	-0.165759	0.000205833	0.168365	0.000162633	0.000435959	0.00056473	protein_coding	ZNF346
ENSG00000113810	-0.153336	0.000603349	0.149478	0.000829418	0.00193381	0.00151539	protein_coding	SMC4
ENSG00000113916	0.450905	2.91958e-26	-0.255881	7.17695e-09	3.85529e-08	4.13168e-25	protein_coding	BCL6
ENSG00000113971	0.265358	1.86776e-09	-0.280277	2.01044e-10	1.30211e-09	1.02178e-08	protein_coding	NPHP3
ENSG00000114013	0.638739	2.5098e-58	-0.375164	4.67587e-18	6.87695e-17	1.99408e-56	protein_coding	CD86
ENSG00000114026	-0.123841	0.0057002	0.105824	0.0182807	0.0315652	0.0116811	protein_coding	OGG1
ENSG00000114062	-0.206284	3.53193e-06	0.218711	8.51067e-07	3.38981e-06	1.28244e-05	protein_coding	UBE3A
ENSG00000114107	-0.224994	4.01179e-07	0.291755	3.29591e-11	2.34189e-10	1.66098e-06	protein_coding	CEP70
ENSG00000114166	0.383859	6.78181e-19	-0.149473	0.000829753	0.00193444	7.10476e-18	protein_coding	KAT2B
ENSG00000114200	0.37567	4.18572e-18	-0.291718	3.31558e-11	2.35481e-10	4.22394e-17	protein_coding	BCHE
ENSG00000114251	0.319449	2.97059e-13	-0.317648	4.09697e-13	3.61458e-12	2.26533e-12	protein_coding	WNT5A
ENSG00000114270	0.217629	9.66582e-07	-0.140671	0.00166767	0.00363781	3.7923e-06	protein_coding	COL7A1
ENSG00000114315	0.665409	7.47939e-65	-0.368903	1.81187e-17	2.52444e-16	9.54483e-63	protein_coding	HES1
ENSG00000114331	0.240279	5.8667e-08	-0.259442	4.35501e-09	2.40988e-08	2.70896e-07	protein_coding	ACAP2
ENSG00000114346	-0.230851	1.95064e-07	0.213398	1.58026e-06	6.0243e-06	8.41059e-07	protein_coding	ECT2
ENSG00000114353	0.64701	2.79062e-60	-0.341992	4.40961e-15	4.76321e-14	2.52302e-58	protein_coding	GNAI2
ENSG00000114378	0.127652	0.00436778	-0.236201	9.92621e-08	4.57392e-07	0.00917822	protein_coding	HYAL1
ENSG00000114391	-0.164598	0.000228346	0.21936	7.88212e-07	3.15558e-06	0.000621647	protein_coding	RPL24
ENSG00000114405	-0.163657	0.00024827	0.308887	1.89834e-12	1.55717e-11	0.000671388	protein_coding	C3orf14
ENSG00000114416	-0.181954	4.49782e-05	0.15087	0.000740089	0.00174372	0.000138478	protein_coding	FXR1
ENSG00000114423	0.224761	4.12683e-07	-0.117703	0.00862555	0.0160891	1.70445e-06	protein_coding	CBLB
ENSG00000114450	0.518926	1.30236e-35	-0.444795	1.61099e-25	5.4342e-24	2.75376e-34	protein_coding	GNB4
ENSG00000114480	0.374623	5.26263e-18	-0.23148	1.80335e-07	7.98563e-07	5.28296e-17	protein_coding	GBE1
ENSG00000114491	-0.268447	1.19033e-09	0.142202	0.00148111	0.0032708	6.63646e-09	protein_coding	UMPS
ENSG00000114503	-0.232966	1.49642e-07	0.139178	0.00187027	0.00403535	6.55501e-07	protein_coding	NCBP2
ENSG00000114529	0.579727	5.78805e-46	-0.441433	4.06248e-25	1.31352e-23	2.01367e-44	protein_coding	C3orf52
ENSG00000114541	0.187098	2.69643e-05	-0.36258	6.90895e-17	9.04499e-16	8.60515e-05	protein_coding	FRMD4B
ENSG00000114626	0.301724	6.4066e-12	-0.265317	1.87882e-09	1.08678e-08	4.38682e-11	protein_coding	ABTB1
ENSG00000114631	-0.137995	0.00204638	0.35296	5.00349e-16	5.976e-15	0.00462971	protein_coding	PODXL2
ENSG00000114654	0.622201	1.35526e-54	-0.435679	1.93226e-24	5.72161e-23	8.28113e-53	protein_coding	EFCC1
ENSG00000114670	0.227855	2.8277e-07	-0.142838	0.00140934	0.00312708	1.19388e-06	protein_coding	NEK11
ENSG00000114686	-0.235688	1.05988e-07	0.175015	8.7746e-05	0.000248179	4.737e-07	protein_coding	MRPL3
ENSG00000114698	0.691087	8.30853e-72	-0.53648	2.18781e-38	6.64195e-36	1.85757e-69	protein_coding	PLSCR4
ENSG00000114737	0.378207	2.39505e-18	-0.220712	6.71378e-07	2.71574e-06	2.45036e-17	protein_coding	CISH
ENSG00000114738	0.329359	4.8707e-14	-0.297772	1.23581e-11	9.2987e-11	3.90211e-13	protein_coding	MAPKAPK3
ENSG00000114739	-0.203694	4.70141e-06	0.365101	4.06625e-17	5.46226e-16	1.67751e-05	protein_coding	ACVR2B
ENSG00000114744	-0.106617	0.0174227	0.24363	3.78088e-08	1.84727e-07	0.031973	protein_coding	COMMD2
ENSG00000114745	0.376279	3.66201e-18	-0.426263	2.32672e-23	6.05093e-22	3.70453e-17	protein_coding	GORASP1
ENSG00000114779	0.411466	9.95009e-22	-0.413202	6.46494e-22	1.43981e-20	1.17083e-20	protein_coding	ABHD14B
ENSG00000114790	0.48874	3.34335e-31	-0.318594	3.46141e-13	3.07739e-12	5.91568e-30	protein_coding	ARHGEF26
ENSG00000114812	0.23912	6.81937e-08	-0.309531	1.69886e-12	1.4027e-11	3.12484e-07	protein_coding	VIPR1
ENSG00000114841	0.225814	3.63078e-07	-0.359567	1.29368e-16	1.64439e-15	1.51279e-06	protein_coding	DNAH1
ENSG00000114853	0.343854	3.06562e-15	-0.420613	9.97953e-23	2.40451e-21	2.62517e-14	protein_coding	ZBTB47
ENSG00000114942	-0.173108	0.000104975	0.143624	0.00132516	0.00295491	0.000302364	protein_coding	EEF1B2
ENSG00000114956	-0.2271	3.10233e-07	0.355422	3.03375e-16	3.70748e-15	1.3041e-06	protein_coding	DGUOK
ENSG00000114978	0.401968	1.00634e-20	-0.366238	3.19645e-17	4.33219e-16	1.13418e-19	protein_coding	MOB1A
ENSG00000114993	0.141562	0.00155664	-0.220447	6.92903e-07	2.79575e-06	0.0036069	protein_coding	RTKN
ENSG00000115053	-0.232224	1.64287e-07	0.237187	8.74875e-08	4.07564e-07	7.15309e-07	protein_coding	NCL
ENSG00000115085	0.463922	6.83042e-28	-0.294734	2.03372e-11	1.48643e-10	1.02763e-26	protein_coding	ZAP70
ENSG00000115109	-0.10201	0.0229431	0.116833	0.00913416	0.0169534	0.0408182	protein_coding	EPB41L5
ENSG00000115112	0.303855	4.47712e-12	-0.219382	7.86152e-07	3.14777e-06	3.11669e-11	protein_coding	TFCP2L1
ENSG00000115128	-0.19888	7.92286e-06	0.299508	9.27039e-12	7.08445e-11	2.74215e-05	protein_coding	SF3B6
ENSG00000115155	0.13745	0.00213264	-0.123909	0.00567334	0.0110475	0.00480452	protein_coding	OTOF
ENSG00000115163	-0.299015	1.00613e-11	0.237405	8.50791e-08	3.96985e-07	6.79253e-11	protein_coding	CENPA
ENSG00000115165	0.576533	2.29714e-45	-0.311914	1.12404e-12	9.45696e-12	7.75783e-44	protein_coding	CYTIP
ENSG00000115170	0.419438	1.34599e-22	-0.360542	1.05678e-16	1.354e-15	1.64282e-21	protein_coding	ACVR1
ENSG00000115183	0.4208	9.51272e-23	-0.524274	1.93397e-36	3.57549e-34	1.165e-21	protein_coding	TANC1
ENSG00000115207	-0.218618	8.60427e-07	0.127182	0.00451511	0.00897513	3.39893e-06	protein_coding	GTF3C2
ENSG00000115232	0.646007	4.85336e-60	-0.514505	6.14172e-35	8.42159e-33	4.26755e-58	protein_coding	ITGA4
ENSG00000115233	-0.10756	0.0164484	0.248142	2.07128e-08	1.04932e-07	0.0303726	protein_coding	PSMD14
ENSG00000115241	-0.238589	7.30384e-08	0.394996	5.25022e-20	9.47645e-19	3.3336e-07	protein_coding	PPM1G
ENSG00000115252	0.609577	6.82351e-52	-0.435664	1.94011e-24	5.73894e-23	3.39891e-50	protein_coding	PDE1A
ENSG00000115267	0.62025	3.61109e-54	-0.477949	9.92711e-30	5.76072e-28	2.13819e-52	protein_coding	IFIH1
ENSG00000115268	-0.125819	0.00496882	0.151353	0.000711222	0.00168162	0.0103144	protein_coding	RPS15
ENSG00000115271	0.288155	5.86274e-11	-0.290027	4.35008e-11	3.03476e-10	3.69509e-10	protein_coding	GCA
ENSG00000115275	0.134961	0.00256991	-0.133472	0.00286919	0.00595545	0.00568875	protein_coding	MOGS
ENSG00000115289	-0.146064	0.00109228	0.282799	1.36071e-10	9.0258e-10	0.00261714	protein_coding	PCGF1
ENSG00000115297	-0.243157	4.02458e-08	0.298614	1.07518e-11	8.15177e-11	1.90128e-07	protein_coding	TLX2
ENSG00000115306	0.264774	2.03238e-09	-0.164896	0.000222365	0.00058075	1.10826e-08	protein_coding	SPTBN1
ENSG00000115325	0.185338	3.21753e-05	-0.167963	0.000168689	0.000450437	0.000101273	protein_coding	DOK1
ENSG00000115339	0.227169	3.0764e-07	-0.176261	7.79721e-05	0.000222551	1.29377e-06	protein_coding	GALNT3
ENSG00000115353	0.368603	1.93221e-17	-0.327454	6.93102e-14	6.63891e-13	1.87886e-16	protein_coding	TACR1
ENSG00000115363	0.607077	2.26382e-51	-0.381485	1.1557e-18	1.80561e-17	1.10851e-49	protein_coding	EVA1A
ENSG00000115365	-0.133505	0.0028622	0.178616	6.22322e-05	0.000180331	0.00626794	protein_coding	LANCL1
ENSG00000115380	0.535736	2.89118e-38	-0.404776	5.1168e-21	1.03779e-19	6.89699e-37	protein_coding	EFEMP1
ENSG00000115392	-0.191994	1.6356e-05	0.315059	6.47954e-13	5.59176e-12	5.41649e-05	protein_coding	FANCL
ENSG00000115414	0.377517	2.78888e-18	-0.354993	3.31117e-16	4.02603e-15	2.84019e-17	protein_coding	FN1
ENSG00000115415	0.360218	1.13039e-16	-0.243445	3.87445e-08	1.88979e-07	1.05166e-15	protein_coding	STAT1
ENSG00000115419	0.248595	1.94856e-08	-0.118728	0.00805931	0.0151288	9.54621e-08	protein_coding	GLS
ENSG00000115425	-0.121288	0.00678682	0.181344	4.77517e-05	0.000141339	0.0137139	protein_coding	PECR
ENSG00000115461	0.480098	5.1009e-30	-0.272688	6.35368e-10	3.88646e-09	8.54327e-29	protein_coding	IGFBP5
ENSG00000115464	-0.145014	0.00118744	0.201841	5.75538e-06	1.99652e-05	0.00282566	protein_coding	USP34
ENSG00000115468	0.574084	6.54315e-45	-0.50568	1.27038e-33	1.357e-31	2.15424e-43	protein_coding	EFHD1
ENSG00000115484	-0.250503	1.50457e-08	0.271219	7.90732e-10	4.79007e-09	7.45591e-08	protein_coding	CCT4
ENSG00000115486	0.167384	0.00017778	-0.210139	2.29199e-06	8.5042e-06	0.000493536	protein_coding	GGCX
ENSG00000115520	0.413729	5.67027e-22	-0.280393	1.97487e-10	1.28022e-09	6.73543e-21	protein_coding	COQ10B
ENSG00000115523	0.457894	3.96622e-27	-0.325204	1.04792e-13	9.8511e-13	5.80364e-26	protein_coding	GNLY
ENSG00000115526	-0.146128	0.00108672	0.387464	2.9943e-19	4.9376e-18	0.00260424	protein_coding	CHST10
ENSG00000115539	-0.141047	0.00161993	0.320607	2.41306e-13	2.17961e-12	0.00374272	protein_coding	PDCL3
ENSG00000115541	-0.103534	0.0209692	0.125302	0.0051511	0.0101173	0.0376759	protein_coding	HSPE1
ENSG00000115548	-0.112501	0.0120832	0.206726	3.36245e-06	1.21448e-05	0.0230407	protein_coding	KDM3A
ENSG00000115590	0.393944	6.71345e-20	-0.280882	1.83133e-10	1.19227e-09	7.36208e-19	protein_coding	IL1R2
ENSG00000115594	0.700185	1.89314e-74	-0.543301	1.64953e-39	6.02204e-37	5.15094e-72	protein_coding	IL1R1
ENSG00000115596	0.152577	0.00064272	-0.264038	2.25997e-09	1.29531e-08	0.00160811	protein_coding	WNT6
ENSG00000115602	0.192266	1.59017e-05	-0.152152	0.000665799	0.00158448	5.28181e-05	protein_coding	IL1RL1
ENSG00000115604	0.535769	2.85573e-38	-0.375998	3.89498e-18	5.77261e-17	6.81805e-37	protein_coding	IL18R1
ENSG00000115607	0.503329	2.80536e-33	-0.32454	1.18323e-13	1.10761e-12	5.40839e-32	protein_coding	IL18RAP
ENSG00000115641	0.554331	2.21988e-41	-0.308895	1.89576e-12	1.55594e-11	6.16203e-40	protein_coding	FHL2
ENSG00000115648	0.171328	0.000123894	-0.388962	2.12557e-19	3.55178e-18	0.000352599	protein_coding	MLPH
ENSG00000115718	0.142705	0.0014241	-0.289091	5.0515e-11	3.49377e-10	0.00332841	protein_coding	PROC
ENSG00000115738	0.417216	2.36384e-22	-0.349059	1.09557e-15	1.26238e-14	2.85014e-21	protein_coding	ID2
ENSG00000115750	-0.216922	1.05006e-06	0.136273	0.00233016	0.00493351	4.10029e-06	protein_coding	TAF1B
ENSG00000115756	0.222074	5.70606e-07	-0.296743	1.46388e-11	1.09208e-10	2.31413e-06	protein_coding	HPCAL1
ENSG00000115758	-0.280206	2.0324e-10	0.155443	0.000505541	0.00123416	1.22414e-09	protein_coding	ODC1
ENSG00000115760	-0.171344	0.000123703	0.132998	0.00297089	0.00614615	0.000352124	protein_coding	BIRC6
ENSG00000115761	-0.240418	5.7616e-08	0.110436	0.0137648	0.0244723	2.66349e-07	protein_coding	NOL10
ENSG00000115762	0.183992	3.67889e-05	-0.144232	0.00126316	0.00283157	0.000114805	protein_coding	PLEKHB2
ENSG00000115816	-0.229393	2.33838e-07	0.175122	8.68685e-05	0.000245962	9.97743e-07	protein_coding	CEBPZ
ENSG00000115825	0.274139	5.11268e-10	-0.272139	6.89628e-10	4.20143e-09	2.95619e-09	protein_coding	PRKD3
ENSG00000115841	0.174738	9.00749e-05	-0.176466	7.64653e-05	0.000218545	0.00026233	protein_coding	RMDN2
ENSG00000115866	-0.146957	0.00101695	0.203171	4.97862e-06	1.74618e-05	0.00245069	protein_coding	DARS
ENSG00000115884	-0.11797	0.00847506	0.105487	0.0186566	0.032143	0.0167472	protein_coding	SDC1
ENSG00000115904	-0.148986	0.000863252	0.131568	0.00329786	0.00675088	0.00210315	protein_coding	SOS1
ENSG00000115935	0.626006	1.96461e-55	-0.520631	7.11598e-36	1.20725e-33	1.27329e-53	protein_coding	WIPF1
ENSG00000115944	-0.177747	6.76545e-05	0.344395	2.7569e-15	3.04759e-14	0.000201739	protein_coding	COX7A2L
ENSG00000115947	-0.252543	1.13858e-08	0.328147	6.0979e-14	5.88193e-13	5.70792e-08	protein_coding	ORC4
ENSG00000115956	0.599906	6.657e-50	-0.329639	4.62398e-14	4.52528e-13	2.91785e-48	protein_coding	PLEK
ENSG00000115970	-0.200107	6.94412e-06	0.223399	4.86577e-07	2.0134e-06	2.42552e-05	protein_coding	THADA
ENSG00000115993	0.221207	6.32923e-07	-0.116527	0.00931924	0.0172713	2.55303e-06	protein_coding	TRAK2
ENSG00000116016	0.319424	2.98408e-13	-0.169923	0.000141034	0.000383335	2.27501e-12	protein_coding	EPAS1
ENSG00000116030	-0.107674	0.0163342	0.325549	9.83707e-14	9.26857e-13	0.0301888	protein_coding	SUMO1
ENSG00000116031	0.13975	0.00179016	-0.179864	5.51568e-05	0.000161206	0.00410056	protein_coding	CD207
ENSG00000116044	0.496271	2.9166e-32	-0.364962	4.18701e-17	5.61141e-16	5.40254e-31	protein_coding	NFE2L2
ENSG00000116062	-0.312508	1.01341e-12	0.315633	5.85524e-13	5.06664e-12	7.41635e-12	protein_coding	MSH6
ENSG00000116117	0.599939	6.55561e-50	-0.532899	8.30596e-38	2.28145e-35	2.88217e-48	protein_coding	PARD3B
ENSG00000116120	-0.237706	8.18493e-08	0.222084	5.69909e-07	2.33245e-06	3.70409e-07	protein_coding	FARSB
ENSG00000116127	-0.271143	7.99718e-10	0.22646	3.35556e-07	1.42635e-06	4.53582e-09	protein_coding	ALMS1
ENSG00000116128	-0.324595	1.17125e-13	0.263349	2.49557e-09	1.42215e-08	9.1446e-13	protein_coding	BCL9
ENSG00000116132	0.645877	5.21349e-60	-0.442226	3.26924e-25	1.07024e-23	4.57028e-58	protein_coding	PRRX1
ENSG00000116138	0.123845	0.00569874	-0.165214	0.000216125	0.000565735	0.0116797	protein_coding	DNAJC16
ENSG00000116161	-0.170408	0.000134871	0.178963	6.0179e-05	0.000174768	0.000381392	protein_coding	CACYBP
ENSG00000116171	0.391033	1.31975e-19	-0.310068	1.54853e-12	1.28617e-11	1.42665e-18	protein_coding	SCP2
ENSG00000116183	0.127366	0.00445684	-0.247946	2.12681e-08	1.07594e-07	0.00934767	protein_coding	PAPPA2
ENSG00000116194	0.616155	2.76349e-53	-0.404303	5.73679e-21	1.15719e-19	1.55668e-51	protein_coding	ANGPTL1
ENSG00000116199	-0.187178	2.67489e-05	0.132231	0.00314248	0.00647003	8.54146e-05	protein_coding	FAM20B
ENSG00000116254	0.203944	4.57407e-06	-0.111189	0.0131293	0.0234684	1.63531e-05	protein_coding	CHD5
ENSG00000116260	0.175793	8.15204e-05	-0.176369	7.71721e-05	0.000220456	0.000239569	protein_coding	QSOX1
ENSG00000116266	0.365737	3.55425e-17	-0.325842	9.32356e-14	8.80487e-13	3.39768e-16	protein_coding	STXBP3
ENSG00000116285	0.58691	2.4659e-47	-0.29127	3.56363e-11	2.52032e-10	9.20039e-46	protein_coding	ERRFI1
ENSG00000116473	0.436332	1.62093e-24	-0.245654	2.89056e-08	1.43241e-07	2.13467e-23	protein_coding	RAP1A
ENSG00000116478	0.277906	2.89094e-10	-0.122102	0.00642169	0.0123464	1.71629e-09	protein_coding	HDAC1
ENSG00000116489	0.266177	1.65833e-09	-0.108259	0.0157575	0.027632	9.12226e-09	protein_coding	CAPZA1
ENSG00000116525	0.249233	1.78773e-08	-0.151277	0.000715703	0.00169124	8.78964e-08	protein_coding	TRIM62
ENSG00000116544	-0.105741	0.0183733	0.316777	4.78245e-13	4.18987e-12	0.0334831	protein_coding	DLGAP3
ENSG00000116584	0.110246	0.0139295	-0.203778	4.65815e-06	1.64438e-05	0.0261789	protein_coding	ARHGEF2
ENSG00000116604	0.409646	1.55914e-21	-0.318815	3.32711e-13	2.96164e-12	1.81832e-20	protein_coding	MEF2D
ENSG00000116641	-0.135247	0.00251582	0.186982	2.72823e-05	8.411e-05	0.0055836	protein_coding	DOCK7
ENSG00000116661	0.142198	0.0014816	-0.142243	0.00147634	0.00326178	0.00344994	protein_coding	FBXO2
ENSG00000116663	0.335813	1.44749e-14	-0.255158	7.93567e-09	4.23838e-08	1.1938e-13	protein_coding	FBXO6
ENSG00000116667	-0.121801	0.00655467	0.112419	0.012147	0.0218943	0.0132752	protein_coding	C1orf21
ENSG00000116678	0.387168	3.20395e-19	-0.341778	4.5964e-15	4.95384e-14	3.40476e-18	protein_coding	LEPR
[truncated: 8,557 more rows]
