# Supplementary material for: Integrative analysis identifies lincRNAs up- and downstream of neuroblastoma driver genes
Source: Sci Rep. 2019 Apr 5;9:5685. doi: 10.1038/s41598-019-42107-y (PMC6451017; doi:10.1038/s41598-019-42107-y)
Supplement: Supplementary file 7 — Supplemental table 6 [file 41598_2019_42107_MOESM7_ESM.xlsx]

## Sheet: Blad1
Integrative analysis identifies lincRNAs up- and downstream of neuroblastoma driver genes
Dries Rombaut1,2, Hua-Sheng Chiu3, Bieke Decaesteker1,2, Celine Everaert1,2, Nurten Yigit1,2, Agathe Peltier4,5, Isabelle Janoueix-Lerosey4,5, Christoph Bartenhagen7, Matthias Fischer6,7, Stephen Roberts8, Nicky D’Haene9, Katleen De Preter1,2, Frank Speleman1,2, Geertrui Denecker1,2, Pavel Sumazin3, Jo Vandesompele1,2, Steve Lefever1,2, Pieter Mestdagh*1,2
1. Center for Medical Genetics, Ghent University, Ghent, 9000, Belgium
2. Cancer Research Institute Ghent (CRIG), Ghent, 9000, Belgium
3. Texas Children’s Cancer Center, Baylor College of Medicine, Houston, TX 77030, USA
4. Institut Curie, PSL Research University, Inserm U830, Equipe Labellisée contre le Cancer, F-75005, Paris, France.
5. SIREDO: Care, Innovation and Research for Children, Adolescents and Young Adults with Cancer, Institut Curie, F-75005, Paris, France.
6. Center for Molecular Medicine Cologne (CMMC), University of Cologne, 50931 Cologne, Germany
7. Department of Experimental Pediatric Oncology, University Children’s Hospital of Cologne, Medical Faculty, University of Cologne, 50937 Cologne, Germany
8. Department of Pediatrics, Memorial Sloan Kettering Cancer Center, New York, NY, United States of America
9. Hôpital Erasme, Cliniques Universitaires de Bruxelles, Bruxelles, 1070, Belgium
* Corresponding author: Pieter.Mestdagh@UGent.be

## Sheet: all.DEgenes.SHEP.modelsystem
ENSG	logFC	AveExpr	t	P.Value	adj.P.Val	B	Differentially expressed	differentially expressed on adj.pvalue	Type	Symbol
ENSG00000134323	2.8066	9.13343	20.2869	2.75877e-06	0.041035	1.29893	TRUE	TRUE	protein_coding	MYCN
ENSG00000233718	2.76837	6.58033	19.8336	3.11071e-06	0.041035	1.03684	TRUE	TRUE	antisense_RNA	MYCNOS
ENSG00000100234	-1.58322	8.1716	-10.5803	8.43093e-05	0.445136	0.537565	TRUE	FALSE	protein_coding	TIMP3
ENSG00000223609	2.72836	4.62761	17.6622	5.75375e-06	0.041035	0.359549	TRUE	TRUE	protein_coding	HBD
ENSG00000244734	2.72717	4.07962	17.4054	6.21765e-06	0.041035	0.127598	TRUE	TRUE	protein_coding	HBB
ENSG00000174600	-1.09914	6.59654	-7.64772	0.000438549	0.788118	-0.22402	TRUE	FALSE	protein_coding	CMKLR1
ENSG00000197594	-0.880176	6.80171	-7.51851	0.000477357	0.788118	-0.254905	TRUE	FALSE	protein_coding	ENPP1
ENSG00000117877	0.898456	6.02681	7.27355	0.000562544	0.788118	-0.41079	TRUE	FALSE	protein_coding	CD3EAP
ENSG00000132768	0.906157	6.08333	6.97242	0.000692859	0.8314	-0.51396	TRUE	FALSE	protein_coding	DPH2
ENSG00000114767	0.804401	6.47594	6.75208	0.000810837	0.891887	-0.567616	TRUE	FALSE	protein_coding	RRP9
ENSG00000122034	0.712693	7.83019	6.19288	0.00123243	0.898453	-0.76494	TRUE	FALSE	protein_coding	GTF3A
ENSG00000064042	-0.813827	6.7748	-6.13096	0.00129328	0.898453	-0.817126	TRUE	FALSE	protein_coding	LIMCH1
ENSG00000163536	-1.27229	5.45043	-6.23922	0.00118906	0.898453	-0.862023	TRUE	FALSE	protein_coding	SERPINI1
ENSG00000145194	1.09465	4.84395	6.3456	0.00109606	0.898453	-0.92482	TRUE	FALSE	protein_coding	ECE2
ENSG00000139289	-0.72904	8.34393	-5.73034	0.00178338	0.911702	-0.992473	TRUE	FALSE	protein_coding	PHLDA1
ENSG00000119599	1.05177	4.44166	6.32972	0.00110939	0.898453	-1.00255	TRUE	FALSE	protein_coding	DCAF4
ENSG00000185630	-0.70461	7.78094	-5.69472	0.00183658	0.911702	-1.01852	TRUE	FALSE	protein_coding	PBX1
ENSG00000179094	0.877132	4.55442	6.16503	0.00125937	0.898453	-1.04039	TRUE	FALSE	protein_coding	PER1
ENSG00000140263	0.741618	6.30258	5.70861	0.00181561	0.911702	-1.05808	TRUE	FALSE	protein_coding	SORD
ENSG00000004478	0.722964	8.31619	5.60153	0.00198472	0.911702	-1.06501	TRUE	FALSE	protein_coding	FKBP4
ENSG00000133794	-1.10955	4.08845	-6.29476	0.00113941	0.898453	-1.06651	TRUE	FALSE	protein_coding	ARNTL
ENSG00000169047	-0.682362	7.42525	-5.55244	0.00206831	0.911702	-1.10266	TRUE	FALSE	protein_coding	IRS1
ENSG00000270069	0.954793	3.68878	6.47274	0.000995824	0.898453	-1.11824	TRUE	FALSE	lincRNA	MIR222HG
ENSG00000060138	0.641444	7.457	5.44569	0.00226457	0.911702	-1.16514	TRUE	FALSE	protein_coding	YBX3
ENSG00000112773	-0.661515	6.43543	-5.4731	0.00221219	0.911702	-1.17188	TRUE	FALSE	protein_coding	FAM46A
ENSG00000103257	0.774736	8.8308	5.36898	0.00241898	0.911702	-1.19556	TRUE	FALSE	protein_coding	SLC7A5
ENSG00000003989	0.992099	4.11039	5.96423	0.00147532	0.911702	-1.21154	TRUE	FALSE	protein_coding	SLC7A2
ENSG00000258092	0.741745	5.91145	5.37372	0.00240909	0.911702	-1.26284	TRUE	FALSE	antisense_RNA
ENSG00000106366	-0.708953	8.07072	-5.22553	0.00274164	0.911702	-1.28707	TRUE	FALSE	protein_coding	SERPINE1
ENSG00000115461	-1.41119	2.32559	-7.34192	0.000537093	0.788118	-1.288	TRUE	FALSE	protein_coding	IGFBP5
ENSG00000112759	0.617965	6.52988	5.25431	0.00267309	0.911702	-1.30129	TRUE	FALSE	protein_coding	SLC29A1
ENSG00000105676	0.614855	6.55737	5.24257	0.00270082	0.911702	-1.30734	TRUE	FALSE	protein_coding	ARMC6
ENSG00000118785	-0.89492	3.43975	-6.01504	0.00141685	0.911702	-1.32389	TRUE	FALSE	protein_coding	SPP1
ENSG00000198768	-1.02235	3.58694	-5.91471	0.00153502	0.911702	-1.32817	TRUE	FALSE	protein_coding	APCDD1L
ENSG00000085117	-1.51123	1.92197	-7.84059	0.000387285	0.786456	-1.34325	TRUE	FALSE	protein_coding	CD82
ENSG00000174080	0.803521	4.5109	5.50186	0.00215872	0.911702	-1.34386	TRUE	FALSE	protein_coding	CTSF
ENSG00000140285	-1.04209	2.87994	-6.31694	0.00112025	0.898453	-1.36983	TRUE	FALSE	protein_coding	FGF7
ENSG00000155011	-1.86547	4.25755	-5.52933	0.00210906	0.911702	-1.37465	TRUE	FALSE	protein_coding	DKK2
ENSG00000104332	-0.836274	9.43585	-5.04587	0.00321847	0.911702	-1.39331	TRUE	FALSE	protein_coding	SFRP1
ENSG00000128606	-0.730545	6.26287	-5.09314	0.00308432	0.911702	-1.4033	TRUE	FALSE	protein_coding	LRRC17
ENSG00000137962	-0.984917	3.78272	-5.57653	0.00202679	0.911702	-1.42574	TRUE	FALSE	protein_coding	ARHGAP29
ENSG00000260466	0.692985	4.791	5.22358	0.00274636	0.911702	-1.44728	TRUE	FALSE	antisense_RNA
ENSG00000259352	0.801801	4.59055	5.26509	0.00264795	0.911702	-1.45293	TRUE	FALSE	antisense_RNA
ENSG00000112276	-0.694646	4.71709	-5.17562	0.0028654	0.911702	-1.47072	TRUE	FALSE	protein_coding	BVES
ENSG00000245248	2.32831	1.31334	9.87329	0.000120355	0.492779	-1.49313	TRUE	FALSE	antisense_RNA	USP2-AS1
ENSG00000181026	0.573915	6.58025	4.90434	0.0036623	0.911702	-1.51797	TRUE	FALSE	protein_coding	AEN
ENSG00000119950	0.982521	4.15895	5.23534	0.00271805	0.911702	-1.53619	TRUE	FALSE	protein_coding	MXI1
ENSG00000115946	0.603512	6.31186	4.86996	0.00378049	0.911702	-1.54915	TRUE	FALSE	protein_coding	PNO1
ENSG00000196154	-0.645889	7.26747	-4.79825	0.00404149	0.911702	-1.57279	TRUE	FALSE	protein_coding	S100A4
ENSG00000183605	0.661312	5.42102	4.89491	0.00369428	0.911702	-1.57943	TRUE	FALSE	protein_coding	SFXN4
ENSG00000149948	-0.58124	7.86573	-4.77738	0.00412132	0.911702	-1.58094	TRUE	FALSE	protein_coding	HMGA2
ENSG00000104765	-0.593514	5.33764	-4.8665	0.00379266	0.911702	-1.59523	TRUE	FALSE	protein_coding	BNIP3L
ENSG00000189410	1.44653	1.59439	7.27906	0.000560441	0.788118	-1.60156	TRUE	FALSE	protein_coding	SH2D5
ENSG00000107815	0.576132	5.89783	4.80848	0.00400302	0.911702	-1.60602	TRUE	FALSE	protein_coding	TWNK
ENSG00000162851	0.571272	5.87788	4.77915	0.00411448	0.911702	-1.62617	TRUE	FALSE	protein_coding	TFB2M
ENSG00000072041	1.55429	2.93842	5.60821	0.00197364	0.911702	-1.63279	TRUE	FALSE	protein_coding	SLC6A15
ENSG00000125454	0.688638	4.76924	4.88383	0.00373228	0.911702	-1.64411	TRUE	FALSE	protein_coding	SLC25A19
ENSG00000181163	0.52846	11.3195	4.67265	0.00455029	0.911702	-1.65397	TRUE	FALSE	protein_coding	NPM1
ENSG00000213949	-0.904841	5.86789	-4.70703	0.00440403	0.911702	-1.67005	TRUE	FALSE	protein_coding	ITGA1
ENSG00000247626	0.734045	4.36901	4.90768	0.00365104	0.911702	-1.67788	TRUE	FALSE	protein_coding	MARS2
ENSG00000076043	0.613681	5.96718	4.69031	0.00447448	0.911702	-1.68205	TRUE	FALSE	protein_coding	REXO2
ENSG00000173801	-0.660183	6.2294	-4.66716	0.00457414	0.911702	-1.68339	TRUE	FALSE	protein_coding	JUP
ENSG00000224074	0.530854	9.78261	4.61114	0.00482611	0.911702	-1.69165	TRUE	FALSE	lincRNA	LINC00691
ENSG00000172366	0.675473	5.35329	4.7228	0.00433879	0.911702	-1.69436	TRUE	FALSE	protein_coding	MCRIP2
ENSG00000284722	0.528341	10.7627	4.61063	0.00482844	0.911702	-1.69479	TRUE	FALSE	processed_transcript
ENSG00000077348	0.796848	5.57298	4.70033	0.0044321	0.911702	-1.6971	TRUE	FALSE	protein_coding	EXOSC5
ENSG00000065911	0.543991	7.99935	4.6107	0.00482813	0.911702	-1.69786	TRUE	FALSE	protein_coding	MTHFD2
ENSG00000258908	0.610451	5.04974	4.75152	0.00422276	0.911702	-1.69799	TRUE	FALSE	lincRNA
ENSG00000225840	-0.605432	7.64496	-4.60588	0.00485056	0.911702	-1.70344	TRUE	FALSE	processed_pseudogene
ENSG00000150990	0.529088	6.58694	4.58823	0.00493368	0.911702	-1.73289	TRUE	FALSE	protein_coding	DHX37
ENSG00000143878	-0.619226	6.54415	-4.58133	0.00496662	0.911702	-1.73559	TRUE	FALSE	protein_coding	RHOB
ENSG00000225553	-0.702941	4.31515	-4.79667	0.00404749	0.911702	-1.73841	TRUE	FALSE	protein_coding	PHF1
ENSG00000280614	-0.605364	6.87717	-4.56783	0.00503179	0.911702	-1.73937	TRUE	FALSE	lincRNA
ENSG00000280800	-0.605364	6.87717	-4.56783	0.00503179	0.911702	-1.73937	TRUE	FALSE	lincRNA
ENSG00000281181	-0.605364	6.87717	-4.56783	0.00503179	0.911702	-1.73937	TRUE	FALSE	lincRNA
ENSG00000137868	-1.04595	5.71448	-4.61255	0.00481954	0.911702	-1.74204	TRUE	FALSE	protein_coding	STRA6
ENSG00000006468	-0.807989	6.36839	-4.57778	0.00498368	0.911702	-1.7423	TRUE	FALSE	protein_coding	ETV1
ENSG00000050165	-0.962574	4.83629	-4.69134	0.00447009	0.911702	-1.74834	TRUE	FALSE	protein_coding	DKK3
ENSG00000019991	-0.53791	6.0686	-4.57203	0.00501143	0.911702	-1.7549	TRUE	FALSE	protein_coding	HGF
ENSG00000198805	0.554911	6.50284	4.55838	0.00507804	0.911702	-1.75622	TRUE	FALSE	protein_coding	PNP
ENSG00000156502	0.573593	5.55822	4.60318	0.00486317	0.911702	-1.76055	TRUE	FALSE	protein_coding	SUPV3L1
ENSG00000185567	-1.06485	3.39303	-5.02516	0.00327938	0.911702	-1.76307	TRUE	FALSE	protein_coding	AHNAK2
ENSG00000259479	0.811817	3.41059	4.97453	0.00343393	0.911702	-1.79358	TRUE	FALSE	transcribed_unprocessed_pseudogene	SORD2P
ENSG00000136933	0.54069	6.05657	4.50882	0.00532851	0.911702	-1.80436	TRUE	FALSE	protein_coding	RABEPK
ENSG00000167110	-0.534118	5.81931	-4.51403	0.00530156	0.911702	-1.80504	TRUE	FALSE	protein_coding	GOLGA2
ENSG00000157613	-0.636097	5.2029	-4.55372	0.00510102	0.911702	-1.8097	TRUE	FALSE	protein_coding	CREB3L1
ENSG00000132718	-0.592818	5.78813	-4.50144	0.00536701	0.911702	-1.81529	TRUE	FALSE	protein_coding	SYT11
ENSG00000139926	-0.815586	7.91521	-4.44329	0.00568178	0.924909	-1.82071	TRUE	FALSE	protein_coding	FRMD6
ENSG00000187244	-0.683375	4.66088	-4.56723	0.00503472	0.911702	-1.84349	TRUE	FALSE	protein_coding	BCAM
ENSG00000246859	-0.926754	4.56576	-4.57435	0.00500021	0.911702	-1.84904	TRUE	FALSE	antisense_RNA	STARD4-AS1
ENSG00000115318	-0.831097	5.29803	-4.48611	0.00544805	0.915091	-1.85082	TRUE	FALSE	protein_coding	LOXL3
ENSG00000138316	-2.21933	1.98932	-5.63884	0.0019238	0.911702	-1.85891	TRUE	FALSE	protein_coding	ADAMTS14
ENSG00000213694	-1.06956	7.50786	-4.38996	0.00598922	0.924909	-1.86388	TRUE	FALSE	protein_coding	S1PR3
ENSG00000160058	-0.654602	4.60997	-4.51741	0.00528409	0.911702	-1.88087	TRUE	FALSE	protein_coding	BSDC1
ENSG00000179388	-1.35458	1.34345	-6.14117	0.00128301	0.898453	-1.88211	TRUE	FALSE	protein_coding	EGR3
ENSG00000109084	0.602633	5.72189	4.39776	0.00594308	0.924909	-1.89742	TRUE	FALSE	protein_coding	TMEM97
ENSG00000198046	0.661371	3.85993	4.63637	0.0047107	0.911702	-1.90314	TRUE	FALSE	protein_coding	ZNF667
ENSG00000196743	-0.604068	5.25068	-4.40285	0.00591321	0.924909	-1.91168	TRUE	FALSE	protein_coding	GM2A
ENSG00000122641	-2.06143	1.26852	-6.17176	0.0012528	0.898453	-1.92086	TRUE	FALSE	protein_coding	INHBA
ENSG00000179954	-0.859828	3.55863	-4.6611	0.00460064	0.911702	-1.92664	TRUE	FALSE	protein_coding	SSC5D
ENSG00000140526	-0.691483	6.37883	-4.32029	0.00641989	0.933593	-1.93084	TRUE	FALSE	protein_coding	ABHD2
ENSG00000122862	-0.53348	5.4551	-4.35953	0.00617316	0.928353	-1.93202	TRUE	FALSE	protein_coding	SRGN
ENSG00000110104	0.638067	7.08522	4.30641	0.00650991	0.933593	-1.9329	TRUE	FALSE	protein_coding	CCDC86
ENSG00000163359	-0.717431	7.79789	-4.29209	0.00660423	0.933593	-1.93677	TRUE	FALSE	protein_coding	COL6A3
ENSG00000078018	-0.525691	6.46491	-4.28905	0.00662444	0.933593	-1.95294	TRUE	FALSE	protein_coding	MAP2
ENSG00000064201	-0.739557	3.3321	-4.66693	0.00457516	0.911702	-1.95951	TRUE	FALSE	protein_coding	TSPAN32
ENSG00000126602	0.50979	7.75249	4.23765	0.00697744	0.933593	-1.98013	TRUE	FALSE	protein_coding	TRAP1
ENSG00000102316	-0.622286	6.25693	-4.25202	0.00687664	0.933593	-1.98543	TRUE	FALSE	protein_coding	MAGED2
ENSG00000076248	0.811345	6.04203	4.25419	0.0068616	0.933593	-1.99442	TRUE	FALSE	protein_coding	UNG
ENSG00000170667	-0.965678	2.08238	-5.12112	0.00300797	0.911702	-1.99635	TRUE	FALSE	protein_coding	RASA4B
ENSG00000179431	0.531409	5.29177	4.27869	0.00669393	0.933593	-2.00379	TRUE	FALSE	protein_coding	FJX1
ENSG00000134986	-0.900099	6.08454	-4.22088	0.00709727	0.933593	-2.01382	TRUE	FALSE	protein_coding	NREP
ENSG00000184220	0.542813	5.64924	4.24274	0.00694155	0.933593	-2.01413	TRUE	FALSE	protein_coding	CMSS1
ENSG00000139438	1.16805	2.42229	4.93664	0.00355509	0.911702	-2.01763	TRUE	FALSE	protein_coding	FAM222A
ENSG00000185338	-1.56538	1.93241	-5.1722	0.00287411	0.911702	-2.01984	TRUE	FALSE	protein_coding	SOCS1
ENSG00000019549	-0.676188	3.88616	-4.41979	0.00581497	0.924909	-2.0239	TRUE	FALSE	protein_coding	SNAI2
ENSG00000141384	1.21944	3.9137	4.43966	0.00570217	0.924909	-2.02491	TRUE	FALSE	protein_coding	TAF4B
ENSG00000283886	-0.884552	2.14867	-5.0001	0.00335486	0.911702	-2.02994	TRUE	FALSE	processed_transcript
ENSG00000172037	-0.517681	6.65425	-4.18094	0.00739208	0.933593	-2.03396	TRUE	FALSE	protein_coding	LAMB2
ENSG00000052749	0.474281	7.49702	4.16675	0.00750018	0.933593	-2.03803	TRUE	FALSE	protein_coding	RRP12
ENSG00000110841	-0.525104	7.01018	-4.16959	0.00747844	0.933593	-2.03894	TRUE	FALSE	protein_coding	PPFIBP1
ENSG00000162692	-1.04209	4.45576	-4.29172	0.00660673	0.933593	-2.0491	TRUE	FALSE	protein_coding	VCAM1
ENSG00000170485	-0.60078	5.94726	-4.17114	0.00746654	0.933593	-2.05553	TRUE	FALSE	protein_coding	NPAS2
ENSG00000100106	-0.531251	6.17663	-4.15586	0.00758437	0.933593	-2.06185	TRUE	FALSE	protein_coding	TRIOBP
ENSG00000243335	-0.668959	3.61094	-4.41496	0.00584279	0.924909	-2.06348	TRUE	FALSE	protein_coding	KCTD7
ENSG00000255959	0.713632	4.83318	4.23704	0.00698177	0.933593	-2.06391	TRUE	FALSE	antisense_RNA
ENSG00000227314	-1.56716	0.592604	-6.51743	0.000963157	0.898453	-2.06448	TRUE	FALSE	protein_coding	MSH5
ENSG00000237172	-0.691365	4.73576	-4.2318	0.00701898	0.933593	-2.06739	TRUE	FALSE	protein_coding	B3GNT9
ENSG00000257453	-0.762423	6.46717	-4.13957	0.0077123	0.933593	-2.06943	TRUE	FALSE	antisense_RNA
ENSG00000110665	-0.814298	3.01205	-4.54683	0.0051352	0.911702	-2.07888	TRUE	FALSE	protein_coding	C11orf21
ENSG00000240764	-1.21347	2.89772	-4.57585	0.00499299	0.911702	-2.08493	TRUE	FALSE	protein_coding	PCDHGC5
ENSG00000139182	-0.750799	4.99662	-4.18288	0.00737745	0.933593	-2.08623	TRUE	FALSE	protein_coding	CLSTN3
ENSG00000123545	0.59286	5.28093	4.16308	0.00752842	0.933593	-2.09064	TRUE	FALSE	protein_coding	NDUFAF4
ENSG00000138074	0.470282	6.9088	4.09157	0.00810387	0.933593	-2.1037	TRUE	FALSE	protein_coding	SLC5A6
ENSG00000236081	0.896303	2.98178	4.51187	0.00531273	0.911702	-2.11304	TRUE	FALSE	lincRNA	ELFN1-AS1
ENSG00000116729	-0.526193	8.38453	-4.04778	0.00848094	0.933593	-2.13	TRUE	FALSE	protein_coding	WLS
ENSG00000115758	0.477317	9.21044	4.04567	0.00849962	0.933593	-2.13023	TRUE	FALSE	protein_coding	ODC1
ENSG00000070444	0.541349	4.93595	4.13065	0.00778342	0.933593	-2.13331	TRUE	FALSE	protein_coding	MNT
ENSG00000121068	-0.481868	8.62354	-4.03773	0.00857025	0.933593	-2.13763	TRUE	FALSE	protein_coding	TBX2
ENSG00000135924	-0.626543	4.44663	-4.16021	0.00755058	0.933593	-2.14079	TRUE	FALSE	protein_coding	DNAJB2
ENSG00000256813	0.639039	4.46815	4.16046	0.00754871	0.933593	-2.14546	TRUE	FALSE	antisense_RNA
ENSG00000250644	-0.772539	3.48354	-4.30596	0.00651284	0.933593	-2.1487	TRUE	FALSE	protein_coding
ENSG00000169583	-1.2594	2.00681	-4.78114	0.00410682	0.911702	-2.15803	TRUE	FALSE	protein_coding	CLIC3
ENSG00000130702	-0.506868	5.37654	-4.06258	0.00835127	0.933593	-2.15917	TRUE	FALSE	protein_coding	LAMA5
ENSG00000158716	1.18345	1.65788	5.02785	0.0032714	0.911702	-2.15985	TRUE	FALSE	protein_coding	DUSP23
ENSG00000171877	-0.544999	5.57066	-4.04839	0.00847553	0.933593	-2.16319	TRUE	FALSE	protein_coding	FRMD5
ENSG00000120942	0.498914	5.38433	4.04087	0.00854222	0.933593	-2.17922	TRUE	FALSE	protein_coding	UBIAD1
ENSG00000278621	-0.834365	3.03701	-4.35691	0.00618925	0.928353	-2.18216	TRUE	FALSE	antisense_RNA
ENSG00000103196	-1.35343	1.47124	-5.00481	0.00334052	0.911702	-2.19221	TRUE	FALSE	protein_coding	CRISPLD2
ENSG00000187922	1.58373	1.13765	5.39108	0.00237328	0.911702	-2.19659	TRUE	FALSE	protein_coding	LCN10
ENSG00000197712	-0.550674	4.54565	-4.07265	0.00826441	0.933593	-2.19688	TRUE	FALSE	protein_coding	FAM114A1
ENSG00000176170	0.566036	6.28001	3.9784	0.00911995	0.933593	-2.20498	TRUE	FALSE	protein_coding	SPHK1
ENSG00000159784	-1.07251	4.53533	-4.06142	0.00836136	0.933593	-2.20781	TRUE	FALSE	protein_coding	FAM131B
ENSG00000164171	-0.604504	7.03987	-3.95987	0.00929984	0.933593	-2.20967	TRUE	FALSE	protein_coding	ITGA2
ENSG00000105808	-0.884632	2.89559	-4.3425	0.00627888	0.933593	-2.21253	TRUE	FALSE	protein_coding	RASA4
ENSG00000198720	0.653723	3.75967	4.14203	0.00769287	0.933593	-2.22667	TRUE	FALSE	protein_coding	ANKRD13B
ENSG00000276600	-0.797557	4.23062	-4.04417	0.00851288	0.933593	-2.24294	TRUE	FALSE	protein_coding	RAB7B
ENSG00000233251	-0.566136	5.09456	-3.97008	0.00920024	0.933593	-2.2436	TRUE	FALSE	antisense_RNA
ENSG00000169087	0.725984	2.82592	4.31575	0.0064492	0.933593	-2.24594	TRUE	FALSE	protein_coding	HSPBAP1
ENSG00000099250	-0.616225	6.61327	-3.92002	0.00970036	0.933593	-2.24674	TRUE	FALSE	protein_coding	NRP1
ENSG00000197324	-0.564666	7.26201	-3.90885	0.00981604	0.933593	-2.25121	TRUE	FALSE	protein_coding	LRP10
ENSG00000008118	-0.863135	2.70392	-4.31945	0.0064253	0.933593	-2.25559	TRUE	FALSE	protein_coding	CAMK1G
ENSG00000123384	-0.611361	6.51946	-3.9083	0.0098218	0.933593	-2.2576	TRUE	FALSE	protein_coding	LRP1
ENSG00000154188	-0.548816	5.74831	-3.92298	0.00966994	0.933593	-2.25899	TRUE	FALSE	protein_coding	ANGPT1
ENSG00000178921	0.513127	6.42452	3.9033	0.0098742	0.933593	-2.26473	TRUE	FALSE	protein_coding	PFAS
ENSG00000116455	0.447654	6.74937	3.89766	0.00993361	0.933593	-2.26545	TRUE	FALSE	protein_coding	WDR77
ENSG00000113552	0.443096	7.27906	3.88883	0.0100275	0.933593	-2.2687	TRUE	FALSE	protein_coding	GNPDA1
ENSG00000015475	0.530572	5.59978	3.9133	0.00976981	0.933593	-2.2737	TRUE	FALSE	protein_coding	BID
ENSG00000143850	-0.989692	1.90876	-4.55073	0.00511582	0.911702	-2.28022	TRUE	FALSE	protein_coding	PLEKHA6
ENSG00000184162	0.535114	5.21686	3.91969	0.00970371	0.933593	-2.28198	TRUE	FALSE	protein_coding	NR2C2AP
ENSG00000138434	-0.461201	9.55644	-3.86183	0.0103209	0.933593	-2.28559	TRUE	FALSE	protein_coding	SSFA2
ENSG00000214706	0.459163	6.73563	3.86643	0.0102702	0.933593	-2.29205	TRUE	FALSE	protein_coding	IFRD2
ENSG00000185634	-1.13949	2.78572	-4.23159	0.00702047	0.933593	-2.29493	TRUE	FALSE	protein_coding	SHC4
ENSG00000060982	0.490458	7.47715	3.85639	0.0103812	0.933593	-2.29539	TRUE	FALSE	protein_coding	BCAT1
ENSG00000101311	0.499508	5.63823	3.86978	0.0102335	0.933593	-2.30814	TRUE	FALSE	protein_coding	FERMT1
ENSG00000011028	-0.474549	8.34301	-3.83629	0.0106074	0.933593	-2.30942	TRUE	FALSE	protein_coding	MRC2
ENSG00000151320	-0.854645	1.73883	-4.55054	0.00511676	0.911702	-2.3139	TRUE	FALSE	protein_coding	AKAP6
ENSG00000149260	-0.569939	4.28453	-3.93417	0.0095559	0.933593	-2.31935	TRUE	FALSE	protein_coding	CAPN5
ENSG00000124357	-0.699583	4.27244	-3.9325	0.00957282	0.933593	-2.32168	TRUE	FALSE	protein_coding	NAGK
ENSG00000132382	0.473038	7.28084	3.82543	0.0107319	0.933593	-2.32311	TRUE	FALSE	protein_coding	MYBBP1A
ENSG00000013563	-0.623784	3.88952	-3.97456	0.0091569	0.933593	-2.32341	TRUE	FALSE	protein_coding	DNASE1L1
ENSG00000013364	-0.507483	6.43592	-3.83091	0.0106688	0.933593	-2.32412	TRUE	FALSE	protein_coding	MVP
ENSG00000272622	-0.769518	2.70536	-4.19791	0.00726512	0.933593	-2.32503	TRUE	FALSE	lincRNA
ENSG00000126368	0.851449	4.18633	3.9437	0.00946001	0.933593	-2.32802	TRUE	FALSE	protein_coding	NR1D1
ENSG00000126860	0.669688	3.38641	4.05327	0.00843262	0.933593	-2.32891	TRUE	FALSE	protein_coding	EVI2A
ENSG00000197249	-0.473401	7.25367	-3.81529	0.0108497	0.933593	-2.33149	TRUE	FALSE	protein_coding	SERPINA1
ENSG00000160688	0.488245	6.24253	3.82574	0.0107283	0.933593	-2.33268	TRUE	FALSE	protein_coding	FLAD1
ENSG00000165209	0.577288	4.72785	3.88242	0.0100963	0.933593	-2.33515	TRUE	FALSE	protein_coding	STRBP
ENSG00000049239	-0.65223	6.57692	-3.80647	0.0109533	0.933593	-2.34365	TRUE	FALSE	protein_coding	H6PD
ENSG00000164543	-0.446709	6.71758	-3.80395	0.0109831	0.933593	-2.34464	TRUE	FALSE	protein_coding	STK17A
ENSG00000103037	0.570841	4.46073	3.88327	0.0100871	0.933593	-2.35059	TRUE	FALSE	protein_coding	SETD6
ENSG00000086619	0.797709	2.04777	4.37213	0.00609622	0.924909	-2.35073	TRUE	FALSE	protein_coding	ERO1B
ENSG00000013523	0.524217	4.72326	3.86151	0.0103244	0.933593	-2.35144	TRUE	FALSE	protein_coding	ANGEL1
ENSG00000125257	0.544089	5.66801	3.8136	0.0108695	0.933593	-2.35427	TRUE	FALSE	protein_coding	ABCC4
ENSG00000109610	-0.701374	3.56889	-3.96841	0.00921648	0.933593	-2.36054	TRUE	FALSE	protein_coding	SOD3
ENSG00000166960	-0.919848	1.82131	-4.40144	0.00592145	0.924909	-2.36802	TRUE	FALSE	protein_coding	CCDC178
ENSG00000187678	-0.49231	6.65637	-3.77552	0.011326	0.933593	-2.36976	TRUE	FALSE	protein_coding	SPRY4
ENSG00000171992	-0.438566	6.53486	-3.77228	0.0113658	0.933593	-2.37362	TRUE	FALSE	protein_coding	SYNPO
ENSG00000223947	-0.633778	3.26026	-3.99858	0.00892867	0.933593	-2.37485	TRUE	FALSE	antisense_RNA
ENSG00000109133	0.462475	6.3634	3.77046	0.0113883	0.933593	-2.37833	TRUE	FALSE	protein_coding	TMEM33
ENSG00000137124	0.451343	5.82219	3.77307	0.0113561	0.933593	-2.3846	TRUE	FALSE	protein_coding	ALDH1B1
ENSG00000103034	-0.774456	3.3287	-3.9609	0.00928968	0.933593	-2.39241	TRUE	FALSE	protein_coding	NDRG4
ENSG00000146376	-0.447238	5.80687	-3.76183	0.0114954	0.933593	-2.39264	TRUE	FALSE	protein_coding	ARHGAP18
ENSG00000100714	0.447199	7.32544	3.74325	0.0117299	0.933593	-2.39456	TRUE	FALSE	protein_coding	MTHFD1
ENSG00000182179	-1.01326	2.59915	-4.1042	0.0079987	0.933593	-2.397	TRUE	FALSE	protein_coding	UBA7
ENSG00000153574	0.48468	5.65774	3.75822	0.0115405	0.933593	-2.40092	TRUE	FALSE	protein_coding	RPIA
ENSG00000276684	0.973618	1.69418	4.41551	0.00583963	0.924909	-2.40135	TRUE	FALSE	protein_coding	RDH13
ENSG00000179222	-0.525401	7.77394	-3.72962	0.0119054	0.933593	-2.40464	TRUE	FALSE	protein_coding	MAGED1
ENSG00000146700	-1.13855	2.57594	-4.09476	0.00807716	0.933593	-2.40657	TRUE	FALSE	protein_coding	SSC4D
ENSG00000243960	0.457671	5.41001	3.75616	0.0115663	0.933593	-2.40894	TRUE	FALSE	sense_overlapping
ENSG00000138095	0.492372	8.64557	3.72271	0.0119954	0.933593	-2.40902	TRUE	FALSE	protein_coding	LRPPRC
ENSG00000140481	-0.946851	2.44995	-4.11977	0.00787115	0.933593	-2.40978	TRUE	FALSE	protein_coding	CCDC33
ENSG00000197956	-0.47415	9.22533	-3.72047	0.0120248	0.933593	-2.4102	TRUE	FALSE	protein_coding	S100A6
ENSG00000130733	-0.462768	5.5468	-3.73345	0.0118557	0.933593	-2.42247	TRUE	FALSE	protein_coding	YIPF2
ENSG00000266028	-0.472526	5.97023	-3.72159	0.0120101	0.933593	-2.42442	TRUE	FALSE	protein_coding	SRGAP2
ENSG00000182612	-0.634638	3.45666	-3.89222	0.00999136	0.933593	-2.42546	TRUE	FALSE	protein_coding	TSPAN10
ENSG00000171408	-0.924045	2.97738	-3.97188	0.00918283	0.933593	-2.42763	TRUE	FALSE	protein_coding	PDE7B
ENSG00000120738	-0.846599	6.00588	-3.71246	0.0121305	0.933593	-2.43199	TRUE	FALSE	protein_coding	EGR1
ENSG00000072682	-0.534689	6.49474	-3.69841	0.0123184	0.933593	-2.43859	TRUE	FALSE	protein_coding	P4HA2
ENSG00000175482	-0.799956	3.39643	-3.87249	0.0102039	0.933593	-2.44594	TRUE	FALSE	protein_coding	POLD4
ENSG00000137745	-1.00044	1.6574	-4.30611	0.00651185	0.933593	-2.44617	TRUE	FALSE	protein_coding	MMP13
ENSG00000069998	0.488787	6.24177	3.69029	0.0124285	0.933593	-2.44961	TRUE	FALSE	protein_coding	HDHD5
ENSG00000115255	-0.809227	2.28656	-4.08627	0.00814849	0.933593	-2.45363	TRUE	FALSE	protein_coding	REEP6
ENSG00000188157	-0.418535	8.07846	-3.67179	0.0126836	0.933593	-2.45557	TRUE	FALSE	protein_coding	AGRN
ENSG00000275600	0.561972	4.19301	3.76324	0.0114777	0.933593	-2.46104	TRUE	FALSE	protein_coding	PIGW
ENSG00000277161	0.561972	4.19301	3.76324	0.0114777	0.933593	-2.46104	TRUE	FALSE	protein_coding	PIGW
ENSG00000141086	1.39478	1.28593	4.49753	0.00538753	0.911702	-2.465	TRUE	FALSE	protein_coding	CTRL
ENSG00000257594	-1.48082	1.93863	-4.17026	0.00747327	0.933593	-2.46937	TRUE	FALSE	protein_coding	GALNT4
ENSG00000167716	0.564244	4.75968	3.71244	0.0121308	0.933593	-2.46979	TRUE	FALSE	protein_coding	WDR81
ENSG00000134294	-0.438435	8.28005	-3.65462	0.0129256	0.933593	-2.47067	TRUE	FALSE	protein_coding	SLC38A2
ENSG00000125844	-0.588022	7.42964	-3.65134	0.0129724	0.933593	-2.4757	TRUE	FALSE	protein_coding	RRBP1
ENSG00000135596	-0.498944	4.47693	-3.71704	0.0120699	0.933593	-2.47605	TRUE	FALSE	protein_coding	MICAL1
ENSG00000082516	0.541193	6.683	3.64621	0.013046	0.933593	-2.48457	TRUE	FALSE	protein_coding	GEMIN5
ENSG00000188015	-0.622646	2.98254	-3.87552	0.0101709	0.933593	-2.48978	TRUE	FALSE	protein_coding	S100A3
ENSG00000090013	-0.496223	4.73331	-3.68283	0.0125307	0.933593	-2.49161	TRUE	FALSE	protein_coding	BLVRB
ENSG00000163513	-0.450669	5.98344	-3.64379	0.013081	0.933593	-2.49232	TRUE	FALSE	protein_coding	TGFBR2
ENSG00000149633	-0.917563	2.03681	-4.07833	0.0082158	0.933593	-2.49799	TRUE	FALSE	protein_coding	KIAA1755
ENSG00000168874	-0.503735	4.73331	-3.67293	0.0126677	0.933593	-2.49982	TRUE	FALSE	protein_coding	ATOH8
ENSG00000004777	-0.608756	2.99604	-3.85445	0.0104027	0.933593	-2.50233	TRUE	FALSE	protein_coding	ARHGAP33
ENSG00000267601	-0.483924	6.81176	-3.62424	0.0133667	0.933593	-2.50261	TRUE	FALSE	antisense_RNA
ENSG00000205220	0.54209	4.58852	3.68018	0.0125672	0.933593	-2.50407	TRUE	FALSE	protein_coding	PSMB10
ENSG00000119866	0.81772	1.89001	4.12594	0.00782127	0.933593	-2.50626	TRUE	FALSE	protein_coding	BCL11A
ENSG00000146276	-0.763821	2.79273	-3.88449	0.0100741	0.933593	-2.50692	TRUE	FALSE	protein_coding	GABRR1
ENSG00000086189	0.509946	6.21132	3.61893	0.0134455	0.933593	-2.51307	TRUE	FALSE	protein_coding	DIMT1
ENSG00000227617	0.464875	5.39288	3.62435	0.013365	0.933593	-2.52188	TRUE	FALSE	processed_transcript	CERS6-AS1
ENSG00000110057	0.602329	3.80607	3.71753	0.0120634	0.933593	-2.52488	TRUE	FALSE	protein_coding	UNC93B1
ENSG00000082212	0.556931	5.77685	3.61125	0.0135605	0.933593	-2.52587	TRUE	FALSE	protein_coding	ME2
ENSG00000161980	0.444554	5.75986	3.61037	0.0135737	0.933593	-2.52657	TRUE	FALSE	protein_coding	POLR3K
ENSG00000182871	-0.410196	8.41911	-3.58758	0.0139216	0.933593	-2.5316	TRUE	FALSE	protein_coding	COL18A1
ENSG00000118292	-0.792591	2.89314	-3.82221	0.0107691	0.933593	-2.53611	TRUE	FALSE	protein_coding	C1orf54
ENSG00000122694	-0.49437	4.3332	-3.64743	0.0130285	0.933593	-2.54023	TRUE	FALSE	protein_coding	GLIPR2
ENSG00000236271	-0.588118	6.50102	-3.57973	0.0140439	0.933593	-2.54465	TRUE	FALSE	protein_coding	FLOT1
ENSG00000076356	-0.464332	5.90915	-3.57845	0.014064	0.933593	-2.5514	TRUE	FALSE	protein_coding	PLXNA2
ENSG00000170515	0.426662	9.04776	3.55812	0.0143866	0.933593	-2.55827	TRUE	FALSE	protein_coding	PA2G4
ENSG00000185904	0.468272	5.32722	3.5781	0.0140693	0.933593	-2.56366	TRUE	FALSE	lincRNA	LINC00839
ENSG00000186354	-0.968974	0.922694	-4.37725	0.00606523	0.924909	-2.56457	TRUE	FALSE	protein_coding	C9orf47
ENSG00000058668	-0.565006	7.70224	-3.55064	0.0145074	0.933593	-2.56685	TRUE	FALSE	protein_coding	ATP2B4
ENSG00000243708	-1.5738	0.194975	-4.93797	0.00355074	0.911702	-2.57082	TRUE	FALSE	protein_coding	PLA2G4B
ENSG00000137809	-0.820377	3.61848	-3.67132	0.0126901	0.933593	-2.57171	TRUE	FALSE	protein_coding	ITGA11
ENSG00000131979	0.746806	1.96295	3.98078	0.0090972	0.933593	-2.57256	TRUE	FALSE	protein_coding	GCH1
ENSG00000185585	-0.907434	3.12653	-3.72802	0.0119261	0.933593	-2.57593	TRUE	FALSE	protein_coding	OLFML2A
ENSG00000146674	-1.32983	1.87755	-3.975	0.00915269	0.933593	-2.58387	TRUE	FALSE	protein_coding	IGFBP3
ENSG00000100196	-0.497308	4.46566	-3.58433	0.0139721	0.933593	-2.58545	TRUE	FALSE	protein_coding	KDELR3
ENSG00000044090	-0.486957	5.98932	-3.53537	0.0147575	0.933593	-2.58919	TRUE	FALSE	protein_coding	CUL7
ENSG00000174738	0.540942	5.55774	3.53395	0.014781	0.933593	-2.59813	TRUE	FALSE	protein_coding	NR1D2
ENSG00000262456	0.640545	2.96713	3.72523	0.0119625	0.933593	-2.59868	TRUE	FALSE	antisense_RNA
ENSG00000160439	0.7852	1.9421	3.93764	0.00952084	0.933593	-2.60075	TRUE	FALSE	protein_coding	RDH13
ENSG00000178449	0.561316	5.01838	3.5437	0.0146205	0.933593	-2.60229	TRUE	FALSE	protein_coding	COX14
ENSG00000280081	0.589165	3.38881	3.65773	0.0128814	0.933593	-2.60472	TRUE	FALSE	lincRNA	LINC01667
ENSG00000167105	-0.745433	1.828	-3.94513	0.00944571	0.933593	-2.60497	TRUE	FALSE	protein_coding	TMEM92
ENSG00000235986	-0.950848	1.35074	-4.09672	0.00806077	0.933593	-2.60651	TRUE	FALSE	protein_coding	GNL1
ENSG00000181856	1.75429	-0.224019	5.76889	0.0017278	0.911702	-2.61177	TRUE	FALSE	protein_coding	SLC2A4
ENSG00000263843	0.517932	3.79744	3.59848	0.013754	0.933593	-2.6166	TRUE	FALSE	antisense_RNA
ENSG00000238258	-0.697671	3.6542	-3.60801	0.0136092	0.933593	-2.61695	TRUE	FALSE	antisense_RNA
ENSG00000170500	-0.667831	5.08843	-3.51923	0.0150273	0.933593	-2.6193	TRUE	FALSE	protein_coding	LONRF2
ENSG00000163132	-0.554068	6.66243	-3.49265	0.0154835	0.933593	-2.62355	TRUE	FALSE	protein_coding	MSX1
ENSG00000181754	1.01052	2.17948	3.84272	0.0105344	0.933593	-2.62475	TRUE	FALSE	protein_coding	AMIGO1
ENSG00000117395	0.428107	7.40197	3.48196	0.0156715	0.933593	-2.63147	TRUE	FALSE	protein_coding	EBNA1BP2
ENSG00000179598	1.15028	2.55112	3.75497	0.0115813	0.933593	-2.63198	TRUE	FALSE	protein_coding	PLD6
ENSG00000144381	0.418745	10.4569	3.4787	0.0157291	0.933593	-2.63262	TRUE	FALSE	protein_coding	HSPD1
ENSG00000172164	-0.517299	5.36694	-3.49712	0.0154057	0.933593	-2.63272	TRUE	FALSE	protein_coding	SNTB1
ENSG00000171497	0.448748	5.60544	3.49319	0.0154741	0.933593	-2.63349	TRUE	FALSE	protein_coding	PPID
ENSG00000217930	0.567263	3.67632	3.58651	0.0139382	0.933593	-2.63503	TRUE	FALSE	protein_coding	PAM16
ENSG00000281450	0.451221	5.63157	3.48999	0.01553	0.933593	-2.63601	TRUE	FALSE	lincRNA	PANDAR
ENSG00000108846	-0.723629	2.36616	-3.76535	0.0114515	0.933593	-2.63707	TRUE	FALSE	protein_coding	ABCC3
ENSG00000146592	0.696391	3.72687	3.57944	0.0140484	0.933593	-2.63774	TRUE	FALSE	protein_coding	CREB5
ENSG00000146374	-0.9939	3.71266	-3.57565	0.0141079	0.933593	-2.63854	TRUE	FALSE	protein_coding	RSPO3
ENSG00000257553	0.412671	6.46572	3.47792	0.015743	0.933593	-2.63877	TRUE	FALSE	antisense_RNA
ENSG00000069399	-0.601651	3.97012	-3.54928	0.0145294	0.933593	-2.64118	TRUE	FALSE	protein_coding	BCL3
ENSG00000124942	-0.449044	9.35944	-3.46809	0.015919	0.933593	-2.64232	TRUE	FALSE	protein_coding	AHNAK
ENSG00000095203	0.696315	2.66896	3.7021	0.0122688	0.933593	-2.64803	TRUE	FALSE	protein_coding	EPB41L4B
ENSG00000272502	-1.3091	1.20722	-4.06764	0.00830755	0.933593	-2.65098	TRUE	FALSE	antisense_RNA
ENSG00000125630	0.401285	6.83062	3.46107	0.0160461	0.933593	-2.65267	TRUE	FALSE	protein_coding	POLR1B
ENSG00000214160	0.429323	6.98228	3.45836	0.0160953	0.933593	-2.65469	TRUE	FALSE	protein_coding	ALG3
ENSG00000130635	-0.891571	7.62969	-3.45455	0.0161649	0.933593	-2.65661	TRUE	FALSE	protein_coding	COL5A1
ENSG00000253846	-1.2566	2.63929	-3.68597	0.0124875	0.933593	-2.65864	TRUE	FALSE	protein_coding	PCDHGA10
ENSG00000049323	-0.632231	7.13953	-3.44894	0.0162682	0.933593	-2.6628	TRUE	FALSE	protein_coding	LTBP1
ENSG00000184428	0.525856	4.92345	3.47625	0.0157728	0.933593	-2.66365	TRUE	FALSE	protein_coding	TOP1MT
ENSG00000164338	0.453827	5.16902	3.46023	0.0160613	0.933593	-2.67122	TRUE	FALSE	protein_coding	UTP15
ENSG00000110237	-0.480796	5.80206	-3.44724	0.0162995	0.933593	-2.67159	TRUE	FALSE	protein_coding	ARHGEF17
ENSG00000110002	-0.773254	1.61751	-3.8796	0.0101268	0.933593	-2.67489	TRUE	FALSE	protein_coding	VWA5A
ENSG00000090447	0.471078	5.22372	3.45267	0.0161995	0.933593	-2.67688	TRUE	FALSE	protein_coding	TFAP4
ENSG00000115641	0.45929	5.44268	3.44748	0.016295	0.933593	-2.67742	TRUE	FALSE	protein_coding	FHL2
ENSG00000159840	-0.437568	9.04205	-3.43104	0.0166024	0.933593	-2.67758	TRUE	FALSE	protein_coding	ZYX
ENSG00000186591	-0.473954	7.07353	-3.43191	0.0165859	0.933593	-2.67899	TRUE	FALSE	protein_coding	UBE2H
ENSG00000117148	1.79775	-0.0733468	5.15671	0.00291396	0.911702	-2.68443	TRUE	FALSE	protein_coding	ACTL8
ENSG00000198743	-0.8502	6.56761	-3.42106	0.0167919	0.933593	-2.69073	TRUE	FALSE	protein_coding	SLC5A3
ENSG00000196497	0.42038	7.69012	3.41357	0.0169359	0.933593	-2.6954	TRUE	FALSE	protein_coding	IPO4
ENSG00000224740	-0.45692	6.07323	-3.41824	0.016846	0.933593	-2.69601	TRUE	FALSE	protein_coding	FLOT1
ENSG00000135452	-0.648667	3.70872	-3.50002	0.0153554	0.933593	-2.69788	TRUE	FALSE	protein_coding	TSPAN31
ENSG00000170412	-0.843235	1.32946	-3.9233	0.00966658	0.933593	-2.69873	TRUE	FALSE	protein_coding	GPRC5C
ENSG00000275993	0.642926	3.97306	3.48206	0.0156696	0.933593	-2.69927	TRUE	FALSE	protein_coding
ENSG00000074621	-0.548084	3.20916	-3.54696	0.0145672	0.933593	-2.69983	TRUE	FALSE	protein_coding	SLC24A1
ENSG00000174938	-0.50488	5.37978	-3.42245	0.0167654	0.933593	-2.69985	TRUE	FALSE	protein_coding	SEZ6L2
ENSG00000236364	0.4536	4.75194	3.43843	0.0164635	0.933593	-2.70154	TRUE	FALSE	antisense_RNA
ENSG00000256268	-0.714439	2.28679	-3.6791	0.0125822	0.933593	-2.70271	TRUE	FALSE	lincRNA	LINC02454
ENSG00000185885	-0.569045	4.40528	-3.44671	0.0163093	0.933593	-2.70447	TRUE	FALSE	protein_coding	IFITM1
ENSG00000002549	0.466231	5.97281	3.40897	0.0170249	0.933593	-2.70626	TRUE	FALSE	protein_coding	LAP3
ENSG00000064102	0.456216	6.13576	3.40693	0.0170646	0.933593	-2.70687	TRUE	FALSE	protein_coding	INTS13
ENSG00000169884	0.708594	2.85426	3.57921	0.0140521	0.933593	-2.7134	TRUE	FALSE	protein_coding	WNT10B
ENSG00000278843	-1.40136	-0.0647521	-4.69496	0.00445478	0.911702	-2.71352	TRUE	FALSE	protein_coding	MMP28
ENSG00000261236	0.406445	6.67656	3.3959	0.0172809	0.933593	-2.71442	TRUE	FALSE	protein_coding	BOP1
ENSG00000261884	0.809615	2.57218	3.61709	0.0134729	0.933593	-2.71771	TRUE	FALSE	protein_coding
ENSG00000143369	-0.654682	5.04758	-3.40881	0.017028	0.933593	-2.71837	TRUE	FALSE	protein_coding	ECM1
ENSG00000154096	-0.406326	6.93855	-3.38643	0.0174689	0.933593	-2.72234	TRUE	FALSE	protein_coding	THY1
ENSG00000129353	-0.547584	5.53751	-3.39106	0.0173767	0.933593	-2.72637	TRUE	FALSE	protein_coding	SLC44A2
ENSG00000170965	-0.745114	3.43977	-3.48674	0.0155871	0.933593	-2.72765	TRUE	FALSE	protein_coding	PLAC1
ENSG00000172115	0.446282	8.4529	3.37647	0.0176694	0.933593	-2.73015	TRUE	FALSE	protein_coding	CYCS
ENSG00000042493	-0.81082	4.08337	-3.43051	0.0166122	0.933593	-2.73302	TRUE	FALSE	protein_coding	CAPG
ENSG00000120158	0.450685	5.09333	3.39085	0.0173809	0.933593	-2.73505	TRUE	FALSE	protein_coding	RCL1
ENSG00000048162	0.406512	6.7038	3.37284	0.017743	0.933593	-2.73616	TRUE	FALSE	protein_coding	NOP16
ENSG00000119681	-0.59271	3.99607	-3.43155	0.0165926	0.933593	-2.7364	TRUE	FALSE	protein_coding	LTBP2
ENSG00000163347	-1.46611	-0.0730647	-4.63543	0.00471495	0.911702	-2.73708	TRUE	FALSE	protein_coding	CLDN1
ENSG00000170581	-0.602052	4.25198	-3.41375	0.0169324	0.933593	-2.73914	TRUE	FALSE	protein_coding	STAT2
ENSG00000256013	-0.558059	3.68473	-3.45004	0.0162478	0.933593	-2.73953	TRUE	FALSE	antisense_RNA
ENSG00000230685	-0.534352	4.51141	-3.4005	0.0171902	0.933593	-2.74049	TRUE	FALSE	protein_coding	CLIC1
ENSG00000165271	0.382854	7.7683	3.36488	0.0179057	0.933593	-2.74181	TRUE	FALSE	protein_coding	NOL6
ENSG00000273807	0.807692	2.10387	3.66028	0.0128452	0.933593	-2.74505	TRUE	FALSE	protein_coding
ENSG00000092068	-0.441887	4.76018	-3.38039	0.0175902	0.933593	-2.75069	TRUE	FALSE	protein_coding	SLC7A8
ENSG00000181788	0.445394	5.32668	3.36822	0.0178372	0.933593	-2.75139	TRUE	FALSE	protein_coding	SIAH2
ENSG00000145882	-0.510508	3.99707	-3.40853	0.0170335	0.933593	-2.75556	TRUE	FALSE	protein_coding	PCYOX1L
ENSG00000270276	-2.65958	0.112766	-4.59895	0.004883	0.911702	-2.75647	TRUE	FALSE	protein_coding	HIST2H4B
ENSG00000103064	0.409626	5.79584	3.35228	0.0181667	0.933593	-2.76048	TRUE	FALSE	protein_coding	SLC7A6
ENSG00000255730	1.92795	-0.372635	5.38005	0.00239596	0.911702	-2.76231	TRUE	FALSE	protein_coding
ENSG00000133740	0.738698	4.02657	3.40284	0.0171444	0.933593	-2.7626	TRUE	FALSE	protein_coding	E2F5
ENSG00000169814	-0.53429	3.25706	-3.45849	0.016093	0.933593	-2.76338	TRUE	FALSE	protein_coding	BTD
ENSG00000183431	0.376388	7.64333	3.34196	0.0183837	0.933593	-2.76399	TRUE	FALSE	protein_coding	SF3A3
ENSG00000073060	0.453559	7.71869	3.34019	0.0184212	0.933593	-2.76564	TRUE	FALSE	protein_coding	SCARB1
ENSG00000157470	0.825755	2.17037	3.61493	0.0135053	0.933593	-2.76606	TRUE	FALSE	protein_coding	FAM81A
ENSG00000186352	0.692742	2.07872	3.63004	0.0132812	0.933593	-2.76639	TRUE	FALSE	protein_coding	ANKRD37
ENSG00000136161	-0.778074	2.07097	-3.61923	0.013441	0.933593	-2.76804	TRUE	FALSE	protein_coding	RCBTB2
ENSG00000041880	-0.505948	3.89919	-3.39398	0.0173189	0.933593	-2.77288	TRUE	FALSE	protein_coding	PARP3
ENSG00000175899	-0.701822	6.83691	-3.33366	0.0185603	0.933593	-2.77295	TRUE	FALSE	protein_coding	A2M
ENSG00000140675	-1.06424	0.257635	-4.24237	0.00694417	0.933593	-2.77398	TRUE	FALSE	protein_coding	SLC5A2
ENSG00000137337	-0.911495	1.10466	-3.84849	0.0104694	0.933593	-2.77685	TRUE	FALSE	protein_coding	MDC1
ENSG00000154545	-0.952682	3.42669	-3.41559	0.0168968	0.933593	-2.78529	TRUE	FALSE	protein_coding	MAGED4
ENSG00000132639	-0.970772	4.61379	-3.34284	0.0183651	0.933593	-2.78868	TRUE	FALSE	protein_coding	SNAP25
ENSG00000262621	-2.19402	0.166461	-4.38139	0.00604035	0.924909	-2.78916	TRUE	FALSE	protein_coding
ENSG00000145022	-0.448595	4.39055	-3.34948	0.0182253	0.933593	-2.78934	TRUE	FALSE	protein_coding	TCTA
ENSG00000137513	0.463933	4.48943	3.34591	0.0183003	0.933593	-2.79115	TRUE	FALSE	protein_coding	NARS2
ENSG00000128714	0.685893	3.0055	3.45093	0.0162315	0.933593	-2.79324	TRUE	FALSE	protein_coding	HOXD13
ENSG00000175048	0.560792	3.03897	3.44349	0.0163691	0.933593	-2.79535	TRUE	FALSE	protein_coding	ZDHHC14
ENSG00000132823	0.587084	4.88583	3.32842	0.0186729	0.933593	-2.79643	TRUE	FALSE	protein_coding	OSER1
ENSG00000138442	0.401132	6.53869	3.30605	0.0191615	0.933593	-2.80041	TRUE	FALSE	protein_coding	WDR12
ENSG00000136718	0.392681	7.22598	3.30462	0.0191934	0.933593	-2.80052	TRUE	FALSE	protein_coding	IMP4
ENSG00000118922	-0.520663	4.88526	-3.32111	0.018831	0.933593	-2.80109	TRUE	FALSE	protein_coding	KLF12
ENSG00000159199	0.397587	7.49386	3.30225	0.0192461	0.933593	-2.80256	TRUE	FALSE	protein_coding	ATP5G1
ENSG00000161179	0.567536	5.58639	3.30835	0.0191106	0.933593	-2.80384	TRUE	FALSE	protein_coding	YDJC
ENSG00000186825	-1.06004	-0.0635105	-4.37949	0.00605176	0.924909	-2.80706	TRUE	FALSE	lincRNA	C2orf27B
ENSG00000272949	-0.446198	4.32929	-3.32978	0.0186435	0.933593	-2.80877	TRUE	FALSE	processed_transcript
ENSG00000120055	0.823748	0.969533	3.85164	0.0104341	0.933593	-2.8124	TRUE	FALSE	protein_coding	C10orf95
ENSG00000107554	-0.454716	7.40288	-3.28721	0.0195844	0.934621	-2.8172	TRUE	FALSE	protein_coding	DNMBP
ENSG00000152409	0.682203	4.18855	3.32913	0.0186576	0.933593	-2.81777	TRUE	FALSE	protein_coding	JMY
ENSG00000020922	0.576336	4.54595	3.31423	0.0189813	0.933593	-2.81785	TRUE	FALSE	protein_coding	MRE11
ENSG00000223749	-0.814351	1.82613	-3.58889	0.0139014	0.933593	-2.81809	TRUE	FALSE	lincRNA	MIR503HG
ENSG00000253837	-0.531109	3.91416	-3.3371	0.0184869	0.933593	-2.81999	TRUE	FALSE	processed_transcript
ENSG00000159348	-0.488433	4.15514	-3.31702	0.01892	0.933593	-2.8265	TRUE	FALSE	protein_coding	CYB5R1
ENSG00000128482	-0.938039	1.15602	-3.73486	0.0118375	0.933593	-2.82945	TRUE	FALSE	protein_coding	RNF112
ENSG00000142235	-0.92764	0.482728	-3.96994	0.00920162	0.933593	-2.83588	TRUE	FALSE	protein_coding	LMTK3
ENSG00000213853	-0.469021	6.34354	-3.26656	0.0200598	0.935501	-2.83868	TRUE	FALSE	protein_coding	EMP2
ENSG00000272368	0.583045	3.3976	3.35283	0.0181554	0.933593	-2.83936	TRUE	FALSE	antisense_RNA
ENSG00000196923	-0.416176	6.81636	-3.26397	0.0201203	0.935501	-2.84036	TRUE	FALSE	protein_coding	PDLIM7
ENSG00000127863	-1.15685	3.71041	-3.32666	0.0187109	0.933593	-2.84057	TRUE	FALSE	protein_coding	TNFRSF19
ENSG00000275342	-0.456144	4.08889	-3.30204	0.0192508	0.933593	-2.84221	TRUE	FALSE	protein_coding	PRAG1
ENSG00000167100	-0.858774	1.25042	-3.68099	0.012556	0.933593	-2.84394	TRUE	FALSE	protein_coding	SAMD14
ENSG00000175792	0.374994	7.21059	3.25969	0.0202208	0.935501	-2.84425	TRUE	FALSE	protein_coding	RUVBL1
ENSG00000167081	-0.451495	7.09592	-3.24956	0.0204606	0.935501	-2.85417	TRUE	FALSE	protein_coding	PBX3
ENSG00000128590	0.603807	3.90749	3.3002	0.0192918	0.933593	-2.85435	TRUE	FALSE	protein_coding	DNAJB9
ENSG00000139278	-0.538547	7.54845	-3.24913	0.0204709	0.935501	-2.85436	TRUE	FALSE	protein_coding	GLIPR1
ENSG00000254693	-2.08546	-1.05573	-6.1939	0.00123145	0.898453	-2.85485	TRUE	FALSE	antisense_RNA
ENSG00000123353	-0.429949	4.52179	-3.27105	0.0199553	0.935501	-2.85502	TRUE	FALSE	protein_coding	ORMDL2
ENSG00000166833	-0.761848	3.66401	-3.30795	0.0191196	0.933593	-2.85778	TRUE	FALSE	protein_coding	NAV2
ENSG00000153214	-0.571373	3.90978	-3.29133	0.019491	0.933593	-2.85925	TRUE	FALSE	protein_coding	TMEM87B
ENSG00000102057	-0.942209	0.392952	-3.95636	0.00933435	0.933593	-2.86095	TRUE	FALSE	protein_coding	KCND1
ENSG00000071575	-0.572289	6.24801	-3.24186	0.0206453	0.935501	-2.86283	TRUE	FALSE	protein_coding	TRIB2
ENSG00000165272	-0.970774	1.13392	-3.6741	0.0126514	0.933593	-2.86651	TRUE	FALSE	protein_coding	AQP3
ENSG00000164117	-0.461688	6.06743	-3.23319	0.0208553	0.935501	-2.87174	TRUE	FALSE	protein_coding	FBXO8
ENSG00000134440	0.378747	7.87363	3.23089	0.0209115	0.935501	-2.87226	TRUE	FALSE	protein_coding	NARS
ENSG00000165526	0.431339	4.95704	3.24317	0.0206138	0.935501	-2.87252	TRUE	FALSE	protein_coding	RPUSD4
ENSG00000112787	0.413129	6.19443	3.23223	0.0208787	0.935501	-2.8726	TRUE	FALSE	protein_coding	FBRSL1
ENSG00000134013	-0.635625	7.3829	-3.22816	0.0209782	0.935501	-2.87505	TRUE	FALSE	protein_coding	LOXL2
ENSG00000108179	0.441639	7.86336	3.21844	0.0212183	0.935501	-2.88458	TRUE	FALSE	protein_coding	PPIF
ENSG00000121644	0.369414	6.73858	3.21802	0.0212287	0.935501	-2.88545	TRUE	FALSE	protein_coding	DESI2
ENSG00000185215	-0.509072	4.61402	-3.23418	0.0208312	0.935501	-2.88622	TRUE	FALSE	protein_coding	TNFAIP2
ENSG00000132688	-0.60769	5.67661	-3.21871	0.0212116	0.935501	-2.88737	TRUE	FALSE	protein_coding	NES
ENSG00000164035	-0.772356	3.30501	-3.29651	0.0193743	0.933593	-2.88847	TRUE	FALSE	protein_coding	EMCN
ENSG00000124749	-0.934788	3.54432	-3.27835	0.0197868	0.934621	-2.88938	TRUE	FALSE	protein_coding	COL21A1
ENSG00000149212	-1.13787	2.97292	-3.32284	0.0187934	0.933593	-2.8911	TRUE	FALSE	protein_coding	SESN3
ENSG00000112996	0.413008	5.97431	3.21272	0.0213608	0.935501	-2.89219	TRUE	FALSE	protein_coding	MRPS30
ENSG00000232284	-0.559791	2.84029	-3.33237	0.018588	0.933593	-2.89306	TRUE	FALSE	antisense_RNA	GNG12-AS1
ENSG00000145220	0.395388	6.09803	3.21057	0.0214147	0.935501	-2.89386	TRUE	FALSE	protein_coding	LYAR
ENSG00000105173	0.560088	3.30328	3.29214	0.0194728	0.933593	-2.89422	TRUE	FALSE	protein_coding	CCNE1
ENSG00000152990	0.393243	5.92576	3.20858	0.0214647	0.935501	-2.89636	TRUE	FALSE	protein_coding	ADGRA3
ENSG00000232677	0.439226	6.16758	3.20669	0.0215123	0.935501	-2.89747	TRUE	FALSE	lincRNA	LINC00665
ENSG00000156113	-0.605039	5.17171	-3.21172	0.021386	0.935501	-2.89806	TRUE	FALSE	protein_coding	KCNMA1
ENSG00000136274	-1.24647	-0.1782	-4.21586	0.00713358	0.933593	-2.89896	TRUE	FALSE	protein_coding	NACAD
ENSG00000166311	-0.54588	5.89115	-3.1974	0.0217482	0.935501	-2.90702	TRUE	FALSE	protein_coding	SMPD1
ENSG00000156110	0.40591	6.15213	3.19672	0.0217654	0.935501	-2.9072	TRUE	FALSE	protein_coding	ADK
ENSG00000101986	-0.497261	4.65838	-3.20115	0.0216526	0.935501	-2.9156	TRUE	FALSE	protein_coding	ABCD1
ENSG00000092096	-0.883189	1.15514	-3.57824	0.0140672	0.933593	-2.91688	TRUE	FALSE	protein_coding	SLC22A17
ENSG00000105767	-0.74304	1.76379	-3.44167	0.016403	0.933593	-2.92022	TRUE	FALSE	protein_coding	CADM4
ENSG00000185238	0.527383	5.81173	3.1835	0.0221062	0.935501	-2.92117	TRUE	FALSE	protein_coding	PRMT3
ENSG00000126249	0.477008	4.29309	3.20543	0.0215441	0.935501	-2.92213	TRUE	FALSE	protein_coding	PDCD2L
ENSG00000181104	-0.368617	8.69465	-3.17829	0.0222421	0.935501	-2.92459	TRUE	FALSE	protein_coding	F2R
ENSG00000181035	-1.25106	0.996421	-3.61079	0.0135674	0.933593	-2.92539	TRUE	FALSE	protein_coding	SLC25A42
ENSG00000167565	-0.486838	4.18592	-3.20347	0.0215938	0.935501	-2.9255	TRUE	FALSE	protein_coding	SERTAD3
ENSG00000131876	0.388756	5.99907	3.1774	0.0222653	0.935501	-2.9264	TRUE	FALSE	protein_coding	SNRPA1
ENSG00000183527	0.436911	6.02491	3.1735	0.0223679	0.935501	-2.93017	TRUE	FALSE	protein_coding	PSMG1
ENSG00000169442	-1.15623	2.76645	-3.2923	0.0194692	0.933593	-2.93052	TRUE	FALSE	protein_coding	CD52
ENSG00000105270	-0.878685	2.04698	-3.37954	0.0176074	0.933593	-2.9312	TRUE	FALSE	protein_coding	CLIP3
ENSG00000165424	-0.39278	6.20875	-3.16983	0.0224646	0.935501	-2.93325	TRUE	FALSE	protein_coding	ZCCHC24
ENSG00000225684	-0.636355	3.97668	-3.19086	0.0219157	0.935501	-2.94392	TRUE	FALSE	lincRNA	FAM225B
ENSG00000103485	-0.424811	4.96379	-3.16505	0.0225916	0.935501	-2.94452	TRUE	FALSE	protein_coding	QPRT
ENSG00000000971	-0.489488	5.91435	-3.15665	0.0228167	0.935501	-2.94668	TRUE	FALSE	protein_coding	CFH
ENSG00000163683	-0.696301	2.36143	-3.30805	0.0191173	0.933593	-2.95141	TRUE	FALSE	protein_coding	SMIM14
ENSG00000164182	0.46128	5.10207	3.15404	0.0228871	0.935501	-2.9542	TRUE	FALSE	protein_coding	NDUFAF2
ENSG00000173153	0.441716	5.7526	3.14917	0.0230191	0.935501	-2.95468	TRUE	FALSE	protein_coding	ESRRA
ENSG00000006282	-0.500691	5.82917	-3.14824	0.0230444	0.935501	-2.95511	TRUE	FALSE	protein_coding	SPATA20
ENSG00000119326	0.405166	6.88613	3.1451	0.0231299	0.935501	-2.95747	TRUE	FALSE	protein_coding	CTNNAL1
ENSG00000102967	0.442596	4.55621	3.1592	0.0227479	0.935501	-2.95756	TRUE	FALSE	protein_coding	DHODH
ENSG00000160310	-0.544071	5.50966	-3.14569	0.023114	0.935501	-2.95871	TRUE	FALSE	protein_coding	PRMT2
ENSG00000249992	-0.589433	7.31375	-3.14318	0.0231827	0.935501	-2.95949	TRUE	FALSE	protein_coding	TMEM158
ENSG00000163050	0.781062	5.07669	3.14555	0.0231177	0.935501	-2.96317	TRUE	FALSE	protein_coding	COQ8A
ENSG00000236222	-1.25752	1.68339	-3.39107	0.0173765	0.933593	-2.96552	TRUE	FALSE	protein_coding	WDR46
ENSG00000177602	0.492447	3.30052	3.20394	0.0215818	0.935501	-2.96628	TRUE	FALSE	protein_coding	HASPIN
ENSG00000142684	0.458661	4.70655	3.14056	0.0232545	0.935501	-2.97211	TRUE	FALSE	protein_coding	ZNF593
ENSG00000106330	-0.700128	2.88921	-3.22251	0.0211173	0.935501	-2.97519	TRUE	FALSE	protein_coding	MOSPD3
ENSG00000108821	-0.664641	11.8492	-3.12622	0.0236526	0.936551	-2.97654	TRUE	FALSE	protein_coding	COL1A1
ENSG00000198169	-0.825704	1.46417	-3.4097	0.0170106	0.933593	-2.977	TRUE	FALSE	protein_coding	ZNF251
ENSG00000173281	-0.557227	3.2584	-3.18701	0.0220152	0.935501	-2.98092	TRUE	FALSE	protein_coding	PPP1R3B
ENSG00000171219	-0.886031	0.50585	-3.65053	0.012984	0.933593	-2.98345	TRUE	FALSE	protein_coding	CDC42BPG
ENSG00000233312	-1.49558	-0.0620432	-3.93098	0.00958824	0.933593	-2.98466	TRUE	FALSE	protein_coding	C4B_2
ENSG00000153029	-0.566543	3.53226	-3.16201	0.0226727	0.935501	-2.98774	TRUE	FALSE	protein_coding	MR1
ENSG00000163069	-0.391174	5.4051	-3.1156	0.0239524	0.936551	-2.9884	TRUE	FALSE	protein_coding	SGCB
ENSG00000100097	-0.761308	9.45785	-3.11472	0.0239774	0.936551	-2.98878	TRUE	FALSE	protein_coding	LGALS1
ENSG00000196305	0.384735	8.49231	3.11241	0.0240432	0.936551	-2.99088	TRUE	FALSE	protein_coding	IARS
ENSG00000228628	-0.39768	5.28892	-3.11232	0.0240458	0.936551	-2.99217	TRUE	FALSE	protein_coding	ATF6B
ENSG00000129521	-0.433338	4.06101	-3.13315	0.0234593	0.935501	-2.99246	TRUE	FALSE	protein_coding	EGLN3
ENSG00000011260	0.358265	6.99296	3.1096	0.0241237	0.936551	-2.99302	TRUE	FALSE	protein_coding	UTP18
ENSG00000146278	-0.787088	3.47969	-3.15274	0.0229221	0.935501	-2.99837	TRUE	FALSE	protein_coding	PNRC1
ENSG00000141076	0.361518	6.71777	3.10343	0.0243012	0.937295	-2.99908	TRUE	FALSE	protein_coding	UTP4
ENSG00000198796	-0.921295	1.82672	-3.31316	0.0190047	0.933593	-2.99985	TRUE	FALSE	protein_coding	ALPK2
ENSG00000006283	-1.52337	-0.841839	-4.60252	0.00486625	0.911702	-3.0014	TRUE	FALSE	protein_coding	CACNA1G
ENSG00000099204	0.647169	6.23511	3.09833	0.0244489	0.937295	-3.00405	TRUE	FALSE	protein_coding	ABLIM1
ENSG00000137267	-0.410701	5.17051	-3.09852	0.0244434	0.937295	-3.00623	TRUE	FALSE	protein_coding	TUBB2A
ENSG00000136444	0.433938	5.86541	3.09462	0.024557	0.937295	-3.00793	TRUE	FALSE	protein_coding	RSAD1
ENSG00000104825	0.512454	3.63043	3.1351	0.0234051	0.935501	-3.00817	TRUE	FALSE	protein_coding	NFKBIB
ENSG00000282905	0.512454	3.63043	3.1351	0.0234051	0.935501	-3.00817	TRUE	FALSE	protein_coding	NFKBIB
ENSG00000205683	-1.09031	-0.423932	-4.08573	0.00815305	0.933593	-3.0083	TRUE	FALSE	protein_coding	DPF3
ENSG00000135622	-0.422082	4.7992	-3.09864	0.0244397	0.937295	-3.00938	TRUE	FALSE	protein_coding	SEMA4F
ENSG00000276851	-0.994498	0.695679	-3.53278	0.0148005	0.933593	-3.01354	TRUE	FALSE	lincRNA
ENSG00000127955	-0.362396	6.72566	-3.08515	0.0248353	0.937295	-3.0175	TRUE	FALSE	protein_coding	GNAI1
ENSG00000196502	-0.509775	3.702	-3.11891	0.0238585	0.936551	-3.01771	TRUE	FALSE	protein_coding	SULT1A1
ENSG00000101654	0.362503	6.26293	3.08363	0.0248803	0.937295	-3.0187	TRUE	FALSE	protein_coding	RNMT
ENSG00000119711	-1.02943	1.49303	-3.33936	0.0184389	0.933593	-3.01946	TRUE	FALSE	protein_coding	ALDH6A1
ENSG00000173557	0.853807	1.37285	3.36832	0.0178353	0.933593	-3.02342	TRUE	FALSE	protein_coding	C2orf70
ENSG00000188501	-0.696177	1.05615	-3.41862	0.0168387	0.933593	-3.02403	TRUE	FALSE	protein_coding	LCTL
ENSG00000166986	0.347663	8.1419	3.07945	0.0250046	0.937295	-3.0242	TRUE	FALSE	protein_coding	MARS
ENSG00000138613	-0.888544	2.26805	-3.21921	0.0211992	0.935501	-3.02536	TRUE	FALSE	protein_coding	APH1B
ENSG00000166166	0.442776	5.72002	3.07451	0.0251523	0.937295	-3.02799	TRUE	FALSE	protein_coding	TRMT61A
ENSG00000166670	-0.784346	1.0366	-3.41291	0.0169485	0.933593	-3.03032	TRUE	FALSE	protein_coding	MMP10
ENSG00000136104	0.3917	5.4558	3.0714	0.0252457	0.937295	-3.03161	TRUE	FALSE	protein_coding	RNASEH2B
ENSG00000100029	0.362227	8.08434	3.07204	0.0252268	0.937295	-3.03172	TRUE	FALSE	protein_coding	PES1
ENSG00000112837	-0.378616	5.33915	-3.07043	0.0252752	0.937295	-3.03273	TRUE	FALSE	protein_coding	TBX18
ENSG00000163618	-2.09219	0.304046	-3.67226	0.012677	0.933593	-3.03398	TRUE	FALSE	protein_coding	CADPS
ENSG00000251350	-0.850722	0.664849	-3.50238	0.0153147	0.933593	-3.03432	TRUE	FALSE	lincRNA	LINC02475
ENSG00000185475	-0.421206	4.58149	-3.07413	0.0251639	0.937295	-3.03542	TRUE	FALSE	protein_coding	TMEM179B
ENSG00000171864	-1.59795	-1.15068	-4.99262	0.00337777	0.911702	-3.03811	TRUE	FALSE	protein_coding	PRND
ENSG00000262446	-0.573066	2.43696	-3.18176	0.0221515	0.935501	-3.03959	TRUE	FALSE	protein_coding	GBA
ENSG00000104368	-1.36057	9.8858	-3.05631	0.025705	0.937295	-3.04833	TRUE	FALSE	protein_coding	PLAT
ENSG00000132361	0.425502	6.98197	3.05452	0.0257601	0.937295	-3.0486	TRUE	FALSE	protein_coding	CLUH
ENSG00000064687	-0.613798	2.52689	-3.15646	0.0228216	0.935501	-3.05243	TRUE	FALSE	protein_coding	ABCA7
ENSG00000128016	-0.633479	3.39156	-3.09306	0.0246026	0.937295	-3.05347	TRUE	FALSE	protein_coding	ZFP36
ENSG00000066248	-0.553892	2.57741	-3.15033	0.0229876	0.935501	-3.0536	TRUE	FALSE	protein_coding	NGEF
ENSG00000178105	0.48621	5.70908	3.04786	0.0259662	0.937295	-3.05439	TRUE	FALSE	protein_coding	DDX10
ENSG00000154654	-1.35649	-1.03895	-4.63946	0.00469677	0.911702	-3.05525	TRUE	FALSE	protein_coding	NCAM2
ENSG00000174807	-1.28559	4.48908	-3.05449	0.0257609	0.937295	-3.05594	TRUE	FALSE	protein_coding	CD248
ENSG00000111424	0.621233	3.10182	3.10871	0.0241489	0.936551	-3.05679	TRUE	FALSE	protein_coding	VDR
ENSG00000110987	0.513155	3.80806	3.0701	0.025285	0.937295	-3.05858	TRUE	FALSE	protein_coding	BCL7A
ENSG00000282873	0.513155	3.80806	3.0701	0.025285	0.937295	-3.05858	TRUE	FALSE	protein_coding	BCL7A
ENSG00000073670	0.65206	2.77778	3.12958	0.0235587	0.936551	-3.05946	TRUE	FALSE	protein_coding	ADAM11
ENSG00000168398	-0.410305	4.28177	-3.0522	0.0258319	0.937295	-3.06104	TRUE	FALSE	protein_coding	BDKRB2
ENSG00000137801	-0.681387	7.40998	-3.04194	0.0261511	0.937295	-3.06195	TRUE	FALSE	protein_coding	THBS1
ENSG00000163811	0.454678	7.75911	3.04209	0.0261462	0.937295	-3.06204	TRUE	FALSE	protein_coding	WDR43
ENSG00000137692	0.380109	6.15981	3.04031	0.0262021	0.937295	-3.06205	TRUE	FALSE	protein_coding	DCUN1D5
ENSG00000137171	-0.571806	2.97357	-3.10834	0.0241597	0.936551	-3.06212	TRUE	FALSE	protein_coding	KLC4
ENSG00000205923	2.07492	-0.0291199	3.90717	0.00983362	0.933593	-3.06269	TRUE	FALSE	protein_coding	CEMP1
ENSG00000261832	-1.42935	-0.769838	-4.27213	0.00673839	0.933593	-3.06422	TRUE	FALSE	protein_coding
ENSG00000135241	-0.478774	3.32695	-3.08262	0.0249102	0.937295	-3.06537	TRUE	FALSE	protein_coding	PNPLA8
ENSG00000116128	-0.381958	5.63026	-3.03483	0.0263747	0.937295	-3.06733	TRUE	FALSE	protein_coding	BCL9
ENSG00000177425	0.382474	5.93171	3.03485	0.0263741	0.937295	-3.06735	TRUE	FALSE	protein_coding	PAWR
ENSG00000164176	-0.434465	6.78373	-3.03482	0.0263752	0.937295	-3.06852	TRUE	FALSE	protein_coding	EDIL3
ENSG00000014914	-0.513599	3.76537	-3.05634	0.0257041	0.937295	-3.07082	TRUE	FALSE	protein_coding	MTMR11
ENSG00000147041	-1.02842	2.40487	-3.1446	0.0231436	0.935501	-3.0713	TRUE	FALSE	protein_coding	SYTL5
ENSG00000114423	-0.826889	3.76203	-3.05555	0.0257284	0.937295	-3.07187	TRUE	FALSE	protein_coding	CBLB
ENSG00000241360	0.384417	5.80721	3.02975	0.0265358	0.937295	-3.07239	TRUE	FALSE	protein_coding	PDXP
ENSG00000257261	-0.872004	0.281635	-3.54895	0.0145348	0.933593	-3.0745	TRUE	FALSE	lincRNA
ENSG00000196843	0.539797	2.75111	3.11082	0.0240886	0.936551	-3.07584	TRUE	FALSE	protein_coding	ARID5A
ENSG00000072195	-0.406158	5.60947	-3.02616	0.0266503	0.937295	-3.07596	TRUE	FALSE	protein_coding	SPEG
ENSG00000135406	-0.789164	1.78135	-3.20313	0.0216024	0.935501	-3.08061	TRUE	FALSE	protein_coding	PRPH
ENSG00000147202	0.533855	3.89059	3.04018	0.0262062	0.937295	-3.08288	TRUE	FALSE	protein_coding	DIAPH2
ENSG00000169504	-0.345436	8.91091	-3.0226	0.0267645	0.937295	-3.0829	TRUE	FALSE	protein_coding	CLIC4
ENSG00000162729	-0.698422	4.72068	-3.02179	0.0267907	0.937295	-3.08366	TRUE	FALSE	protein_coding	IGSF8
ENSG00000107672	0.385709	5.11652	3.01787	0.0269172	0.937295	-3.08524	TRUE	FALSE	protein_coding	NSMCE4A
ENSG00000256671	-0.607294	4.36966	-3.02361	0.0267322	0.937295	-3.08624	TRUE	FALSE	protein_coding	LIMS4
ENSG00000166750	-0.774403	3.15449	-3.06625	0.0254016	0.937295	-3.08771	TRUE	FALSE	protein_coding	SLFN5
ENSG00000165029	-0.896235	3.51431	-3.04757	0.0259751	0.937295	-3.0881	TRUE	FALSE	protein_coding	ABCA1
ENSG00000119632	-1.22512	1.21439	-3.28334	0.0196725	0.934621	-3.08964	TRUE	FALSE	protein_coding	IFI27L2
ENSG00000276879	-1.22512	1.21439	-3.28334	0.0196725	0.934621	-3.08964	TRUE	FALSE	protein_coding	IFI27L2
ENSG00000123240	-0.543827	3.86336	-3.02924	0.0265521	0.937295	-3.09222	TRUE	FALSE	protein_coding	OPTN
ENSG00000213648	1.2989	0.673091	3.43881	0.0164563	0.933593	-3.09542	TRUE	FALSE	protein_coding	SULT1A4
ENSG00000171873	-0.726771	0.694133	-3.38279	0.017542	0.933593	-3.09615	TRUE	FALSE	protein_coding	ADRA1D
ENSG00000169851	-0.756847	6.4016	-3.0035	0.0273865	0.937295	-3.0998	TRUE	FALSE	protein_coding	PCDH7
ENSG00000065183	0.367875	7.17594	3.00417	0.0273644	0.937295	-3.10024	TRUE	FALSE	protein_coding	WDR3
ENSG00000150768	0.484474	5.74401	3.00096	0.0274704	0.937295	-3.10116	TRUE	FALSE	protein_coding	DLAT
ENSG00000198961	-0.367033	6.26384	-2.99828	0.0275589	0.937295	-3.10484	TRUE	FALSE	protein_coding	PJA2
ENSG00000172458	0.624656	2.04266	3.14176	0.0232215	0.935501	-3.10516	TRUE	FALSE	protein_coding	IL17D
ENSG00000059573	0.344802	7.98034	2.99813	0.0275639	0.937295	-3.10744	TRUE	FALSE	protein_coding	ALDH18A1
ENSG00000250961	-1.05902	0.0533073	-3.57027	0.0141927	0.933593	-3.10868	TRUE	FALSE	antisense_RNA
ENSG00000170231	0.889749	1.52673	3.20907	0.0214523	0.935501	-3.10947	TRUE	FALSE	protein_coding	FABP6
ENSG00000158560	-0.626771	1.4051	-3.2133	0.0213464	0.935501	-3.11156	TRUE	FALSE	protein_coding	DYNC1I1
ENSG00000142459	-0.966077	2.84237	-3.05359	0.0257887	0.937295	-3.11492	TRUE	FALSE	protein_coding	EVI5L
ENSG00000112893	-0.421589	5.68884	-2.98445	0.0280225	0.937295	-3.11778	TRUE	FALSE	protein_coding	MAN2A1
ENSG00000142303	-0.875795	0.646096	-3.3534	0.0181435	0.933593	-3.12045	TRUE	FALSE	protein_coding	ADAMTS10
ENSG00000164362	1.02731	0.993621	3.29822	0.019336	0.933593	-3.12057	TRUE	FALSE	protein_coding	TERT
ENSG00000205593	-0.902746	0.834002	-3.30543	0.0191754	0.933593	-3.12242	TRUE	FALSE	protein_coding	DENND6B
ENSG00000102265	-0.370945	8.31324	-2.9835	0.0280546	0.937295	-3.12295	TRUE	FALSE	protein_coding	TIMP1
ENSG00000006744	0.356855	6.96126	2.97977	0.0281812	0.937295	-3.12495	TRUE	FALSE	protein_coding	ELAC2
ENSG00000250387	-0.803405	2.22229	-3.08631	0.0248012	0.937295	-3.12914	TRUE	FALSE	lincRNA	LINC02197
ENSG00000254106	0.507648	2.91429	3.03337	0.0264211	0.937295	-3.12928	TRUE	FALSE	lincRNA	LINC01848
ENSG00000136122	0.39351	5.35894	2.97246	0.0284311	0.937295	-3.12951	TRUE	FALSE	protein_coding	BORA
ENSG00000213160	0.61538	4.52795	2.97665	0.0282875	0.937295	-3.12966	TRUE	FALSE	protein_coding	KLHL23
ENSG00000162745	-0.799882	2.28664	-3.0781	0.0250448	0.937295	-3.13063	TRUE	FALSE	protein_coding	OLFML2B
ENSG00000141376	-0.654589	3.35378	-3.00551	0.0273201	0.937295	-3.13095	TRUE	FALSE	protein_coding	BCAS3
ENSG00000186765	-1.34273	-0.430115	-3.77648	0.0113142	0.933593	-3.13153	TRUE	FALSE	protein_coding	FSCN2
ENSG00000166793	-1.11221	-0.718366	-3.96763	0.00922405	0.933593	-3.13157	TRUE	FALSE	protein_coding	YPEL4
ENSG00000170689	0.563502	4.16003	2.97938	0.0281946	0.937295	-3.13244	TRUE	FALSE	protein_coding	HOXB9
ENSG00000164818	0.350242	7.31779	2.97088	0.0284854	0.937295	-3.13474	TRUE	FALSE	protein_coding	DNAAF5
ENSG00000131746	-1.81952	-1.51935	-5.42763	0.00229987	0.911702	-3.13479	TRUE	FALSE	protein_coding	TNS4
ENSG00000100823	0.379104	8.36514	2.96906	0.0285483	0.937295	-3.13792	TRUE	FALSE	protein_coding	APEX1
ENSG00000173230	-0.657382	4.67718	-2.96481	0.0286953	0.937295	-3.139	TRUE	FALSE	protein_coding	GOLGB1
ENSG00000156466	-0.807857	4.18992	-2.96923	0.0285422	0.937295	-3.14043	TRUE	FALSE	protein_coding	GDF6
ENSG00000008083	-0.381144	4.74423	-2.96251	0.0287752	0.937295	-3.1408	TRUE	FALSE	protein_coding	JARID2
ENSG00000204262	-0.592482	8.79161	-2.96624	0.0286457	0.937295	-3.14125	TRUE	FALSE	protein_coding	COL5A2
ENSG00000053372	0.385174	6.7736	2.96081	0.0288345	0.937295	-3.14407	TRUE	FALSE	protein_coding	MRTO4
ENSG00000165821	-0.647745	1.24737	-3.18942	0.021953	0.935501	-3.14456	TRUE	FALSE	protein_coding	SALL2
ENSG00000234055	-0.84131	0.341146	-3.39234	0.0173514	0.933593	-3.14556	TRUE	FALSE	antisense_RNA
ENSG00000203727	-0.555986	3.72638	-2.97458	0.0283583	0.937295	-3.14573	TRUE	FALSE	protein_coding	SAMD5
ENSG00000158683	-1.23904	-0.320752	-3.66333	0.0128022	0.933593	-3.14857	TRUE	FALSE	protein_coding	PKD1L1
ENSG00000130348	0.381942	4.8607	2.95146	0.0291629	0.937295	-3.15129	TRUE	FALSE	protein_coding	QRSL1
ENSG00000125485	0.358611	5.72674	2.95074	0.0291882	0.937295	-3.15172	TRUE	FALSE	protein_coding	DDX31
ENSG00000249035	-0.554128	3.9953	-2.96038	0.0288496	0.937295	-3.15221	TRUE	FALSE	antisense_RNA	CLMAT3
ENSG00000118965	0.535325	5.68321	2.94964	0.029227	0.937295	-3.15268	TRUE	FALSE	protein_coding	WDR35
ENSG00000103024	-0.590669	2.00728	-3.0764	0.0250959	0.937295	-3.15278	TRUE	FALSE	protein_coding	NME3
ENSG00000278619	0.574146	4.15821	2.95421	0.0290659	0.937295	-3.15599	TRUE	FALSE	protein_coding	MRM1
ENSG00000106537	-0.940072	2.66119	-3.01578	0.0269849	0.937295	-3.15614	TRUE	FALSE	protein_coding	TSPAN13
ENSG00000180891	-0.397286	5.21258	-2.94416	0.0294221	0.937295	-3.15772	TRUE	FALSE	protein_coding	CUEDC1
ENSG00000281406	-0.857214	0.64989	-3.27945	0.0197615	0.934621	-3.16289	TRUE	FALSE	lincRNA	BLACAT1
ENSG00000177000	-0.536021	2.89954	-2.9916	0.0277819	0.937295	-3.16319	TRUE	FALSE	protein_coding	MTHFR
ENSG00000164574	-0.387193	7.69509	-2.94029	0.0295604	0.937295	-3.16715	TRUE	FALSE	protein_coding	GALNT10
ENSG00000254122	-0.763499	5.27713	-2.93371	0.0297977	0.937295	-3.16821	TRUE	FALSE	protein_coding	PCDHGB7
ENSG00000146410	0.502141	3.14871	2.97066	0.0284931	0.937295	-3.17101	TRUE	FALSE	protein_coding	MTFR2
ENSG00000196878	-0.782246	6.5945	-2.93447	0.0297699	0.937295	-3.17106	TRUE	FALSE	protein_coding	LAMB3
ENSG00000148655	-0.991897	0.566621	-3.28255	0.0196906	0.934621	-3.17339	TRUE	FALSE	protein_coding	LRMDA
ENSG00000156650	-0.448959	3.79116	-2.94178	0.0295072	0.937295	-3.17397	TRUE	FALSE	protein_coding	KAT6B
ENSG00000281813	-0.448959	3.79116	-2.94178	0.0295072	0.937295	-3.17397	TRUE	FALSE	protein_coding	KAT6B
ENSG00000267131	-1.88709	-1.35621	-4.80492	0.00401637	0.911702	-3.174	TRUE	FALSE	antisense_RNA
ENSG00000149131	-0.959918	-0.0117709	-3.45857	0.0160915	0.933593	-3.17422	TRUE	FALSE	protein_coding	SERPING1
ENSG00000105404	-0.597127	4.63028	-2.92522	0.0301065	0.937295	-3.17777	TRUE	FALSE	protein_coding	RABAC1
ENSG00000117602	-0.412524	3.97728	-2.93066	0.0299081	0.937295	-3.18025	TRUE	FALSE	protein_coding	RCAN3
ENSG00000229653	-0.564194	4.18427	-2.92291	0.0301911	0.937295	-3.18419	TRUE	FALSE	processed_transcript	ZNRD1ASP
ENSG00000131711	-0.433576	8.10907	-2.92412	0.0301466	0.937295	-3.18458	TRUE	FALSE	protein_coding	MAP1B
ENSG00000115053	0.38717	10.5153	2.92227	0.0302147	0.937295	-3.18711	TRUE	FALSE	protein_coding	NCL
ENSG00000188766	-0.588537	3.18059	-2.94899	0.0292501	0.937295	-3.18714	TRUE	FALSE	protein_coding	SPRED3
ENSG00000228288	-1.21298	-1.04363	-4.10556	0.00798744	0.933593	-3.19081	TRUE	FALSE	antisense_RNA	PCAT6
ENSG00000106789	-0.668716	1.96353	-3.02751	0.0266072	0.937295	-3.19302	TRUE	FALSE	protein_coding	CORO2A
ENSG00000272906	-0.636331	1.18881	-3.12481	0.0236921	0.936551	-3.19374	TRUE	FALSE	lincRNA
ENSG00000180198	0.372729	7.25241	2.91312	0.0305528	0.937295	-3.19457	TRUE	FALSE	protein_coding	RCC1
ENSG00000237714	-0.477929	3.12398	-2.94289	0.0294674	0.937295	-3.19471	TRUE	FALSE	antisense_RNA	P4HA2-AS1
ENSG00000183691	1.05115	-0.0990376	3.51352	0.0151239	0.933593	-3.19611	TRUE	FALSE	protein_coding	NOG
ENSG00000099377	-0.734779	1.22999	-3.11434	0.0239882	0.936551	-3.19658	TRUE	FALSE	protein_coding	HSD3B7
ENSG00000205544	-0.63695	2.39398	-2.98354	0.0280532	0.937295	-3.19774	TRUE	FALSE	protein_coding	TMEM256
ENSG00000283771	-0.63695	2.39398	-2.98354	0.0280532	0.937295	-3.19774	TRUE	FALSE	protein_coding	TMEM256
ENSG00000109519	0.373127	6.06878	2.90631	0.0308073	0.937295	-3.19808	TRUE	FALSE	protein_coding	GRPEL1
ENSG00000108578	0.340815	6.08697	2.90561	0.0308337	0.937295	-3.19889	TRUE	FALSE	protein_coding	BLMH
ENSG00000153157	0.7983	0.955358	3.16891	0.0224891	0.935501	-3.20016	TRUE	FALSE	protein_coding	SYCP2L
ENSG00000182050	-0.790244	2.89812	-2.94718	0.0293146	0.937295	-3.20088	TRUE	FALSE	protein_coding	MGAT4C
ENSG00000283530	-0.790244	2.89812	-2.94718	0.0293146	0.937295	-3.20088	TRUE	FALSE	protein_coding	MGAT4C
ENSG00000138821	0.49339	5.32233	2.89913	0.031078	0.937295	-3.20289	TRUE	FALSE	protein_coding	SLC39A8
ENSG00000151090	-1.21316	0.779246	-3.18762	0.0219993	0.935501	-3.20295	TRUE	FALSE	protein_coding	THRB
ENSG00000281332	0.518143	2.75201	2.94919	0.0292431	0.937295	-3.20792	TRUE	FALSE	lincRNA
ENSG00000152556	0.387882	7.1562	2.8987	0.0310945	0.937295	-3.20941	TRUE	FALSE	protein_coding	PFKM
ENSG00000178209	-0.33799	8.22519	-2.89886	0.0310885	0.937295	-3.21123	TRUE	FALSE	protein_coding	PLEC
ENSG00000151617	-0.600106	4.40545	-2.89204	0.031348	0.937295	-3.21147	TRUE	FALSE	protein_coding	EDNRA
ENSG00000213965	0.360153	5.27599	2.8892	0.031457	0.937295	-3.21283	TRUE	FALSE	protein_coding	NUDT19
ENSG00000083799	-0.440589	4.3899	-2.88792	0.0315061	0.937295	-3.21557	TRUE	FALSE	protein_coding	CYLD
ENSG00000235865	-0.530186	2.89243	-2.92896	0.0299699	0.937295	-3.21656	TRUE	FALSE	antisense_RNA	GSN-AS1
ENSG00000106263	0.347286	8.75992	2.89283	0.0313179	0.937295	-3.21807	TRUE	FALSE	protein_coding	EIF3B
ENSG00000035862	-0.46886	9.42747	-2.8927	0.0313228	0.937295	-3.21866	TRUE	FALSE	protein_coding	TIMP2
ENSG00000233554	-0.58023	2.11156	-2.97921	0.0282004	0.937295	-3.21937	TRUE	FALSE	antisense_RNA	B4GALT1-AS1
ENSG00000239779	-0.719913	4.80001	-2.87846	0.0318723	0.937295	-3.22321	TRUE	FALSE	protein_coding	WBP1
ENSG00000173638	0.354937	5.95089	2.87877	0.0318603	0.937295	-3.22596	TRUE	FALSE	protein_coding	SLC19A1
ENSG00000148180	-0.611179	6.33372	-2.88059	0.0317894	0.937295	-3.22607	TRUE	FALSE	protein_coding	GSN
ENSG00000120992	0.367182	6.58984	2.8799	0.0318164	0.937295	-3.22736	TRUE	FALSE	protein_coding	LYPLA1
ENSG00000159224	-0.831596	-0.136002	-3.39251	0.0173479	0.933593	-3.2286	TRUE	FALSE	protein_coding	GIP
ENSG00000225828	-0.676947	1.27592	-3.06012	0.0255882	0.937295	-3.22878	TRUE	FALSE	protein_coding	FAM229A
ENSG00000166886	-0.394116	6.66534	-2.87909	0.0318478	0.937295	-3.2288	TRUE	FALSE	protein_coding	NAB2
ENSG00000177144	0.814102	0.884455	3.13753	0.0233379	0.935501	-3.22881	TRUE	FALSE	protein_coding	NUDT4P1
ENSG00000175874	-0.664056	1.50415	-3.02596	0.0266568	0.937295	-3.23164	TRUE	FALSE	protein_coding	CREG2
ENSG00000024422	-0.359554	6.43633	-2.87345	0.0320681	0.937295	-3.23388	TRUE	FALSE	protein_coding	EHD2
ENSG00000144063	-0.887427	0.00120712	-3.33253	0.0185844	0.933593	-3.23461	TRUE	FALSE	protein_coding	MALL
ENSG00000248898	-0.867677	0.128729	-3.29027	0.0195149	0.933593	-3.2351	TRUE	FALSE	antisense_RNA
ENSG00000162377	0.35365	5.30799	2.86695	0.0323245	0.937295	-3.23541	TRUE	FALSE	protein_coding	COA7
ENSG00000078804	-0.74049	2.73199	-2.91416	0.0305142	0.937295	-3.23656	TRUE	FALSE	protein_coding	TP53INP2
ENSG00000058600	0.367929	5.20209	2.86516	0.0323952	0.937295	-3.23689	TRUE	FALSE	protein_coding	POLR3E
ENSG00000284282	0.367929	5.20209	2.86516	0.0323952	0.937295	-3.23689	TRUE	FALSE	protein_coding	POLR3E
ENSG00000197020	0.539189	3.18134	2.89233	0.031337	0.937295	-3.23803	TRUE	FALSE	protein_coding	ZNF100
ENSG00000198919	-0.445341	3.18138	-2.88933	0.0314518	0.937295	-3.23945	TRUE	FALSE	protein_coding	DZIP3
ENSG00000232326	0.684752	4.87124	2.85762	0.0326958	0.937295	-3.24393	TRUE	FALSE	protein_coding	TAP2
ENSG00000105176	0.349831	6.44202	2.86273	0.0324916	0.937295	-3.2447	TRUE	FALSE	protein_coding	URI1
ENSG00000111077	-0.49069	6.18574	-2.85995	0.0326027	0.937295	-3.24691	TRUE	FALSE	protein_coding	TNS2
ENSG00000164220	-0.417482	7.16387	-2.86263	0.032496	0.937295	-3.24746	TRUE	FALSE	protein_coding	F2RL2
ENSG00000188312	0.40967	4.14446	2.85758	0.0326975	0.937295	-3.24747	TRUE	FALSE	protein_coding	CENPP
ENSG00000163376	0.554573	1.91026	2.96428	0.0287136	0.937295	-3.24794	TRUE	FALSE	protein_coding	KBTBD8
ENSG00000116898	0.331378	6.29802	2.85716	0.0327142	0.937295	-3.24991	TRUE	FALSE	protein_coding	MRPS15
ENSG00000156261	0.33922	8.80728	2.86253	0.0324997	0.937295	-3.25013	TRUE	FALSE	protein_coding	CCT8
ENSG00000160214	0.36869	6.33644	2.85694	0.032723	0.937295	-3.25027	TRUE	FALSE	protein_coding	RRP1
ENSG00000185033	-0.365918	5.72989	-2.85412	0.0328364	0.937295	-3.25068	TRUE	FALSE	protein_coding	SEMA4B
ENSG00000227068	-0.974421	0.0338447	-3.29108	0.0194967	0.933593	-3.25128	TRUE	FALSE	antisense_RNA
ENSG00000168000	-0.734347	3.98328	-2.85471	0.0328127	0.937295	-3.25173	TRUE	FALSE	protein_coding	BSCL2
ENSG00000157227	-0.345691	7.91741	-2.85872	0.0326517	0.937295	-3.25309	TRUE	FALSE	protein_coding	MMP14
ENSG00000137103	-0.548668	2.9546	-2.88326	0.0316861	0.937295	-3.25323	TRUE	FALSE	protein_coding	TMEM8B
ENSG00000250320	-0.663821	2.37153	-2.91326	0.0305478	0.937295	-3.2558	TRUE	FALSE	antisense_RNA
ENSG00000247228	0.429527	4.46546	2.84634	0.0331512	0.937295	-3.2559	TRUE	FALSE	antisense_RNA
ENSG00000117479	0.517655	4.77699	2.84284	0.0332939	0.937295	-3.25863	TRUE	FALSE	protein_coding	SLC19A2
ENSG00000262877	-0.965284	-0.38355	-3.43412	0.0165443	0.933593	-3.25863	TRUE	FALSE	lincRNA
ENSG00000075239	0.42902	5.95361	2.84696	0.0331262	0.937295	-3.25877	TRUE	FALSE	protein_coding	ACAT1
ENSG00000137501	-0.959647	6.00084	-2.8471	0.0331205	0.937295	-3.25925	TRUE	FALSE	protein_coding	SYTL2
ENSG00000196420	-0.842975	0.522025	-3.14474	0.0231399	0.935501	-3.26005	TRUE	FALSE	protein_coding	S100A5
ENSG00000253767	-1.06402	-0.513364	-3.49597	0.0154257	0.933593	-3.2602	TRUE	FALSE	protein_coding	PCDHGA8
ENSG00000105223	-0.401426	8.27102	-2.85021	0.0329943	0.937295	-3.26265	TRUE	FALSE	protein_coding	PLD3
ENSG00000107796	-0.714261	5.30471	-2.83965	0.0334246	0.937295	-3.26337	TRUE	FALSE	protein_coding	ACTA2
ENSG00000245571	-0.741174	0.262819	-3.19923	0.0217014	0.935501	-3.26367	TRUE	FALSE	lincRNA
ENSG00000198211	-1.45865	-0.612344	-3.56399	0.0142926	0.933593	-3.26373	TRUE	FALSE	protein_coding
ENSG00000204410	0.707111	1.51723	2.98545	0.0279886	0.937295	-3.26463	TRUE	FALSE	protein_coding	MSH5
ENSG00000104412	0.445346	4.91313	2.83671	0.0335458	0.937295	-3.26485	TRUE	FALSE	protein_coding	EMC2
ENSG00000147535	-0.378062	4.7532	-2.83588	0.03358	0.937295	-3.26557	TRUE	FALSE	protein_coding	PLPP5
ENSG00000253910	-0.962643	0.321728	-3.18182	0.0221498	0.935501	-3.26606	TRUE	FALSE	protein_coding	PCDHGB2
ENSG00000139146	0.475051	5.68334	2.83699	0.0335342	0.937295	-3.26763	TRUE	FALSE	protein_coding	FAM60A
ENSG00000276371	0.475051	5.68334	2.83699	0.0335342	0.937295	-3.26763	TRUE	FALSE	protein_coding	FAM60A
ENSG00000147592	0.44093	3.86561	2.84022	0.0334014	0.937295	-3.2677	TRUE	FALSE	protein_coding	LACTB2
ENSG00000253485	-1.12616	-1.0502	-3.8503	0.0104491	0.933593	-3.2681	TRUE	FALSE	protein_coding	PCDHGA5
ENSG00000145414	0.459579	4.24515	2.83188	0.0337455	0.937295	-3.27129	TRUE	FALSE	protein_coding	NAF1
ENSG00000174013	0.377849	6.57115	2.83756	0.0335107	0.937295	-3.27153	TRUE	FALSE	protein_coding	FBXO45
ENSG00000171812	-0.933726	-0.0585757	-3.27818	0.0197906	0.934621	-3.27295	TRUE	FALSE	protein_coding	COL8A2
ENSG00000133687	-0.669521	5.31271	-2.83019	0.0338157	0.937295	-3.27308	TRUE	FALSE	protein_coding	TMTC1
ENSG00000180817	0.372599	7.64233	2.83638	0.0335592	0.937295	-3.27609	TRUE	FALSE	protein_coding	PPA1
ENSG00000090273	0.327695	7.40755	2.83563	0.0335903	0.937295	-3.27636	TRUE	FALSE	protein_coding	NUDC
ENSG00000116701	-1.27988	-0.647556	-3.53966	0.0146867	0.933593	-3.27696	TRUE	FALSE	protein_coding	NCF2
ENSG00000103227	-0.457273	3.12872	-2.84837	0.0330687	0.937295	-3.27749	TRUE	FALSE	protein_coding	LMF1
ENSG00000126458	-0.562965	3.9417	-2.82741	0.0339312	0.937295	-3.27816	TRUE	FALSE	protein_coding	RRAS
ENSG00000256789	0.477526	2.91724	2.85698	0.0327214	0.937295	-3.27873	TRUE	FALSE	antisense_RNA
ENSG00000007384	-0.535392	3.761	-2.82933	0.0338515	0.937295	-3.27903	TRUE	FALSE	protein_coding	RHBDF1
ENSG00000213988	0.483839	2.81031	2.85797	0.0326818	0.937295	-3.28221	TRUE	FALSE	protein_coding	ZNF90
ENSG00000263765	-0.841139	-0.283037	-3.33736	0.0184815	0.933593	-3.28308	TRUE	FALSE	antisense_RNA
ENSG00000120860	-0.453738	3.15582	-2.84054	0.0333881	0.937295	-3.28357	TRUE	FALSE	protein_coding	WASHC3
ENSG00000134490	0.489533	3.36057	2.83292	0.0337024	0.937295	-3.28527	TRUE	FALSE	protein_coding	TMEM241
ENSG00000123094	-0.379578	6.22318	-2.82068	0.0342136	0.937295	-3.28808	TRUE	FALSE	protein_coding	RASSF8
ENSG00000198064	0.759473	0.38129	3.14724	0.0230715	0.935501	-3.28904	TRUE	FALSE	protein_coding	NPIPB13
ENSG00000198892	-0.603423	4.06412	-2.81425	0.0344854	0.937295	-3.28941	TRUE	FALSE	protein_coding	SHISA4
ENSG00000269902	1.31751	1.2673	2.9944	0.0276883	0.937295	-3.28957	TRUE	FALSE	lincRNA
ENSG00000088854	-0.497444	2.75235	-2.85011	0.0329984	0.937295	-3.29	TRUE	FALSE	protein_coding	C20orf194
ENSG00000134285	0.408815	4.3066	2.8094	0.0346922	0.937295	-3.2927	TRUE	FALSE	protein_coding	FKBP11
ENSG00000239775	-0.680306	1.2153	-2.97464	0.0283562	0.937295	-3.29384	TRUE	FALSE	sense_overlapping
ENSG00000225060	-0.764574	3.50185	-2.81886	0.0342904	0.937295	-3.29395	TRUE	FALSE	protein_coding	PPP1R18
ENSG00000229998	-0.764574	3.50185	-2.81886	0.0342904	0.937295	-3.29395	TRUE	FALSE	protein_coding	PPP1R18
ENSG00000261934	-1.09016	0.284244	-3.14322	0.0231816	0.935501	-3.29457	TRUE	FALSE	protein_coding	PCDHGA9
ENSG00000119929	0.421024	4.91708	2.80509	0.0348772	0.937295	-3.29664	TRUE	FALSE	protein_coding	CUTC
ENSG00000122873	0.370698	5.65309	2.80845	0.0347329	0.937295	-3.29701	TRUE	FALSE	protein_coding	CISD1
ENSG00000124406	-1.20456	-0.900695	-3.64672	0.0130387	0.933593	-3.29763	TRUE	FALSE	protein_coding	ATP8A1
ENSG00000108829	0.323014	9.19197	2.81812	0.0343215	0.937295	-3.29765	TRUE	FALSE	protein_coding	LRRC59
ENSG00000113013	0.410845	9.38751	2.81806	0.0343242	0.937295	-3.29778	TRUE	FALSE	protein_coding	HSPA9
ENSG00000166997	-0.659213	3.89592	-2.80722	0.0347857	0.937295	-3.29797	TRUE	FALSE	protein_coding	CNPY4
ENSG00000105429	-0.47357	5.44446	-2.80638	0.0348217	0.937295	-3.29828	TRUE	FALSE	protein_coding	MEGF8
ENSG00000100299	-0.52045	2.96348	-2.83072	0.0337935	0.937295	-3.2987	TRUE	FALSE	protein_coding	ARSA
ENSG00000145632	-1.25641	6.98808	-2.813	0.0345386	0.937295	-3.29922	TRUE	FALSE	protein_coding	PLK2
ENSG00000164877	-0.507377	4.65534	-2.80182	0.035018	0.937295	-3.29948	TRUE	FALSE	protein_coding	MICALL2
ENSG00000069712	-2.38074	-1.52256	-4.70853	0.00439778	0.911702	-3.30035	TRUE	FALSE	protein_coding	KIAA1107
ENSG00000182118	0.436615	3.41479	2.81445	0.0344771	0.937295	-3.30061	TRUE	FALSE	protein_coding	FAM89A
ENSG00000120708	-0.648698	10.365	-2.81505	0.0344514	0.937295	-3.30083	TRUE	FALSE	protein_coding	TGFBI
ENSG00000130821	0.38192	7.43036	2.8117	0.034594	0.937295	-3.30175	TRUE	FALSE	protein_coding	SLC6A8
ENSG00000107731	-0.426016	6.3575	-2.80764	0.0347677	0.937295	-3.30247	TRUE	FALSE	protein_coding	UNC5B
ENSG00000240498	-0.788209	0.0503778	-3.18667	0.0220239	0.935501	-3.303	TRUE	FALSE	antisense_RNA	CDKN2B-AS1
ENSG00000179111	1.93794	-1.43357	4.77835	0.00411755	0.911702	-3.30336	TRUE	FALSE	protein_coding	HES7
ENSG00000197905	0.355716	4.94003	2.79801	0.0351831	0.937295	-3.30388	TRUE	FALSE	protein_coding	TEAD4
ENSG00000151806	0.370964	5.2477	2.79871	0.0351525	0.937295	-3.3046	TRUE	FALSE	protein_coding	GUF1
ENSG00000198055	-0.797231	4.00965	-2.79892	0.0351437	0.937295	-3.30471	TRUE	FALSE	protein_coding	GRK6
ENSG00000127824	-1.60337	-1.56608	-4.44897	0.00565016	0.924909	-3.30476	TRUE	FALSE	protein_coding	TUBA4A
ENSG00000114648	0.342711	5.31353	2.7984	0.0351659	0.937295	-3.30531	TRUE	FALSE	protein_coding	KLHL18
ENSG00000249996	-0.491343	2.87053	-2.82437	0.0340584	0.937295	-3.3076	TRUE	FALSE	antisense_RNA
ENSG00000175161	-0.709659	1.23269	-2.95216	0.0291379	0.937295	-3.3081	TRUE	FALSE	protein_coding	CADM2
ENSG00000136819	0.324463	6.45013	2.79885	0.0351464	0.937295	-3.31173	TRUE	FALSE	protein_coding	C9orf78
ENSG00000111885	-0.462053	5.50024	-2.7937	0.0353709	0.937295	-3.31173	TRUE	FALSE	protein_coding	MAN1A1
ENSG00000104635	0.391872	6.84663	2.79892	0.0351434	0.937295	-3.31338	TRUE	FALSE	protein_coding	SLC39A14
ENSG00000250917	0.402822	5.60479	2.79137	0.0354725	0.937295	-3.31434	TRUE	FALSE	sense_overlapping
ENSG00000099957	-0.752217	1.40089	-2.92294	0.03019	0.937295	-3.31485	TRUE	FALSE	protein_coding	P2RX6
ENSG00000163138	0.570616	3.20245	2.80157	0.0350286	0.937295	-3.31811	TRUE	FALSE	protein_coding	PACRGL
ENSG00000250722	-0.615141	3.99314	-2.78481	0.0357615	0.937295	-3.31838	TRUE	FALSE	protein_coding	SELENOP
ENSG00000170854	0.37718	5.47555	2.7858	0.0357177	0.937295	-3.31928	TRUE	FALSE	protein_coding	RIOX2
ENSG00000048471	-0.464665	3.66913	-2.786	0.0357087	0.937295	-3.32122	TRUE	FALSE	protein_coding	SNX29
ENSG00000167123	-0.433505	5.87205	-2.78672	0.0356771	0.937295	-3.32155	TRUE	FALSE	protein_coding	CERCAM
ENSG00000166801	-0.598468	2.04729	-2.85321	0.0328732	0.937295	-3.32269	TRUE	FALSE	protein_coding	FAM111A
ENSG00000174371	0.38706	5.50681	2.78209	0.0358818	0.937295	-3.32332	TRUE	FALSE	protein_coding	EXO1
ENSG00000050438	-0.492182	3.45594	-2.78748	0.0356436	0.937295	-3.32378	TRUE	FALSE	protein_coding	SLC4A8
ENSG00000264613	-0.771673	-0.0397415	-3.17404	0.0223537	0.935501	-3.32394	TRUE	FALSE	misc_RNA	RN7SL290P
ENSG00000254453	-0.828413	-0.302406	-3.25594	0.0203092	0.935501	-3.32654	TRUE	FALSE	antisense_RNA	NAV2-AS2
ENSG00000099998	-0.909719	3.58317	-2.77948	0.0359978	0.937295	-3.32892	TRUE	FALSE	protein_coding	GGT5
ENSG00000256861	-0.868343	1.14111	-2.93394	0.0297892	0.937295	-3.32954	TRUE	FALSE	protein_coding
ENSG00000186897	-0.502735	3.2611	-2.78509	0.0357488	0.937295	-3.33046	TRUE	FALSE	protein_coding	C1QL4
ENSG00000112578	0.333919	6.00088	2.77814	0.0360574	0.937295	-3.33088	TRUE	FALSE	protein_coding	BYSL
ENSG00000165689	0.329926	6.88902	2.78189	0.0358905	0.937295	-3.33166	TRUE	FALSE	protein_coding	SDCCAG3
ENSG00000171951	-0.945675	6.64514	-2.78077	0.0359405	0.937295	-3.33217	TRUE	FALSE	protein_coding	SCG2
ENSG00000205238	-1.18881	-1.19637	-3.79239	0.0111211	0.933593	-3.33309	TRUE	FALSE	protein_coding	SPDYE2
ENSG00000204956	-0.824699	0.306839	-3.0643	0.0254608	0.937295	-3.33614	TRUE	FALSE	protein_coding	PCDHGA1
ENSG00000164237	0.39052	4.81047	2.7646	0.0366671	0.937295	-3.33712	TRUE	FALSE	protein_coding	CMBL
ENSG00000145020	-0.813293	-0.000809699	-3.13744	0.0233406	0.935501	-3.3379	TRUE	FALSE	protein_coding	AMT
ENSG00000258610	-0.657511	1.85813	-2.84835	0.0330695	0.937295	-3.33803	TRUE	FALSE	lincRNA
ENSG00000135269	-1.32858	-0.451905	-3.30152	0.0192622	0.933593	-3.33961	TRUE	FALSE	protein_coding	TES
ENSG00000160208	0.325553	7.16328	2.7735	0.036265	0.937295	-3.34162	TRUE	FALSE	protein_coding	RRP1B
ENSG00000132563	-0.430617	3.61619	-2.76325	0.0367286	0.937295	-3.34343	TRUE	FALSE	protein_coding	REEP2
ENSG00000176472	-0.959926	-0.43529	-3.27155	0.0199438	0.935501	-3.34474	TRUE	FALSE	protein_coding	ZNF575
ENSG00000132003	-0.510325	2.48201	-2.79919	0.0351317	0.937295	-3.34481	TRUE	FALSE	protein_coding	ZSWIM4
ENSG00000169129	-0.935508	-0.364671	-3.23469	0.0208188	0.935501	-3.34915	TRUE	FALSE	protein_coding	AFAP1L2
ENSG00000273541	0.589389	1.15823	2.90681	0.0307885	0.937295	-3.3512	TRUE	FALSE	misc_RNA
ENSG00000183018	0.887532	0.470089	3.0248	0.0266941	0.937295	-3.35184	TRUE	FALSE	protein_coding	SPNS2
ENSG00000111540	-0.602155	5.66098	-2.75334	0.0371825	0.937295	-3.35491	TRUE	FALSE	protein_coding	RAB5B
ENSG00000104356	0.38772	6.01562	2.75396	0.0371538	0.937295	-3.35633	TRUE	FALSE	protein_coding	POP1
ENSG00000188488	-0.848808	0.234964	-3.04517	0.02605	0.937295	-3.35693	TRUE	FALSE	protein_coding	SERPINA5
ENSG00000224189	0.543813	3.56144	2.74941	0.0373644	0.937295	-3.35794	TRUE	FALSE	antisense_RNA	HAGLR
ENSG00000120254	0.345969	6.70301	2.75358	0.0371714	0.937295	-3.36092	TRUE	FALSE	protein_coding	MTHFD1L
ENSG00000071246	-0.43982	5.00274	-2.74193	0.0377129	0.937295	-3.36159	TRUE	FALSE	protein_coding	VASH1
ENSG00000127663	-0.389449	4.97572	-2.74073	0.0377692	0.937295	-3.36263	TRUE	FALSE	protein_coding	KDM4B
ENSG00000143179	0.414448	7.49264	2.75389	0.0371571	0.937295	-3.36359	TRUE	FALSE	protein_coding	UCK2
ENSG00000167173	0.365171	5.02945	2.73889	0.0378555	0.937295	-3.36448	TRUE	FALSE	protein_coding	C15orf39
ENSG00000156453	-1.16837	0.830341	-2.92672	0.0300515	0.937295	-3.36475	TRUE	FALSE	protein_coding	PCDH1
ENSG00000151576	0.392354	5.31813	2.74042	0.0377836	0.937295	-3.36504	TRUE	FALSE	protein_coding	QTRT2
ENSG00000143127	-0.532463	2.08858	-2.79689	0.0352315	0.937295	-3.36568	TRUE	FALSE	protein_coding	ITGA10
ENSG00000236886	-1.21448	-1.28552	-3.77032	0.0113899	0.933593	-3.36748	TRUE	FALSE	antisense_RNA
ENSG00000149582	-0.423788	3.29317	-2.74375	0.0376279	0.937295	-3.36752	TRUE	FALSE	protein_coding	TMEM25
ENSG00000185480	0.471539	4.86078	2.73422	0.0380758	0.937295	-3.3681	TRUE	FALSE	protein_coding	PARPBP
ENSG00000253731	-0.989489	0.237436	-3.02669	0.0266337	0.937295	-3.36848	TRUE	FALSE	protein_coding	PCDHGA6
ENSG00000267257	-1.19039	0.501485	-2.97359	0.0283922	0.937295	-3.36974	TRUE	FALSE	antisense_RNA
ENSG00000270533	0.628201	2.46835	2.77076	0.0363883	0.937295	-3.37132	TRUE	FALSE	transcribed_processed_pseudogene
ENSG00000099330	-0.676801	1.69809	-2.81798	0.0343276	0.937295	-3.37185	TRUE	FALSE	protein_coding	OCEL1
ENSG00000256124	-0.682409	0.656674	-2.9383	0.0296319	0.937295	-3.37313	TRUE	FALSE	lincRNA	LINC01152
ENSG00000108010	0.335243	7.162	2.74366	0.0376319	0.937295	-3.3735	TRUE	FALSE	protein_coding	GLRX3
ENSG00000169067	-2.55889	-1.00378	-3.71646	0.0120775	0.933593	-3.37467	TRUE	FALSE	protein_coding	ACTBL2
ENSG00000172009	0.347959	7.11278	2.74149	0.0377335	0.937295	-3.37563	TRUE	FALSE	protein_coding	THOP1
ENSG00000106348	0.316899	6.72486	2.73693	0.037948	0.937295	-3.37882	TRUE	FALSE	protein_coding	IMPDH1
ENSG00000049769	-0.675738	1.08992	-2.86769	0.032295	0.937295	-3.38012	TRUE	FALSE	protein_coding	PPP1R3F
ENSG00000266442	-1.04683	-0.555676	-3.2488	0.0204788	0.935501	-3.38046	TRUE	FALSE	protein_coding	MSH5-SAPCD1
ENSG00000266027	-1.04683	-0.555675	-3.2488	0.0204789	0.935501	-3.38047	TRUE	FALSE	protein_coding	MSH5-SAPCD1
ENSG00000070950	0.350772	5.25359	2.72409	0.0385589	0.937295	-3.38147	TRUE	FALSE	protein_coding	RAD18
ENSG00000115257	-1.04338	-0.893684	-3.41475	0.0169131	0.933593	-3.38153	TRUE	FALSE	protein_coding	PCSK4
ENSG00000108064	0.376572	6.61814	2.73232	0.0381659	0.937295	-3.38311	TRUE	FALSE	protein_coding	TFAM
ENSG00000175215	-0.56631	7.04619	-2.73334	0.0381178	0.937295	-3.38446	TRUE	FALSE	protein_coding	CTDSP2
ENSG00000141753	-0.480053	2.3366	-2.75887	0.0369285	0.937295	-3.38513	TRUE	FALSE	protein_coding	IGFBP4
ENSG00000227780	-1.29148	1.12339	-2.85966	0.0326142	0.937295	-3.3853	TRUE	FALSE	protein_coding	ZBTB22
ENSG00000229253	-1.29148	1.12339	-2.85966	0.0326142	0.937295	-3.3853	TRUE	FALSE	protein_coding	ZBTB22
ENSG00000151690	-0.445192	2.96351	-2.73237	0.0381639	0.937295	-3.3859	TRUE	FALSE	protein_coding	MFSD6
ENSG00000261150	-1.68414	-1.56095	-4.09218	0.00809876	0.933593	-3.38641	TRUE	FALSE	protein_coding	EPPK1
ENSG00000091127	0.501556	6.00209	2.72474	0.0385277	0.937295	-3.3869	TRUE	FALSE	protein_coding	PUS7
ENSG00000196449	0.445405	5.44961	2.7201	0.038751	0.937295	-3.38719	TRUE	FALSE	protein_coding	YRDC
ENSG00000115541	0.365178	8.1829	2.73198	0.0381822	0.937295	-3.38886	TRUE	FALSE	protein_coding	HSPE1
ENSG00000196535	-0.356409	5.46774	-2.71928	0.0387906	0.937295	-3.38888	TRUE	FALSE	protein_coding	MYO18A
ENSG00000226137	-0.662343	4.66734	-2.71244	0.0391226	0.937295	-3.38948	TRUE	FALSE	lincRNA	BAIAP2-AS1
ENSG00000163637	-0.879183	1.52369	-2.80972	0.0346785	0.937295	-3.38995	TRUE	FALSE	protein_coding	PRICKLE2
ENSG00000033050	0.334488	8.0589	2.73017	0.0382682	0.937295	-3.39056	TRUE	FALSE	protein_coding	ABCF2
ENSG00000198056	0.379549	5.19771	2.71446	0.0390244	0.937295	-3.39094	TRUE	FALSE	protein_coding	PRIM1
ENSG00000198408	-0.349355	6.71677	-2.72588	0.0384733	0.937295	-3.39103	TRUE	FALSE	protein_coding	MGEA5
ENSG00000207716	0.735842	0.460919	2.95958	0.0288775	0.937295	-3.39117	TRUE	FALSE	miRNA	MIR572
ENSG00000105376	1.00747	-0.41991	3.2204	0.0211697	0.935501	-3.39368	TRUE	FALSE	protein_coding	ICAM5
ENSG00000168679	-0.463268	2.59244	-2.73514	0.0380327	0.937295	-3.39521	TRUE	FALSE	protein_coding	SLC16A4
ENSG00000260599	-0.665183	0.676607	-2.90152	0.0309875	0.937295	-3.39522	TRUE	FALSE	sense_intronic
ENSG00000228417	1.63339	-1.13462	3.7671	0.0114298	0.933593	-3.39527	TRUE	FALSE	antisense_RNA
ENSG00000139985	-1.12631	-1.113	-3.52782	0.014883	0.933593	-3.39546	TRUE	FALSE	protein_coding	ADAM21
ENSG00000026508	-0.304205	9.18866	-2.72712	0.0384136	0.937295	-3.3956	TRUE	FALSE	protein_coding	CD44
ENSG00000163617	-0.732317	0.696151	-2.89738	0.0311445	0.937295	-3.39612	TRUE	FALSE	protein_coding	CCDC191
ENSG00000214113	0.435296	5.21858	2.70798	0.0393406	0.937295	-3.39774	TRUE	FALSE	protein_coding	LYRM4
ENSG00000100490	0.529044	1.81181	2.779	0.0360192	0.937295	-3.39776	TRUE	FALSE	protein_coding	CDKL1
ENSG00000196299	-0.996224	0.460343	-2.93451	0.0297687	0.937295	-3.39815	TRUE	FALSE	processed_transcript	ZNRD1ASP
ENSG00000087269	0.43353	6.7491	2.71869	0.0388192	0.937295	-3.39832	TRUE	FALSE	protein_coding	NOP14
ENSG00000272234	-0.723421	0.400627	-2.94237	0.0294861	0.937295	-3.39865	TRUE	FALSE	antisense_RNA
ENSG00000214114	0.351393	5.00508	2.703	0.0395857	0.937295	-3.40117	TRUE	FALSE	protein_coding	MYCBP
ENSG00000123096	-0.495575	2.46295	-2.73295	0.0381363	0.937295	-3.4019	TRUE	FALSE	protein_coding	SSPN
ENSG00000159176	-0.445368	8.97921	-2.72032	0.0387402	0.937295	-3.40279	TRUE	FALSE	protein_coding	CSRP1
ENSG00000117174	0.335766	5.37068	2.70458	0.0395078	0.937295	-3.40281	TRUE	FALSE	protein_coding	ZNHIT6
ENSG00000249835	0.817211	0.688389	2.90105	0.0310054	0.937295	-3.40302	TRUE	FALSE	antisense_RNA	VCAN-AS1
ENSG00000122870	-0.538149	4.03422	-2.69725	0.0398707	0.937295	-3.4032	TRUE	FALSE	protein_coding	BICC1
ENSG00000150961	-0.340935	6.25519	-2.71075	0.0392051	0.937295	-3.4045	TRUE	FALSE	protein_coding	SEC24D
ENSG00000166147	-0.494424	6.42961	-2.71087	0.0391989	0.937295	-3.40555	TRUE	FALSE	protein_coding	FBN1
ENSG00000135472	-1.20163	-0.597976	-3.21777	0.0212349	0.935501	-3.4062	TRUE	FALSE	protein_coding	FAIM2
ENSG00000261509	-2.3448	-1.3101	-3.881	0.0101116	0.933593	-3.40739	TRUE	FALSE	protein_coding	TP53TG3B
ENSG00000013306	0.370479	6.87193	2.7107	0.0392073	0.937295	-3.40758	TRUE	FALSE	protein_coding	SLC25A39
ENSG00000157240	-0.426825	4.82757	-2.69541	0.0399628	0.937295	-3.40797	TRUE	FALSE	protein_coding	FZD1
ENSG00000167191	-1.5125	2.82998	-2.71206	0.039141	0.937295	-3.4086	TRUE	FALSE	protein_coding	GPRC5B
ENSG00000105519	-0.882198	0.206749	-2.96421	0.028716	0.937295	-3.40905	TRUE	FALSE	protein_coding	CAPS
ENSG00000021300	-0.84794	1.05374	-2.83008	0.0338203	0.937295	-3.41015	TRUE	FALSE	protein_coding	PLEKHB1
ENSG00000070785	0.39033	5.5617	2.69897	0.0397852	0.937295	-3.41042	TRUE	FALSE	protein_coding	EIF2B3
ENSG00000075426	-0.343845	7.11879	-2.70865	0.0393078	0.937295	-3.41123	TRUE	FALSE	protein_coding	FOSL2
ENSG00000129009	-1.49485	3.98791	-2.68842	0.0403133	0.937295	-3.41213	TRUE	FALSE	protein_coding	ISLR
ENSG00000110799	-1.28868	-1.37827	-3.71679	0.0120732	0.933593	-3.41294	TRUE	FALSE	protein_coding	VWF
ENSG00000197498	0.333592	6.77996	2.70482	0.0394958	0.937295	-3.41346	TRUE	FALSE	protein_coding	RPF2
ENSG00000121864	0.329439	5.77573	2.69773	0.0398471	0.937295	-3.41381	TRUE	FALSE	protein_coding	ZNF639
ENSG00000003249	-0.439053	3.07494	-2.69822	0.0398228	0.937295	-3.41395	TRUE	FALSE	protein_coding	DBNDD1
ENSG00000125166	0.337506	7.95037	2.70601	0.0394375	0.937295	-3.41642	TRUE	FALSE	protein_coding	GOT2
ENSG00000162426	-0.830758	0.336612	-2.9256	0.0300924	0.937295	-3.41699	TRUE	FALSE	protein_coding	SLC45A1
ENSG00000187522	0.332244	5.68183	2.69034	0.0402162	0.937295	-3.42073	TRUE	FALSE	protein_coding	HSPA14
ENSG00000101444	0.407847	8.40829	2.70081	0.0396942	0.937295	-3.423	TRUE	FALSE	protein_coding	AHCY
ENSG00000183762	-0.719178	1.85568	-2.74016	0.037796	0.937295	-3.42392	TRUE	FALSE	protein_coding	KREMEN1
ENSG00000067182	-0.309927	7.42931	-2.69701	0.039883	0.937295	-3.42486	TRUE	FALSE	protein_coding	TNFRSF1A
ENSG00000159079	0.322439	6.18483	2.68863	0.0403026	0.937295	-3.42696	TRUE	FALSE	protein_coding	C21orf59
ENSG00000145949	-1.01014	-0.814656	-3.26323	0.0201376	0.935501	-3.42707	TRUE	FALSE	protein_coding	MYLK4
ENSG00000108561	0.434734	8.42426	2.69701	0.0398829	0.937295	-3.42714	TRUE	FALSE	protein_coding	C1QBP
ENSG00000162804	-0.584119	2.11331	-2.72044	0.0387343	0.937295	-3.42717	TRUE	FALSE	protein_coding	SNED1
ENSG00000249102	-1.3378	-1.26711	-3.58276	0.0139965	0.933593	-3.42815	TRUE	FALSE	lincRNA
ENSG00000065150	0.302227	8.51978	2.69522	0.0399723	0.937295	-3.4293	TRUE	FALSE	protein_coding	IPO5
ENSG00000140682	-0.748201	4.36147	-2.67124	0.0411887	0.937295	-3.42946	TRUE	FALSE	protein_coding	TGFB1I1
ENSG00000205336	-1.0159	3.37162	-2.67478	0.0410064	0.937295	-3.43034	TRUE	FALSE	protein_coding	ADGRG1
ENSG00000112902	-0.813382	3.77731	-2.66898	0.0413056	0.937295	-3.43174	TRUE	FALSE	protein_coding	SEMA5A
ENSG00000124571	0.337489	7.22783	2.6894	0.0402635	0.937295	-3.43212	TRUE	FALSE	protein_coding	XPO5
ENSG00000168938	-0.415987	5.08117	-2.67345	0.0410751	0.937295	-3.43295	TRUE	FALSE	protein_coding	PPIC
ENSG00000117122	-0.992311	-0.324677	-3.0587	0.0256318	0.937295	-3.43331	TRUE	FALSE	protein_coding	MFAP2
ENSG00000065989	0.782621	4.68921	2.6669	0.0414132	0.937295	-3.4352	TRUE	FALSE	protein_coding	PDE4A
ENSG00000101825	-1.69421	0.988804	-2.80812	0.034747	0.937295	-3.43556	TRUE	FALSE	protein_coding	MXRA5
ENSG00000079432	-0.355295	6.20586	-2.68052	0.0407132	0.937295	-3.43643	TRUE	FALSE	protein_coding	CIC
ENSG00000274044	-1.11297	-0.978647	-3.33272	0.0185805	0.933593	-3.43781	TRUE	FALSE	lincRNA	LINC01660
ENSG00000255443	-0.364268	5.59134	-2.67352	0.0410713	0.937295	-3.43822	TRUE	FALSE	antisense_RNA	CD44-AS1
ENSG00000255036	-0.887158	0.198228	-2.91847	0.0303544	0.937295	-3.43823	TRUE	FALSE	processed_transcript
ENSG00000247077	0.337619	6.9888	2.68182	0.0406472	0.937295	-3.43927	TRUE	FALSE	protein_coding	PGAM5
ENSG00000189227	0.400754	3.93078	2.65976	0.0417852	0.937295	-3.44022	TRUE	FALSE	protein_coding	C15orf61
ENSG00000167470	-0.366721	5.85348	-2.67382	0.0410559	0.937295	-3.44052	TRUE	FALSE	protein_coding	MIDN
ENSG00000044574	-0.309464	10.2801	-2.68495	0.0404883	0.937295	-3.44124	TRUE	FALSE	protein_coding	HSPA5
ENSG00000184205	-0.635841	2.89145	-2.67203	0.0411482	0.937295	-3.44197	TRUE	FALSE	protein_coding	TSPYL2
ENSG00000185189	-0.650376	1.93716	-2.71258	0.0391156	0.937295	-3.44203	TRUE	FALSE	protein_coding	NRBP2
ENSG00000137876	0.36651	7.33596	2.67801	0.0408411	0.937295	-3.44483	TRUE	FALSE	protein_coding	RSL24D1
ENSG00000136531	-0.480471	2.66301	-2.67247	0.0411256	0.937295	-3.44769	TRUE	FALSE	protein_coding	SCN2A
ENSG00000259081	-0.624151	1.12651	-2.76573	0.0366159	0.937295	-3.45063	TRUE	FALSE	antisense_RNA
ENSG00000109445	0.3393	4.96608	2.65443	0.0420654	0.937295	-3.45096	TRUE	FALSE	protein_coding	ZNF330
ENSG00000094631	-0.384457	4.08722	-2.64795	0.0424091	0.937295	-3.45183	TRUE	FALSE	protein_coding	HDAC6
ENSG00000196549	-0.538659	9.00333	-2.67447	0.0410225	0.937295	-3.45266	TRUE	FALSE	protein_coding	MME
ENSG00000132801	-0.485917	2.02225	-2.69419	0.0400233	0.937295	-3.45303	TRUE	FALSE	protein_coding	ZSWIM3
ENSG00000276130	-0.815303	0.437855	-2.85006	0.0330005	0.937295	-3.45371	TRUE	FALSE	protein_coding	SLC22A18
ENSG00000166938	0.350154	5.6483	2.6585	0.0418515	0.937295	-3.45403	TRUE	FALSE	protein_coding	DIS3L
ENSG00000104131	0.341213	7.2193	2.66894	0.0413077	0.937295	-3.45422	TRUE	FALSE	protein_coding	EIF3J
ENSG00000110768	0.316134	6.30237	2.66376	0.0415763	0.937295	-3.45449	TRUE	FALSE	protein_coding	GTF2H1
ENSG00000167850	-0.772289	-0.00710237	-2.93337	0.0298098	0.937295	-3.45458	TRUE	FALSE	protein_coding	CD300C
ENSG00000137857	-1.14987	-1.38901	-3.58	0.0140397	0.933593	-3.45498	TRUE	FALSE	protein_coding	DUOX1
ENSG00000263873	-0.322879	5.35117	-2.65501	0.042035	0.937295	-3.45514	TRUE	FALSE	sense_intronic
ENSG00000103253	0.534487	3.27801	2.6484	0.0423853	0.937295	-3.45666	TRUE	FALSE	protein_coding	HAGHL
ENSG00000238121	0.476363	2.578	2.66486	0.0415192	0.937295	-3.45795	TRUE	FALSE	lincRNA	LINC00426
ENSG00000282849	-1.62701	-0.106221	-2.97182	0.028453	0.937295	-3.4581	TRUE	FALSE	lincRNA
ENSG00000179958	0.505151	6.5672	2.66184	0.0416768	0.937295	-3.45818	TRUE	FALSE	protein_coding	DCTPP1
ENSG00000138346	0.419313	5.33026	2.64849	0.0423804	0.937295	-3.461	TRUE	FALSE	protein_coding	DNA2
ENSG00000009790	-1.04466	0.213891	-2.87814	0.0318847	0.937295	-3.46165	TRUE	FALSE	protein_coding	TRAF3IP3
ENSG00000116132	-0.439068	8.11331	-2.66454	0.0415359	0.937295	-3.46196	TRUE	FALSE	protein_coding	PRRX1
ENSG00000257839	-1.8949	-2.0018	-4.54414	0.00514858	0.911702	-3.4621	TRUE	FALSE	antisense_RNA
ENSG00000108175	-0.426084	6.97144	-2.66012	0.0417663	0.937295	-3.46306	TRUE	FALSE	protein_coding	ZMIZ1
ENSG00000173486	-0.377525	4.95524	-2.6418	0.0427375	0.937295	-3.46451	TRUE	FALSE	protein_coding	FKBP2
ENSG00000133636	-0.794174	7.54306	-2.6607	0.0417364	0.937295	-3.46459	TRUE	FALSE	protein_coding	NTS
ENSG00000166428	-1.1479	0.71618	-2.795	0.0353139	0.937295	-3.46475	TRUE	FALSE	protein_coding	PLD4
ENSG00000167994	0.782039	2.82918	2.64979	0.0423112	0.937295	-3.46492	TRUE	FALSE	protein_coding	RAB3IL1
ENSG00000204221	0.489563	4.87131	2.63867	0.0429059	0.937295	-3.46606	TRUE	FALSE	protein_coding	WDR46
ENSG00000226916	0.489563	4.87131	2.63867	0.0429059	0.937295	-3.46606	TRUE	FALSE	protein_coding	WDR46
ENSG00000139697	0.313581	5.93433	2.6492	0.0423423	0.937295	-3.46688	TRUE	FALSE	protein_coding	SBNO1
ENSG00000160349	-1.20356	-0.759724	-3.1537	0.0228961	0.935501	-3.4674	TRUE	FALSE	protein_coding	LCN1
ENSG00000174640	-1.70378	-0.804398	-3.20269	0.0216135	0.935501	-3.46833	TRUE	FALSE	protein_coding	SLCO2A1
ENSG00000251169	-0.988462	0.231441	-2.8643	0.0324293	0.937295	-3.4685	TRUE	FALSE	lincRNA	LINC01843
ENSG00000036672	1.14752	-0.158751	2.98526	0.0279949	0.937295	-3.47	TRUE	FALSE	protein_coding	USP2
ENSG00000115687	0.389871	4.37091	2.6297	0.0433925	0.937295	-3.4711	TRUE	FALSE	protein_coding	PASK
ENSG00000159388	0.490456	4.14368	2.62807	0.0434818	0.937295	-3.47159	TRUE	FALSE	protein_coding	BTG2
ENSG00000166881	0.313147	6.08781	2.64578	0.0425249	0.937295	-3.47199	TRUE	FALSE	protein_coding	NEMP1
ENSG00000057252	0.314663	7.14519	2.6521	0.0421889	0.937295	-3.47217	TRUE	FALSE	protein_coding	SOAT1
ENSG00000212498	0.513107	3.53977	2.62765	0.0435046	0.937295	-3.47326	TRUE	FALSE	snoRNA	SNORD86
ENSG00000232633	-0.566564	1.12548	-2.73294	0.0381368	0.937295	-3.47477	TRUE	FALSE	antisense_RNA
ENSG00000001497	0.358189	7.29639	2.64984	0.0423087	0.937295	-3.47524	TRUE	FALSE	protein_coding	LAS1L
ENSG00000230400	-0.936841	-0.98359	-3.23287	0.0208631	0.935501	-3.47614	TRUE	FALSE	lincRNA	LINC01747
ENSG00000162413	0.369366	5.39634	2.63443	0.0431354	0.937295	-3.47662	TRUE	FALSE	protein_coding	KLHL21
ENSG00000176533	-1.10204	-1.0416	-3.26699	0.0200496	0.935501	-3.4777	TRUE	FALSE	protein_coding	GNG7
ENSG00000278466	0.310283	6.17328	2.63982	0.0428442	0.937295	-3.47915	TRUE	FALSE	protein_coding	MUC2
ENSG00000130734	0.368946	4.4978	2.62242	0.0437921	0.937295	-3.47944	TRUE	FALSE	protein_coding	ATG4D
ENSG00000124802	0.339847	5.28392	2.63047	0.0433504	0.937295	-3.47952	TRUE	FALSE	protein_coding	EEF1E1
ENSG00000147408	-0.847776	1.23827	-2.71544	0.0389767	0.937295	-3.48046	TRUE	FALSE	protein_coding	CSGALNACT1
ENSG00000138439	0.430574	3.32598	2.62204	0.043813	0.937295	-3.48064	TRUE	FALSE	protein_coding	FAM117B
ENSG00000086712	0.50129	6.32566	2.63923	0.0428761	0.937295	-3.48075	TRUE	FALSE	protein_coding	TXLNG
ENSG00000133302	0.354198	4.69509	2.62267	0.0437783	0.937295	-3.48099	TRUE	FALSE	protein_coding	SLF1
ENSG00000196159	-0.550783	3.99841	-2.61602	0.0441463	0.937295	-3.48331	TRUE	FALSE	protein_coding	FAT4
ENSG00000138639	-0.582545	2.08949	-2.65191	0.042199	0.937295	-3.48535	TRUE	FALSE	protein_coding	ARHGAP24
ENSG00000103415	0.35071	5.12331	2.62269	0.0437772	0.937295	-3.48574	TRUE	FALSE	protein_coding	HMOX2
ENSG00000277424	0.35071	5.12331	2.62269	0.0437772	0.937295	-3.48574	TRUE	FALSE	protein_coding	HMOX2
ENSG00000116096	0.417835	5.43069	2.62373	0.0437196	0.937295	-3.48822	TRUE	FALSE	protein_coding	SPR
ENSG00000107833	0.349294	6.08558	2.63031	0.0433596	0.937295	-3.48851	TRUE	FALSE	protein_coding	NPM3
ENSG00000123600	0.418876	4.06338	2.60981	0.0444931	0.937295	-3.48954	TRUE	FALSE	protein_coding	METTL8
ENSG00000198788	0.309542	6.21226	2.62965	0.0433955	0.937295	-3.49044	TRUE	FALSE	processed_transcript	MUC2
ENSG00000139178	-0.480817	3.75769	-2.60619	0.0446963	0.937295	-3.49283	TRUE	FALSE	protein_coding	C1RL
ENSG00000149489	-0.495987	2.43153	-2.62883	0.04344	0.937295	-3.49291	TRUE	FALSE	protein_coding	ROM1
ENSG00000114923	-0.570677	2.44653	-2.62778	0.0434979	0.937295	-3.49337	TRUE	FALSE	protein_coding	SLC4A3
ENSG00000262791	0.602083	1.4042	2.68792	0.0403384	0.937295	-3.49378	TRUE	FALSE	antisense_RNA
ENSG00000166197	0.336879	8.49469	2.63525	0.0430911	0.937295	-3.49463	TRUE	FALSE	protein_coding	NOLC1
ENSG00000146112	-0.582461	4.25545	-2.6056	0.0447298	0.937295	-3.49497	TRUE	FALSE	protein_coding	PPP1R18
ENSG00000213760	-1.94622	-1.45459	-3.61115	0.0135619	0.933593	-3.49557	TRUE	FALSE	protein_coding	ATP6V1G2
ENSG00000123453	-0.483351	2.99255	-2.60999	0.0444829	0.937295	-3.49633	TRUE	FALSE	protein_coding	SARDH
ENSG00000107902	-0.724669	1.65583	-2.65818	0.0418682	0.937295	-3.50003	TRUE	FALSE	protein_coding	LHPP
ENSG00000158813	-0.87239	-0.863245	-3.11415	0.0239937	0.936551	-3.50177	TRUE	FALSE	protein_coding	EDA
ENSG00000130703	-0.403659	3.9695	-2.59548	0.0453043	0.937295	-3.50361	TRUE	FALSE	protein_coding	OSBPL2
ENSG00000137877	-0.746384	-0.132021	-2.87655	0.031947	0.937295	-3.5041	TRUE	FALSE	protein_coding	SPTBN5
ENSG00000275932	0.363191	5.05263	2.6028	0.0448878	0.937295	-3.50567	TRUE	FALSE	protein_coding	DUSP14
ENSG00000095319	0.31803	8.03936	2.62329	0.0437442	0.937295	-3.50669	TRUE	FALSE	protein_coding	NUP188
ENSG00000130045	-0.651067	0.216007	-2.80331	0.0349537	0.937295	-3.50688	TRUE	FALSE	protein_coding	NXNL2
ENSG00000085365	0.417389	5.93565	2.61115	0.044418	0.937295	-3.50747	TRUE	FALSE	protein_coding	SCAMP1
ENSG00000152583	-0.676062	1.98021	-2.63002	0.0433751	0.937295	-3.50812	TRUE	FALSE	protein_coding	SPARCL1
ENSG00000145604	0.314898	6.71849	2.61651	0.0441189	0.937295	-3.50849	TRUE	FALSE	protein_coding	SKP2
ENSG00000066056	-0.956591	0.284349	-2.79062	0.0355057	0.937295	-3.50896	TRUE	FALSE	protein_coding	TIE1
ENSG00000057019	-0.399449	7.79445	-2.6206	0.0438921	0.937295	-3.50909	TRUE	FALSE	protein_coding	DCBLD2
ENSG00000166797	0.365767	5.82242	2.60851	0.0445658	0.937295	-3.50915	TRUE	FALSE	protein_coding	FAM96A
ENSG00000235277	1.06317	-0.785899	3.13391	0.0234382	0.935501	-3.50951	TRUE	FALSE	antisense_RNA
ENSG00000110172	0.388687	5.6732	2.60533	0.0447449	0.937295	-3.5108	TRUE	FALSE	protein_coding	CHORDC1
ENSG00000171345	-0.637065	2.4038	-2.60899	0.044539	0.937295	-3.51106	TRUE	FALSE	protein_coding	KRT19
ENSG00000275594	1.32816	-0.564542	3.05966	0.0256022	0.937295	-3.51136	TRUE	FALSE	protein_coding	ADAM32
ENSG00000125734	-0.344329	4.701	-2.5931	0.0454406	0.937295	-3.5121	TRUE	FALSE	protein_coding	GPR108
ENSG00000132763	0.42084	4.06488	2.58701	0.0457914	0.937295	-3.51226	TRUE	FALSE	protein_coding	MMACHC
ENSG00000160124	0.377567	4.51691	2.59029	0.0456022	0.937295	-3.5124	TRUE	FALSE	protein_coding	CCDC58
ENSG00000121057	0.588259	6.30044	2.60915	0.04453	0.937295	-3.5128	TRUE	FALSE	protein_coding	AKAP1
ENSG00000090857	0.335393	6.07784	2.60651	0.0446787	0.937295	-3.51406	TRUE	FALSE	protein_coding	PDPR
ENSG00000166963	-0.855367	5.60442	-2.60172	0.0449492	0.937295	-3.51454	TRUE	FALSE	protein_coding	MAP1A
ENSG00000188266	-0.928182	0.36259	-2.76899	0.0364682	0.937295	-3.51476	TRUE	FALSE	protein_coding	HYKK
ENSG00000197279	0.609991	0.801851	2.71715	0.0388937	0.937295	-3.51532	TRUE	FALSE	protein_coding	ZNF165
ENSG00000134242	0.552221	1.75273	2.63443	0.0431351	0.937295	-3.51642	TRUE	FALSE	protein_coding	PTPN22
ENSG00000058804	0.31798	6.48554	2.60739	0.0446291	0.937295	-3.51673	TRUE	FALSE	protein_coding	NDC1
ENSG00000104687	0.336939	6.88378	2.6085	0.0445664	0.937295	-3.5182	TRUE	FALSE	protein_coding	GSR
ENSG00000070081	-0.387393	5.99896	-2.60069	0.0450078	0.937295	-3.52035	TRUE	FALSE	protein_coding	NUCB2
ENSG00000272909	0.351722	4.33483	2.57929	0.0462407	0.937295	-3.52191	TRUE	FALSE	antisense_RNA
ENSG00000250697	-0.803886	1.74878	-2.62445	0.04368	0.937295	-3.52288	TRUE	FALSE	lincRNA
ENSG00000165171	-1.11774	-1.1139	-3.20227	0.0216242	0.935501	-3.5229	TRUE	FALSE	protein_coding	METTL27
ENSG00000107175	-0.351433	5.46558	-2.59159	0.0455273	0.937295	-3.5237	TRUE	FALSE	protein_coding	CREB3
ENSG00000259939	-0.578752	2.50621	-2.59088	0.0455684	0.937295	-3.52411	TRUE	FALSE	antisense_RNA
ENSG00000137393	1.28468	-0.947567	3.2109	0.0214064	0.935501	-3.52471	TRUE	FALSE	protein_coding	RNF144B
ENSG00000210151	-0.676137	6.43871	-2.59978	0.0450591	0.937295	-3.52536	TRUE	FALSE	Mt_tRNA	MT-TS1
ENSG00000092330	-0.349927	4.52047	-2.57733	0.0463554	0.937295	-3.52626	TRUE	FALSE	protein_coding	TINF2
ENSG00000204396	-0.771525	-0.271257	-2.86969	0.0322161	0.937295	-3.52694	TRUE	FALSE	protein_coding	VWA7
ENSG00000223757	-0.771525	-0.271257	-2.86969	0.0322161	0.937295	-3.52694	TRUE	FALSE	protein_coding	VWA7
ENSG00000230048	-0.771525	-0.271257	-2.86969	0.0322161	0.937295	-3.52694	TRUE	FALSE	protein_coding	VWA7
ENSG00000234433	-0.771525	-0.271257	-2.86969	0.0322161	0.937295	-3.52694	TRUE	FALSE	protein_coding	VWA7
ENSG00000238203	-0.771525	-0.271257	-2.86969	0.0322161	0.937295	-3.52694	TRUE	FALSE	protein_coding	VWA7
ENSG00000122136	-1.061	-1.04982	-3.15279	0.0229208	0.935501	-3.52701	TRUE	FALSE	protein_coding	OBP2A
ENSG00000149257	-0.448235	8.64929	-2.60559	0.0447301	0.937295	-3.52759	TRUE	FALSE	protein_coding	SERPINH1
ENSG00000239900	0.360825	6.49839	2.59729	0.0452008	0.937295	-3.52772	TRUE	FALSE	protein_coding	ADSL
ENSG00000243279	-0.446767	5.47109	-2.58497	0.04591	0.937295	-3.53087	TRUE	FALSE	protein_coding	PRAF2
ENSG00000205426	-1.28201	3.90586	-2.56741	0.0469406	0.937295	-3.53113	TRUE	FALSE	protein_coding	KRT81
ENSG00000283496	-1.93169	-0.54899	-2.98618	0.027964	0.937295	-3.5314	TRUE	FALSE	protein_coding
ENSG00000053770	0.349047	4.69505	2.57327	0.046594	0.937295	-3.53197	TRUE	FALSE	protein_coding	AP5M1
ENSG00000135002	0.490792	5.50475	2.58282	0.0460347	0.937295	-3.53249	TRUE	FALSE	protein_coding	RFK
ENSG00000112139	-1.05293	1.82957	-2.60853	0.0445649	0.937295	-3.53258	TRUE	FALSE	protein_coding	MDGA1
ENSG00000134955	-0.482652	2.01528	-2.59794	0.0451642	0.937295	-3.53358	TRUE	FALSE	protein_coding	SLC37A2
ENSG00000196636	0.394544	4.5194	2.56943	0.0468211	0.937295	-3.5338	TRUE	FALSE	protein_coding	SDHAF3
ENSG00000164038	0.346245	4.47672	2.56838	0.0468834	0.937295	-3.53445	TRUE	FALSE	protein_coding	SLC9B2
ENSG00000224361	-0.955912	-0.938053	-3.07505	0.0251361	0.937295	-3.53596	TRUE	FALSE	antisense_RNA
ENSG00000256928	0.537834	2.19153	2.58869	0.0456944	0.937295	-3.53658	TRUE	FALSE	antisense_RNA
ENSG00000228786	0.717385	0.0984264	2.79206	0.0354423	0.937295	-3.53699	TRUE	FALSE	lincRNA	LINC00266-4P
ENSG00000143786	-0.375248	3.6674	-2.55971	0.0474006	0.937295	-3.53832	TRUE	FALSE	protein_coding	CNIH3
ENSG00000175662	-0.836804	4.75867	-2.5681	0.0468999	0.937295	-3.53872	TRUE	FALSE	protein_coding	TOM1L2
ENSG00000273604	0.562543	2.16052	2.58645	0.045824	0.937295	-3.53968	TRUE	FALSE	protein_coding	EPOP
ENSG00000277303	0.562543	2.16052	2.58645	0.045824	0.937295	-3.53968	TRUE	FALSE	protein_coding	EPOP
ENSG00000230910	-1.37451	-1.35148	-3.31973	0.018861	0.933593	-3.53978	TRUE	FALSE	antisense_RNA
ENSG00000111247	0.339165	4.96239	2.56882	0.0468573	0.937295	-3.54013	TRUE	FALSE	protein_coding	RAD51AP1
ENSG00000189350	-0.538263	1.36132	-2.62685	0.0435484	0.937295	-3.54036	TRUE	FALSE	protein_coding	TOGARAM2
ENSG00000176946	0.445413	6.43766	2.58379	0.0459782	0.937295	-3.54173	TRUE	FALSE	protein_coding	THAP4
ENSG00000187840	0.617545	6.58513	2.58326	0.0460092	0.937295	-3.54318	TRUE	FALSE	protein_coding	EIF4EBP1
ENSG00000164951	-0.516355	3.92735	-2.55485	0.0476937	0.937295	-3.54386	TRUE	FALSE	protein_coding	PDP1
ENSG00000179218	-0.299462	10.2313	-2.59032	0.0456004	0.937295	-3.545	TRUE	FALSE	protein_coding	CALR
ENSG00000169508	-2.01148	-2.27446	-4.64401	0.0046764	0.911702	-3.54543	TRUE	FALSE	protein_coding	GPR183
ENSG00000128050	0.356112	8.49477	2.58829	0.0457173	0.937295	-3.54619	TRUE	FALSE	protein_coding	PAICS
ENSG00000140455	0.344354	5.12306	2.564	0.0471435	0.937295	-3.54746	TRUE	FALSE	protein_coding	USP3
ENSG00000104951	-1.12747	-1.18019	-3.17354	0.0223667	0.935501	-3.54813	TRUE	FALSE	protein_coding	IL4I1
ENSG00000167930	-0.376102	6.88605	-2.58048	0.0461713	0.937295	-3.54933	TRUE	FALSE	protein_coding	FAM234A
ENSG00000276561	-0.871029	0.00768725	-2.77057	0.0363968	0.937295	-3.55133	TRUE	FALSE	protein_coding	IRF7
ENSG00000071054	-0.331503	8.78695	-2.58348	0.0459963	0.937295	-3.55217	TRUE	FALSE	protein_coding	MAP4K4
ENSG00000165506	0.356845	4.27018	2.54695	0.0481738	0.937295	-3.55416	TRUE	FALSE	protein_coding	DNAAF2
ENSG00000215861	-0.764492	0.469254	-2.68792	0.0403383	0.937295	-3.55851	TRUE	FALSE	unprocessed_pseudogene
ENSG00000171723	0.377949	4.16676	2.54082	0.04855	0.937295	-3.55939	TRUE	FALSE	protein_coding	GPHN
ENSG00000264676	-0.918916	0.891629	-2.63999	0.0428352	0.937295	-3.55994	TRUE	FALSE	misc_RNA	RN7SL204P
ENSG00000113100	-0.59362	1.14762	-2.61568	0.0441653	0.937295	-3.56124	TRUE	FALSE	protein_coding	CDH9
ENSG00000145919	0.321003	5.9748	2.56092	0.0473281	0.937295	-3.56221	TRUE	FALSE	protein_coding	BOD1
ENSG00000223768	-0.403807	2.99562	-2.53831	0.0487045	0.937295	-3.56264	TRUE	FALSE	lincRNA	LINC00205
ENSG00000153879	0.381573	5.2469	2.55128	0.04791	0.937295	-3.56265	TRUE	FALSE	protein_coding	CEBPG
ENSG00000091592	-0.399062	3.91994	-2.53528	0.0488921	0.937295	-3.56333	TRUE	FALSE	protein_coding	NLRP1
ENSG00000197265	0.308381	5.75113	2.55646	0.0475962	0.937295	-3.56433	TRUE	FALSE	protein_coding	GTF2E2
ENSG00000168003	0.496667	7.83537	2.56936	0.0468249	0.937295	-3.56523	TRUE	FALSE	protein_coding	SLC3A2
ENSG00000125534	-0.402149	6.15532	-2.56069	0.0473417	0.937295	-3.56528	TRUE	FALSE	protein_coding	PPDPF
ENSG00000239713	-0.559619	1.48222	-2.58701	0.0457913	0.937295	-3.56549	TRUE	FALSE	protein_coding	APOBEC3G
ENSG00000276618	-0.390846	3.78121	-2.53216	0.0490864	0.937295	-3.5657	TRUE	FALSE	protein_coding	RAD17
ENSG00000100242	-0.418709	5.4907	-2.55228	0.0478491	0.937295	-3.5661	TRUE	FALSE	protein_coding	SUN2
ENSG00000120699	0.365319	5.49928	2.55036	0.0479657	0.937295	-3.56735	TRUE	FALSE	protein_coding	EXOSC8
ENSG00000185100	-0.489948	1.82564	-2.56578	0.0470375	0.937295	-3.56774	TRUE	FALSE	protein_coding	ADSSL1
ENSG00000172201	-0.355521	4.46629	-2.53512	0.0489021	0.937295	-3.56909	TRUE	FALSE	protein_coding	ID4
ENSG00000184831	0.401378	4.14649	2.53055	0.0491873	0.937295	-3.56957	TRUE	FALSE	protein_coding	APOO
ENSG00000159131	0.325772	7.76808	2.56513	0.0470767	0.937295	-3.56975	TRUE	FALSE	protein_coding	GART
ENSG00000197461	-0.403252	5.21128	-2.54486	0.0483015	0.937295	-3.56988	TRUE	FALSE	protein_coding	PDGFA
ENSG00000124207	0.319159	8.4396	2.56639	0.0470013	0.937295	-3.57024	TRUE	FALSE	protein_coding	CSE1L
ENSG00000106123	-0.950045	-0.0365633	-2.74866	0.0373991	0.937295	-3.57055	TRUE	FALSE	protein_coding	EPHB6
ENSG00000062282	1.36714	-0.681053	2.9921	0.0277651	0.937295	-3.57111	TRUE	FALSE	protein_coding	DGAT2
ENSG00000162139	0.354729	4.60106	2.53263	0.049057	0.937295	-3.57284	TRUE	FALSE	protein_coding	NEU3
ENSG00000070814	0.287715	7.923	2.56013	0.0473755	0.937295	-3.57578	TRUE	FALSE	protein_coding	TCOF1
ENSG00000184347	-0.592356	4.558	-2.52851	0.0493144	0.937295	-3.57719	TRUE	FALSE	protein_coding	SLIT3
ENSG00000100104	0.361834	4.93643	2.53304	0.0490318	0.937295	-3.57728	TRUE	FALSE	protein_coding	SRRD
ENSG00000132359	0.526873	3.84831	2.52037	0.0498278	0.937295	-3.57749	TRUE	FALSE	protein_coding	RAP1GAP2
ENSG00000130724	-0.373432	5.96978	-2.54727	0.0481542	0.937295	-3.57781	TRUE	FALSE	protein_coding	CHMP2A
ENSG00000122133	-0.888724	2.56702	-2.52872	0.0493016	0.937295	-3.57827	TRUE	FALSE	protein_coding	PAEP
ENSG00000143416	-0.975506	-0.22935	-2.77255	0.0363079	0.937295	-3.57921	TRUE	FALSE	protein_coding	SELENBP1
ENSG00000121749	0.333958	5.19667	2.53506	0.0489062	0.937295	-3.57922	TRUE	FALSE	protein_coding	TBC1D15
ENSG00000162654	-0.685493	-0.0856321	-2.74109	0.0377523	0.937295	-3.57925	TRUE	FALSE	protein_coding	GBP4
ENSG00000148835	0.454969	4.26807	2.51979	0.0498644	0.937295	-3.58167	TRUE	FALSE	protein_coding	TAF5
ENSG00000182326	-0.58267	2.75493	-2.52099	0.0497885	0.937295	-3.58189	TRUE	FALSE	protein_coding	C1S
ENSG00000103145	-0.572436	4.91245	-2.5291	0.049278	0.937295	-3.58197	TRUE	FALSE	protein_coding	HCFC1R1
ENSG00000198523	-2.12932	-1.87333	-3.7712	0.0113791	0.933593	-3.58208	TRUE	FALSE	protein_coding	PLN
ENSG00000206291	-0.863397	-0.863251	-2.94265	0.029476	0.937295	-3.58263	TRUE	FALSE	protein_coding	HLA-DPA1
ENSG00000228163	-0.863397	-0.863251	-2.94265	0.029476	0.937295	-3.58263	TRUE	FALSE	protein_coding	HLA-DPA1
ENSG00000229006	1.64524	-1.60376	3.63109	0.0132658	0.933593	-3.58305	TRUE	FALSE	protein_coding	TRIM27
ENSG00000180340	-1.13842	4.01668	-2.51614	0.0500966	0.937295	-3.58309	FALSE	FALSE	protein_coding	FZD2
ENSG00000275192	1.73098	0.794424	2.64696	0.0424619	0.937295	-3.58394	TRUE	FALSE	processed_transcript	LINC02197
ENSG00000169710	0.297311	9.48949	2.5546	0.0477085	0.937295	-3.58465	TRUE	FALSE	protein_coding	FASN
ENSG00000225073	0.617972	3.92904	2.51284	0.0503075	0.937295	-3.58543	FALSE	FALSE	protein_coding	DDX39B
ENSG00000169992	-0.441432	3.61003	-2.51155	0.0503899	0.937295	-3.58544	FALSE	FALSE	protein_coding	NLGN2
ENSG00000283859	-0.441432	3.61003	-2.51155	0.0503899	0.937295	-3.58544	FALSE	FALSE	protein_coding	NLGN2
ENSG00000163702	-0.59213	3.55022	-2.51132	0.0504048	0.937295	-3.58555	FALSE	FALSE	protein_coding	IL17RC
ENSG00000102226	-0.299212	6.35355	-2.54332	0.0483957	0.937295	-3.58607	TRUE	FALSE	protein_coding	USP11
ENSG00000124374	-0.62355	0.218195	-2.67508	0.0409915	0.937295	-3.58954	TRUE	FALSE	protein_coding	PAIP2B
ENSG00000250619	-0.746165	-0.0808863	-2.72368	0.0385786	0.937295	-3.58958	TRUE	FALSE	antisense_RNA
ENSG00000166582	0.329965	5.67302	2.53193	0.0491011	0.937295	-3.58968	TRUE	FALSE	protein_coding	CENPV
ENSG00000168924	0.295164	6.26798	2.53845	0.0486963	0.937295	-3.58983	TRUE	FALSE	protein_coding	LETM1
ENSG00000244227	-1.67012	-2.1229	-3.97731	0.00913042	0.933593	-3.59032	TRUE	FALSE	transcribed_unitary_pseudogene	LRRC77P
ENSG00000177150	0.376005	4.96419	2.52076	0.049803	0.937295	-3.59066	TRUE	FALSE	protein_coding	FAM210A
ENSG00000104140	0.584699	0.952619	2.59588	0.0452815	0.937295	-3.59177	TRUE	FALSE	protein_coding	RHOV
ENSG00000089847	-0.882468	-0.810787	-2.90498	0.0308571	0.937295	-3.59188	TRUE	FALSE	protein_coding	ANKRD24
ENSG00000259075	0.641394	1.89245	2.53465	0.0489316	0.937295	-3.59301	TRUE	FALSE	protein_coding	POC1B-GALNT4
ENSG00000101298	-0.359883	3.85363	-2.50482	0.0508238	0.937295	-3.59332	FALSE	FALSE	protein_coding	SNPH
ENSG00000234409	-0.562499	0.699702	-2.61157	0.0443946	0.937295	-3.59357	TRUE	FALSE	protein_coding	CCDC188
ENSG00000254251	-0.628312	0.250472	-2.66233	0.0416508	0.937295	-3.59497	TRUE	FALSE	antisense_RNA
ENSG00000163814	-0.801991	2.41958	-2.51291	0.0503026	0.937295	-3.59544	FALSE	FALSE	protein_coding	CDCP1
ENSG00000100591	0.311751	7.49805	2.54083	0.0485492	0.937295	-3.59551	TRUE	FALSE	protein_coding	AHSA1
ENSG00000230679	0.987236	-0.81543	2.95385	0.0290785	0.937295	-3.59554	TRUE	FALSE	antisense_RNA	ENO1-AS1
ENSG00000261215	-0.539059	0.976599	-2.58128	0.0461241	0.937295	-3.59754	TRUE	FALSE	processed_transcript
ENSG00000102096	0.358729	3.98532	2.50102	0.0510702	0.937295	-3.59793	FALSE	FALSE	protein_coding	PIM2
ENSG00000129226	-0.608511	5.09765	-2.51608	0.0501007	0.937295	-3.59871	FALSE	FALSE	protein_coding	CD68
ENSG00000179674	-0.687608	1.57952	-2.53767	0.048744	0.937295	-3.60087	TRUE	FALSE	protein_coding	ARL14
ENSG00000187186	-0.523134	1.07378	-2.56896	0.0468486	0.937295	-3.60114	TRUE	FALSE	protein_coding
ENSG00000058729	0.312748	5.22195	2.51391	0.0502388	0.937295	-3.60219	FALSE	FALSE	protein_coding	RIOK2
ENSG00000129007	0.541404	1.77762	2.52608	0.0494674	0.937295	-3.60421	TRUE	FALSE	protein_coding	CALML4
ENSG00000153234	-0.568825	1.3918	-2.54168	0.0484965	0.937295	-3.60593	TRUE	FALSE	protein_coding	NR4A2
ENSG00000185666	-0.890815	-0.827487	-2.88265	0.0317098	0.937295	-3.60598	TRUE	FALSE	protein_coding	SYN3
ENSG00000197180	-0.968067	-0.592245	-2.81109	0.0346199	0.937295	-3.60668	TRUE	FALSE	lincRNA
ENSG00000110848	-0.734924	1.15126	-2.55493	0.0476886	0.937295	-3.6077	TRUE	FALSE	protein_coding	CD69
ENSG00000183020	0.53482	2.6014	2.49567	0.05142	0.937295	-3.60803	FALSE	FALSE	protein_coding	AP2A2
ENSG00000163064	0.403593	2.98017	2.48998	0.0517943	0.937295	-3.60821	FALSE	FALSE	protein_coding	EN1
ENSG00000197245	-0.790496	1.05163	-2.56114	0.0473147	0.937295	-3.60853	TRUE	FALSE	protein_coding	FAM110D
ENSG00000197451	0.290251	8.83674	2.53232	0.0490765	0.937295	-3.60873	TRUE	FALSE	protein_coding	HNRNPAB
ENSG00000105825	-0.63707	2.64404	-2.4924	0.0516347	0.937295	-3.60972	FALSE	FALSE	protein_coding	TFPI2
ENSG00000196188	-1.70254	-1.76265	-3.47407	0.0158117	0.933593	-3.60973	TRUE	FALSE	protein_coding	CTSE
ENSG00000265298	-0.655038	-0.0380731	-2.6824	0.0406176	0.937295	-3.61043	TRUE	FALSE	unprocessed_pseudogene
ENSG00000273793	3.0943	-1.98052	4.69243	0.0044655	0.911702	-3.6106	TRUE	FALSE	protein_coding	DUSP8
ENSG00000115107	0.390105	5.40273	2.50822	0.050604	0.937295	-3.61103	FALSE	FALSE	protein_coding	STEAP3
ENSG00000258947	-0.34633	7.33711	-2.52634	0.0494511	0.937295	-3.61108	TRUE	FALSE	protein_coding	TUBB3
ENSG00000004864	0.368195	5.61684	2.51096	0.050428	0.937295	-3.61143	FALSE	FALSE	protein_coding	SLC25A13
ENSG00000129484	0.30875	5.4337	2.50823	0.0506035	0.937295	-3.61168	FALSE	FALSE	protein_coding	PARP2
ENSG00000177427	-0.52412	1.42788	-2.53217	0.0490861	0.937295	-3.61188	TRUE	FALSE	protein_coding	MIEF2
ENSG00000284495	-0.52412	1.42788	-2.53217	0.0490861	0.937295	-3.61188	TRUE	FALSE	protein_coding	MIEF2
ENSG00000203667	-0.350421	5.50627	-2.50989	0.0504965	0.937295	-3.6119	FALSE	FALSE	protein_coding	COX20
ENSG00000146281	0.328101	6.10931	2.51542	0.0501426	0.937295	-3.61317	FALSE	FALSE	protein_coding	PM20D2
ENSG00000143256	0.333308	7.18199	2.5222	0.0497121	0.937295	-3.61453	TRUE	FALSE	protein_coding	PFDN2
ENSG00000237071	1.03199	-1.15115	3.0735	0.0251827	0.937295	-3.61506	TRUE	FALSE	protein_coding	TRIM27
ENSG00000148334	0.329425	6.36182	2.5158	0.0501183	0.937295	-3.61545	FALSE	FALSE	protein_coding	PTGES2
ENSG00000182247	0.458594	2.02257	2.50247	0.0509761	0.937295	-3.61558	FALSE	FALSE	protein_coding	UBE2E2
ENSG00000168883	0.306023	6.61927	2.51726	0.050025	0.937295	-3.61621	FALSE	FALSE	protein_coding	USP39
ENSG00000135404	-0.431527	8.76621	-2.52518	0.0495238	0.937295	-3.61668	TRUE	FALSE	protein_coding	CD63
ENSG00000116991	-0.683123	2.19435	-2.49442	0.0515016	0.937295	-3.61692	FALSE	FALSE	protein_coding	SIPA1L2
ENSG00000198894	0.425586	4.46387	2.48779	0.0519394	0.937295	-3.61724	FALSE	FALSE	protein_coding	CIPC
ENSG00000105245	-0.360054	4.29469	-2.48544	0.052095	0.937295	-3.61791	FALSE	FALSE	protein_coding	NUMBL
ENSG00000146147	-1.01639	-1.48503	-3.17203	0.0224066	0.935501	-3.61869	TRUE	FALSE	protein_coding	MLIP
ENSG00000238005	-0.702477	-0.384003	-2.73402	0.0380857	0.937295	-3.61934	TRUE	FALSE	lincRNA
ENSG00000246379	-0.79999	-0.839786	-2.85759	0.0326973	0.937295	-3.61981	TRUE	FALSE	lincRNA
ENSG00000107105	-0.430159	2.73947	-2.47982	0.0524701	0.937295	-3.61992	FALSE	FALSE	protein_coding	ELAVL2
ENSG00000198963	-0.61656	0.183584	-2.6318	0.0432783	0.937295	-3.6213	TRUE	FALSE	protein_coding	RORB
ENSG00000184574	-0.767262	-0.0127905	-2.66022	0.0417615	0.937295	-3.62205	TRUE	FALSE	protein_coding	LPAR5
ENSG00000120322	-0.623018	1.84534	-2.49845	0.0512376	0.937295	-3.62346	FALSE	FALSE	protein_coding	PCDHB8
ENSG00000177479	0.28841	6.72592	2.51118	0.050414	0.937295	-3.62377	FALSE	FALSE	protein_coding	ARIH2
ENSG00000162520	-2.24795	-1.91291	-3.69377	0.0123812	0.933593	-3.62398	TRUE	FALSE	protein_coding	SYNC
ENSG00000254545	-0.57496	1.49901	-2.5132	0.050284	0.937295	-3.6241	FALSE	FALSE	antisense_RNA
ENSG00000284276	-0.982597	-0.600788	-2.7767	0.0361221	0.937295	-3.62619	TRUE	FALSE	miRNA	MIR4800
ENSG00000215105	-0.602366	1.5694	-2.50666	0.050705	0.937295	-3.62659	FALSE	FALSE	processed_pseudogene	TTC3P1
ENSG00000215784	0.560169	4.3652	2.47663	0.052684	0.937295	-3.62708	FALSE	FALSE	protein_coding	FAM72D
ENSG00000134987	0.367844	6.49131	2.50564	0.0507704	0.937295	-3.62776	FALSE	FALSE	protein_coding	WDR36
ENSG00000170638	0.33218	5.97143	2.4991	0.0511953	0.937295	-3.62929	FALSE	FALSE	protein_coding	TRABD
ENSG00000153976	-0.290479	6.41196	-2.50435	0.050854	0.937295	-3.62931	FALSE	FALSE	protein_coding	HS3ST3A1
ENSG00000278516	-0.853853	1.20711	-2.5221	0.049718	0.937295	-3.6305	TRUE	FALSE	protein_coding	LENG1
ENSG00000168389	0.776803	3.3714	2.46404	0.0535385	0.937295	-3.63133	FALSE	FALSE	protein_coding	MFSD2A
ENSG00000227746	-0.889045	0.883106	-2.54306	0.0484122	0.937295	-3.63217	TRUE	FALSE	protein_coding	C4A
ENSG00000259279	-0.691501	3.1611	-2.46279	0.0536247	0.937295	-3.63273	FALSE	FALSE	antisense_RNA
ENSG00000109919	0.309772	6.73676	2.50263	0.0509657	0.937295	-3.63324	FALSE	FALSE	protein_coding	MTCH2
ENSG00000164683	0.449486	2.09704	2.47887	0.0525341	0.937295	-3.6338	FALSE	FALSE	protein_coding	HEY1
ENSG00000249353	0.526808	1.12512	2.52392	0.0496034	0.937295	-3.63553	TRUE	FALSE	processed_pseudogene	NPM1P27
ENSG00000224861	0.919491	-0.864271	2.88113	0.0317686	0.937295	-3.63598	TRUE	FALSE	processed_pseudogene	YBX1P1
ENSG00000228582	1.06938	-0.778343	2.86132	0.0325481	0.937295	-3.63719	TRUE	FALSE	protein_coding	TAP2
ENSG00000178031	-0.308488	5.42562	-2.48442	0.0521628	0.937295	-3.63805	FALSE	FALSE	protein_coding	ADAMTSL1
ENSG00000198959	-0.919816	10.9106	-2.50501	0.0508114	0.937295	-3.63821	FALSE	FALSE	protein_coding	TGM2
ENSG00000268941	-0.898337	-0.139315	-2.65489	0.0420414	0.937295	-3.63956	TRUE	FALSE	lincRNA	LINC01711
ENSG00000180479	0.386651	3.93243	2.45874	0.0539029	0.937295	-3.63999	FALSE	FALSE	protein_coding	ZNF571
ENSG00000104213	-0.675064	1.74901	-2.48228	0.0523055	0.937295	-3.64026	FALSE	FALSE	protein_coding	PDGFRL
ENSG00000145293	0.374898	6.11979	2.48991	0.051799	0.937295	-3.64108	FALSE	FALSE	protein_coding	ENOPH1
ENSG00000254087	0.367906	5.36111	2.47914	0.0525158	0.937295	-3.64165	FALSE	FALSE	protein_coding	LYN
ENSG00000010610	-1.15615	-0.645182	-2.76117	0.0368233	0.937295	-3.64303	TRUE	FALSE	protein_coding	CD4
ENSG00000130787	0.313342	5.00945	2.47144	0.0530346	0.937295	-3.64379	FALSE	FALSE	protein_coding	HIP1R
ENSG00000086062	-0.309318	7.04198	-2.49455	0.0514929	0.937295	-3.64474	FALSE	FALSE	protein_coding	B4GALT1
ENSG00000179195	0.292364	7.57776	2.49642	0.0513707	0.937295	-3.645	FALSE	FALSE	protein_coding	ZNF664
ENSG00000019186	-2.08873	0.0391767	-2.63602	0.0430491	0.937295	-3.64559	TRUE	FALSE	protein_coding	CYP24A1
ENSG00000118420	0.441758	2.96605	2.44947	0.0545465	0.937295	-3.64635	FALSE	FALSE	protein_coding	UBE3D
ENSG00000187650	-1.1884	-0.608422	-2.74604	0.0375208	0.937295	-3.64671	TRUE	FALSE	protein_coding	VMAC
ENSG00000083635	0.315055	5.04274	2.46909	0.0531942	0.937295	-3.64691	FALSE	FALSE	protein_coding	NUFIP1
ENSG00000104808	-0.984981	-0.769736	-2.78534	0.0357378	0.937295	-3.64696	TRUE	FALSE	protein_coding	DHDH
ENSG00000221843	-0.544622	1.44275	-2.4869	0.0519984	0.937295	-3.64775	FALSE	FALSE	protein_coding	C2orf16
ENSG00000076258	-0.715268	-0.349249	-2.67842	0.04082	0.937295	-3.6478	TRUE	FALSE	protein_coding	FMO4
ENSG00000100522	0.29948	6.40847	2.48657	0.0520197	0.937295	-3.64805	FALSE	FALSE	protein_coding	GNPNAT1
ENSG00000180155	-0.786719	0.0522082	-2.60799	0.044595	0.937295	-3.64934	TRUE	FALSE	protein_coding	LYNX1
ENSG00000275450	-0.433594	2.65345	-2.44879	0.0545936	0.937295	-3.6495	FALSE	FALSE	lincRNA
ENSG00000230747	2.34591	-2.37761	4.81376	0.00398335	0.911702	-3.6495	TRUE	FALSE	antisense_RNA
ENSG00000126903	-0.317852	4.79237	-2.46099	0.053748	0.937295	-3.65182	FALSE	FALSE	protein_coding	SLC10A3
ENSG00000215251	0.305324	5.30662	2.46876	0.0532166	0.937295	-3.65199	FALSE	FALSE	protein_coding	FASTKD5
ENSG00000128283	0.330543	4.93478	2.46197	0.0536807	0.937295	-3.65247	FALSE	FALSE	protein_coding	CDC42EP1
ENSG00000144182	0.429208	2.39053	2.45022	0.0544939	0.937295	-3.65251	FALSE	FALSE	protein_coding	LIPT1
ENSG00000110011	-0.409456	4.26543	-2.4501	0.0545021	0.937295	-3.65391	FALSE	FALSE	protein_coding	DNAJC4
ENSG00000160072	0.407911	5.90996	2.47532	0.0527726	0.937295	-3.65424	FALSE	FALSE	protein_coding	ATAD3B
ENSG00000204882	-0.699379	-0.32765	-2.66025	0.04176	0.937295	-3.65614	TRUE	FALSE	protein_coding	GPR20
ENSG00000275181	-0.699379	-0.32765	-2.66025	0.04176	0.937295	-3.65614	TRUE	FALSE	protein_coding	GPR20
ENSG00000116741	-0.930267	5.9166	-2.47344	0.0528993	0.937295	-3.65735	FALSE	FALSE	protein_coding	RGS2
ENSG00000175745	-0.469926	6.04312	-2.47385	0.0528715	0.937295	-3.65883	FALSE	FALSE	protein_coding	NR2F1
ENSG00000103241	-0.335542	4.10802	-2.44162	0.0550977	0.937295	-3.66016	FALSE	FALSE	protein_coding	FOXF1
ENSG00000106852	-0.571182	0.507191	-2.53623	0.0488333	0.937295	-3.6611	TRUE	FALSE	protein_coding	LHX6
ENSG00000283228	0.413177	2.84992	2.43452	0.0556012	0.937295	-3.66114	FALSE	FALSE	protein_coding
ENSG00000233016	0.368183	5.1281	2.45674	0.054041	0.937295	-3.66155	FALSE	FALSE	antisense_RNA	SNHG7
ENSG00000167085	0.372311	8.17753	2.48344	0.0522282	0.937295	-3.66155	FALSE	FALSE	protein_coding	PHB
ENSG00000241935	-0.733606	0.654801	-2.52167	0.0497455	0.937295	-3.66191	TRUE	FALSE	protein_coding	HOGA1
ENSG00000099995	0.289935	7.86115	2.48199	0.0523248	0.937295	-3.66215	FALSE	FALSE	protein_coding	SF3A1
ENSG00000255561	0.501205	2.37324	2.43938	0.0552555	0.937295	-3.66264	FALSE	FALSE	protein_coding	FDXACB1
ENSG00000148335	0.342582	6.4104	2.47301	0.0529286	0.937295	-3.6629	FALSE	FALSE	protein_coding	NTMT1
ENSG00000106554	0.322417	6.61923	2.47472	0.0528128	0.937295	-3.66303	FALSE	FALSE	protein_coding	CHCHD3
ENSG00000170606	0.283442	8.4652	2.48262	0.0522827	0.937295	-3.66327	FALSE	FALSE	protein_coding	HSPA4
ENSG00000140280	0.404395	4.01614	2.43618	0.0554831	0.937295	-3.66384	FALSE	FALSE	protein_coding	LYSMD2
ENSG00000119938	-0.403109	2.70538	-2.43063	0.055879	0.937295	-3.66571	FALSE	FALSE	protein_coding	PPP1R3C
ENSG00000063180	-0.77053	3.84213	-2.43122	0.0558371	0.937295	-3.66707	FALSE	FALSE	protein_coding	CA11
ENSG00000198053	0.321658	4.82724	2.44627	0.0547704	0.937295	-3.66717	FALSE	FALSE	protein_coding	SIRPA
ENSG00000277599	-1.9869	-2.61231	-4.50112	0.00536869	0.911702	-3.66822	TRUE	FALSE	misc_RNA
ENSG00000270959	-0.496962	1.64258	-2.45248	0.0543364	0.937295	-3.6687	FALSE	FALSE	antisense_RNA	LPP-AS2
ENSG00000167460	-0.308064	10.0545	-2.47895	0.0525283	0.937295	-3.66883	FALSE	FALSE	protein_coding	TPM4
ENSG00000134684	0.295541	7.69502	2.475	0.0527944	0.937295	-3.66929	FALSE	FALSE	protein_coding	YARS
ENSG00000027001	0.506002	5.06449	2.44772	0.0546684	0.937295	-3.66958	FALSE	FALSE	protein_coding	MIPEP
ENSG00000164308	-0.300463	6.55837	-2.46862	0.0532263	0.937295	-3.67	FALSE	FALSE	protein_coding	ERAP2
ENSG00000149428	-0.308027	6.73258	-2.46977	0.0531484	0.937295	-3.67014	FALSE	FALSE	protein_coding	HYOU1
ENSG00000280682	-0.308027	6.73258	-2.46977	0.0531484	0.937295	-3.67014	FALSE	FALSE	protein_coding	HYOU1
ENSG00000184840	-0.301965	7.65886	-2.47379	0.0528757	0.937295	-3.67069	FALSE	FALSE	protein_coding	TMED9
ENSG00000160325	-1.29337	0.616709	-2.51473	0.0501862	0.937295	-3.67098	FALSE	FALSE	protein_coding	CACFD1
ENSG00000280479	-1.29337	0.616709	-2.51473	0.0501862	0.937295	-3.67098	FALSE	FALSE	protein_coding	CACFD1
ENSG00000188738	-0.483143	1.68831	-2.44774	0.054667	0.937295	-3.67119	FALSE	FALSE	protein_coding	FSIP2
ENSG00000168672	-0.740955	3.30663	-2.42279	0.0564442	0.937295	-3.67132	FALSE	FALSE	protein_coding	FAM84B
ENSG00000049759	0.336648	4.70564	2.43994	0.0552161	0.937295	-3.6715	FALSE	FALSE	protein_coding	NEDD4L
ENSG00000072062	-0.299335	6.97271	-2.46996	0.0531352	0.937295	-3.67156	FALSE	FALSE	protein_coding	PRKACA
ENSG00000146648	-0.409464	6.57836	-2.46629	0.0533852	0.937295	-3.6728	FALSE	FALSE	protein_coding	EGFR
ENSG00000174282	-0.344091	4.22427	-2.43084	0.0558639	0.937295	-3.67311	FALSE	FALSE	protein_coding	ZBTB4
ENSG00000283868	-0.344091	4.22427	-2.43084	0.0558639	0.937295	-3.67311	FALSE	FALSE	protein_coding	ZBTB4
ENSG00000140511	-0.630663	2.41977	-2.42547	0.0562507	0.937295	-3.67382	FALSE	FALSE	protein_coding	HAPLN3
ENSG00000160678	-0.83996	1.26391	-2.4635	0.0535758	0.937295	-3.67417	FALSE	FALSE	protein_coding	S100A1
ENSG00000089195	0.315106	5.83911	2.4562	0.0540785	0.937295	-3.67433	FALSE	FALSE	protein_coding	TRMT6
ENSG00000160746	-0.377608	4.6349	-2.43625	0.055478	0.937295	-3.675	FALSE	FALSE	protein_coding	ANO10
ENSG00000068781	-1.83474	-1.53532	-3.12397	0.0237157	0.936551	-3.67537	TRUE	FALSE	protein_coding	STON1-GTF2A1L
ENSG00000241978	0.306322	5.38044	2.44827	0.0546301	0.937295	-3.67538	FALSE	FALSE	protein_coding	AKAP2
ENSG00000169891	0.482793	1.95669	2.4348	0.0555815	0.937295	-3.67556	FALSE	FALSE	protein_coding	REPS2
ENSG00000243725	0.308775	5.17702	2.44441	0.054901	0.937295	-3.67579	FALSE	FALSE	protein_coding	TTC4
ENSG00000089737	0.527598	3.3357	2.41718	0.0568524	0.937295	-3.67677	FALSE	FALSE	protein_coding	DDX24
ENSG00000177990	0.557348	1.95814	2.43126	0.0558344	0.937295	-3.67868	FALSE	FALSE	protein_coding	DPY19L2
ENSG00000072736	0.309539	5.15296	2.44128	0.0551217	0.937295	-3.6787	FALSE	FALSE	protein_coding	NFATC3
ENSG00000141469	-1.19657	-1.62513	-3.10837	0.0241589	0.936551	-3.68011	TRUE	FALSE	protein_coding	SLC14A1
ENSG00000232196	-1.00836	-1.47546	-3.00476	0.0273448	0.937295	-3.68013	TRUE	FALSE	protein_coding	MTRNR2L4
ENSG00000223802	0.603874	0.247372	2.54426	0.0483381	0.937295	-3.68079	TRUE	FALSE	protein_coding	CERS1
ENSG00000125122	-0.695776	0.371558	-2.52111	0.0497808	0.937295	-3.68153	TRUE	FALSE	protein_coding	LRRC29
ENSG00000196591	0.319423	7.76356	2.46382	0.0535538	0.937295	-3.682	FALSE	FALSE	protein_coding	HDAC2
ENSG00000116017	-0.35789	4.06363	-2.41961	0.0566751	0.937295	-3.68203	FALSE	FALSE	protein_coding	ARID3A
ENSG00000162407	-0.768308	4.81331	-2.43252	0.0557442	0.937295	-3.68237	FALSE	FALSE	protein_coding	PLPP3
ENSG00000144040	-0.332782	4.64599	-2.42926	0.0559776	0.937295	-3.68257	FALSE	FALSE	protein_coding	SFXN5
ENSG00000160323	-1.14442	-0.68592	-2.69852	0.0398075	0.937295	-3.68265	TRUE	FALSE	protein_coding	ADAMTS13
ENSG00000281244	-1.14442	-0.68592	-2.69852	0.0398075	0.937295	-3.68265	TRUE	FALSE	protein_coding	ADAMTS13
ENSG00000107949	0.316941	6.99095	2.45872	0.0539044	0.937295	-3.68364	FALSE	FALSE	protein_coding	BCCIP
ENSG00000125482	0.307109	4.92248	2.4324	0.0557524	0.937295	-3.68375	FALSE	FALSE	protein_coding	TTF1
ENSG00000230409	-1.32113	-1.1955	-2.87659	0.0319453	0.937295	-3.68452	TRUE	FALSE	processed_pseudogene	TCEA1P2
ENSG00000162236	-0.71669	4.09531	-2.41688	0.0568744	0.937295	-3.6853	FALSE	FALSE	protein_coding	STX5
ENSG00000184164	-0.626587	5.65632	-2.44438	0.0549033	0.937295	-3.68538	FALSE	FALSE	protein_coding	CRELD2
ENSG00000068985	2.17486	-0.34434	2.70823	0.0393285	0.937295	-3.68627	TRUE	FALSE	protein_coding	PAGE1
ENSG00000095321	-0.429366	4.98274	-2.43139	0.0558248	0.937295	-3.687	FALSE	FALSE	protein_coding	CRAT
ENSG00000115414	-0.992983	9.77516	-2.46205	0.0536751	0.937295	-3.68785	FALSE	FALSE	protein_coding	FN1
ENSG00000240069	-1.02721	-1.60456	-3.06343	0.0254872	0.937295	-3.68798	TRUE	FALSE	transcribed_processed_pseudogene	GPAA1P1
ENSG00000011258	0.322089	4.5229	2.42063	0.0566011	0.937295	-3.6884	FALSE	FALSE	protein_coding	MBTD1
ENSG00000163704	-0.615129	2.45154	-2.40655	0.0576341	0.937295	-3.69054	FALSE	FALSE	protein_coding	PRRT3
ENSG00000147536	-0.311415	4.74484	-2.42342	0.0563988	0.937295	-3.6907	FALSE	FALSE	protein_coding	GINS4
ENSG00000171453	0.300959	5.45684	2.43477	0.0555837	0.937295	-3.69141	FALSE	FALSE	protein_coding	POLR1C
ENSG00000263513	0.472344	4.49519	2.41689	0.0568731	0.937295	-3.69149	FALSE	FALSE	protein_coding	FAM72C
ENSG00000133773	0.412363	5.31118	2.43015	0.0559139	0.937295	-3.69346	FALSE	FALSE	protein_coding	CCDC59
ENSG00000242590	-0.459851	4.2319	-2.41123	0.0572882	0.937295	-3.69353	FALSE	FALSE	sense_intronic
ENSG00000099999	-0.376753	3.18379	-2.39811	0.0582629	0.937295	-3.69491	FALSE	FALSE	protein_coding	RNF215
ENSG00000205634	-1.22663	-2.0146	-3.36388	0.0179262	0.933593	-3.69501	TRUE	FALSE	lincRNA	LINC00898
ENSG00000182791	-1.33004	-2.08526	-3.43979	0.0164379	0.933593	-3.69587	TRUE	FALSE	protein_coding	CCDC87
ENSG00000164161	-1.28387	2.07558	-2.40691	0.0576071	0.937295	-3.69667	FALSE	FALSE	protein_coding	HHIP
ENSG00000174032	0.538732	4.51076	2.41205	0.057228	0.937295	-3.6967	FALSE	FALSE	protein_coding	SLC25A30
ENSG00000168811	1.78182	-1.78156	3.36447	0.0179141	0.933593	-3.69676	TRUE	FALSE	protein_coding	IL12A
ENSG00000139323	0.340894	4.04004	2.40324	0.0578801	0.937295	-3.69787	FALSE	FALSE	protein_coding	POC1B
ENSG00000104907	0.303749	6.28197	2.43987	0.0552211	0.937295	-3.69812	FALSE	FALSE	protein_coding	TRMT1
ENSG00000215630	0.918767	-1.10713	2.84843	0.0330662	0.937295	-3.69833	TRUE	FALSE	unprocessed_pseudogene	GUSBP9
ENSG00000101695	0.637272	0.525968	2.48811	0.0519182	0.937295	-3.69927	FALSE	FALSE	protein_coding	RNF125
ENSG00000171298	-0.323293	6.47169	-2.44068	0.0551639	0.937295	-3.70014	FALSE	FALSE	protein_coding	GAA
ENSG00000234602	0.485669	2.42525	2.39589	0.0584294	0.937295	-3.70097	FALSE	FALSE	protein_coding	MCIDAS
ENSG00000065328	0.294288	5.84607	2.43159	0.0558102	0.937295	-3.7014	FALSE	FALSE	protein_coding	MCM10
ENSG00000140505	0.868016	-0.831762	2.734	0.0380867	0.937295	-3.70152	TRUE	FALSE	protein_coding	CYP1A2
ENSG00000167895	-1.08276	1.41995	-2.42224	0.0564844	0.937295	-3.70171	FALSE	FALSE	protein_coding	TMC8
ENSG00000092445	0.329704	5.4831	2.42423	0.0563403	0.937295	-3.70326	FALSE	FALSE	protein_coding	TYRO3
ENSG00000128656	0.369923	4.03378	2.39729	0.0583243	0.937295	-3.7038	FALSE	FALSE	protein_coding	CHN1
ENSG00000162458	-0.434546	4.49039	-2.40587	0.0576841	0.937295	-3.70412	FALSE	FALSE	protein_coding	FBLIM1
ENSG00000135617	-0.382494	4.94243	-2.41428	0.0570646	0.937295	-3.70449	FALSE	FALSE	protein_coding	PRADC1
ENSG00000181418	-0.882167	-0.864341	-2.70068	0.0397005	0.937295	-3.70497	TRUE	FALSE	protein_coding	DDN
ENSG00000251550	-0.948498	-1.18146	-2.8072	0.0347864	0.937295	-3.70538	TRUE	FALSE	processed_pseudogene
ENSG00000226742	0.394987	2.82624	2.38735	0.0590753	0.937295	-3.70546	FALSE	FALSE	protein_coding	HSBP1L1
ENSG00000267278	-0.479531	1.69125	-2.40693	0.0576058	0.937295	-3.70548	FALSE	FALSE	antisense_RNA	MAP3K14-AS1
ENSG00000156469	0.464565	4.96314	2.41217	0.0572192	0.937295	-3.7058	FALSE	FALSE	protein_coding	MTERF3
ENSG00000105479	-1.05871	-1.73169	-3.09572	0.0245249	0.937295	-3.70592	TRUE	FALSE	protein_coding	CCDC114
ENSG00000090924	-0.394623	5.27964	-2.41889	0.0567272	0.937295	-3.70628	FALSE	FALSE	protein_coding	PLEKHG2
ENSG00000173473	0.298943	7.90033	2.44192	0.0550762	0.937295	-3.70698	FALSE	FALSE	protein_coding	SMARCC1
ENSG00000213339	0.293916	5.74016	2.42448	0.0563221	0.937295	-3.70752	FALSE	FALSE	protein_coding	QTRT1
ENSG00000143507	-1.01547	2.98429	-2.38403	0.0593284	0.937295	-3.70821	FALSE	FALSE	protein_coding	DUSP10
ENSG00000277879	0.680084	-0.337675	2.59309	0.0454411	0.937295	-3.70838	TRUE	FALSE	antisense_RNA
ENSG00000010438	0.374479	3.26155	2.3825	0.0594455	0.937295	-3.71025	FALSE	FALSE	protein_coding	PRSS3
ENSG00000087303	-0.362587	5.00864	-2.41016	0.0573674	0.937295	-3.71026	FALSE	FALSE	protein_coding	NID2
ENSG00000113212	-1.00001	0.934167	-2.43654	0.0554575	0.937295	-3.71055	FALSE	FALSE	protein_coding	PCDHB7
ENSG00000253778	-1.16658	-1.85502	-3.17712	0.0222727	0.935501	-3.71111	TRUE	FALSE	lincRNA
ENSG00000115761	0.297635	6.50856	2.43022	0.0559084	0.937295	-3.71125	FALSE	FALSE	protein_coding	NOL10
ENSG00000137486	0.351937	3.55851	2.38347	0.0593712	0.937295	-3.71151	FALSE	FALSE	protein_coding	ARRB1
ENSG00000204099	-0.766397	0.000549175	-2.51988	0.0498585	0.937295	-3.71205	TRUE	FALSE	protein_coding	NEU4
ENSG00000277926	-0.766397	0.000549175	-2.51988	0.0498585	0.937295	-3.71205	TRUE	FALSE	protein_coding	NEU4
ENSG00000234665	0.900931	0.675311	2.45926	0.0538673	0.937295	-3.71225	FALSE	FALSE	lincRNA
ENSG00000167107	-0.498972	3.61278	-2.3835	0.0593693	0.937295	-3.71234	FALSE	FALSE	protein_coding	ACSF2
ENSG00000196924	-0.316167	10.1701	-2.43995	0.0552155	0.937295	-3.71237	FALSE	FALSE	protein_coding	FLNA
ENSG00000226864	-1.09886	-1.74172	-3.08608	0.0248079	0.937295	-3.71258	TRUE	FALSE	transcribed_unitary_pseudogene	ATE1-AS1
ENSG00000167733	-0.464185	2.05464	-2.38772	0.0590474	0.937295	-3.71355	FALSE	FALSE	protein_coding	HSD11B1L
ENSG00000153048	-0.39643	5.49066	-2.41491	0.0570183	0.937295	-3.71463	FALSE	FALSE	protein_coding	CARHSP1
ENSG00000148700	-0.326339	5.83791	-2.42018	0.056634	0.937295	-3.71477	FALSE	FALSE	protein_coding	ADD3
ENSG00000130518	-1.70144	-0.599575	-2.63183	0.0432763	0.937295	-3.71687	TRUE	FALSE	protein_coding	KIAA1683
ENSG00000204364	-1.52112	-2.21365	-3.5138	0.0151191	0.933593	-3.71706	TRUE	FALSE	protein_coding	C2
ENSG00000196839	0.403811	3.19213	2.37503	0.0600201	0.937295	-3.71719	FALSE	FALSE	protein_coding	ADA
ENSG00000198855	-0.470724	1.58852	-2.39614	0.0584109	0.937295	-3.7175	FALSE	FALSE	protein_coding	FICD
ENSG00000156170	0.396895	4.00171	2.38326	0.0593876	0.937295	-3.71761	FALSE	FALSE	protein_coding	NDUFAF6
ENSG00000037474	0.285253	7.54706	2.43038	0.0558971	0.937295	-3.7184	FALSE	FALSE	protein_coding	NSUN2
ENSG00000215881	0.812019	-0.961098	2.74057	0.0377769	0.937295	-3.71907	TRUE	FALSE	lincRNA	LINC02337
ENSG00000179163	-0.536248	4.33186	-2.38826	0.0590058	0.937295	-3.71936	FALSE	FALSE	protein_coding	FUCA1
ENSG00000210140	-0.562369	3.28112	-2.37283	0.0601909	0.937295	-3.71992	FALSE	FALSE	Mt_tRNA	MT-TC
ENSG00000033627	-0.318578	5.23073	-2.40537	0.0577218	0.937295	-3.71993	FALSE	FALSE	protein_coding	ATP6V0A1
ENSG00000272070	-1.01476	-1.40656	-2.87349	0.0320668	0.937295	-3.72016	TRUE	FALSE	lincRNA
ENSG00000196526	-0.294329	5.62882	-2.41086	0.057316	0.937295	-3.72148	FALSE	FALSE	protein_coding	AFAP1
ENSG00000241945	0.421072	2.42645	2.37309	0.0601709	0.937295	-3.72163	FALSE	FALSE	protein_coding	PWP2
ENSG00000184545	-0.911325	-0.821311	-2.65791	0.0418826	0.937295	-3.72207	TRUE	FALSE	protein_coding	DUSP8
ENSG00000278165	-0.911325	-0.821311	-2.65791	0.0418826	0.937295	-3.72207	TRUE	FALSE	protein_coding	DUSP8
ENSG00000213468	0.501911	4.22548	2.38211	0.0594754	0.937295	-3.72258	FALSE	FALSE	lincRNA	FIRRE
ENSG00000167740	-0.638784	3.05108	-2.36907	0.0604832	0.937295	-3.72259	FALSE	FALSE	protein_coding	CYB5D2
ENSG00000273558	1.23526	-1.70292	3.12691	0.0236334	0.936551	-3.72343	TRUE	FALSE	lincRNA
ENSG00000060566	-2.02399	-2.38743	-3.78531	0.0112066	0.933593	-3.7249	TRUE	FALSE	protein_coding	CREB3L3
ENSG00000111913	-0.691309	-0.208742	-2.52825	0.0493313	0.937295	-3.72514	TRUE	FALSE	protein_coding	RIPOR2
ENSG00000163431	-1.44318	-1.44726	-2.89919	0.0310756	0.937295	-3.72537	TRUE	FALSE	protein_coding	LMOD1
ENSG00000176273	0.313562	4.49952	2.38459	0.0592855	0.937295	-3.72579	FALSE	FALSE	protein_coding	SLC35G1
ENSG00000145934	-1.54601	-2.01413	-3.29283	0.0194571	0.933593	-3.72701	TRUE	FALSE	protein_coding	TENM2
ENSG00000215162	1.00463	-1.52787	2.98467	0.0280151	0.937295	-3.72711	TRUE	FALSE	lincRNA	LINC00269
ENSG00000273576	-1.41539	-2.33516	-3.58499	0.0139618	0.933593	-3.72811	TRUE	FALSE	lincRNA
ENSG00000217120	-1.62699	-2.06723	-3.3341	0.0185509	0.933593	-3.72878	TRUE	FALSE	processed_pseudogene
ENSG00000136158	-0.406587	6.1788	-2.41154	0.0572654	0.937295	-3.72916	FALSE	FALSE	protein_coding	SPRY2
ENSG00000172292	0.39176	6.41646	2.41293	0.0571633	0.937295	-3.72924	FALSE	FALSE	protein_coding	CERS6
ENSG00000124313	-0.402643	3.61821	-2.36662	0.0606747	0.937295	-3.7293	FALSE	FALSE	protein_coding	IQSEC2
ENSG00000186517	-0.859568	0.195555	-2.46982	0.0531447	0.937295	-3.73039	FALSE	FALSE	protein_coding	ARHGAP30
ENSG00000172081	-0.317667	4.85762	-2.38824	0.0590075	0.937295	-3.73053	FALSE	FALSE	protein_coding	MOB3A
ENSG00000273899	0.3053	4.82219	2.38608	0.0591721	0.937295	-3.73108	FALSE	FALSE	protein_coding	NOL12
ENSG00000081803	0.734932	0.880304	2.41681	0.0568795	0.937295	-3.73149	FALSE	FALSE	protein_coding	CADPS2
ENSG00000184371	-0.355548	5.52206	-2.39894	0.0582006	0.937295	-3.73263	FALSE	FALSE	protein_coding	CSF1
ENSG00000182095	-0.322376	7.21963	-2.41464	0.0570381	0.937295	-3.73461	FALSE	FALSE	protein_coding	TNRC18
ENSG00000134668	-0.508534	4.62493	-2.37923	0.0596964	0.937295	-3.73508	FALSE	FALSE	protein_coding	SPOCD1
ENSG00000143498	0.440335	5.26325	2.39062	0.0588272	0.937295	-3.73517	FALSE	FALSE	protein_coding	TAF1A
ENSG00000281321	1.64298	-0.293996	2.59308	0.045442	0.937295	-3.73581	TRUE	FALSE	lincRNA	LINC02197
ENSG00000134602	0.491625	5.02565	2.38375	0.0593499	0.937295	-3.73748	FALSE	FALSE	protein_coding	STK26
ENSG00000008086	-0.519434	0.901058	-2.40291	0.0579042	0.937295	-3.73766	FALSE	FALSE	protein_coding	CDKL5
ENSG00000173267	-0.597976	4.11478	-2.36615	0.0607119	0.937295	-3.73798	FALSE	FALSE	protein_coding	SNCG
ENSG00000226686	0.637817	0.774773	2.41365	0.0571109	0.937295	-3.73866	FALSE	FALSE	lincRNA	LINC01535
ENSG00000125965	-1.0022	-0.558687	-2.56877	0.0468597	0.937295	-3.73869	TRUE	FALSE	protein_coding	GDF5
ENSG00000133119	0.28659	6.33719	2.40372	0.057844	0.937295	-3.73878	FALSE	FALSE	protein_coding	RFC3
ENSG00000110876	-0.876379	1.57759	-2.37088	0.0603425	0.937295	-3.73918	FALSE	FALSE	protein_coding	SELPLG
ENSG00000104290	0.338	4.52518	2.37182	0.0602692	0.937295	-3.73974	FALSE	FALSE	protein_coding	FZD3
ENSG00000183111	-0.799692	0.133872	-2.46287	0.0536191	0.937295	-3.73978	FALSE	FALSE	protein_coding	ARHGEF37
ENSG00000126215	0.302057	5.1276	2.3827	0.05943	0.937295	-3.74128	FALSE	FALSE	protein_coding	XRCC3
ENSG00000278259	0.425691	5.21401	2.38386	0.0593415	0.937295	-3.74153	FALSE	FALSE	protein_coding	MYO19
ENSG00000278372	0.425691	5.21401	2.38386	0.0593415	0.937295	-3.74153	FALSE	FALSE	protein_coding	MYO19
ENSG00000187720	-0.757347	4.6006	-2.37214	0.0602446	0.937295	-3.74198	FALSE	FALSE	protein_coding	THSD4
ENSG00000147874	0.404757	6.37075	2.40089	0.0580548	0.937295	-3.74203	FALSE	FALSE	protein_coding	HAUS6
ENSG00000231290	-0.385953	4.54297	-2.37063	0.0603615	0.937295	-3.74237	FALSE	FALSE	processed_transcript	APCDD1L-AS1
ENSG00000144655	-0.365293	3.99653	-2.35861	0.0613047	0.937295	-3.74348	FALSE	FALSE	protein_coding	CSRNP1
ENSG00000141385	0.280256	7.01595	2.40473	0.0577691	0.937295	-3.74395	FALSE	FALSE	protein_coding	AFG3L2
ENSG00000183889	-0.313366	4.78692	-2.37417	0.060087	0.937295	-3.74404	FALSE	FALSE	protein_coding
ENSG00000113356	0.730247	5.02328	2.37674	0.059888	0.937295	-3.74417	FALSE	FALSE	protein_coding	POLR3G
ENSG00000232859	-1.55919	-0.75666	-2.61561	0.044169	0.937295	-3.74452	TRUE	FALSE	protein_coding	LYRM9
ENSG00000076555	-0.457364	1.96407	-2.3539	0.0616787	0.937295	-3.74491	FALSE	FALSE	protein_coding	ACACB
ENSG00000157064	-0.591843	6.46945	-2.39927	0.0581764	0.937295	-3.74614	FALSE	FALSE	protein_coding	NMNAT2
ENSG00000182463	-0.625902	1.20129	-2.3755	0.0599843	0.937295	-3.74713	FALSE	FALSE	protein_coding	TSHZ2
ENSG00000074935	0.48015	4.164	2.35678	0.0614498	0.937295	-3.74768	FALSE	FALSE	protein_coding	TUBE1
ENSG00000275867	2.24271	-2.27414	3.80835	0.0109311	0.933593	-3.74832	TRUE	FALSE	protein_coding	KANSL1
ENSG00000120327	-0.727622	2.31127	-2.34403	0.0624705	0.937295	-3.74891	FALSE	FALSE	protein_coding	PCDHB14
ENSG00000281216	-1.01842	1.74584	-2.3545	0.0616313	0.937295	-3.74902	FALSE	FALSE	protein_coding	KIF26B
ENSG00000113070	-0.448112	4.90455	-2.37055	0.0603684	0.937295	-3.7506	FALSE	FALSE	protein_coding	HBEGF
ENSG00000130725	0.280644	7.05785	2.39863	0.0582239	0.937295	-3.75105	FALSE	FALSE	protein_coding	UBE2M
ENSG00000197948	-0.401143	2.53029	-2.33937	0.0628481	0.937295	-3.75147	FALSE	FALSE	protein_coding	FCHSD1
ENSG00000231970	0.426895	2.90932	2.3375	0.0630004	0.937295	-3.7525	FALSE	FALSE	antisense_RNA
ENSG00000271524	0.813487	-0.773081	2.618	0.0440363	0.937295	-3.75334	TRUE	FALSE	processed_pseudogene	BNIP3P17
ENSG00000206285	-2.55505	-2.74622	-4.39226	0.00597555	0.924909	-3.75339	TRUE	FALSE	protein_coding	B3GALT4
ENSG00000066583	0.30228	4.84194	2.3654	0.0607706	0.937295	-3.75362	FALSE	FALSE	protein_coding	ISOC1
ENSG00000072952	-0.977605	-1.0107	-2.64992	0.0423042	0.937295	-3.75428	TRUE	FALSE	protein_coding	MRVI1
ENSG00000130813	-0.41505	2.75872	-2.33522	0.063186	0.937295	-3.75463	FALSE	FALSE	protein_coding	C19orf66
ENSG00000175505	-0.397498	2.86313	-2.33509	0.0631969	0.937295	-3.75477	FALSE	FALSE	protein_coding	CLCF1
ENSG00000133316	0.357061	6.08947	2.3857	0.059201	0.937295	-3.75535	FALSE	FALSE	protein_coding	WDR74
ENSG00000284077	1.60455	0.0765513	2.47154	0.0530283	0.937295	-3.75699	FALSE	FALSE	protein_coding
ENSG00000166924	-0.627125	0.0712159	-2.44323	0.0549837	0.937295	-3.75746	FALSE	FALSE	protein_coding	NYAP1
ENSG00000100258	-0.392737	5.75528	-2.37964	0.0596647	0.937295	-3.75801	FALSE	FALSE	protein_coding	LMF2
ENSG00000254010	-0.80941	0.0648261	-2.44333	0.0549772	0.937295	-3.75814	FALSE	FALSE	antisense_RNA
ENSG00000132423	0.339082	4.27955	2.34883	0.062084	0.937295	-3.75858	FALSE	FALSE	protein_coding	COQ3
ENSG00000145736	0.338064	3.98824	2.34255	0.0625899	0.937295	-3.75921	FALSE	FALSE	protein_coding	GTF2H2
ENSG00000153975	0.45142	3.77067	2.33831	0.0629343	0.937295	-3.75957	FALSE	FALSE	protein_coding	ZUFSP
ENSG00000234539	0.787241	0.265813	2.42991	0.0559308	0.937295	-3.75977	FALSE	FALSE	protein_coding	ATF6B
ENSG00000071994	0.300675	6.62761	2.38642	0.0591458	0.937295	-3.76108	FALSE	FALSE	protein_coding	PDCD2
ENSG00000100890	0.295604	5.21958	2.36614	0.0607127	0.937295	-3.76118	FALSE	FALSE	protein_coding	KIAA0391
ENSG00000268643	0.816373	0.40061	2.41505	0.0570077	0.937295	-3.76135	FALSE	FALSE	protein_coding
ENSG00000166165	-0.780456	0.202175	-2.42396	0.0563598	0.937295	-3.7616	FALSE	FALSE	protein_coding	CKB
ENSG00000186364	-0.579601	0.751693	-2.3793	0.0596909	0.937295	-3.76275	FALSE	FALSE	protein_coding	NUDT17
ENSG00000283696	-0.979146	-1.50987	-2.81815	0.0343202	0.937295	-3.76313	TRUE	FALSE	lincRNA
ENSG00000269976	-1.05021	-1.53689	-2.83483	0.0336234	0.937295	-3.76339	TRUE	FALSE	lincRNA
ENSG00000255042	0.350166	3.7869	2.33444	0.0632494	0.937295	-3.76387	FALSE	FALSE	transcribed_unprocessed_pseudogene
ENSG00000231608	-1.45566	-2.35184	-3.44988	0.0162508	0.933593	-3.76404	TRUE	FALSE	protein_coding	TNXB
ENSG00000148229	0.300976	7.75982	2.38964	0.0589017	0.937295	-3.76498	FALSE	FALSE	protein_coding	POLE3
ENSG00000226572	0.703614	0.596347	2.39113	0.0587888	0.937295	-3.76559	FALSE	FALSE	snoRNA	SNORD57
ENSG00000148459	0.343758	3.80387	2.33296	0.0633711	0.937295	-3.76567	FALSE	FALSE	protein_coding	PDSS1
ENSG00000105419	-1.00044	1.39506	-2.34519	0.062377	0.937295	-3.76592	FALSE	FALSE	protein_coding	MEIS3
ENSG00000152422	0.331681	4.01647	2.33656	0.0630768	0.937295	-3.76593	FALSE	FALSE	protein_coding	XRCC4
ENSG00000251357	1.33987	-2.16428	3.37702	0.0176582	0.933593	-3.76598	TRUE	FALSE	protein_coding
ENSG00000281287	1.33987	-2.16428	3.37702	0.0176582	0.933593	-3.76598	TRUE	FALSE	protein_coding
ENSG00000132000	-0.793124	2.58616	-2.32327	0.0641704	0.937295	-3.76617	FALSE	FALSE	protein_coding	PODNL1
ENSG00000225635	-0.854918	1.13809	-2.35454	0.0616277	0.937295	-3.76637	FALSE	FALSE	protein_coding	DDAH2
ENSG00000227317	-0.854918	1.13809	-2.35454	0.0616277	0.937295	-3.76637	FALSE	FALSE	protein_coding	DDAH2
ENSG00000228128	-0.854918	1.13809	-2.35454	0.0616277	0.937295	-3.76637	FALSE	FALSE	protein_coding	DDAH2
ENSG00000233076	-0.854918	1.13809	-2.35454	0.0616277	0.937295	-3.76637	FALSE	FALSE	protein_coding	DDAH2
ENSG00000125775	-0.51451	1.30408	-2.34674	0.0622523	0.937295	-3.76705	FALSE	FALSE	protein_coding	SDCBP2
ENSG00000164733	-0.482055	7.76754	-2.38743	0.0590693	0.937295	-3.76772	FALSE	FALSE	protein_coding	CTSB
ENSG00000158859	-0.914659	-0.692338	-2.54443	0.0483278	0.937295	-3.76789	TRUE	FALSE	protein_coding	ADAMTS4
ENSG00000108405	-1.86211	-2.24945	-3.37347	0.0177303	0.933593	-3.7681	TRUE	FALSE	protein_coding	P2RX1
ENSG00000256806	-0.874381	-0.794267	-2.56613	0.0470171	0.937295	-3.76847	TRUE	FALSE	protein_coding	C17orf100
ENSG00000185305	0.412799	2.73634	2.32039	0.0644106	0.937295	-3.76864	FALSE	FALSE	protein_coding	ARL15
ENSG00000166292	-0.744182	3.32912	-2.32261	0.0642253	0.937295	-3.76964	FALSE	FALSE	protein_coding	TMEM100
ENSG00000253102	0.325463	5.75434	2.368	0.0605668	0.937295	-3.76967	FALSE	FALSE	antisense_RNA
ENSG00000135045	0.291299	5.30569	2.35856	0.0613088	0.937295	-3.77128	FALSE	FALSE	protein_coding	C9orf40
ENSG00000128284	-0.829476	-0.0924345	-2.44151	0.0551051	0.937295	-3.77172	FALSE	FALSE	protein_coding	APOL3
ENSG00000132185	-0.67842	-0.312175	-2.46979	0.0531468	0.937295	-3.77195	FALSE	FALSE	protein_coding	FCRLA
ENSG00000250539	1.26284	-1.84866	3.09612	0.0245132	0.937295	-3.77286	TRUE	FALSE	processed_pseudogene	KRT8P33
ENSG00000283805	1.05345	-1.58895	2.90731	0.0307698	0.937295	-3.77354	TRUE	FALSE	miRNA	MIR636
ENSG00000169306	-0.720946	0.382981	-2.39101	0.0587975	0.937295	-3.77357	FALSE	FALSE	protein_coding	IL1RAPL1
ENSG00000158458	0.442181	2.78265	2.31451	0.0649027	0.937295	-3.77419	FALSE	FALSE	protein_coding	NRG2
ENSG00000271452	0.425438	2.02841	2.31979	0.0644602	0.937295	-3.77444	FALSE	FALSE	sense_intronic
ENSG00000256690	0.363699	4.61897	2.34036	0.0627672	0.937295	-3.77503	FALSE	FALSE	antisense_RNA
ENSG00000133055	-1.53425	-1.56725	-2.85656	0.0327383	0.937295	-3.77537	TRUE	FALSE	protein_coding	MYBPH
ENSG00000181625	-0.492499	2.09741	-2.31536	0.0648312	0.937295	-3.77705	FALSE	FALSE	protein_coding	SLX1B
ENSG00000125931	0.574914	0.567516	2.37557	0.0599787	0.937295	-3.77799	FALSE	FALSE	protein_coding	CITED1
ENSG00000057657	-0.377984	3.11747	-2.31198	0.0651159	0.937295	-3.77813	FALSE	FALSE	protein_coding	PRDM1
ENSG00000025156	0.32055	4.26421	2.32941	0.0636629	0.937295	-3.77856	FALSE	FALSE	protein_coding	HSF2
ENSG00000159593	0.320585	6.8006	2.3718	0.0602706	0.937295	-3.77897	FALSE	FALSE	protein_coding	NAE1
ENSG00000170145	-0.28945	5.42042	-2.35466	0.0616181	0.937295	-3.77899	FALSE	FALSE	protein_coding	SIK2
ENSG00000100462	0.2692	7.68442	2.37653	0.0599045	0.937295	-3.77938	FALSE	FALSE	protein_coding	PRMT5
ENSG00000140835	0.54009	0.960202	2.34878	0.0620885	0.937295	-3.77953	FALSE	FALSE	protein_coding	CHST4
ENSG00000259522	0.737437	0.357492	2.39225	0.0587036	0.937295	-3.78001	FALSE	FALSE	protein_coding
ENSG00000112237	0.278515	6.31066	2.36602	0.0607219	0.937295	-3.78033	FALSE	FALSE	protein_coding	CCNC
ENSG00000130720	-0.463867	3.19846	-2.3103	0.0652575	0.937295	-3.78046	FALSE	FALSE	protein_coding	FIBCD1
ENSG00000237655	-0.478972	1.25598	-2.33118	0.0635173	0.937295	-3.78128	FALSE	FALSE	antisense_RNA
ENSG00000171612	0.435855	4.56007	2.33256	0.0634038	0.937295	-3.78178	FALSE	FALSE	protein_coding	SLC25A33
ENSG00000168016	-0.471659	2.11088	-2.30788	0.0654629	0.937295	-3.78359	FALSE	FALSE	protein_coding	TRANK1
ENSG00000068120	0.300682	6.53042	2.36523	0.0607838	0.937295	-3.78372	FALSE	FALSE	protein_coding	COASY
ENSG00000121690	0.762256	2.04672	2.30913	0.0653564	0.937295	-3.78394	FALSE	FALSE	protein_coding	DEPDC7
ENSG00000233491	-0.901765	1.12977	-2.3319	0.0634579	0.937295	-3.78503	FALSE	FALSE	transcribed_unitary_pseudogene
ENSG00000259248	0.353374	3.71113	2.31167	0.0651422	0.937295	-3.78569	FALSE	FALSE	antisense_RNA	USP3-AS1
ENSG00000130303	-0.555596	3.29198	-2.30595	0.0656265	0.937295	-3.78569	FALSE	FALSE	protein_coding	BST2
ENSG00000213920	-0.445735	2.45075	-2.30214	0.0659516	0.937295	-3.78625	FALSE	FALSE	protein_coding	MDP1
ENSG00000147853	0.302165	5.40383	2.34667	0.0622575	0.937295	-3.78631	FALSE	FALSE	protein_coding	AK3
ENSG00000262172	1.22124	-1.79721	2.99765	0.0275799	0.937295	-3.78669	TRUE	FALSE	sense_intronic
ENSG00000065413	-0.405476	2.81289	-2.30103	0.0660468	0.937295	-3.78708	FALSE	FALSE	protein_coding	ANKRD44
ENSG00000265787	0.974578	-1.43638	2.7903	0.0355197	0.937295	-3.78714	TRUE	FALSE	transcribed_unprocessed_pseudogene	CYP4F35P
ENSG00000156471	0.280106	7.38399	2.36802	0.0605657	0.937295	-3.7874	FALSE	FALSE	protein_coding	PTDSS1
ENSG00000142619	-1.32533	-1.79206	-2.92584	0.0300836	0.937295	-3.78782	TRUE	FALSE	protein_coding	PADI3
ENSG00000280549	-1.32533	-1.79206	-2.92584	0.0300836	0.937295	-3.78782	TRUE	FALSE	protein_coding	PADI3
ENSG00000188042	-1.10918	2.98497	-2.30078	0.0660679	0.937295	-3.78803	FALSE	FALSE	protein_coding	ARL4C
ENSG00000164535	0.306543	4.67107	2.32947	0.0636579	0.937295	-3.78803	FALSE	FALSE	protein_coding	DAGLB
ENSG00000184363	0.395551	3.57381	2.3068	0.0655538	0.937295	-3.78829	FALSE	FALSE	protein_coding	PKP3
ENSG00000184226	-0.524062	1.34658	-2.31917	0.0645119	0.937295	-3.78852	FALSE	FALSE	protein_coding	PCDH9
ENSG00000282276	-1.96704	-2.48542	-3.57563	0.0141082	0.933593	-3.78865	TRUE	FALSE	protein_coding
ENSG00000273061	-0.984586	-1.26113	-2.65907	0.0418215	0.937295	-3.78936	TRUE	FALSE	lincRNA	CDC37L1-AS1
ENSG00000254235	-0.665689	-0.618984	-2.49122	0.0517125	0.937295	-3.78965	FALSE	FALSE	lincRNA
ENSG00000283515	2.08051	-0.881397	2.69353	0.0400564	0.937295	-3.79004	TRUE	FALSE	protein_coding
ENSG00000130312	0.325201	5.81735	2.35009	0.061983	0.937295	-3.7905	FALSE	FALSE	protein_coding	MRPL34
ENSG00000128805	0.350109	3.81694	2.30848	0.0654114	0.937295	-3.79082	FALSE	FALSE	protein_coding	ARHGAP22
ENSG00000070423	0.280423	5.98921	2.35244	0.0617957	0.937295	-3.79088	FALSE	FALSE	protein_coding	RNF126
ENSG00000172572	-0.677792	4.03465	-2.31242	0.0650782	0.937295	-3.79187	FALSE	FALSE	protein_coding	PDE3A
ENSG00000236772	-0.529166	1.94039	-2.30079	0.0660673	0.937295	-3.79201	FALSE	FALSE	antisense_RNA
ENSG00000144645	0.379984	3.2007	2.29724	0.0663722	0.937295	-3.79304	FALSE	FALSE	protein_coding	OSBPL10
ENSG00000150347	-0.344248	5.29893	-2.33944	0.062842	0.937295	-3.79306	FALSE	FALSE	protein_coding	ARID5B
ENSG00000241014	-0.412577	2.15813	-2.29631	0.066452	0.937295	-3.7935	FALSE	FALSE	processed_transcript
ENSG00000283799	0.513637	0.902567	2.33364	0.0633149	0.937295	-3.79365	FALSE	FALSE	miRNA	MIR1182
ENSG00000115942	0.291967	5.55507	2.34159	0.0626678	0.937295	-3.79502	FALSE	FALSE	protein_coding	ORC2
ENSG00000167578	-0.536406	2.66475	-2.29233	0.0667963	0.937295	-3.79506	FALSE	FALSE	protein_coding	RAB4B
ENSG00000123213	0.334676	6.20795	2.35106	0.061906	0.937295	-3.79546	FALSE	FALSE	protein_coding	NLN
ENSG00000254539	-1.04767	-1.85361	-2.9209	0.0302649	0.937295	-3.79553	TRUE	FALSE	lincRNA
ENSG00000079308	-0.334058	6.83631	-2.35783	0.0613671	0.937295	-3.79563	FALSE	FALSE	protein_coding	TNS1
ENSG00000183323	0.388856	3.21861	2.29449	0.0666089	0.937295	-3.79591	FALSE	FALSE	protein_coding	CCDC125
ENSG00000269813	0.49752	0.98437	2.32617	0.06393	0.937295	-3.79613	FALSE	FALSE	antisense_RNA
ENSG00000079112	-0.722493	-0.813798	-2.51901	0.0499138	0.937295	-3.79644	TRUE	FALSE	protein_coding	CDH17
ENSG00000282354	-1.50755	-0.835326	-2.53777	0.0487384	0.937295	-3.79644	TRUE	FALSE	TR_V_gene
ENSG00000275700	0.289993	5.6841	2.34226	0.0626133	0.937295	-3.7968	FALSE	FALSE	protein_coding	AATF
ENSG00000276072	0.289993	5.6841	2.34226	0.0626133	0.937295	-3.7968	FALSE	FALSE	protein_coding	AATF
ENSG00000126878	-0.575932	0.695406	-2.33772	0.0629821	0.937295	-3.79707	FALSE	FALSE	protein_coding	AIF1L
ENSG00000251595	0.536941	1.73355	2.29955	0.0661731	0.937295	-3.79709	FALSE	FALSE	transcribed_processed_pseudogene	ABCA11P
ENSG00000198478	0.451341	1.47864	2.30546	0.0656682	0.937295	-3.79749	FALSE	FALSE	protein_coding	SH3BGRL2
ENSG00000135437	-0.560505	1.51197	-2.30226	0.0659411	0.937295	-3.79852	FALSE	FALSE	protein_coding	RDH5
ENSG00000100580	0.299526	4.9145	2.32469	0.0640528	0.937295	-3.79904	FALSE	FALSE	protein_coding	TMED8
ENSG00000125434	-0.441818	1.67322	-2.29759	0.0663415	0.937295	-3.79916	FALSE	FALSE	protein_coding	SLC25A35
ENSG00000008735	-1.01187	-1.19039	-2.61527	0.0441881	0.937295	-3.79962	TRUE	FALSE	protein_coding	MAPK8IP2
ENSG00000196263	-0.443613	2.18234	-2.28902	0.0670832	0.937295	-3.79987	FALSE	FALSE	protein_coding	ZNF471
ENSG00000106305	0.311505	6.42472	2.34945	0.0620345	0.937295	-3.80009	FALSE	FALSE	protein_coding	AIMP2
ENSG00000149485	0.281902	7.08116	2.35422	0.0616536	0.937295	-3.80094	FALSE	FALSE	protein_coding	FADS1
ENSG00000259015	2.21943	-2.84051	4.46765	0.00554743	0.921048	-3.80134	TRUE	FALSE	processed_pseudogene
ENSG00000087884	-0.509718	2.68454	-2.2856	0.0673823	0.937295	-3.80142	FALSE	FALSE	protein_coding	AAMDC
ENSG00000136244	-2.15081	-2.53484	-3.60061	0.0137216	0.933593	-3.80164	TRUE	FALSE	protein_coding	IL6
ENSG00000110171	-0.360635	3.46621	-2.29169	0.0668518	0.937295	-3.8022	FALSE	FALSE	protein_coding	TRIM3
ENSG00000033170	-0.274333	6.10356	-2.34456	0.062428	0.937295	-3.80236	FALSE	FALSE	protein_coding	FUT8
ENSG00000013588	-0.316649	5.52744	-2.33533	0.063177	0.937295	-3.80244	FALSE	FALSE	protein_coding	GPRC5A
ENSG00000212907	-0.45397	8.24573	-2.35796	0.0613565	0.937295	-3.80266	FALSE	FALSE	protein_coding	MT-ND4L
ENSG00000162104	-0.309072	4.94851	-2.32264	0.0642228	0.937295	-3.80317	FALSE	FALSE	protein_coding	ADCY9
ENSG00000157693	0.311782	4.86306	2.31903	0.0645237	0.937295	-3.80382	FALSE	FALSE	protein_coding	TMEM268
ENSG00000240583	-0.773917	2.41708	-2.28323	0.0675902	0.937295	-3.80385	FALSE	FALSE	protein_coding	AQP1
ENSG00000185414	0.307318	5.87197	2.33882	0.0628923	0.937295	-3.80395	FALSE	FALSE	protein_coding	MRPL30
ENSG00000034152	0.287397	5.95106	2.34004	0.0627937	0.937295	-3.80398	FALSE	FALSE	protein_coding	MAP2K3
ENSG00000117480	-1.33753	-2.35901	-3.28999	0.0195213	0.933593	-3.80411	TRUE	FALSE	protein_coding	FAAH
ENSG00000145782	0.29604	5.96547	2.34002	0.0627948	0.937295	-3.80421	FALSE	FALSE	protein_coding	ATG12
ENSG00000262576	-1.31233	-1.05568	-2.57601	0.0464325	0.937295	-3.80471	TRUE	FALSE	protein_coding	PCDHGA4
ENSG00000165661	0.361855	6.738	2.34806	0.0621461	0.937295	-3.80487	FALSE	FALSE	protein_coding	QSOX2
ENSG00000171490	0.31814	8.40111	2.35579	0.061529	0.937295	-3.80541	FALSE	FALSE	protein_coding	RSL1D1
ENSG00000122507	-0.401646	2.48107	-2.28066	0.0678157	0.937295	-3.80606	FALSE	FALSE	protein_coding	BBS9
ENSG00000140740	0.288547	6.56525	2.34523	0.0623735	0.937295	-3.80644	FALSE	FALSE	protein_coding	UQCRC2
ENSG00000284493	0.288547	6.56525	2.34523	0.0623735	0.937295	-3.80644	FALSE	FALSE	protein_coding	UQCRC2
ENSG00000102804	-0.32042	6.02844	-2.33903	0.0628757	0.937295	-3.80739	FALSE	FALSE	protein_coding	TSC22D1
ENSG00000105696	-0.462058	4.76174	-2.31415	0.0649325	0.937295	-3.80778	FALSE	FALSE	protein_coding	TMEM59L
ENSG00000068308	-0.34775	6.18068	-2.34065	0.062744	0.937295	-3.80783	FALSE	FALSE	protein_coding	OTUD5
ENSG00000231247	4.73574	-3.9211	8.57547	0.000246798	0.592293	-3.80785	TRUE	FALSE	protein_coding	PPP1R18
ENSG00000113638	0.351856	3.25262	2.28246	0.0676577	0.937295	-3.80813	FALSE	FALSE	protein_coding	TTC33
ENSG00000236901	0.605945	1.91544	2.28304	0.0676061	0.937295	-3.80865	FALSE	FALSE	sense_intronic	MIR600HG
ENSG00000134369	-0.405782	6.72659	-2.34515	0.0623804	0.937295	-3.80895	FALSE	FALSE	protein_coding	NAV1
ENSG00000179168	-0.76506	-0.43753	-2.42939	0.0559681	0.937295	-3.80918	FALSE	FALSE	protein_coding	GGN
ENSG00000198663	-0.273275	6.42297	-2.34188	0.0626441	0.937295	-3.80947	FALSE	FALSE	protein_coding	C6orf89
ENSG00000163521	-0.497312	2.71973	-2.27706	0.0681334	0.937295	-3.80958	FALSE	FALSE	protein_coding	GLB1L
ENSG00000135480	-0.693776	1.27254	-2.29591	0.0664863	0.937295	-3.80979	FALSE	FALSE	protein_coding	KRT7
ENSG00000198400	-0.874577	-0.34591	-2.41504	0.0570087	0.937295	-3.81033	FALSE	FALSE	protein_coding	NTRK1
ENSG00000198042	0.275182	6.29832	2.33875	0.0628982	0.937295	-3.81053	FALSE	FALSE	protein_coding	MAK16
ENSG00000073282	-1.75956	-1.63362	-2.80534	0.0348661	0.937295	-3.81055	TRUE	FALSE	protein_coding	TP63
ENSG00000160446	-0.391722	5.0276	-2.31727	0.0646712	0.937295	-3.81095	FALSE	FALSE	protein_coding	ZDHHC12
ENSG00000095574	0.393911	4.41384	2.30145	0.0660103	0.937295	-3.81129	FALSE	FALSE	protein_coding	IKZF5
ENSG00000144741	0.599481	3.39757	2.28075	0.0678081	0.937295	-3.81146	FALSE	FALSE	protein_coding	SLC25A26
ENSG00000282739	0.599481	3.39757	2.28075	0.0678081	0.937295	-3.81146	FALSE	FALSE	protein_coding	SLC25A26
ENSG00000164976	-0.363017	3.63649	-2.28459	0.0674703	0.937295	-3.81226	FALSE	FALSE	protein_coding	KIAA1161
ENSG00000100304	0.385058	5.76692	2.32914	0.0636848	0.937295	-3.81251	FALSE	FALSE	protein_coding	TTLL12
ENSG00000223654	-0.507463	2.91494	-2.27474	0.0683393	0.937295	-3.81273	FALSE	FALSE	protein_coding	FLOT1
ENSG00000162624	-0.486655	3.41555	-2.27964	0.0679058	0.937295	-3.81346	FALSE	FALSE	protein_coding	LHX8
ENSG00000170525	-0.487893	7.56573	-2.34545	0.0623557	0.937295	-3.81404	FALSE	FALSE	protein_coding	PFKFB3
ENSG00000159753	0.512338	1.39679	2.28814	0.0671604	0.937295	-3.81408	FALSE	FALSE	protein_coding	CARMIL2
ENSG00000160055	-0.430907	2.05162	-2.27262	0.0685274	0.937295	-3.81575	FALSE	FALSE	protein_coding	TMEM234
ENSG00000169684	0.349049	4.54798	2.30029	0.0661096	0.937295	-3.81596	FALSE	FALSE	protein_coding	CHRNA5
ENSG00000167840	0.321674	3.94118	2.28648	0.0673054	0.937295	-3.81599	FALSE	FALSE	protein_coding	ZNF232
ENSG00000196663	-0.321066	4.29799	-2.29529	0.06654	0.937295	-3.81605	FALSE	FALSE	protein_coding	TECPR2
ENSG00000142669	-0.304159	7.79111	-2.34432	0.0624468	0.937295	-3.81632	FALSE	FALSE	protein_coding	SH3BGRL3
ENSG00000251634	-5.60415	-4.39402	-9.71626	0.000130666	0.492779	-3.81766	TRUE	FALSE	unprocessed_pseudogene
ENSG00000280341	-0.59554	0.353499	-2.33201	0.0634485	0.937295	-3.81805	FALSE	FALSE	lincRNA
ENSG00000179403	-1.4835	-2.49556	-3.37577	0.0176836	0.933593	-3.81851	TRUE	FALSE	protein_coding	VWA1
ENSG00000198538	0.443046	3.30299	2.27244	0.0685437	0.937295	-3.8186	FALSE	FALSE	protein_coding	ZNF28
ENSG00000129682	0.325246	4.35693	2.29225	0.0668028	0.937295	-3.81976	FALSE	FALSE	protein_coding	FGF13
ENSG00000006062	-0.329806	3.70553	-2.27816	0.0680363	0.937295	-3.82014	FALSE	FALSE	protein_coding	MAP3K14
ENSG00000072163	-1.02844	-1.70825	-2.77474	0.0362097	0.937295	-3.8204	TRUE	FALSE	protein_coding	LIMS2
ENSG00000198420	-0.265443	7.01195	-2.33535	0.0631757	0.937295	-3.82213	FALSE	FALSE	protein_coding	TCAF1
ENSG00000278831	0.496453	1.31865	2.27981	0.0678908	0.937295	-3.82303	FALSE	FALSE	antisense_RNA
ENSG00000168702	-0.409439	2.97539	-2.26448	0.069257	0.937295	-3.82309	FALSE	FALSE	protein_coding	LRP1B
ENSG00000114315	-0.39807	4.0227	-2.28196	0.0677017	0.937295	-3.82325	FALSE	FALSE	protein_coding	HES1
ENSG00000113569	0.299884	6.55288	2.33002	0.0636126	0.937295	-3.82329	FALSE	FALSE	protein_coding	NUP155
ENSG00000005884	-0.449382	9.41126	-2.34119	0.0627004	0.937295	-3.82396	FALSE	FALSE	protein_coding	ITGA3
ENSG00000090487	0.295277	6.45221	2.32838	0.0637478	0.937295	-3.82397	FALSE	FALSE	protein_coding	SPG21
ENSG00000229931	-0.687046	-0.626347	-2.43471	0.0555873	0.937295	-3.82422	FALSE	FALSE	antisense_RNA
ENSG00000166484	-0.406116	3.81651	-2.27644	0.0681884	0.937295	-3.82423	FALSE	FALSE	protein_coding	MAPK7
ENSG00000107130	0.267724	7.72	2.33647	0.0630839	0.937295	-3.82465	FALSE	FALSE	protein_coding	NCS1
ENSG00000189195	5.56143	-3.91838	7.11559	0.000626936	0.788118	-3.82483	TRUE	FALSE	protein_coding
ENSG00000203883	-0.387541	2.8341	-2.26138	0.0695366	0.937295	-3.82504	FALSE	FALSE	protein_coding	SOX18
ENSG00000268049	-0.918391	-1.16454	-2.55572	0.0476409	0.937295	-3.82513	TRUE	FALSE	antisense_RNA
ENSG00000178878	-0.708234	0.523189	-2.31077	0.0652182	0.937295	-3.82538	FALSE	FALSE	protein_coding	APOLD1
ENSG00000162643	-1.42211	-1.93423	-2.90111	0.0310032	0.937295	-3.82549	TRUE	FALSE	protein_coding	WDR63
ENSG00000258837	-2.6915	-3.09541	-4.55538	0.00509279	0.911702	-3.82583	TRUE	FALSE	antisense_RNA
ENSG00000143614	-0.880098	4.26373	-2.28378	0.0675412	0.937295	-3.82698	FALSE	FALSE	protein_coding	GATAD2B
ENSG00000278291	0.362308	3.04557	2.26061	0.0696062	0.937295	-3.82726	FALSE	FALSE	antisense_RNA
ENSG00000116922	0.435154	5.24679	2.30498	0.0657092	0.937295	-3.82793	FALSE	FALSE	protein_coding	C1orf109
ENSG00000148498	0.330905	4.37803	2.28463	0.0674666	0.937295	-3.82826	FALSE	FALSE	protein_coding	PARD3
ENSG00000273343	-0.883257	-1.34172	-2.60375	0.044834	0.937295	-3.82865	TRUE	FALSE	sense_intronic
ENSG00000188404	-0.777166	0.0387028	-2.34296	0.0625569	0.937295	-3.82894	FALSE	FALSE	protein_coding	SELL
ENSG00000154719	0.282231	5.37414	2.30614	0.0656107	0.937295	-3.83006	FALSE	FALSE	protein_coding	MRPL39
ENSG00000082458	-0.754236	0.923325	-2.28253	0.0676511	0.937295	-3.83125	FALSE	FALSE	protein_coding	DLG3
ENSG00000270012	-0.609675	-0.394832	-2.38791	0.0590325	0.937295	-3.83131	FALSE	FALSE	lincRNA
ENSG00000244151	0.31473	6.02616	2.31642	0.0647419	0.937295	-3.83133	FALSE	FALSE	antisense_RNA
ENSG00000118515	-0.318496	5.53446	-2.3092	0.0653509	0.937295	-3.83135	FALSE	FALSE	protein_coding	SGK1
ENSG00000224149	-0.810111	0.294782	-2.3182	0.064593	0.937295	-3.83142	FALSE	FALSE	antisense_RNA
ENSG00000224501	-5.47976	-4.48151	-9.43466	0.000151885	0.501203	-3.83157	TRUE	FALSE	protein_coding	HSPA1B
ENSG00000108439	0.339738	5.80002	2.31193	0.0651196	0.937295	-3.8323	FALSE	FALSE	protein_coding	PNPO
ENSG00000232671	-0.683962	-0.258166	-2.36824	0.0605484	0.937295	-3.83294	FALSE	FALSE	antisense_RNA
ENSG00000197768	-1.40977	-2.30562	-3.14323	0.0231813	0.935501	-3.8334	TRUE	FALSE	protein_coding	STPG3
ENSG00000126218	-2.07149	-3.04193	-4.16568	0.00750842	0.933593	-3.8335	TRUE	FALSE	protein_coding	F10
ENSG00000254057	-0.520281	0.443821	-2.30405	0.0657883	0.937295	-3.83405	FALSE	FALSE	lincRNA
ENSG00000234769	0.425198	1.88029	2.25399	0.0702084	0.937295	-3.83444	FALSE	FALSE	unprocessed_pseudogene	WASH4P
ENSG00000197959	-0.979275	2.59573	-2.25029	0.0705471	0.937295	-3.8345	FALSE	FALSE	protein_coding	DNM3
ENSG00000162618	-1.16662	-1.87535	-2.82857	0.0338832	0.937295	-3.83534	TRUE	FALSE	protein_coding	ADGRL4
ENSG00000177173	-0.939863	-1.29328	-2.57512	0.046485	0.937295	-3.83558	TRUE	FALSE	processed_pseudogene	NAP1L4P1
ENSG00000263963	-0.467433	7.52889	-2.32596	0.0639472	0.937295	-3.83582	FALSE	FALSE	miRNA	MIR4461
ENSG00000214279	-0.584299	1.01643	-2.27236	0.0685509	0.937295	-3.83632	FALSE	FALSE	protein_coding	SCART1
ENSG00000109534	0.342409	5.63246	2.30529	0.0656829	0.937295	-3.83637	FALSE	FALSE	protein_coding	GAR1
ENSG00000067113	-0.404661	4.04688	-2.26943	0.0688123	0.937295	-3.83686	FALSE	FALSE	protein_coding	PLPP1
ENSG00000185008	-0.960601	-1.35316	-2.59164	0.0455245	0.937295	-3.83735	TRUE	FALSE	protein_coding	ROBO2
ENSG00000235964	1.90574	-2.59812	3.68456	0.0125069	0.933593	-3.83774	TRUE	FALSE	processed_pseudogene	FXYD6P2
ENSG00000136574	0.331406	3.58875	2.25771	0.0698692	0.937295	-3.8381	FALSE	FALSE	protein_coding	GATA4
ENSG00000274370	-1.50827	-2.40188	-3.20363	0.0215897	0.935501	-3.83816	TRUE	FALSE	lincRNA
ENSG00000117410	0.315602	6.71047	2.31808	0.0646034	0.937295	-3.83828	FALSE	FALSE	protein_coding	ATP6V0B
ENSG00000109072	-1.63483	-2.80378	-3.66181	0.0128236	0.933593	-3.83851	TRUE	FALSE	protein_coding	VTN
ENSG00000273471	-0.444818	5.00058	-2.29073	0.0669351	0.937295	-3.8391	FALSE	FALSE	processed_transcript
ENSG00000142156	-0.481926	8.85712	-2.32713	0.0638508	0.937295	-3.83914	FALSE	FALSE	protein_coding	COL6A1
ENSG00000165475	-0.505917	1.57522	-2.25287	0.0703104	0.937295	-3.83931	FALSE	FALSE	protein_coding	CRYL1
ENSG00000148450	-0.3786	2.80152	-2.24591	0.070951	0.937295	-3.83964	FALSE	FALSE	protein_coding	MSRB2
ENSG00000173227	-0.547268	0.149699	-2.31694	0.0646988	0.937295	-3.84022	FALSE	FALSE	protein_coding	SYT12
ENSG00000283944	-0.635322	4.38127	-2.27411	0.0683953	0.937295	-3.84059	FALSE	FALSE	miRNA	MIR4709
ENSG00000178531	0.350597	4.32257	2.27145	0.0686319	0.937295	-3.84069	FALSE	FALSE	protein_coding	CTXN1
ENSG00000267261	-0.906952	-0.201925	-2.35065	0.0619385	0.937295	-3.8408	FALSE	FALSE	protein_coding
ENSG00000152689	-0.564156	4.39267	-2.27385	0.0684181	0.937295	-3.84118	FALSE	FALSE	protein_coding	RASGRP3
ENSG00000259065	-1.02332	-1.81287	-2.77464	0.036214	0.937295	-3.84124	TRUE	FALSE	antisense_RNA
ENSG00000172216	0.315425	4.99242	2.28731	0.0672327	0.937295	-3.84127	FALSE	FALSE	protein_coding	CEBPB
ENSG00000165102	-0.459716	5.8185	-2.30463	0.0657393	0.937295	-3.8421	FALSE	FALSE	protein_coding	HGSNAT
ENSG00000140987	0.328812	4.20753	2.26702	0.0690281	0.937295	-3.84251	FALSE	FALSE	protein_coding	ZSCAN32
ENSG00000169247	-0.496926	3.30484	-2.24809	0.0707498	0.937295	-3.84317	FALSE	FALSE	protein_coding	SH3TC2
ENSG00000155097	0.269933	6.0815	2.30651	0.0655789	0.937295	-3.84335	FALSE	FALSE	protein_coding	ATP6V1C1
ENSG00000008323	-0.692411	-0.75796	-2.42518	0.0562717	0.937295	-3.84364	FALSE	FALSE	protein_coding	PLEKHG6
ENSG00000254139	-1.39259	-1.91515	-2.83518	0.0336086	0.937295	-3.84399	TRUE	FALSE	lincRNA
ENSG00000187984	1.01413	-1.42425	2.65704	0.0419284	0.937295	-3.8443	TRUE	FALSE	transcribed_unprocessed_pseudogene	ANKRD19P
ENSG00000103653	0.29311	6.83592	2.31346	0.0649906	0.937295	-3.84469	FALSE	FALSE	protein_coding	CSK
ENSG00000273598	4.67929	-4.35754	7.89114	0.000375031	0.786456	-3.8447	TRUE	FALSE	unprocessed_pseudogene
ENSG00000167632	-0.413037	3.42371	-2.24774	0.070782	0.937295	-3.84551	FALSE	FALSE	protein_coding	TRAPPC9
ENSG00000213889	-0.862183	-0.756288	-2.4226	0.0564582	0.937295	-3.84556	FALSE	FALSE	protein_coding	PPM1N
ENSG00000232216	-5.3363	-4.55514	-9.07029	0.00018567	0.54461	-3.8457	TRUE	FALSE	IG_V_gene	IGHV3-43
ENSG00000136379	0.374392	3.55406	2.24928	0.0706404	0.937295	-3.84592	FALSE	FALSE	protein_coding	ABHD17C
ENSG00000173581	-0.433701	2.84427	-2.23932	0.0715623	0.937407	-3.84628	FALSE	FALSE	protein_coding	CCDC106
ENSG00000253708	0.688929	-0.590996	2.40785	0.0575379	0.937295	-3.84717	FALSE	FALSE	antisense_RNA
ENSG00000205208	0.327163	5.37384	2.2904	0.0669634	0.937295	-3.84719	FALSE	FALSE	protein_coding	C4orf46
ENSG00000163291	0.324226	4.79636	2.27702	0.0681372	0.937295	-3.84735	FALSE	FALSE	protein_coding	PAQR3
ENSG00000275549	-1.76273	-2.30691	-3.13363	0.0234459	0.935501	-3.84757	TRUE	FALSE	antisense_RNA	STPG3-AS1
ENSG00000204682	-0.439223	1.99389	-2.23751	0.0717309	0.937407	-3.84766	FALSE	FALSE	protein_coding	CASC10
ENSG00000259207	-0.776899	-0.516939	-2.37902	0.0597126	0.937295	-3.84799	FALSE	FALSE	protein_coding	ITGB3
ENSG00000259982	-1.18848	-1.80633	-2.76104	0.0368292	0.937295	-3.84821	TRUE	FALSE	processed_pseudogene
ENSG00000037757	0.437455	4.87255	2.27588	0.068238	0.937295	-3.85023	FALSE	FALSE	protein_coding	MRI1
ENSG00000105605	-0.801102	-0.434922	-2.36311	0.0609504	0.937295	-3.85093	FALSE	FALSE	protein_coding	CACNG7
ENSG00000117305	-0.337207	3.74925	-2.24799	0.070759	0.937295	-3.85189	FALSE	FALSE	protein_coding	HMGCL
ENSG00000181649	0.416437	3.78816	2.24761	0.0707937	0.937295	-3.8524	FALSE	FALSE	protein_coding	PHLDA2
ENSG00000274538	0.416437	3.78816	2.24761	0.0707937	0.937295	-3.8524	FALSE	FALSE	protein_coding	PHLDA2
ENSG00000181924	0.278012	6.16493	2.29936	0.0661898	0.937295	-3.8526	FALSE	FALSE	protein_coding	COA4
ENSG00000166888	-0.335979	5.57443	-2.29048	0.0669568	0.937295	-3.85286	FALSE	FALSE	protein_coding	STAT6
ENSG00000205209	-1.01342	-1.8493	-2.76241	0.0367666	0.937295	-3.85315	TRUE	FALSE	protein_coding	SCGB2B2
ENSG00000023445	0.577746	-0.058691	2.32318	0.0641781	0.937295	-3.85381	FALSE	FALSE	protein_coding	BIRC3
ENSG00000136603	-0.472313	5.1435	-2.27988	0.0678847	0.937295	-3.85452	FALSE	FALSE	protein_coding	SKIL
ENSG00000272917	0.342882	4.02374	2.25051	0.070527	0.937295	-3.85508	FALSE	FALSE	processed_transcript
ENSG00000189184	-0.811422	5.66008	-2.28886	0.0670972	0.937295	-3.8563	FALSE	FALSE	protein_coding	PCDH18
ENSG00000143867	-0.64507	1.29547	-2.23862	0.0716275	0.937407	-3.85674	FALSE	FALSE	protein_coding	OSR1
ENSG00000254656	-0.954872	-1.40577	-2.56419	0.0471323	0.937295	-3.85765	TRUE	FALSE	protein_coding	RTL1
ENSG00000112514	0.321328	7.20228	2.30433	0.0657641	0.937295	-3.85786	FALSE	FALSE	protein_coding	CUTA
ENSG00000155085	-0.660777	-0.790698	-2.40638	0.0576467	0.937295	-3.85813	FALSE	FALSE	protein_coding	AK9
ENSG00000144868	-0.85189	-1.47805	-2.58504	0.045906	0.937295	-3.85929	TRUE	FALSE	protein_coding	TMEM108
ENSG00000106443	0.265594	6.41145	2.29641	0.066443	0.937295	-3.85932	FALSE	FALSE	protein_coding	PHF14
ENSG00000173262	-0.709347	-0.963555	-2.4382	0.0553394	0.937295	-3.8597	FALSE	FALSE	protein_coding	SLC2A14
ENSG00000175938	-0.429121	3.79435	-2.24003	0.0714959	0.937407	-3.86112	FALSE	FALSE	protein_coding	ORAI3
ENSG00000237114	-5.21032	-4.62355	-8.59666	0.000243737	0.592293	-3.86173	TRUE	FALSE	protein_coding	CDSN
ENSG00000130584	-0.515155	3.80549	-2.23783	0.0717017	0.937407	-3.86364	FALSE	FALSE	protein_coding	ZBTB46
ENSG00000267280	-0.305319	4.24105	-2.24801	0.070757	0.937295	-3.86437	FALSE	FALSE	antisense_RNA	TBX2-AS1
ENSG00000065717	-0.535971	1.7028	-2.22174	0.0732211	0.939855	-3.8644	FALSE	FALSE	protein_coding	TLE2
ENSG00000168646	-0.558778	1.47407	-2.22523	0.0728886	0.939855	-3.86463	FALSE	FALSE	protein_coding	AXIN2
ENSG00000131148	0.282318	6.01673	2.28639	0.0673129	0.937295	-3.86468	FALSE	FALSE	protein_coding	EMC8
ENSG00000272068	-0.378103	2.67472	-2.21783	0.0735955	0.939855	-3.86559	FALSE	FALSE	lincRNA
ENSG00000166145	-1.7137	-2.81938	-3.54154	0.0146558	0.933593	-3.86598	TRUE	FALSE	protein_coding	SPINT1
ENSG00000225450	-0.478778	1.11713	-2.23071	0.0723699	0.939855	-3.86736	FALSE	FALSE	antisense_RNA
ENSG00000181045	-0.518464	1.41892	-2.22253	0.073146	0.939855	-3.86787	FALSE	FALSE	protein_coding	SLC26A11
ENSG00000235890	-0.594984	-0.246932	-2.31369	0.0649713	0.937295	-3.86805	FALSE	FALSE	antisense_RNA	TSPEAR-AS1
ENSG00000171604	-0.355862	6.59807	-2.29057	0.0669487	0.937295	-3.86893	FALSE	FALSE	protein_coding	CXXC5
ENSG00000069345	0.269142	6.54668	2.28914	0.0670728	0.937295	-3.86909	FALSE	FALSE	protein_coding	DNAJA2
ENSG00000111666	0.353896	5.1863	2.26613	0.069108	0.937295	-3.86918	FALSE	FALSE	protein_coding	CHPT1
ENSG00000117477	0.351868	3.0393	2.21691	0.0736845	0.939855	-3.86979	FALSE	FALSE	protein_coding	CCDC181
ENSG00000171813	0.37219	4.05649	2.23694	0.0717843	0.937407	-3.87002	FALSE	FALSE	protein_coding	PWWP2B
ENSG00000164109	0.289531	6.87418	2.29108	0.0669041	0.937295	-3.87021	FALSE	FALSE	protein_coding	MAD2L1
ENSG00000210135	-0.551426	3.36142	-2.22132	0.0732609	0.939855	-3.87083	FALSE	FALSE	Mt_tRNA	MT-TN
ENSG00000008513	-0.267794	6.13236	-2.28274	0.0676327	0.937295	-3.87169	FALSE	FALSE	protein_coding	ST3GAL1
ENSG00000203805	0.453401	1.74742	2.21274	0.0740859	0.939855	-3.87216	FALSE	FALSE	protein_coding	PLPP4
ENSG00000175115	-0.286517	6.31659	-2.2845	0.067478	0.937295	-3.87236	FALSE	FALSE	protein_coding	PACS1
ENSG00000155760	-0.818878	5.78207	-2.27656	0.0681778	0.937295	-3.8724	FALSE	FALSE	protein_coding	FZD7
ENSG00000149115	-0.294756	6.59091	-2.28728	0.0672355	0.937295	-3.87251	FALSE	FALSE	protein_coding	TNKS1BP1
ENSG00000178860	-0.495319	1.46179	-2.21593	0.0737781	0.939855	-3.87276	FALSE	FALSE	protein_coding	MSC
ENSG00000249437	1.52103	0.0319246	2.29976	0.0661557	0.937295	-3.87332	FALSE	FALSE	protein_coding	NAIP
ENSG00000284218	4.66772	-4.36171	6.79271	0.000787417	0.891887	-3.87338	TRUE	FALSE	protein_coding
ENSG00000143382	-0.488527	1.58181	-2.21279	0.0740812	0.939855	-3.87368	FALSE	FALSE	protein_coding	ADAMTSL4
ENSG00000123685	1.06359	-1.17075	2.50123	0.0510566	0.937295	-3.8739	FALSE	FALSE	protein_coding	BATF3
ENSG00000282151	4.29252	-4.36066	7.13408	0.000618969	0.788118	-3.8741	TRUE	FALSE	IG_V_gene	IGHV3-43
ENSG00000006377	0.462047	3.17993	2.21416	0.0739493	0.939855	-3.8744	FALSE	FALSE	protein_coding	DLX6
ENSG00000184985	-1.07152	-1.13538	-2.45732	0.054001	0.937295	-3.87481	FALSE	FALSE	protein_coding	SORCS2
ENSG00000278763	1.01772	-0.119048	2.30414	0.0657809	0.937295	-3.87503	FALSE	FALSE	processed_pseudogene	FAM27B
ENSG00000227105	0.940114	-0.796813	2.405	0.0577488	0.937295	-3.8752	FALSE	FALSE	processed_pseudogene	PARP1P1
ENSG00000134243	-0.325148	4.42066	-2.24246	0.07127	0.937407	-3.87529	FALSE	FALSE	protein_coding	SORT1
ENSG00000229848	-2.15112	-2.12897	-2.94494	0.0293941	0.937295	-3.8756	TRUE	FALSE	antisense_RNA
ENSG00000249673	0.308694	5.32811	2.26349	0.0693463	0.937295	-3.87571	FALSE	FALSE	antisense_RNA	NOP14-AS1
ENSG00000153944	0.272142	6.15916	2.27855	0.068002	0.937295	-3.87576	FALSE	FALSE	protein_coding	MSI2
ENSG00000136891	0.274975	6.03041	2.27631	0.0681999	0.937295	-3.87616	FALSE	FALSE	protein_coding	TEX10
ENSG00000142856	0.402229	4.34896	2.23788	0.0716968	0.937407	-3.87679	FALSE	FALSE	protein_coding	ITGB3BP
ENSG00000125430	-0.505241	4.0087	-2.22983	0.0724532	0.939855	-3.87713	FALSE	FALSE	protein_coding	HS3ST3B1
ENSG00000116005	-0.28942	6.05183	-2.27489	0.0683261	0.937295	-3.87921	FALSE	FALSE	protein_coding	PCYOX1
ENSG00000054392	-0.573544	0.235281	-2.25641	0.0699875	0.937295	-3.87923	FALSE	FALSE	protein_coding	HHAT
ENSG00000280680	-0.573544	0.235281	-2.25641	0.0699875	0.937295	-3.87923	FALSE	FALSE	protein_coding	HHAT
ENSG00000221821	-0.749025	0.40038	-2.24555	0.0709836	0.937295	-3.87975	FALSE	FALSE	protein_coding	C6orf226
ENSG00000259230	-0.455432	1.43071	-2.20811	0.0745347	0.939855	-3.87991	FALSE	FALSE	lincRNA	LINC02323
ENSG00000134809	0.348359	6.04791	2.27297	0.0684963	0.937295	-3.87994	FALSE	FALSE	protein_coding	TIMM10
ENSG00000110619	0.312065	5.54626	2.26426	0.0692767	0.937295	-3.87996	FALSE	FALSE	protein_coding	CARS
ENSG00000104980	0.307337	6.02372	2.2725	0.0685388	0.937295	-3.88021	FALSE	FALSE	protein_coding	TIMM44
ENSG00000261420	0.691936	-0.288249	2.30921	0.0653496	0.937295	-3.88084	FALSE	FALSE	antisense_RNA
ENSG00000204519	0.328981	4.66902	2.24257	0.0712599	0.937407	-3.88094	FALSE	FALSE	protein_coding	ZNF551
ENSG00000083123	-0.29218	4.83215	-2.24753	0.0708012	0.937295	-3.88142	FALSE	FALSE	protein_coding	BCKDHB
ENSG00000104321	-0.557037	0.931707	-2.21923	0.0734612	0.939855	-3.88149	FALSE	FALSE	protein_coding	TRPA1
ENSG00000235109	-0.737316	1.8135	-2.201	0.0752306	0.939855	-3.88154	FALSE	FALSE	protein_coding	ZSCAN31
ENSG00000116604	-0.28211	5.44537	-2.26149	0.069527	0.937295	-3.88193	FALSE	FALSE	protein_coding	MEF2D
ENSG00000125744	-0.608998	1.55073	-2.20328	0.0750063	0.939855	-3.88229	FALSE	FALSE	protein_coding	RTN2
ENSG00000271605	-0.36102	2.77774	-2.19926	0.0754014	0.939855	-3.88418	FALSE	FALSE	protein_coding	MILR1
ENSG00000073536	0.329887	5.42136	2.25725	0.0699113	0.937295	-3.88472	FALSE	FALSE	protein_coding	NLE1
ENSG00000156374	0.296251	4.89969	2.24489	0.0710454	0.937295	-3.88493	FALSE	FALSE	protein_coding	PCGF6
ENSG00000006756	-0.58998	3.47116	-2.20906	0.0744428	0.939855	-3.88533	FALSE	FALSE	protein_coding	ARSD
ENSG00000134697	0.301886	7.12169	2.27928	0.0679377	0.937295	-3.88556	FALSE	FALSE	protein_coding	GNL2
ENSG00000143443	-0.355149	3.06809	-2.2014	0.0751914	0.939855	-3.88567	FALSE	FALSE	protein_coding	C1orf56
ENSG00000143226	-0.629275	2.03739	-2.19486	0.0758362	0.939855	-3.88578	FALSE	FALSE	protein_coding	FCGR2A
ENSG00000198142	-0.407057	3.45288	-2.20788	0.0745572	0.939855	-3.88615	FALSE	FALSE	protein_coding	SOWAHC
ENSG00000187688	-0.530349	3.52939	-2.20944	0.0744056	0.939855	-3.88621	FALSE	FALSE	protein_coding	TRPV2
ENSG00000243789	-0.440511	1.28757	-2.20273	0.0750609	0.939855	-3.88691	FALSE	FALSE	protein_coding	JMJD7
ENSG00000270039	1.06955	-1.63274	2.64165	0.042746	0.937295	-3.88806	TRUE	FALSE	lincRNA
ENSG00000233542	-0.727437	-0.675261	-2.33737	0.0630101	0.937295	-3.88819	FALSE	FALSE	antisense_RNA
ENSG00000185761	-0.407372	1.90243	-2.19237	0.0760833	0.939855	-3.8886	FALSE	FALSE	protein_coding	ADAMTSL5
ENSG00000259773	-0.431749	2.15016	-2.19136	0.0761843	0.939855	-3.88874	FALSE	FALSE	antisense_RNA
ENSG00000222022	-0.732205	2.20858	-2.19121	0.0761988	0.939855	-3.88885	FALSE	FALSE	lincRNA
ENSG00000202252	0.555178	0.12747	2.25591	0.0700333	0.937295	-3.88887	FALSE	FALSE	snoRNA	SNORD14C
ENSG00000261371	-0.684521	-0.00142057	-2.26015	0.069648	0.937295	-3.88916	FALSE	FALSE	protein_coding	PECAM1
ENSG00000106351	-0.399903	4.01165	-2.21742	0.0736349	0.939855	-3.89015	FALSE	FALSE	protein_coding	AGFG2
ENSG00000116649	0.26508	7.51061	2.27747	0.0680969	0.937295	-3.8902	FALSE	FALSE	protein_coding	SRM
ENSG00000251081	-1.78399	-2.8053	-3.40483	0.0171056	0.933593	-3.89038	TRUE	FALSE	lincRNA
ENSG00000142173	-0.458057	8.54785	-2.28038	0.06784	0.937295	-3.8914	FALSE	FALSE	protein_coding	COL6A2
ENSG00000235394	-0.740303	-0.102617	-2.26549	0.069166	0.937295	-3.89144	FALSE	FALSE	processed_transcript	ZNRD1ASP
ENSG00000166510	-0.770446	-0.853204	-2.36068	0.0611416	0.937295	-3.89171	FALSE	FALSE	protein_coding	CCDC68
ENSG00000012061	-0.455558	5.68777	-2.25736	0.0699015	0.937295	-3.89198	FALSE	FALSE	protein_coding	ERCC1
ENSG00000257286	0.360914	2.78457	2.19088	0.0762315	0.939855	-3.89204	FALSE	FALSE	antisense_RNA
ENSG00000149932	-0.290753	5.15822	-2.2453	0.071007	0.937295	-3.89263	FALSE	FALSE	protein_coding	TMEM219
ENSG00000244721	-6.03961	-4.11579	-5.69597	0.00183468	0.911702	-3.89305	TRUE	FALSE	transcribed_unprocessed_pseudogene	HLA-L
ENSG00000168140	-0.289677	5.82003	-2.25833	0.0698129	0.937295	-3.89349	FALSE	FALSE	protein_coding	VASN
ENSG00000274334	-0.289677	5.82003	-2.25833	0.0698129	0.937295	-3.89349	FALSE	FALSE	protein_coding	VASN
ENSG00000228414	-0.746429	-1.04439	-2.39436	0.0585446	0.937295	-3.89357	FALSE	FALSE	lincRNA	LINC01185
ENSG00000103342	0.261394	8.31348	2.27731	0.0681111	0.937295	-3.89398	FALSE	FALSE	protein_coding	GSPT1
ENSG00000204962	-1.84986	-2.40196	-3.04494	0.0260573	0.937295	-3.89432	TRUE	FALSE	protein_coding	PCDHA8
ENSG00000186340	0.286669	5.59744	2.25171	0.070417	0.937295	-3.89507	FALSE	FALSE	protein_coding	THBS2
ENSG00000159403	-0.6939	3.95605	-2.21074	0.0742796	0.939855	-3.89551	FALSE	FALSE	protein_coding	C1R
ENSG00000115970	0.273705	6.34359	2.26329	0.0693637	0.937295	-3.89552	FALSE	FALSE	protein_coding	THADA
ENSG00000155846	0.594	3.91635	2.20809	0.0745372	0.939855	-3.89585	FALSE	FALSE	protein_coding	PPARGC1B
ENSG00000165169	-0.31344	4.5605	-2.22616	0.0728001	0.939855	-3.89671	FALSE	FALSE	protein_coding	DYNLT3
ENSG00000274711	4.37579	-4.51082	6.5768	0.000921673	0.898453	-3.8971	TRUE	FALSE	misc_RNA
ENSG00000247095	-0.438134	1.71239	-2.18402	0.076919	0.941052	-3.89731	FALSE	FALSE	lincRNA	MIR210HG
ENSG00000164106	-0.899783	-1.41254	-2.48397	0.052193	0.937295	-3.89762	FALSE	FALSE	protein_coding	SCRG1
ENSG00000266640	-1.40493	-2.7068	-3.23498	0.0208118	0.935501	-3.8977	TRUE	FALSE	miRNA	MIR4754
ENSG00000151789	-0.390933	2.04517	-2.18113	0.0772103	0.941052	-3.89818	FALSE	FALSE	protein_coding	ZNF385D
ENSG00000265179	-1.55015	-2.76813	-3.30258	0.0192386	0.933593	-3.89844	TRUE	FALSE	processed_transcript
ENSG00000171574	0.303098	4.168	2.21103	0.0742513	0.939855	-3.9003	FALSE	FALSE	protein_coding	ZNF584
ENSG00000198648	0.274506	5.67307	2.24838	0.0707228	0.937295	-3.90042	FALSE	FALSE	protein_coding	STK39
ENSG00000266290	0.625532	-0.573106	2.31491	0.064869	0.937295	-3.90083	FALSE	FALSE	lincRNA
ENSG00000154814	0.343686	3.69267	2.19828	0.0754986	0.939855	-3.90083	FALSE	FALSE	protein_coding	OXNAD1
ENSG00000260743	1.08853	-1.73182	2.64705	0.0424568	0.937295	-3.90158	TRUE	FALSE	lincRNA
ENSG00000237596	-0.608784	0.900896	-2.19505	0.0758178	0.939855	-3.90175	FALSE	FALSE	antisense_RNA
ENSG00000259171	-0.727273	0.0344015	-2.23956	0.07154	0.937407	-3.90175	FALSE	FALSE	protein_coding
ENSG00000205403	-0.545538	4.98341	-2.23272	0.0721808	0.939855	-3.90178	FALSE	FALSE	protein_coding	CFI
ENSG00000119537	0.277116	5.21392	2.23697	0.0717821	0.937407	-3.90204	FALSE	FALSE	protein_coding	KDSR
ENSG00000187867	-0.830172	-0.829011	-2.33732	0.0630144	0.937295	-3.90332	FALSE	FALSE	protein_coding	PALM3
ENSG00000247092	0.384001	3.14055	2.18385	0.0769353	0.941052	-3.90372	FALSE	FALSE	antisense_RNA	SNHG10
ENSG00000153714	-0.611392	2.59484	-2.17657	0.0776721	0.941052	-3.9042	FALSE	FALSE	protein_coding	LURAP1L
ENSG00000240086	-0.939736	-1.80915	-2.61206	0.044367	0.937295	-3.90441	TRUE	FALSE	processed_transcript
ENSG00000279472	-0.787064	-0.794999	-2.3276	0.0638116	0.937295	-3.90532	FALSE	FALSE	processed_transcript
ENSG00000230368	-0.350364	4.49279	-2.21614	0.0737578	0.939855	-3.90546	FALSE	FALSE	lincRNA	FAM41C
ENSG00000225108	-1.39537	-2.20453	-2.83177	0.0337498	0.937295	-3.90581	TRUE	FALSE	processed_pseudogene	ZBTB45P1
ENSG00000146707	-0.362357	3.05858	-2.17972	0.0773523	0.941052	-3.90682	FALSE	FALSE	protein_coding	POMZP3
ENSG00000276464	-0.362357	3.05858	-2.17972	0.0773523	0.941052	-3.90682	FALSE	FALSE	protein_coding	POMZP3
ENSG00000186814	-0.466143	2.59838	-2.17381	0.0779524	0.941052	-3.90684	FALSE	FALSE	protein_coding	ZSCAN30
ENSG00000108883	0.278013	7.54287	2.26273	0.0694148	0.937295	-3.90708	FALSE	FALSE	protein_coding	EFTUD2
ENSG00000141994	0.357197	4.95976	2.2254	0.0728727	0.939855	-3.90749	FALSE	FALSE	protein_coding	DUS3L
ENSG00000112769	-0.314112	5.0601	-2.22925	0.0725072	0.939855	-3.90757	FALSE	FALSE	protein_coding	LAMA4
ENSG00000167306	0.913954	1.87356	2.17158	0.0781806	0.941052	-3.90765	FALSE	FALSE	protein_coding	MYO5B
ENSG00000096063	0.308535	7.17049	2.25998	0.0696634	0.937295	-3.90772	FALSE	FALSE	protein_coding	SRPK1
ENSG00000116016	-0.277508	6.95174	-2.25869	0.0697805	0.937295	-3.90804	FALSE	FALSE	protein_coding	EPAS1
ENSG00000110025	-0.571479	3.45701	-2.18624	0.0766953	0.940385	-3.90806	FALSE	FALSE	protein_coding	SNX15
ENSG00000188672	-1.13108	-2.29821	-2.86125	0.032551	0.937295	-3.90868	TRUE	FALSE	protein_coding	RHCE
ENSG00000104081	-1.28675	-0.0553342	-2.23879	0.071612	0.937407	-3.90899	FALSE	FALSE	protein_coding	BMF
ENSG00000154127	0.391916	2.06827	2.16846	0.0785003	0.941052	-3.90966	FALSE	FALSE	protein_coding	UBASH3B
ENSG00000120875	-0.591024	5.11077	-2.22861	0.072568	0.939855	-3.90974	FALSE	FALSE	protein_coding	DUSP4
ENSG00000144366	-0.295637	5.18179	-2.23011	0.0724265	0.939855	-3.90993	FALSE	FALSE	protein_coding	GULP1
ENSG00000231084	-1.02951	-1.9143	-2.64639	0.0424921	0.937295	-3.91008	TRUE	FALSE	processed_pseudogene
ENSG00000224805	-1.57902	-2.9628	-3.46348	0.0160022	0.933593	-3.91011	TRUE	FALSE	antisense_RNA	LINC00853
ENSG00000245768	0.341623	3.87713	2.19383	0.0759384	0.939855	-3.91015	FALSE	FALSE	lincRNA
ENSG00000278845	-4.91967	-4.78651	-7.22164	0.000582814	0.788118	-3.91093	TRUE	FALSE	protein_coding	MRPL45
ENSG00000185607	-0.706032	-0.25421	-2.2506	0.0705192	0.937295	-3.91113	FALSE	FALSE	processed_pseudogene	ACTBP7
ENSG00000117133	0.275018	5.5542	2.23556	0.0719141	0.938439	-3.91199	FALSE	FALSE	protein_coding	RPF1
ENSG00000140859	0.276883	6.11579	2.24514	0.0710219	0.937295	-3.9124	FALSE	FALSE	protein_coding	KIFC3
ENSG00000198554	0.276621	5.36007	2.23075	0.0723663	0.939855	-3.9126	FALSE	FALSE	protein_coding	WDHD1
ENSG00000160691	-0.288423	8.85741	-2.26232	0.069452	0.937295	-3.91271	FALSE	FALSE	protein_coding	SHC1
ENSG00000260034	-0.642858	-0.686238	-2.29807	0.0663001	0.937295	-3.9129	FALSE	FALSE	antisense_RNA	LCMT1-AS2
ENSG00000255152	-0.86293	-1.6835	-2.53949	0.048632	0.937295	-3.91305	TRUE	FALSE	protein_coding	MSH5-SAPCD1
ENSG00000100345	-0.283965	10.0065	-2.26247	0.0694383	0.937295	-3.91322	FALSE	FALSE	protein_coding	MYH9
ENSG00000139988	-0.796111	-1.1577	-2.38265	0.0594339	0.937295	-3.91391	FALSE	FALSE	protein_coding	RDH12
ENSG00000132824	-0.274602	6.54635	-2.24964	0.0706069	0.937295	-3.91435	FALSE	FALSE	protein_coding	SERINC3
ENSG00000203812	-5.0534	-0.509783	-2.52645	0.0494437	0.937295	-3.91524	TRUE	FALSE	protein_coding	HIST2H2AA3
ENSG00000198865	-1.49955	-2.69065	-3.15128	0.0229616	0.935501	-3.91575	TRUE	FALSE	protein_coding	CCDC152
ENSG00000234947	-0.582048	-0.0105291	-2.22273	0.0731263	0.939855	-3.91589	FALSE	FALSE	protein_coding	STK19
ENSG00000110721	0.41971	4.20123	2.19661	0.0756632	0.939855	-3.91606	FALSE	FALSE	protein_coding	CHKA
ENSG00000139112	-0.46178	4.04097	-2.19323	0.075998	0.939855	-3.91628	FALSE	FALSE	protein_coding	GABARAPL1
ENSG00000282951	-0.51594	1.26928	-2.1678	0.0785682	0.941052	-3.91653	FALSE	FALSE	antisense_RNA
ENSG00000117676	0.368894	3.4831	2.17788	0.0775389	0.941052	-3.91658	FALSE	FALSE	protein_coding	RPS6KA1
ENSG00000281877	0.368894	3.4831	2.17788	0.0775389	0.941052	-3.91658	FALSE	FALSE	protein_coding	RPS6KA1
ENSG00000247746	-0.726172	0.275446	-2.20284	0.0750504	0.939855	-3.91682	FALSE	FALSE	protein_coding	USP51
ENSG00000100575	0.346977	4.51243	2.20448	0.074889	0.939855	-3.91721	FALSE	FALSE	protein_coding	TIMM9
ENSG00000255639	0.38774	2.72896	2.16255	0.0791104	0.941052	-3.9186	FALSE	FALSE	protein_coding
ENSG00000013288	-0.444251	4.15027	-2.19396	0.075926	0.939855	-3.91877	FALSE	FALSE	protein_coding	MAN2B2
ENSG00000237054	0.264283	6.81383	2.24735	0.0708179	0.937295	-3.91899	FALSE	FALSE	antisense_RNA	PRMT5-AS1
ENSG00000103356	0.274013	6.07053	2.23832	0.0716552	0.937407	-3.91928	FALSE	FALSE	protein_coding	EARS2
ENSG00000176749	0.364914	2.7761	2.16192	0.0791757	0.941052	-3.91978	FALSE	FALSE	protein_coding	CDK5R1
ENSG00000225872	-0.746967	-0.895658	-2.31958	0.0644777	0.937295	-3.92	FALSE	FALSE	transcribed_unprocessed_pseudogene	LINC01529
ENSG00000081059	-0.816289	2.06876	-2.15632	0.0797581	0.941052	-3.92067	FALSE	FALSE	protein_coding	TCF7
ENSG00000283020	-1.45492	-2.66653	-3.10609	0.0242244	0.937295	-3.9215	TRUE	FALSE	unprocessed_pseudogene
ENSG00000156709	0.311322	6.41665	2.24077	0.0714272	0.937407	-3.9217	FALSE	FALSE	protein_coding	AIFM1
ENSG00000150687	-0.687552	6.84356	-2.24563	0.0709766	0.937295	-3.922	FALSE	FALSE	protein_coding	PRSS23
ENSG00000107742	-0.767519	-1.43004	-2.43503	0.0555649	0.937295	-3.92245	FALSE	FALSE	protein_coding	SPOCK2
ENSG00000187479	0.545864	0.429433	2.19026	0.0762941	0.939855	-3.92259	FALSE	FALSE	protein_coding	C11orf96
ENSG00000165688	0.288784	6.97308	2.24505	0.07103	0.937295	-3.92302	FALSE	FALSE	protein_coding	PMPCA
ENSG00000029534	-0.463618	2.06926	-2.15343	0.0800613	0.941052	-3.92331	FALSE	FALSE	protein_coding	ANK1
ENSG00000250906	0.567898	0.286541	2.19622	0.0757012	0.939855	-3.9239	FALSE	FALSE	antisense_RNA
ENSG00000259856	1.06599	-1.28142	2.43346	0.0556766	0.937295	-3.92391	FALSE	FALSE	processed_pseudogene	RAB43P1
ENSG00000185269	-0.618504	1.72527	-2.15358	0.080045	0.941052	-3.92399	FALSE	FALSE	protein_coding	NOTUM
ENSG00000141756	-0.267455	8.67249	-2.25128	0.0704568	0.937295	-3.92483	FALSE	FALSE	protein_coding	FKBP10
ENSG00000283047	0.425362	1.69819	2.15271	0.0801368	0.941052	-3.92513	FALSE	FALSE	unprocessed_pseudogene
ENSG00000281708	0.436844	1.15536	2.16007	0.0793671	0.941052	-3.92556	FALSE	FALSE	sense_intronic	ERC2-IT1
ENSG00000168542	-0.815123	10.1627	-2.2513	0.0704549	0.937295	-3.92574	FALSE	FALSE	protein_coding	COL3A1
ENSG00000261123	-1.16044	-1.91071	-2.60903	0.0445369	0.937295	-3.92635	TRUE	FALSE	sense_intronic
ENSG00000159208	-0.774342	-0.74096	-2.28395	0.0675265	0.937295	-3.92692	FALSE	FALSE	protein_coding	CIART
ENSG00000235814	-2.54482	-2.60899	-3.20109	0.0216542	0.935501	-3.92706	TRUE	FALSE	antisense_RNA	ZNRD1ASP
ENSG00000222281	0.633786	-0.485248	2.25954	0.0697033	0.937295	-3.92835	FALSE	FALSE	misc_RNA	RN7SKP111
ENSG00000111319	-0.788006	3.38303	-2.16406	0.0789536	0.941052	-3.9287	FALSE	FALSE	protein_coding	SCNN1A
ENSG00000117595	-1.71169	-0.707648	-2.28788	0.0671832	0.937295	-3.92899	FALSE	FALSE	protein_coding	IRF6
ENSG00000280780	-0.636741	-0.713025	-2.27516	0.0683015	0.937295	-3.9293	FALSE	FALSE	antisense_RNA	JAKMIP2-AS1
ENSG00000210825	0.431265	1.74726	2.14746	0.0806902	0.941052	-3.92945	FALSE	FALSE	snoRNA	SNORA40
ENSG00000188997	-0.38004	2.40839	-2.14817	0.0806148	0.941052	-3.92953	FALSE	FALSE	protein_coding	KCTD21
ENSG00000164010	-0.435206	2.14264	-2.14652	0.0807887	0.941052	-3.92974	FALSE	FALSE	protein_coding	ERMAP
ENSG00000117280	0.532463	5.81803	2.22363	0.0730413	0.939855	-3.93009	FALSE	FALSE	protein_coding	RAB29
ENSG00000110675	0.926912	-1.42359	2.45834	0.0539304	0.937295	-3.93043	FALSE	FALSE	protein_coding	ELMOD1
ENSG00000136243	0.304885	5.09914	2.20767	0.0745778	0.939855	-3.93097	FALSE	FALSE	protein_coding	NUPL2
ENSG00000233901	-0.466839	1.12131	-2.15333	0.0800709	0.941052	-3.93104	FALSE	FALSE	lincRNA	LINC01503
ENSG00000226711	-0.503197	0.86063	-2.15888	0.0794917	0.941052	-3.93179	FALSE	FALSE	antisense_RNA	FAM66C
ENSG00000236305	1.65767	-2.7204	3.27208	0.0199314	0.935501	-3.93253	TRUE	FALSE	antisense_RNA	SLC12A9-AS1
ENSG00000259660	-1.43885	-1.37908	-2.41597	0.0569408	0.937295	-3.93278	FALSE	FALSE	transcribed_unprocessed_pseudogene	DNM1P47
ENSG00000054179	-2.22474	-3.32178	-3.92921	0.00960629	0.933593	-3.93321	TRUE	FALSE	protein_coding	ENTPD2
ENSG00000187266	-0.346654	2.8292	-2.14839	0.0805912	0.941052	-3.93388	FALSE	FALSE	protein_coding	EPOR
ENSG00000223764	-0.428327	3.34897	-2.15803	0.0795802	0.941052	-3.93407	FALSE	FALSE	lincRNA
ENSG00000100968	-0.704749	3.93034	-2.173	0.0780353	0.941052	-3.93407	FALSE	FALSE	protein_coding	NFATC4
ENSG00000159399	0.497493	5.53799	2.21452	0.0739146	0.939855	-3.93416	FALSE	FALSE	protein_coding	HK2
ENSG00000183484	-0.731997	-1.17814	-2.34842	0.0621168	0.937295	-3.93441	FALSE	FALSE	protein_coding	GPR132
ENSG00000224616	-1.45731	-2.80716	-3.16972	0.0224676	0.935501	-3.93472	TRUE	FALSE	antisense_RNA	RTCA-AS1
ENSG00000181192	-0.44638	3.22289	-2.15377	0.0800255	0.941052	-3.93558	FALSE	FALSE	protein_coding	DHTKD1
ENSG00000179772	-1.17294	-1.24717	-2.37135	0.0603056	0.937295	-3.9357	FALSE	FALSE	protein_coding	FOXS1
ENSG00000244187	-0.348948	4.63042	-2.19146	0.0761739	0.939855	-3.93617	FALSE	FALSE	protein_coding	TMEM141
ENSG00000169714	0.298659	8.22657	2.23983	0.0715145	0.937407	-3.93624	FALSE	FALSE	protein_coding	CNBP
ENSG00000272711	0.343624	3.19836	2.15094	0.0803228	0.941052	-3.93743	FALSE	FALSE	lincRNA
ENSG00000179091	0.286555	7.25675	2.23412	0.0720484	0.939727	-3.93764	FALSE	FALSE	protein_coding	CYC1
ENSG00000196754	-0.649587	4.76052	-2.19348	0.0759733	0.939855	-3.93793	FALSE	FALSE	protein_coding	S100A2
ENSG00000225976	3.67	-2.18484	3.43446	0.0165379	0.933593	-3.93806	TRUE	FALSE	processed_pseudogene	CKS1BP2
ENSG00000241073	0.478268	0.55124	2.16343	0.0790189	0.941052	-3.93823	FALSE	FALSE	antisense_RNA
ENSG00000102760	1.02625	-2.00496	2.66669	0.041424	0.937295	-3.93845	TRUE	FALSE	protein_coding	RGCC
ENSG00000257108	-1.2819	-0.0898309	-2.19896	0.0754315	0.939855	-3.93857	FALSE	FALSE	protein_coding	NHLRC4
ENSG00000143590	0.484979	2.29965	2.13738	0.081763	0.941052	-3.93868	FALSE	FALSE	protein_coding	EFNA3
ENSG00000135521	0.34442	6.21346	2.22274	0.0731256	0.939855	-3.9389	FALSE	FALSE	protein_coding	LTV1
ENSG00000182552	0.312898	4.91268	2.19379	0.0759428	0.939855	-3.94073	FALSE	FALSE	protein_coding	RWDD4
ENSG00000172663	-0.426219	3.14288	-2.14689	0.0807495	0.941052	-3.94077	FALSE	FALSE	protein_coding	TMEM134
ENSG00000125952	0.287562	5.56171	2.20958	0.0743918	0.939855	-3.94089	FALSE	FALSE	protein_coding	MAX
ENSG00000155970	-0.399536	2.26014	-2.13485	0.0820346	0.941052	-3.941	FALSE	FALSE	protein_coding	MICU3
ENSG00000241111	-0.6852	0.237554	-2.17179	0.0781589	0.941052	-3.94131	FALSE	FALSE	antisense_RNA
ENSG00000271754	0.335543	3.24233	2.14754	0.0806817	0.941052	-3.94175	FALSE	FALSE	antisense_RNA
ENSG00000124279	0.45719	4.03546	2.16734	0.0786162	0.941052	-3.94197	FALSE	FALSE	protein_coding	FASTKD3
ENSG00000269535	0.438896	1.08269	2.14127	0.0813469	0.941052	-3.94239	FALSE	FALSE	antisense_RNA
ENSG00000119508	-0.720439	-0.455851	-2.22312	0.0730893	0.939855	-3.94261	FALSE	FALSE	protein_coding	NR4A3
ENSG00000198804	-0.468005	12.1813	-2.22888	0.0725428	0.939855	-3.94323	FALSE	FALSE	protein_coding	MT-CO1
ENSG00000196876	-0.499249	0.459811	-2.15784	0.0795999	0.941052	-3.94373	FALSE	FALSE	protein_coding	SCN8A
ENSG00000089006	0.282994	7.1717	2.22805	0.0726212	0.939855	-3.9439	FALSE	FALSE	protein_coding	SNX5
ENSG00000144331	-2.17414	-3.17693	-3.6102	0.0135763	0.933593	-3.94497	TRUE	FALSE	protein_coding	ZNF385B
ENSG00000165376	-2.32376	-2.97018	-3.38716	0.0174544	0.933593	-3.94515	TRUE	FALSE	protein_coding	CLDN2
ENSG00000085415	0.255632	6.73785	2.22344	0.0730591	0.939855	-3.94522	FALSE	FALSE	protein_coding	SEH1L
ENSG00000141447	0.298097	5.13258	2.1954	0.075783	0.939855	-3.94536	FALSE	FALSE	protein_coding	OSBPL1A
ENSG00000163002	0.304984	4.8964	2.18893	0.076426	0.939855	-3.94554	FALSE	FALSE	protein_coding	NUP35
ENSG00000160299	-0.276628	5.47221	-2.20449	0.0748885	0.939855	-3.94563	FALSE	FALSE	protein_coding	PCNT
ENSG00000273036	1.85521	-2.41791	2.9616	0.0288069	0.937295	-3.946	TRUE	FALSE	transcribed_processed_pseudogene
ENSG00000283208	-1.07295	-1.7731	-2.50475	0.0508283	0.937295	-3.94608	FALSE	FALSE	protein_coding
ENSG00000268050	-0.557044	2.94841	-2.13756	0.0817434	0.941052	-3.94634	FALSE	FALSE	antisense_RNA
ENSG00000261317	-0.358962	2.64953	-2.13282	0.082254	0.941052	-3.94646	FALSE	FALSE	antisense_RNA
ENSG00000001084	0.32107	4.99246	2.19036	0.0762836	0.939855	-3.9468	FALSE	FALSE	protein_coding	GCLC
ENSG00000224455	1.46449	-2.52517	3.00934	0.0271945	0.937295	-3.94688	TRUE	FALSE	protein_coding	VPS52
ENSG00000236014	1.46449	-2.52517	3.00934	0.0271945	0.937295	-3.94688	TRUE	FALSE	protein_coding	VPS52
ENSG00000161955	-0.525298	1.56362	-2.12838	0.0827345	0.941052	-3.94704	FALSE	FALSE	protein_coding	TNFSF13
ENSG00000206281	-0.445158	5.05864	-2.1931	0.0760106	0.939855	-3.94721	FALSE	FALSE	protein_coding	TAPBP
ENSG00000183778	0.832618	-0.0598639	2.18989	0.0763305	0.939855	-3.94741	FALSE	FALSE	protein_coding	B3GALT5
ENSG00000118298	-0.50686	0.341754	-2.15827	0.0795553	0.941052	-3.94744	FALSE	FALSE	protein_coding	CA14
ENSG00000158195	-0.260122	6.82856	-2.22219	0.0731778	0.939855	-3.94822	FALSE	FALSE	protein_coding	WASF2
ENSG00000267598	-0.378354	5.79555	-2.20869	0.0744789	0.939855	-3.94841	FALSE	FALSE	antisense_RNA
ENSG00000261888	-0.85108	-0.0483373	-2.17975	0.0773497	0.941052	-3.94846	FALSE	FALSE	lincRNA
ENSG00000138050	0.391446	4.89248	2.1859	0.0767298	0.940385	-3.94848	FALSE	FALSE	protein_coding	THUMPD2
ENSG00000177192	0.399451	6.55635	2.21761	0.0736168	0.939855	-3.94932	FALSE	FALSE	protein_coding	PUS1
ENSG00000169733	-0.287717	4.61173	-2.17852	0.0774743	0.941052	-3.94952	FALSE	FALSE	protein_coding	RFNG
ENSG00000185664	-0.808386	-1.07375	-2.30032	0.0661069	0.937295	-3.94969	FALSE	FALSE	protein_coding	PMEL
ENSG00000170222	0.379491	2.11715	2.12334	0.0832828	0.941052	-3.9508	FALSE	FALSE	protein_coding	ADPRM
ENSG00000151164	-0.680646	-1.07796	-2.29693	0.0663988	0.937295	-3.95136	FALSE	FALSE	protein_coding	RAD9B
ENSG00000214357	-0.858547	0.878741	-2.13422	0.0821025	0.941052	-3.95137	FALSE	FALSE	protein_coding	NEURL1B
ENSG00000226492	0.341348	3.29357	2.13845	0.0816486	0.941052	-3.95195	FALSE	FALSE	protein_coding	CUTA
ENSG00000116833	-1.1167	-2.11377	-2.63072	0.0433369	0.937295	-3.9529	TRUE	FALSE	protein_coding	NR5A2
ENSG00000265817	0.685647	1.73434	2.12076	0.0835661	0.941052	-3.95315	FALSE	FALSE	protein_coding	FSBP
ENSG00000104361	-1.61825	-1.20648	-2.33628	0.0630997	0.937295	-3.9535	FALSE	FALSE	protein_coding	NIPAL2
ENSG00000203804	-0.563381	0.079404	-2.16341	0.0790211	0.941052	-3.95398	FALSE	FALSE	processed_transcript	ADAMTSL4-AS1
ENSG00000258500	-1.21236	-2.45843	-2.81792	0.0343301	0.937295	-3.95403	TRUE	FALSE	transcribed_processed_pseudogene
ENSG00000224127	-0.88601	-1.44492	-2.37639	0.0599149	0.937295	-3.95404	FALSE	FALSE	antisense_RNA
ENSG00000275055	-0.634491	-0.270982	-2.18846	0.0764729	0.939855	-3.95407	FALSE	FALSE	antisense_RNA
ENSG00000116285	-0.481732	8.10941	-2.2237	0.0730338	0.939855	-3.95434	FALSE	FALSE	protein_coding	ERRFI1
ENSG00000185760	0.323373	4.86879	2.17985	0.0773397	0.941052	-3.95458	FALSE	FALSE	protein_coding	KCNQ5
ENSG00000146842	0.281524	5.76724	2.20103	0.0752278	0.939855	-3.9551	FALSE	FALSE	protein_coding	TMEM209
ENSG00000143333	0.843572	-1.22231	2.34559	0.0623448	0.937295	-3.95537	FALSE	FALSE	protein_coding	RGS16
ENSG00000130822	-0.853619	-0.562451	-2.21514	0.0738542	0.939855	-3.95572	FALSE	FALSE	protein_coding	PNCK
ENSG00000148187	0.297364	5.56702	2.19601	0.0757226	0.939855	-3.95606	FALSE	FALSE	protein_coding	MRRF
ENSG00000224057	-0.668501	1.40153	-2.11933	0.0837223	0.941052	-3.9561	FALSE	FALSE	antisense_RNA	EGFR-AS1
ENSG00000196460	-0.893109	-1.41208	-2.36303	0.0609567	0.937295	-3.95641	FALSE	FALSE	protein_coding	RFX8
ENSG00000241552	0.79612	-1.40902	2.38846	0.0589912	0.937295	-3.95669	FALSE	FALSE	misc_RNA	RN7SL58P
ENSG00000105048	-0.469653	5.27832	-2.1894	0.0763795	0.939855	-3.95741	FALSE	FALSE	protein_coding	TNNT1
ENSG00000117586	-0.525869	1.00914	-2.12355	0.0832599	0.941052	-3.95753	FALSE	FALSE	protein_coding	TNFSF4
ENSG00000236199	-0.745567	-0.975766	-2.26827	0.0689163	0.937295	-3.95788	FALSE	FALSE	antisense_RNA
ENSG00000189007	0.463008	3.58246	2.13931	0.0815569	0.941052	-3.95808	FALSE	FALSE	protein_coding	ADAT2
ENSG00000196756	0.275696	4.89766	2.17713	0.0776151	0.941052	-3.95857	FALSE	FALSE	processed_transcript	SNHG17
ENSG00000060069	0.372228	4.46638	2.16385	0.0789761	0.941052	-3.9591	FALSE	FALSE	protein_coding	CTDP1
ENSG00000249094	0.446233	1.27578	2.11714	0.0839635	0.941052	-3.95962	FALSE	FALSE	lincRNA
ENSG00000134962	-1.03482	-1.27381	-2.32577	0.0639636	0.937295	-3.96004	FALSE	FALSE	protein_coding	KLB
ENSG00000106665	-0.358955	5.28904	-2.18619	0.0767006	0.940385	-3.96119	FALSE	FALSE	protein_coding	CLIP2
ENSG00000224138	0.652668	-0.823172	2.25229	0.070364	0.937295	-3.96128	FALSE	FALSE	antisense_RNA
ENSG00000272053	-1.24183	-2.49216	-2.8172	0.0343605	0.937295	-3.96173	TRUE	FALSE	lincRNA
ENSG00000224379	3.72672	-4.83333	5.89548	0.00155895	0.911702	-3.96173	TRUE	FALSE	protein_coding	TCF19
ENSG00000278545	-0.684246	1.07998	-2.11693	0.0839868	0.941052	-3.96189	FALSE	FALSE	protein_coding	MARCH8
ENSG00000088727	0.37066	2.93006	2.12071	0.0835708	0.941052	-3.96204	FALSE	FALSE	protein_coding	KIF9
ENSG00000183979	-1.00649	-1.24914	-2.31577	0.064797	0.937295	-3.96212	FALSE	FALSE	protein_coding	NPB
ENSG00000113460	0.267588	6.79158	2.20884	0.0744638	0.939855	-3.96227	FALSE	FALSE	protein_coding	BRIX1
ENSG00000262304	-4.62896	-4.83523	-5.79954	0.00168505	0.911702	-3.96312	TRUE	FALSE	protein_coding
ENSG00000128891	0.295047	4.35149	2.15668	0.0797209	0.941052	-3.96342	FALSE	FALSE	protein_coding	CCDC32
ENSG00000156140	0.492653	3.61283	2.13437	0.0820867	0.941052	-3.96389	FALSE	FALSE	protein_coding	ADAMTS3
ENSG00000140396	-0.298095	4.43246	-2.15972	0.079404	0.941052	-3.96399	FALSE	FALSE	protein_coding	NCOA2
ENSG00000146966	-0.670639	-0.64059	-2.21001	0.0743505	0.939855	-3.96415	FALSE	FALSE	protein_coding	DENND2A
ENSG00000108387	-1.1379	-1.469	-2.36985	0.0604228	0.937295	-3.96423	FALSE	FALSE	protein_coding	2004-09-01
ENSG00000165792	0.325575	5.83286	2.19386	0.0759356	0.939855	-3.96436	FALSE	FALSE	protein_coding	METTL17
ENSG00000275464	0.300508	6.2814	2.20036	0.0752935	0.939855	-3.96522	FALSE	FALSE	protein_coding
ENSG00000167608	-4.57463	-3.41852	-4.62662	0.0047549	0.911702	-3.96539	TRUE	FALSE	protein_coding	TMC4
ENSG00000105849	0.273201	5.98807	2.1958	0.0757429	0.939855	-3.96544	FALSE	FALSE	protein_coding	TWISTNB
ENSG00000145029	-0.414288	2.5842	-2.11196	0.0845369	0.941052	-3.96557	FALSE	FALSE	protein_coding	NICN1
ENSG00000088305	-0.375623	2.97158	-2.11717	0.0839605	0.941052	-3.96675	FALSE	FALSE	protein_coding	DNMT3B
ENSG00000266554	0.459395	1.30734	2.1082	0.0849549	0.941052	-3.96683	FALSE	FALSE	lincRNA	LINC01443
ENSG00000163623	-0.891425	-1.24926	-2.30395	0.0657967	0.937295	-3.96708	FALSE	FALSE	protein_coding	NKX6-1
ENSG00000254641	-0.341756	4.86768	-2.16905	0.0784397	0.941052	-3.96776	FALSE	FALSE	sense_overlapping
ENSG00000185437	-0.534627	0.313625	-2.13235	0.0823044	0.941052	-3.96791	FALSE	FALSE	protein_coding	SH3BGR
ENSG00000074071	0.274367	7.038	2.20567	0.0747732	0.939855	-3.96817	FALSE	FALSE	protein_coding	MRPS34
ENSG00000198106	-0.400095	2.17633	-2.10489	0.0853259	0.941052	-3.96821	FALSE	FALSE	processed_transcript
ENSG00000164929	-1.5245	-2.8155	-3.04051	0.0261957	0.937295	-3.96833	TRUE	FALSE	protein_coding	BAALC
ENSG00000119421	0.299749	6.07308	2.1945	0.075872	0.939855	-3.96834	FALSE	FALSE	protein_coding	NDUFA8
ENSG00000267387	-0.486327	0.292648	-2.13239	0.0822996	0.941052	-3.96859	FALSE	FALSE	antisense_RNA
ENSG00000223478	-0.406746	1.67904	-2.10256	0.0855874	0.941052	-3.96919	FALSE	FALSE	antisense_RNA
ENSG00000237017	-0.458494	4.05892	-2.14314	0.0811474	0.941052	-3.96941	FALSE	FALSE	antisense_RNA
ENSG00000266872	0.659987	-0.891523	2.25058	0.070521	0.937295	-3.96948	FALSE	FALSE	antisense_RNA
ENSG00000006638	-0.359126	2.37559	-2.10507	0.0853048	0.941052	-3.96968	FALSE	FALSE	protein_coding	TBXA2R
ENSG00000180992	0.26703	6.0727	2.19338	0.0759828	0.939855	-3.9697	FALSE	FALSE	protein_coding	MRPL14
ENSG00000115368	0.262931	6.77199	2.20205	0.0751278	0.939855	-3.96975	FALSE	FALSE	protein_coding	WDR75
ENSG00000161654	0.268295	5.98627	2.1916	0.0761604	0.939855	-3.97012	FALSE	FALSE	protein_coding	LSM12
ENSG00000165732	0.402189	8.98198	2.2119	0.0741677	0.939855	-3.97016	FALSE	FALSE	protein_coding	DDX21
ENSG00000175772	-0.8222	-0.932157	-2.23991	0.0715069	0.937407	-3.97067	FALSE	FALSE	lincRNA	LINC01106
ENSG00000164307	-0.283145	5.4401	-2.18073	0.0772502	0.941052	-3.97117	FALSE	FALSE	protein_coding	ERAP1
ENSG00000235022	-0.599766	-0.637789	-2.19837	0.075489	0.939855	-3.97123	FALSE	FALSE	protein_coding	RNF39
ENSG00000236967	-0.599766	-0.637789	-2.19837	0.075489	0.939855	-3.97123	FALSE	FALSE	protein_coding	RNF39
ENSG00000277062	3.63753	-4.87874	5.79099	0.00169685	0.911702	-3.97186	TRUE	FALSE	misc_RNA	RN7SL88P
ENSG00000108932	0.522925	1.43232	2.10046	0.0858234	0.941052	-3.97237	FALSE	FALSE	protein_coding	SLC16A6
ENSG00000005238	-0.365156	3.32653	-2.11938	0.0837174	0.941052	-3.97242	FALSE	FALSE	protein_coding	FAM214B
ENSG00000135829	0.261895	8.9751	2.20995	0.0743566	0.939855	-3.97245	FALSE	FALSE	protein_coding	DHX9
ENSG00000104047	0.302391	4.46672	2.15163	0.0802497	0.941052	-3.97251	FALSE	FALSE	protein_coding	DTWD1
ENSG00000185838	0.297791	4.14508	2.14172	0.0812988	0.941052	-3.97266	FALSE	FALSE	protein_coding	GNB1L
ENSG00000182134	-0.446091	1.88862	-2.09735	0.0861747	0.941052	-3.97383	FALSE	FALSE	protein_coding	TDRKH
ENSG00000258790	0.644419	0.336015	2.1255	0.0830472	0.941052	-3.97499	FALSE	FALSE	protein_coding
ENSG00000146205	0.491282	2.06181	2.09631	0.0862934	0.941052	-3.97525	FALSE	FALSE	protein_coding	ANO7
ENSG00000272273	-0.598713	0.0548581	-2.13494	0.0820256	0.941052	-3.97565	FALSE	FALSE	antisense_RNA
ENSG00000181885	-1.19265	-0.862321	-2.22351	0.0730519	0.939855	-3.9761	FALSE	FALSE	protein_coding	CLDN7
ENSG00000204624	-1.4004	-2.9266	-3.08814	0.0247471	0.937295	-3.97665	TRUE	FALSE	protein_coding	DISP3
ENSG00000185163	0.30449	5.19009	2.16829	0.0785184	0.941052	-3.97675	FALSE	FALSE	protein_coding	DDX51
ENSG00000267321	0.360673	2.94987	2.1059	0.0852119	0.941052	-3.97692	FALSE	FALSE	lincRNA	LINC02001
ENSG00000203965	0.404451	2.10103	2.09463	0.0864835	0.941052	-3.977	FALSE	FALSE	protein_coding	EFCAB7
ENSG00000035403	-0.374015	8.46447	-2.20441	0.0748964	0.939855	-3.97762	FALSE	FALSE	protein_coding	VCL
ENSG00000171320	0.270688	5.0891	2.16482	0.078875	0.941052	-3.97775	FALSE	FALSE	protein_coding	ESCO2
ENSG00000272660	0.67918	-0.850937	2.22907	0.0725247	0.939855	-3.97825	FALSE	FALSE	antisense_RNA
ENSG00000125398	-0.742174	4.99431	-2.16258	0.0791067	0.941052	-3.9787	FALSE	FALSE	protein_coding	SOX9
ENSG00000204131	-0.744741	2.634	-2.09875	0.0860166	0.941052	-3.97889	FALSE	FALSE	protein_coding	NHSL2
ENSG00000172183	-0.739319	-0.644585	-2.18684	0.0766354	0.940385	-3.97923	FALSE	FALSE	protein_coding	ISG20
ENSG00000065060	0.404771	5.17937	2.16455	0.0789031	0.941052	-3.98023	FALSE	FALSE	protein_coding	UHRF1BP1
ENSG00000206445	-0.814644	-1.29137	-2.28749	0.0672168	0.937295	-3.98025	FALSE	FALSE	protein_coding	ATP6V1G2
ENSG00000226850	-0.814644	-1.29137	-2.28749	0.0672168	0.937295	-3.98025	FALSE	FALSE	protein_coding	ATP6V1G2
ENSG00000230900	-0.814644	-1.29137	-2.28749	0.0672168	0.937295	-3.98025	FALSE	FALSE	protein_coding	ATP6V1G2
ENSG00000234668	-0.814644	-1.29137	-2.28749	0.0672168	0.937295	-3.98025	FALSE	FALSE	protein_coding	ATP6V1G2
ENSG00000234779	-0.829626	-1.53096	-2.34581	0.0623266	0.937295	-3.98029	FALSE	FALSE	antisense_RNA
ENSG00000167705	-0.516082	0.0781965	-2.12626	0.0829646	0.941052	-3.98099	FALSE	FALSE	protein_coding	RILP
ENSG00000274145	-0.516082	0.0781965	-2.12626	0.0829646	0.941052	-3.98099	FALSE	FALSE	protein_coding	RILP
ENSG00000100784	-0.548005	1.39748	-2.08999	0.0870129	0.941052	-3.98131	FALSE	FALSE	protein_coding	RPS6KA5
ENSG00000142961	-0.397679	2.19137	-2.09072	0.0869296	0.941052	-3.98142	FALSE	FALSE	protein_coding	MOB3C
ENSG00000127831	4.19171	-3.44297	4.31039	0.00648393	0.933593	-3.98156	TRUE	FALSE	protein_coding	VIL1
ENSG00000283525	-0.7295	-1.27328	-2.2805	0.0678296	0.937295	-3.98161	FALSE	FALSE	transcribed_unprocessed_pseudogene
ENSG00000175606	0.292964	5.45433	2.17045	0.0782959	0.941052	-3.98165	FALSE	FALSE	protein_coding	TMEM70
ENSG00000143799	0.26636	8.24716	2.19999	0.0753293	0.939855	-3.9817	FALSE	FALSE	protein_coding	PARP1
ENSG00000234818	0.305901	4.22236	2.13479	0.0820408	0.941052	-3.98244	FALSE	FALSE	antisense_RNA
ENSG00000183520	0.334246	6.07416	2.18155	0.0771673	0.941052	-3.98281	FALSE	FALSE	protein_coding	UTP11
ENSG00000166897	-0.404991	5.02138	-2.1596	0.0794165	0.941052	-3.98284	FALSE	FALSE	protein_coding	ELFN2
ENSG00000181513	-0.491519	0.430573	-2.1079	0.0849886	0.941052	-3.98288	FALSE	FALSE	protein_coding	ACBD4
ENSG00000254827	-1.90148	-3.15876	-3.32405	0.0187672	0.933593	-3.983	TRUE	FALSE	protein_coding	SLC22A18AS
ENSG00000284630	-1.8089	-2.64916	-2.87825	0.0318807	0.937295	-3.98363	TRUE	FALSE	transcribed_unitary_pseudogene
ENSG00000262302	-1.86903	-3.43579	-3.66847	0.01273	0.933593	-3.98384	TRUE	FALSE	protein_coding
ENSG00000120149	-0.385317	2.8916	-2.09783	0.0861206	0.941052	-3.98416	FALSE	FALSE	protein_coding	MSX2
ENSG00000198727	-0.330732	9.75358	-2.19996	0.0753325	0.939855	-3.9847	FALSE	FALSE	protein_coding	MT-CYB
ENSG00000141759	0.302018	6.13748	2.18093	0.0772305	0.941052	-3.9847	FALSE	FALSE	protein_coding	TXNL4A
ENSG00000269609	0.323919	3.82867	2.1205	0.0835937	0.941052	-3.98481	FALSE	FALSE	processed_transcript	RPARP-AS1
ENSG00000251893	-1.3911	-1.27495	-2.29175	0.0668463	0.937295	-3.98512	FALSE	FALSE	snoRNA
ENSG00000267323	0.439413	1.16377	2.08772	0.0872728	0.941052	-3.98562	FALSE	FALSE	processed_pseudogene	SLC25A1P5
ENSG00000187772	0.731657	3.08134	2.09872	0.0860206	0.941052	-3.98626	FALSE	FALSE	protein_coding	LIN28B
ENSG00000225987	-0.529158	0.200742	-2.11293	0.0844287	0.941052	-3.98629	FALSE	FALSE	protein_coding	PBX2
ENSG00000234920	-0.804937	-1.29556	-2.27553	0.0682689	0.937295	-3.98705	FALSE	FALSE	protein_coding	ATP6V1G2
ENSG00000127561	-0.450141	0.810444	-2.09051	0.0869532	0.941052	-3.98788	FALSE	FALSE	protein_coding	SYNGR3
ENSG00000113140	-0.494029	9.34845	-2.19661	0.0756628	0.939855	-3.98841	FALSE	FALSE	protein_coding	SPARC
ENSG00000267149	0.436508	1.30099	2.08243	0.087882	0.941052	-3.98873	FALSE	FALSE	processed_transcript
ENSG00000274413	0.436508	1.30099	2.08243	0.087882	0.941052	-3.98873	FALSE	FALSE	processed_transcript
ENSG00000181274	0.502166	2.88955	2.09151	0.0868394	0.941052	-3.98963	FALSE	FALSE	protein_coding	FRAT2
ENSG00000272829	-0.990666	-1.84047	-2.42256	0.0564609	0.937295	-3.99001	FALSE	FALSE	lincRNA
ENSG00000260075	3.95929	-4.71497	5.02163	0.00328989	0.911702	-3.99005	TRUE	FALSE	unprocessed_pseudogene
ENSG00000099901	0.318647	8.31997	2.19277	0.076044	0.939855	-3.99019	FALSE	FALSE	protein_coding	RANBP1
ENSG00000103148	0.26503	5.95249	2.1726	0.078076	0.941052	-3.99075	FALSE	FALSE	protein_coding	NPRL3
[truncated: 24,400 more rows]

## Sheet: all.DEgenes.IMR5.modelsystem
ENSG	logFC	AveExpr	t	P.Value	adj.P.Val	B	differentially expressed	differentially expressed on adj.pvalue	Type	Symbol
ENSG00000162490	1.88899	5.7807	10.5194	9.59616e-08	0.0010419	8.13941	TRUE	TRUE	protein_coding	DRAXIN
ENSG00000186297	-1.31915	3.68832	-9.89344	1.9664e-07	0.0010419	7.24229	TRUE	TRUE	protein_coding	GABRA5
ENSG00000070731	2.3069	2.09914	10.4867	9.95431e-08	0.0010419	7.17166	TRUE	TRUE	protein_coding	ST6GALNAC2
ENSG00000165300	-1.78826	2.4763	-9.98706	1.76238e-07	0.0010419	6.99702	TRUE	TRUE	protein_coding	SLITRK5
ENSG00000144283	-1.05823	5.41031	-9.40673	3.52184e-07	0.00144042	6.9608	TRUE	TRUE	protein_coding	PKP4
ENSG00000100604	1.82835	5.78103	8.96272	6.11673e-07	0.00144042	6.45469	TRUE	TRUE	protein_coding	CHGA
ENSG00000276781	1.82835	5.78103	8.96272	6.11673e-07	0.00144042	6.45469	TRUE	TRUE	protein_coding	CHGA
ENSG00000027001	-1.60753	2.49076	-9.12372	4.99545e-07	0.00144042	6.18569	TRUE	TRUE	protein_coding	MIPEP
ENSG00000130517	0.951676	5.19868	8.75478	7.97716e-07	0.00168562	6.1849	TRUE	TRUE	protein_coding	PGPEP1
ENSG00000112118	-1.37192	7.88773	-8.63429	9.3239e-07	0.00168562	6.10721	TRUE	TRUE	protein_coding	MCM3
ENSG00000135917	-1.39219	2.33482	-9.03127	5.60961e-07	0.00144042	6.05248	TRUE	TRUE	protein_coding	SLC19A3
ENSG00000089006	-0.861072	7.08849	-8.48998	1.12628e-06	0.00168562	5.92082	TRUE	TRUE	protein_coding	SNX5
ENSG00000072042	-0.936856	6.24752	-8.45031	1.18679e-06	0.00168562	5.86023	TRUE	TRUE	protein_coding	RDH11
ENSG00000136111	-1.09301	3.85035	-8.56774	1.01698e-06	0.00168562	5.85097	TRUE	TRUE	protein_coding	TBC1D4
ENSG00000160097	1.29886	8.39568	8.31508	1.42048e-06	0.00168562	5.69658	TRUE	TRUE	protein_coding	FNDC5
ENSG00000228716	-1.00158	8.28566	-8.31446	1.42166e-06	0.00168562	5.69555	TRUE	TRUE	protein_coding	DHFR
ENSG00000166803	-1.3791	5.33837	-8.24463	1.5612e-06	0.00168562	5.57368	TRUE	TRUE	protein_coding	PCLAF
ENSG00000012822	1.13319	5.40515	8.24599	1.55834e-06	0.00168562	5.5722	TRUE	TRUE	protein_coding	CALCOCO1
ENSG00000188070	0.897836	5.70138	8.22978	1.59272e-06	0.00168562	5.56381	TRUE	TRUE	protein_coding	C11orf95
ENSG00000167552	0.970105	10.3916	8.17067	1.72501e-06	0.00168562	5.49235	TRUE	TRUE	protein_coding	TUBA1A
ENSG00000134853	-1.53153	5.21511	-8.16016	1.74973e-06	0.00168562	5.4613	TRUE	TRUE	protein_coding	PDGFRA
ENSG00000164161	-1.38817	2.5385	-8.38317	1.29723e-06	0.00168562	5.41776	TRUE	TRUE	protein_coding	HHIP
ENSG00000128059	-0.973487	6.74097	-8.02823	2.09419e-06	0.00186123	5.31948	TRUE	TRUE	protein_coding	PPAT
ENSG00000101911	-1.24364	4.34835	-8.02356	2.10765e-06	0.00186123	5.24134	TRUE	TRUE	protein_coding	PRPS2
ENSG00000181163	-1.09846	10.7882	-7.96476	2.28498e-06	0.00193712	5.20821	TRUE	TRUE	protein_coding	NPM1
ENSG00000126217	1.63405	3.65152	7.93499	2.38075e-06	0.00194068	5.04215	TRUE	TRUE	protein_coding	MCF2L
ENSG00000033327	0.893615	5.40967	7.82944	2.75613e-06	0.00208619	5.037	TRUE	TRUE	protein_coding	GAB2
ENSG00000140937	0.908248	4.77637	7.7961	2.88743e-06	0.00211021	4.96951	TRUE	TRUE	protein_coding	CDH11
ENSG00000167654	1.17124	3.96706	7.83265	2.74386e-06	0.00208619	4.95779	TRUE	TRUE	protein_coding	ATCAY
ENSG00000115758	-1.00188	7.97635	-7.74546	3.09965e-06	0.00217919	4.9321	TRUE	TRUE	protein_coding	ODC1
ENSG00000128050	-0.791856	9.28283	-7.71947	3.21496e-06	0.00217919	4.88368	TRUE	TRUE	protein_coding	PAICS
ENSG00000151468	0.927379	7.31298	7.64083	3.59239e-06	0.00222887	4.79344	TRUE	TRUE	protein_coding	CCDC3
ENSG00000136982	-1.18934	5.15068	-7.63609	3.61659e-06	0.00222887	4.77586	TRUE	TRUE	protein_coding	DSCC1
ENSG00000104369	-1.23547	3.39564	-7.70302	3.29028e-06	0.00217919	4.75252	TRUE	TRUE	protein_coding	JPH1
ENSG00000198042	-0.929774	5.90247	-7.58458	3.89111e-06	0.00222887	4.7178	TRUE	TRUE	protein_coding	MAK16
ENSG00000166342	-0.963649	4.12966	-7.59673	3.82441e-06	0.00222887	4.67973	TRUE	TRUE	protein_coding	NETO1
ENSG00000065150	-0.818018	7.74256	-7.5383	4.15662e-06	0.0023183	4.64541	TRUE	TRUE	protein_coding	IPO5
ENSG00000204962	1.49293	3.37912	7.61218	3.7414e-06	0.00222887	4.61561	TRUE	TRUE	protein_coding	PCDHA8
ENSG00000156110	-1.09728	4.77401	-7.43016	4.85485e-06	0.0026383	4.48725	TRUE	TRUE	protein_coding	ADK
ENSG00000184220	-0.844361	5.60575	-7.36553	5.33065e-06	0.00271356	4.41334	TRUE	TRUE	protein_coding	CMSS1
ENSG00000134333	-1.27592	9.81472	-7.35951	5.37744e-06	0.00271356	4.36523	TRUE	TRUE	protein_coding	LDHA
ENSG00000119326	-0.931853	6.02711	-7.29765	5.88401e-06	0.00277124	4.31875	TRUE	TRUE	protein_coding	CTNNAL1
ENSG00000175445	-1.44136	3.63035	-7.33604	5.56397e-06	0.00274239	4.29983	TRUE	TRUE	protein_coding	LPL
ENSG00000262655	-0.983544	3.74774	-7.31466	5.73991e-06	0.00276481	4.28194	TRUE	TRUE	protein_coding	SPON1
ENSG00000107566	-0.764883	5.80752	-7.24896	6.3183e-06	0.00282416	4.25021	TRUE	TRUE	protein_coding	ERLIN1
ENSG00000147224	-0.803558	5.96035	-7.2274	6.52135e-06	0.00282416	4.21932	TRUE	TRUE	protein_coding	PRPS1
ENSG00000123737	-0.87718	6.17836	-7.22656	6.52938e-06	0.00282416	4.2171	TRUE	TRUE	protein_coding	EXOSC9
ENSG00000144381	-0.900512	10.1134	-7.26042	6.21317e-06	0.00282416	4.21668	TRUE	TRUE	protein_coding	HSPD1
ENSG00000239521	0.762826	5.16279	7.13673	7.45398e-06	0.00304432	4.08726	TRUE	TRUE	protein_coding	GATS
ENSG00000078804	0.893422	5.29462	7.12202	7.61808e-06	0.00304432	4.06772	TRUE	TRUE	protein_coding	TP53INP2
ENSG00000171517	-1.24902	4.07997	-7.13001	7.52853e-06	0.00304432	4.05034	TRUE	TRUE	protein_coding	LPAR3
ENSG00000153574	-0.847217	4.56295	-7.10987	7.7566e-06	0.00304432	4.03993	TRUE	TRUE	protein_coding	RPIA
ENSG00000147874	-1.00444	6.651	-7.08369	8.06421e-06	0.00310751	4.00667	TRUE	TRUE	protein_coding	HAUS6
ENSG00000104081	1.35348	3.03026	7.1664	7.13415e-06	0.00302402	4.00484	TRUE	TRUE	protein_coding	BMF
ENSG00000023608	-1.07408	4.37749	-7.05927	8.36268e-06	0.0031608	3.96371	TRUE	TRUE	protein_coding	SNAPC1
ENSG00000133740	-1.18586	5.08567	-7.03663	8.64993e-06	0.0031608	3.94547	TRUE	TRUE	protein_coding	E2F5
ENSG00000136938	-0.871267	7.67696	-7.03927	8.61593e-06	0.0031608	3.92678	TRUE	TRUE	protein_coding	ANP32B
ENSG00000111845	-0.873574	4.42054	-7.00593	9.05617e-06	0.00317554	3.89018	TRUE	TRUE	protein_coding	PAK1IP1
ENSG00000182601	1.05956	4.33043	6.92378	1.02458e-05	0.00350241	3.76749	TRUE	TRUE	protein_coding	HS3ST4
ENSG00000079215	-1.32536	2.66268	-6.9998	9.13975e-06	0.00317554	3.76242	TRUE	TRUE	protein_coding	SLC1A3
ENSG00000148835	-0.987415	4.45403	-6.89623	1.0681e-05	0.00359324	3.73552	TRUE	TRUE	protein_coding	TAF5
ENSG00000178171	1.63947	2.29945	7.01648	8.91429e-06	0.00317554	3.7123	TRUE	TRUE	protein_coding	AMER3
ENSG00000164109	-1.23698	6.59338	-6.862	1.12489e-05	0.00366785	3.68114	TRUE	TRUE	protein_coding	MAD2L1
ENSG00000173145	-0.964051	5.93942	-6.82005	1.1989e-05	0.00384993	3.62815	TRUE	TRUE	protein_coding	NOC3L
ENSG00000115053	-0.714552	10.3332	-6.86419	1.12117e-05	0.00366785	3.62152	TRUE	TRUE	protein_coding	NCL
ENSG00000071242	0.767157	6.46803	6.7909	1.25335e-05	0.00389786	3.57907	TRUE	TRUE	protein_coding	RPS6KA2
ENSG00000163938	-0.632435	8.03948	-6.80395	1.22865e-05	0.00388658	3.56887	TRUE	TRUE	protein_coding	GNL3
ENSG00000163449	0.952192	4.93039	6.76373	1.30645e-05	0.00395556	3.54951	TRUE	TRUE	protein_coding	TMEM169
ENSG00000182796	1.0154	3.71651	6.78277	1.269e-05	0.00389786	3.54354	TRUE	TRUE	transcribed_unitary_pseudogene	TMEM198B
ENSG00000113356	-1.45223	3.80797	-6.75319	1.32769e-05	0.00396326	3.51103	TRUE	TRUE	protein_coding	POLR3G
ENSG00000119865	-0.687134	5.62404	-6.7382	1.35852e-05	0.00398734	3.51013	TRUE	TRUE	protein_coding	CNRIP1
ENSG00000165861	0.91051	4.65951	6.71227	1.41366e-05	0.00398734	3.47172	TRUE	TRUE	protein_coding	ZFYVE1
ENSG00000058804	-1.03541	7.3572	-6.71742	1.40253e-05	0.00398734	3.45001	TRUE	TRUE	protein_coding	NDC1
ENSG00000105443	0.938164	6.62631	6.70487	1.42983e-05	0.00398734	3.44783	TRUE	TRUE	protein_coding	CYTH2
ENSG00000108561	-0.87646	7.55309	-6.65666	1.54003e-05	0.00417144	3.35359	TRUE	TRUE	protein_coding	C1QBP
ENSG00000143409	0.766983	5.36681	6.62767	1.61061e-05	0.00417144	3.34858	TRUE	TRUE	protein_coding	MINDY1
ENSG00000163655	-0.709992	7.07534	-6.6369	1.58777e-05	0.00417144	3.33267	TRUE	TRUE	protein_coding	GMPS
ENSG00000128708	-0.783922	6.13359	-6.62389	1.62007e-05	0.00417144	3.33119	TRUE	TRUE	protein_coding	HAT1
ENSG00000165480	-1.13388	3.76987	-6.61892	1.63258e-05	0.00417144	3.31801	TRUE	TRUE	protein_coding	SKA3
ENSG00000169021	-0.797899	6.77497	-6.6185	1.63362e-05	0.00417144	3.31064	TRUE	TRUE	protein_coding	UQCRFS1
ENSG00000230487	1.39022	2.93063	6.65392	1.54658e-05	0.00417144	3.30575	TRUE	TRUE	lincRNA	PSMG3-AS1
ENSG00000070950	-0.979729	5.97796	-6.58738	1.7144e-05	0.00428747	3.27875	TRUE	TRUE	protein_coding	RAD18
ENSG00000163918	-0.939658	6.05051	-6.58546	1.71952e-05	0.00428747	3.27441	TRUE	TRUE	protein_coding	RFC4
ENSG00000141052	1.98544	1.94411	6.70589	1.42758e-05	0.00398734	3.24916	TRUE	TRUE	protein_coding	MYOCD
ENSG00000197852	0.910588	6.08814	6.5449	1.83153e-05	0.00433438	3.21472	TRUE	TRUE	protein_coding	FAM212B
ENSG00000167740	1.00947	3.39446	6.56213	1.78302e-05	0.00433438	3.21338	TRUE	TRUE	protein_coding	CYB5D2
ENSG00000198924	-0.843584	4.87239	-6.53465	1.86104e-05	0.00433438	3.21121	TRUE	TRUE	protein_coding	DCLRE1A
ENSG00000197380	1.18719	3.62841	6.52206	1.89797e-05	0.00437235	3.16635	TRUE	TRUE	protein_coding	DACT3
ENSG00000080608	-0.83433	5.97375	-6.50743	1.94187e-05	0.00439096	3.15687	TRUE	TRUE	protein_coding	PUM3
ENSG00000071539	-0.917336	6.21066	-6.50558	1.94749e-05	0.00439096	3.14931	TRUE	TRUE	protein_coding	TRIP13
ENSG00000113013	-0.642942	9.23765	-6.54164	1.84085e-05	0.00433438	3.14321	TRUE	TRUE	protein_coding	HSPA9
ENSG00000024526	-1.43557	5.69401	-6.48667	2.00598e-05	0.00439339	3.1309	TRUE	TRUE	protein_coding	DEPDC1
ENSG00000132646	-0.746179	7.66513	-6.48516	2.01075e-05	0.00439339	3.08639	TRUE	TRUE	protein_coding	PCNA
ENSG00000198056	-0.973762	5.79695	-6.45514	2.10772e-05	0.00455182	3.08026	TRUE	TRUE	protein_coding	PRIM1
ENSG00000198554	-0.996802	6.40908	-6.44958	2.12621e-05	0.00455182	3.0588	TRUE	TRUE	protein_coding	WDHD1
ENSG00000105270	1.30663	5.65108	6.4272	2.20238e-05	0.00455308	3.0434	TRUE	TRUE	protein_coding	CLIP3
ENSG00000112972	-0.792128	6.22846	-6.43158	2.18727e-05	0.00455308	3.03492	TRUE	TRUE	protein_coding	HMGCS1
ENSG00000088854	0.735939	5.18503	6.41662	2.23939e-05	0.00455308	3.03193	TRUE	TRUE	protein_coding	C20orf194
ENSG00000145864	-1.69334	1.57567	-6.55115	1.81378e-05	0.00433438	3.02831	TRUE	TRUE	protein_coding	GABRB2
ENSG00000166971	-0.772116	3.91474	-6.41611	2.24121e-05	0.00455308	3.02602	TRUE	TRUE	protein_coding	AKTIP
ENSG00000158813	-1.17862	2.12045	-6.48619	2.0075e-05	0.00439339	3.01123	TRUE	TRUE	protein_coding	EDA
ENSG00000120254	-0.764432	6.40548	-6.41202	2.2557e-05	0.00455308	3.0006	TRUE	TRUE	protein_coding	MTHFD1L
ENSG00000188277	1.20507	1.81581	6.44184	2.15222e-05	0.00455308	2.89824	TRUE	TRUE	protein_coding	C15orf62
ENSG00000184992	-0.911251	6.19824	-6.33947	2.53e-05	0.00495761	2.89271	TRUE	TRUE	protein_coding	BRI3BP
ENSG00000099338	1.57152	2.38614	6.38991	2.3358e-05	0.00467029	2.88816	TRUE	TRUE	protein_coding	CATSPERG
ENSG00000077279	1.19886	6.35066	6.31607	2.62577e-05	0.00505915	2.85768	TRUE	TRUE	protein_coding	DCX
ENSG00000170515	-0.67019	8.10777	-6.34404	2.5117e-05	0.00495761	2.85531	TRUE	TRUE	protein_coding	PA2G4
ENSG00000241978	-0.798646	5.28683	-6.30286	2.68153e-05	0.00507431	2.85495	TRUE	TRUE	protein_coding	AKAP2
ENSG00000162377	-0.657101	7.49793	-6.33458	2.54968e-05	0.00495761	2.85402	TRUE	TRUE	protein_coding	COA7
ENSG00000140488	1.37491	0.620187	6.57557	1.74615e-05	0.00430324	2.85066	TRUE	TRUE	protein_coding	CELF6
ENSG00000275621	4.01343	-2.06154	7.37771	5.23734e-06	0.00271356	2.84667	TRUE	TRUE	protein_coding
ENSG00000113083	-0.895155	4.55883	-6.26323	2.85646e-05	0.00515965	2.80149	TRUE	TRUE	protein_coding	LOX
ENSG00000124207	-0.800807	8.15585	-6.30629	2.66695e-05	0.00507431	2.79436	TRUE	TRUE	protein_coding	CSE1L
ENSG00000123240	1.17852	4.82746	6.24703	2.93139e-05	0.00515965	2.7762	TRUE	TRUE	protein_coding	OPTN
ENSG00000159409	1.9641	6.10068	6.2524	2.90633e-05	0.00515965	2.76871	TRUE	TRUE	protein_coding	CELF3
ENSG00000132669	1.31323	2.59729	6.28857	2.74328e-05	0.00514522	2.76785	TRUE	TRUE	protein_coding	RIN2
ENSG00000086717	-1.10243	4.02926	-6.23883	2.97007e-05	0.00515965	2.76248	TRUE	TRUE	protein_coding	PPEF1
ENSG00000077684	-0.7658	5.6844	-6.24605	2.93596e-05	0.00515965	2.75887	TRUE	TRUE	protein_coding	JADE1
ENSG00000113048	-0.622733	6.97137	-6.26472	2.84964e-05	0.00515965	2.75612	TRUE	TRUE	protein_coding	MRPS27
ENSG00000111144	-0.691267	7.67621	-6.25908	2.87545e-05	0.00515965	2.73021	TRUE	TRUE	protein_coding	LTA4H
ENSG00000125966	1.43565	2.76224	6.2485	2.92449e-05	0.00515965	2.71982	TRUE	TRUE	protein_coding	MMP24
ENSG00000172461	-1.54008	3.12215	-6.22112	3.05554e-05	0.00519688	2.71252	TRUE	TRUE	protein_coding	FUT9
ENSG00000185480	-1.13646	4.51861	-6.19734	3.1744e-05	0.00530441	2.70066	TRUE	TRUE	protein_coding	PARPBP
ENSG00000146143	-0.756865	4.99767	-6.19653	3.17854e-05	0.00530441	2.6948	TRUE	TRUE	protein_coding	PRIM2
ENSG00000104635	-0.795253	7.26725	-6.2261	3.03125e-05	0.00519688	2.68745	TRUE	TRUE	protein_coding	SLC39A14
ENSG00000116120	-0.731731	6.95628	-6.21918	3.06506e-05	0.00519688	2.68426	TRUE	TRUE	protein_coding	FARSB
ENSG00000166197	-0.681086	8.78329	-6.24163	2.95682e-05	0.00515965	2.6775	TRUE	TRUE	protein_coding	NOLC1
ENSG00000103723	0.99083	5.32289	6.18206	3.25333e-05	0.0053868	2.66938	TRUE	TRUE	protein_coding	AP3B2
ENSG00000214110	-1.19381	3.44112	-6.16282	3.35566e-05	0.00547076	2.63712	TRUE	TRUE	processed_pseudogene	LDHAP4
ENSG00000143434	1.39449	5.32775	6.14771	3.43841e-05	0.00556287	2.61716	TRUE	TRUE	protein_coding	SEMA6C
ENSG00000183765	-0.948705	5.03625	-6.1342	3.51423e-05	0.00562577	2.59709	TRUE	TRUE	protein_coding	CHEK2
ENSG00000065911	-0.783854	7.97706	-6.16523	3.34264e-05	0.00547076	2.57294	TRUE	TRUE	protein_coding	MTHFD2
ENSG00000147257	-0.814303	3.51605	-6.11756	3.61e-05	0.00562577	2.57066	TRUE	TRUE	protein_coding	GPC3
ENSG00000109674	-1.09207	3.82837	-6.10708	3.67171e-05	0.00564594	2.56011	TRUE	TRUE	protein_coding	NEIL3
ENSG00000104687	-0.576617	6.39169	-6.12657	3.55778e-05	0.00562577	2.5519	TRUE	TRUE	protein_coding	GSR
ENSG00000008394	-0.995854	4.82214	-6.08337	3.81554e-05	0.0057513	2.52101	TRUE	TRUE	protein_coding	MGST1
ENSG00000055044	-0.673926	7.437	-6.12305	3.57812e-05	0.00562577	2.51836	TRUE	TRUE	protein_coding	NOP58
ENSG00000118432	1.38127	4.77683	6.0797	3.83835e-05	0.0057513	2.51814	TRUE	TRUE	protein_coding	CNR1
ENSG00000173801	1.64404	5.43429	6.06113	3.95586e-05	0.0057513	2.48038	TRUE	TRUE	protein_coding	JUP
ENSG00000115266	2.24447	3.48325	6.05672	3.98431e-05	0.0057513	2.46579	TRUE	TRUE	protein_coding	APC2
ENSG00000196305	-0.668951	8.67443	-6.10633	3.67623e-05	0.00564594	2.46169	TRUE	TRUE	protein_coding	IARS
ENSG00000114302	-0.838424	5.38884	-6.05182	4.0162e-05	0.0057513	2.46013	TRUE	TRUE	protein_coding	PRKAR2A
ENSG00000120253	-0.573486	6.68058	-6.05518	3.99426e-05	0.0057513	2.42952	TRUE	TRUE	protein_coding	NUP43
ENSG00000116750	-0.873184	6.76061	-6.05245	4.01209e-05	0.0057513	2.42292	TRUE	TRUE	protein_coding	UCHL5
ENSG00000130826	-0.636022	7.43267	-6.06316	3.94283e-05	0.0057513	2.42189	TRUE	TRUE	protein_coding	DKC1
ENSG00000198860	-1.00551	5.28944	-6.01504	4.26419e-05	0.00602501	2.40424	TRUE	TRUE	protein_coding	TSEN15
ENSG00000076003	-0.733169	7.91398	-6.05352	4.00507e-05	0.0057513	2.39402	TRUE	TRUE	protein_coding	MCM6
ENSG00000181418	-1.0688	4.25135	-5.99825	4.38269e-05	0.00603161	2.39367	TRUE	TRUE	protein_coding	DDN
ENSG00000126749	-0.638434	6.09593	-6.02213	4.21515e-05	0.0059957	2.39326	TRUE	TRUE	protein_coding	EMG1
ENSG00000072571	-1.59519	5.5884	-6.00517	4.33339e-05	0.00603161	2.38191	TRUE	TRUE	protein_coding	HMMR
ENSG00000120539	-0.932595	5.72341	-5.97478	4.5542e-05	0.00622721	2.32838	TRUE	TRUE	protein_coding	MASTL
ENSG00000132718	0.667204	8.05037	6.00873	4.3083e-05	0.00603161	2.32029	TRUE	TRUE	protein_coding	SYT11
ENSG00000105176	-0.706018	6.31458	-5.97012	4.58905e-05	0.00623463	2.30294	TRUE	TRUE	protein_coding	URI1
ENSG00000165732	-0.91875	8.32611	-5.99986	4.37115e-05	0.00603161	2.29641	TRUE	TRUE	protein_coding	DDX21
ENSG00000086200	-0.809455	5.68677	-5.93455	4.86482e-05	0.00656719	2.26476	TRUE	TRUE	protein_coding	IPO11
ENSG00000165501	-0.855701	4.21012	-5.89509	5.1912e-05	0.00672411	2.23233	TRUE	TRUE	protein_coding	LRR1
ENSG00000094880	-0.645933	6.57	-5.92844	4.91393e-05	0.0065915	2.22757	TRUE	TRUE	protein_coding	CDC23
ENSG00000172167	-0.941269	4.58812	-5.89367	5.20336e-05	0.00672411	2.2256	TRUE	TRUE	protein_coding	MTBP
ENSG00000215784	-1.61011	5.08615	-5.89291	5.20984e-05	0.00672411	2.21516	TRUE	TRUE	protein_coding	FAM72D
ENSG00000144677	-0.675364	5.06874	-5.88956	5.23872e-05	0.00672411	2.20936	TRUE	TRUE	protein_coding	CTDSPL
ENSG00000097046	-0.760967	6.51243	-5.91337	5.03724e-05	0.00671442	2.20489	TRUE	TRUE	protein_coding	CDC7
ENSG00000151117	0.904821	2.93387	5.88634	5.26659e-05	0.00672411	2.19923	TRUE	TRUE	protein_coding	TMEM86A
ENSG00000145703	-0.93389	4.07257	-5.87324	5.38168e-05	0.00675199	2.1988	TRUE	TRUE	protein_coding	IQGAP2
ENSG00000160716	1.29787	4.58562	5.87184	5.39414e-05	0.00675199	2.19374	TRUE	TRUE	protein_coding	CHRNB2
ENSG00000170419	1.01593	4.15538	5.86572	5.44901e-05	0.00675359	2.18719	TRUE	TRUE	protein_coding	VSTM2A
ENSG00000103034	1.27113	6.27999	5.88995	5.2353e-05	0.00672411	2.18139	TRUE	TRUE	protein_coding	NDRG4
ENSG00000085415	-0.702621	6.36909	-5.89548	5.18783e-05	0.00672411	2.18012	TRUE	TRUE	protein_coding	SEH1L
ENSG00000178105	-0.957767	5.16744	-5.87054	5.40575e-05	0.00675199	2.17643	TRUE	TRUE	protein_coding	DDX10
ENSG00000185070	-0.836039	3.54758	-5.8344	5.73882e-05	0.00687247	2.1369	TRUE	TRUE	protein_coding	FLRT2
ENSG00000171320	-1.07813	4.33683	-5.82419	5.83677e-05	0.00687247	2.1189	TRUE	TRUE	protein_coding	ESCO2
ENSG00000006634	-1.01098	5.61705	-5.84021	5.68384e-05	0.00687247	2.11458	TRUE	TRUE	protein_coding	DBF4
ENSG00000165490	-1.20243	4.84517	-5.82466	5.83222e-05	0.00687247	2.11065	TRUE	TRUE	protein_coding	DDIAS
ENSG00000089847	1.86946	-0.0443605	6.1217	3.58592e-05	0.00562577	2.11063	TRUE	TRUE	protein_coding	ANKRD24
ENSG00000116062	-0.653192	7.68086	-5.86941	5.41586e-05	0.00675199	2.09881	TRUE	TRUE	protein_coding	MSH6
ENSG00000149554	-0.689892	5.09496	-5.81814	5.89559e-05	0.00690338	2.09389	TRUE	TRUE	protein_coding	CHEK1
ENSG00000090924	0.875623	6.20323	5.82757	5.80418e-05	0.00687247	2.07959	TRUE	TRUE	protein_coding	PLEKHG2
ENSG00000196663	0.823467	4.69178	5.80098	6.06603e-05	0.00698714	2.07817	TRUE	TRUE	protein_coding	TECPR2
ENSG00000143476	-0.990093	6.54467	-5.83589	5.72462e-05	0.00687247	2.07719	TRUE	TRUE	protein_coding	DTL
ENSG00000182473	0.60709	8.14733	5.84579	5.6316e-05	0.00687247	2.0498	TRUE	TRUE	protein_coding	EXOC7
ENSG00000204947	1.27052	2.08918	5.81439	5.93241e-05	0.00690832	2.04061	TRUE	TRUE	protein_coding	ZNF425
ENSG00000188859	0.755884	6.56657	5.80809	5.99477e-05	0.0069428	2.03512	TRUE	TRUE	protein_coding	FAM78B
ENSG00000138709	-0.74149	4.53073	-5.7721	6.3645e-05	0.0070752	2.03269	TRUE	TRUE	protein_coding	LARP1B
ENSG00000084731	0.78811	6.18718	5.79599	6.1165e-05	0.0070072	2.02794	TRUE	TRUE	protein_coding	KIF3C
ENSG00000213918	0.933398	4.6756	5.76916	6.39579e-05	0.0070752	2.02776	TRUE	TRUE	protein_coding	DNASE1
ENSG00000205339	-0.76886	8.63457	-5.83987	5.68701e-05	0.00687247	2.02526	TRUE	TRUE	protein_coding	IPO7
ENSG00000139182	1.22198	5.08769	5.76787	6.40954e-05	0.0070752	2.01782	TRUE	TRUE	protein_coding	CLSTN3
ENSG00000138821	-1.01126	3.83554	-5.75225	6.57868e-05	0.00719922	2.00884	TRUE	TRUE	protein_coding	SLC39A8
ENSG00000183527	-0.79073	5.39408	-5.76807	6.40743e-05	0.0070752	2.00406	TRUE	TRUE	protein_coding	PSMG1
ENSG00000164674	1.05399	4.01421	5.74593	6.64836e-05	0.00719922	1.99872	TRUE	TRUE	protein_coding	SYTL3
ENSG00000121211	-1.27364	3.50502	-5.73796	6.73749e-05	0.00719922	1.9856	TRUE	TRUE	protein_coding	MND1
ENSG00000120699	-0.713542	4.96269	-5.73731	6.7448e-05	0.00719922	1.9667	TRUE	TRUE	protein_coding	EXOSC8
ENSG00000143570	-0.86947	7.46858	-5.78594	6.21963e-05	0.0070752	1.96666	TRUE	TRUE	protein_coding	SLC39A1
ENSG00000164134	-0.829111	6.93913	-5.77581	6.3253e-05	0.0070752	1.96588	TRUE	TRUE	protein_coding	NAA15
ENSG00000100479	-0.979358	3.9973	-5.72352	6.90201e-05	0.00727767	1.96233	TRUE	TRUE	protein_coding	POLE2
ENSG00000151726	-0.689829	5.85494	-5.74357	6.67467e-05	0.00719922	1.94871	TRUE	TRUE	protein_coding	ACSL1
ENSG00000103995	-0.896885	5.21518	-5.72646	6.86821e-05	0.00727767	1.94182	TRUE	TRUE	protein_coding	CEP152
ENSG00000242125	-1.14967	8.37773	-5.7827	6.25316e-05	0.0070752	1.93657	TRUE	TRUE	sense_intronic	SNHG3
ENSG00000254615	-0.941714	3.71451	-5.69924	7.18835e-05	0.00735799	1.92516	TRUE	TRUE	lincRNA
ENSG00000162458	1.26493	3.70595	5.69894	7.19191e-05	0.00735799	1.92439	TRUE	TRUE	protein_coding	FBLIM1
ENSG00000144354	-0.881805	6.47758	-5.73599	6.75967e-05	0.00719922	1.91477	TRUE	TRUE	protein_coding	CDCA7
ENSG00000113460	-0.884901	6.10977	-5.7143	7.00927e-05	0.00731795	1.89171	TRUE	TRUE	protein_coding	BRIX1
ENSG00000159307	1.48128	4.95489	5.6827	7.39043e-05	0.00742086	1.88456	TRUE	TRUE	protein_coding	SCUBE1
ENSG00000174371	-0.996983	6.05932	-5.7073	7.09188e-05	0.00735799	1.88201	TRUE	TRUE	protein_coding	EXO1
ENSG00000151718	-0.746594	4.74431	-5.68009	7.42296e-05	0.00742086	1.8795	TRUE	TRUE	protein_coding	WWC2
ENSG00000137103	0.837581	4.62723	5.67632	7.47005e-05	0.00743288	1.87887	TRUE	TRUE	protein_coding	TMEM8B
ENSG00000101361	-0.559233	8.40194	-5.73728	6.74509e-05	0.00719922	1.86014	TRUE	TRUE	protein_coding	NOP56
ENSG00000164024	-0.628386	6.32884	-5.69366	7.25592e-05	0.00735799	1.84972	TRUE	TRUE	protein_coding	METAP1
ENSG00000148229	-0.592999	7.01036	-5.70107	7.16627e-05	0.00735799	1.83935	TRUE	TRUE	protein_coding	POLE3
ENSG00000102098	-0.755562	5.63055	-5.66816	7.57307e-05	0.00746529	1.83251	TRUE	TRUE	protein_coding	SCML2
ENSG00000160691	0.78483	8.95769	5.72024	6.94004e-05	0.00728154	1.81962	TRUE	TRUE	protein_coding	SHC1
ENSG00000141376	0.663803	4.71665	5.63952	7.94691e-05	0.00769072	1.8165	TRUE	TRUE	protein_coding	BCAS3
ENSG00000145386	-1.06947	6.37169	-5.67219	7.52202e-05	0.00744961	1.81294	TRUE	TRUE	protein_coding	CCNA2
ENSG00000164163	-0.892199	7.62033	-5.69564	7.23183e-05	0.00735799	1.81191	TRUE	TRUE	protein_coding	ABCE1
ENSG00000187522	-0.774961	5.41448	-5.64286	7.90231e-05	0.00768264	1.79827	TRUE	TRUE	protein_coding	HSPA14
ENSG00000108309	1.48195	4.46107	5.62125	8.19533e-05	0.00789508	1.79497	TRUE	TRUE	protein_coding	RUNDC3A
ENSG00000196715	-0.738263	5.82018	-5.64488	7.87548e-05	0.00768264	1.78723	TRUE	TRUE	protein_coding	VKORC1L1
ENSG00000169860	-1.41369	1.13041	-5.68514	7.36027e-05	0.00742086	1.77822	TRUE	TRUE	protein_coding	P2RY1
ENSG00000163346	1.15957	6.85147	5.65494	7.7433e-05	0.00759775	1.77471	TRUE	TRUE	protein_coding	PBXIP1
ENSG00000069188	1.90187	2.85104	5.60453	8.42993e-05	0.00790549	1.75901	TRUE	TRUE	protein_coding	SDK2
ENSG00000175662	1.09435	4.47717	5.59951	8.50167e-05	0.00793764	1.75835	TRUE	TRUE	protein_coding	TOM1L2
ENSG00000164649	-0.951048	5.23574	-5.60711	8.3932e-05	0.00790549	1.74541	TRUE	TRUE	protein_coding	CDCA7L
ENSG00000068400	0.600117	6.40159	5.61002	8.35216e-05	0.00790549	1.71178	TRUE	TRUE	protein_coding	GRIPAP1
ENSG00000104549	-0.714122	6.61347	-5.61523	8.27899e-05	0.00790382	1.70905	TRUE	TRUE	protein_coding	SQLE
ENSG00000118513	-1.01852	3.26717	-5.56309	9.04206e-05	0.00816622	1.70793	TRUE	TRUE	protein_coding	MYB
ENSG00000134602	-0.987683	6.11464	-5.59649	8.54526e-05	0.00794334	1.69632	TRUE	TRUE	protein_coding	STK26
ENSG00000076248	-0.622115	6.75214	-5.60649	8.40206e-05	0.00790549	1.68965	TRUE	TRUE	protein_coding	UNG
ENSG00000061455	-1.41336	-0.54795	-5.82583	5.82094e-05	0.00687247	1.67892	TRUE	TRUE	protein_coding	PRDM6
ENSG00000196562	0.666241	7.86616	5.61784	8.24266e-05	0.00790382	1.67706	TRUE	TRUE	protein_coding	SULF2
ENSG00000124802	-0.865637	4.3574	-5.54374	9.34378e-05	0.00820773	1.66671	TRUE	TRUE	protein_coding	EEF1E1
ENSG00000138131	1.08915	2.43985	5.54771	9.28103e-05	0.00820773	1.66062	TRUE	TRUE	protein_coding	LOXL4
ENSG00000166788	-0.638924	5.32454	-5.55727	9.1318e-05	0.00816622	1.65993	TRUE	TRUE	protein_coding	SAAL1
ENSG00000123505	-0.908855	6.58388	-5.57686	8.83364e-05	0.00814001	1.64612	TRUE	TRUE	protein_coding	AMD1
ENSG00000111445	-0.705506	5.81458	-5.55832	9.11546e-05	0.00816622	1.64342	TRUE	TRUE	protein_coding	RFC5
ENSG00000005884	1.06349	1.87844	5.54197	9.37185e-05	0.00820773	1.62075	TRUE	TRUE	protein_coding	ITGA3
ENSG00000170191	-0.810265	4.16654	-5.50965	9.90111e-05	0.0085206	1.61504	TRUE	TRUE	protein_coding	NANP
ENSG00000196550	-1.57116	3.94341	-5.50476	9.98389e-05	0.0085206	1.6115	TRUE	TRUE	protein_coding	FAM72A
ENSG00000163002	-0.683924	4.2966	-5.50779	9.93258e-05	0.0085206	1.60933	TRUE	TRUE	protein_coding	NUP35
ENSG00000164045	-0.971727	5.32809	-5.52578	9.6332e-05	0.008367	1.60758	TRUE	TRUE	protein_coding	CDC25A
ENSG00000172244	-0.891679	3.27744	-5.49679	0.000101203	0.0085206	1.60245	TRUE	TRUE	protein_coding	C5orf34
ENSG00000266714	1.78315	3.21338	5.49755	0.000101073	0.0085206	1.6008	TRUE	TRUE	protein_coding	MYO15B
ENSG00000037897	-0.787804	3.99521	-5.49617	0.000101311	0.0085206	1.59623	TRUE	TRUE	protein_coding	METTL1
ENSG00000115541	-0.828951	7.95532	-5.57329	8.88716e-05	0.00815388	1.59606	TRUE	TRUE	protein_coding	HSPE1
ENSG00000162009	2.55783	-1.89284	6.07454	3.87064e-05	0.0057513	1.58147	TRUE	TRUE	protein_coding	SSTR5
ENSG00000148459	-0.808982	3.70067	-5.47607	0.000104844	0.00874824	1.56755	TRUE	TRUE	protein_coding	PDSS1
ENSG00000065183	-0.756933	7.67866	-5.54427	9.33541e-05	0.00820773	1.55492	TRUE	TRUE	protein_coding	WDR3
ENSG00000103018	-0.697586	7.07676	-5.53245	9.52459e-05	0.00830717	1.55399	TRUE	TRUE	protein_coding	CYB5B
ENSG00000159314	1.34211	0.841745	5.55856	9.1118e-05	0.00816622	1.54066	TRUE	TRUE	protein_coding	ARHGAP27
ENSG00000276907	1.34211	0.841745	5.55856	9.1118e-05	0.00816622	1.54066	TRUE	TRUE	protein_coding	ARHGAP27
ENSG00000135521	-0.70626	6.14462	-5.50036	0.00010059	0.0085206	1.53351	TRUE	TRUE	protein_coding	LTV1
ENSG00000178233	1.17355	3.25835	5.44943	0.000109725	0.00889136	1.52568	TRUE	TRUE	protein_coding	TMEM151B
ENSG00000004455	-0.563212	8.27935	-5.52341	9.67215e-05	0.008367	1.50217	TRUE	TRUE	protein_coding	AK2
ENSG00000115461	1.27225	4.71815	5.44531	0.000110503	0.00890494	1.5005	TRUE	TRUE	protein_coding	IGFBP5
ENSG00000099810	-0.819714	5.65974	-5.46401	0.000107025	0.00882144	1.49172	TRUE	TRUE	protein_coding	MTAP
ENSG00000130518	1.59813	1.89029	5.45259	0.000109135	0.00889136	1.48073	TRUE	TRUE	protein_coding	KIAA1683
ENSG00000163507	-1.05989	5.8352	-5.45898	0.00010795	0.00883353	1.47657	TRUE	TRUE	protein_coding	KIAA1524
ENSG00000121297	0.8795	3.19688	5.4154	0.000116312	0.00916398	1.4712	TRUE	TRUE	protein_coding	TSHZ3
ENSG00000111731	-0.943398	5.61442	-5.44843	0.000109915	0.00889136	1.46745	TRUE	TRUE	protein_coding	C2CD5
ENSG00000213585	-0.574959	8.09246	-5.48201	0.000103786	0.00869421	1.43688	TRUE	TRUE	protein_coding	VDAC1
ENSG00000141384	-0.951884	3.72551	-5.3957	0.000120311	0.00927227	1.43651	TRUE	TRUE	protein_coding	TAF4B
ENSG00000114850	-0.833367	7.20419	-5.46273	0.00010726	0.00882144	1.43133	TRUE	TRUE	protein_coding	SSR3
ENSG00000136367	0.896766	4.73017	5.40403	0.000118604	0.0092415	1.42984	TRUE	TRUE	protein_coding	ZFHX2
ENSG00000123219	-0.939199	4.9299	-5.40831	0.000117734	0.00920762	1.426	TRUE	TRUE	protein_coding	CENPK
ENSG00000143850	2.32372	2.61178	5.39645	0.000120157	0.00927227	1.42423	TRUE	TRUE	protein_coding	PLEKHA6
ENSG00000075131	-0.786966	4.71744	-5.39724	0.000119994	0.00927227	1.41492	TRUE	TRUE	protein_coding	TIPIN
ENSG00000170581	0.638663	6.15347	5.42643	0.000114133	0.00903306	1.41246	TRUE	TRUE	protein_coding	STAT2
ENSG00000138035	-0.738172	6.5819	-5.43718	0.00011205	0.00896147	1.41014	TRUE	TRUE	protein_coding	PNPT1
ENSG00000213782	-0.608366	6.26608	-5.42597	0.000114224	0.00903306	1.40303	TRUE	TRUE	protein_coding	DDX47
ENSG00000020922	-0.725751	5.72336	-5.41229	0.000116934	0.00917885	1.40201	TRUE	TRUE	protein_coding	MRE11
ENSG00000011260	-0.666303	7.14123	-5.43933	0.000111639	0.00896147	1.3936	TRUE	TRUE	protein_coding	UTP18
ENSG00000160058	0.538428	6.98703	5.43148	0.000113149	0.00901533	1.38911	TRUE	TRUE	protein_coding	BSDC1
ENSG00000132780	-0.710255	9.34097	-5.46822	0.000106259	0.00882144	1.37942	TRUE	TRUE	protein_coding	NASP
ENSG00000006625	-0.738968	5.04143	-5.37815	0.000123998	0.0094194	1.37148	TRUE	TRUE	protein_coding	GGCT
ENSG00000111247	-0.895886	5.34569	-5.381	0.000123391	0.00940698	1.3645	TRUE	TRUE	protein_coding	RAD51AP1
ENSG00000150594	1.01868	2.70643	5.35035	0.000130077	0.00967237	1.36062	TRUE	TRUE	protein_coding	ADRA2A
ENSG00000261303	2.04579	-0.349188	5.58819	8.66588e-05	0.00802029	1.35412	TRUE	TRUE	transcribed_unprocessed_pseudogene
ENSG00000103546	1.4283	5.09589	5.35815	0.000128342	0.00961158	1.34441	TRUE	TRUE	protein_coding	SLC6A2
ENSG00000156374	-0.777834	4.79235	-5.35084	0.000129968	0.00967237	1.33461	TRUE	TRUE	protein_coding	PCGF6
ENSG00000116525	0.791465	4.17449	5.33669	0.000133181	0.00976689	1.33304	TRUE	TRUE	protein_coding	TRIM62
ENSG00000156471	-0.553808	6.75681	-5.39293	0.000120886	0.00928283	1.32802	TRUE	TRUE	protein_coding	PTDSS1
ENSG00000197472	-0.948734	4.07587	-5.32927	0.000134897	0.00979109	1.32045	TRUE	TRUE	protein_coding	ZNF695
ENSG00000135698	-1.02397	3.41107	-5.31931	0.000137239	0.0098598	1.3154	TRUE	TRUE	protein_coding	MPHOSPH6
ENSG00000138182	-1.09445	5.89886	-5.36173	0.000127551	0.00960939	1.30972	TRUE	TRUE	protein_coding	KIF20B
ENSG00000114923	1.50223	2.29223	5.32408	0.000136111	0.00981203	1.30427	TRUE	TRUE	protein_coding	SLC4A3
ENSG00000031691	-0.944259	3.77995	-5.31146	0.000139114	0.00992718	1.29735	TRUE	TRUE	protein_coding	CENPQ
ENSG00000165458	0.698409	7.47379	5.38457	0.000122636	0.00938323	1.29288	TRUE	TRUE	protein_coding	INPPL1
ENSG00000188997	0.854568	2.9215	5.30504	0.000140668	0.00993772	1.29185	TRUE	TRUE	protein_coding	KCTD21
ENSG00000111196	-0.738127	4.98636	-5.32661	0.000135517	0.00980254	1.28696	TRUE	TRUE	protein_coding	MAGOHB
ENSG00000069849	-0.542911	6.82509	-5.36828	0.000126121	0.00954643	1.28336	TRUE	TRUE	protein_coding	ATP1B3
ENSG00000265817	-0.947454	4.00619	-5.29797	0.000142398	0.0100265	1.27035	TRUE	TRUE	protein_coding	FSBP
ENSG00000261713	2.73951	-0.458043	5.56426	9.02419e-05	0.00816622	1.26968	TRUE	TRUE	processed_transcript	SSTR5-AS1
ENSG00000185238	-0.687215	5.77968	-5.33097	0.000134501	0.00979109	1.26177	TRUE	TRUE	protein_coding	PRMT3
ENSG00000176124	-1.0568	2.35187	-5.29142	0.000144024	0.0100414	1.26107	TRUE	TRUE	processed_transcript	DLEU1
ENSG00000044090	0.822316	5.26681	5.30855	0.000139815	0.00993772	1.25023	TRUE	TRUE	protein_coding	CUL7
ENSG00000096063	-0.635199	7.57475	-5.36033	0.000127859	0.00960939	1.24399	TRUE	TRUE	protein_coding	SRPK1
ENSG00000133466	0.9611	2.51011	5.27547	0.00014806	0.0101553	1.23768	TRUE	TRUE	protein_coding	C1QTNF6
ENSG00000198814	-0.771731	3.76754	-5.26383	0.000151081	0.0102958	1.21893	TRUE	TRUE	protein_coding	GK
ENSG00000128714	-0.8032	5.27064	-5.28331	0.000146061	0.0100834	1.20234	TRUE	TRUE	protein_coding	HOXD13
ENSG00000094804	-0.994808	6.52058	-5.31234	0.000138903	0.00992718	1.19916	TRUE	TRUE	protein_coding	CDC6
ENSG00000214655	0.973622	6.06994	5.29529	0.000143061	0.0100399	1.19581	TRUE	TRUE	protein_coding	ZSWIM8
ENSG00000065328	-1.06577	6.43324	-5.30566	0.000140517	0.00993772	1.19125	TRUE	TRUE	protein_coding	MCM10
ENSG00000103356	-0.535147	5.68513	-5.28482	0.000145681	0.0100834	1.18714	TRUE	TRUE	protein_coding	EARS2
ENSG00000120526	-0.811202	6.08981	-5.29139	0.00014403	0.0100414	1.18098	TRUE	TRUE	protein_coding	NUDCD1
ENSG00000235098	1.98421	2.05959	5.24551	0.000155968	0.0104489	1.16867	TRUE	TRUE	protein_coding	ANKRD65
ENSG00000132423	-0.733066	4.37871	-5.23556	0.000158689	0.0105102	1.15543	TRUE	TRUE	protein_coding	COQ3
ENSG00000105835	-0.831642	6.15851	-5.27652	0.000147791	0.0101553	1.15276	TRUE	TRUE	protein_coding	NAMPT
ENSG00000197324	0.918171	4.7513	5.23562	0.000158672	0.0105102	1.14719	TRUE	TRUE	protein_coding	LRP10
ENSG00000170324	2.04286	-1.1549	5.54648	9.30039e-05	0.00820773	1.14298	TRUE	TRUE	protein_coding	FRMPD2
ENSG00000121579	-0.973983	6.98281	-5.28762	0.000144975	0.0100741	1.13951	TRUE	TRUE	protein_coding	NAA50
ENSG00000183691	-2.43647	-0.776064	-5.46204	0.000107386	0.00882144	1.13865	TRUE	TRUE	protein_coding	NOG
ENSG00000171094	1.46485	5.50225	5.24453	0.000156232	0.0104489	1.13744	TRUE	TRUE	protein_coding	ALK
ENSG00000170312	-0.995293	6.47168	-5.27358	0.000148547	0.0101558	1.13453	TRUE	TRUE	protein_coding	CDK1
ENSG00000183654	1.50116	3.19195	5.20255	0.000168084	0.0106453	1.12678	TRUE	TRUE	protein_coding	MARCH11
ENSG00000138796	-0.56098	6.12459	-5.25901	0.000152352	0.0102987	1.12384	TRUE	TRUE	protein_coding	HADH
ENSG00000198885	-0.763862	4.76454	-5.22422	0.000161854	0.0106203	1.12259	TRUE	TRUE	protein_coding	ITPRIPL1
ENSG00000152558	-1.00799	5.71395	-5.24316	0.000156607	0.0104489	1.11513	TRUE	TRUE	protein_coding	TMEM123
ENSG00000122566	-0.542711	10.7278	-5.33202	0.000134258	0.00979109	1.10996	TRUE	TRUE	protein_coding	HNRNPA2B1
ENSG00000174442	-0.718343	5.87396	-5.24253	0.000156778	0.0104489	1.10657	TRUE	TRUE	protein_coding	ZWILCH
ENSG00000171241	-1.04595	5.00935	-5.20887	0.000166242	0.0106453	1.08684	TRUE	TRUE	protein_coding	SHCBP1
ENSG00000261678	1.97813	1.52655	5.20696	0.000166795	0.0106453	1.07644	TRUE	TRUE	protein_coding	SCRT1
ENSG00000074695	-0.710237	7.49757	-5.25814	0.000152581	0.0102987	1.0701	TRUE	TRUE	protein_coding	LMAN1
ENSG00000133302	-0.96366	4.0528	-5.17817	0.000175391	0.0107614	1.06897	TRUE	TRUE	protein_coding	SLF1
ENSG00000139625	0.770957	5.06812	5.19683	0.00016977	0.0106453	1.06816	TRUE	TRUE	protein_coding	MAP3K12
ENSG00000103742	0.781334	4.53879	5.18122	0.00017446	0.0107614	1.06214	TRUE	TRUE	protein_coding	IGDCC4
ENSG00000002587	1.98763	1.92558	5.17797	0.000175455	0.0107614	1.05707	TRUE	TRUE	protein_coding	HS3ST1
ENSG00000151725	-0.882088	6.24109	-5.22223	0.000162416	0.0106242	1.05557	TRUE	TRUE	protein_coding	CENPU
ENSG00000084234	0.828017	8.13679	5.25886	0.000152391	0.0102987	1.05431	TRUE	TRUE	protein_coding	APLP2
ENSG00000280303	1.11357	0.909735	5.21564	0.000164291	0.0106453	1.05302	TRUE	TRUE	lincRNA
ENSG00000100106	0.777047	5.76962	5.20291	0.000167977	0.0106453	1.04855	TRUE	TRUE	protein_coding	TRIOBP
ENSG00000205978	1.07586	5.21238	5.18463	0.000173425	0.0107473	1.0439	TRUE	TRUE	protein_coding	NYNRIN
ENSG00000133119	-0.689158	5.41016	-5.19149	0.000171359	0.0106817	1.03963	TRUE	TRUE	protein_coding	RFC3
ENSG00000148672	-0.568878	6.74018	-5.21828	0.000163537	0.0106453	1.02817	TRUE	TRUE	protein_coding	GLUD1
ENSG00000171533	1.1117	3.68192	5.138	0.00018817	0.0111259	1.01469	TRUE	TRUE	protein_coding	MAP6
ENSG00000077080	1.73232	1.7884	5.15339	0.000183163	0.0111231	1.01467	TRUE	TRUE	protein_coding	ACTL6B
ENSG00000091651	-0.694284	5.97057	-5.18923	0.000172036	0.0106925	1.01045	TRUE	TRUE	protein_coding	ORC6
ENSG00000149100	-0.661404	7.7618	-5.22764	0.000160892	0.0106203	1.00813	TRUE	TRUE	protein_coding	EIF3M
ENSG00000124795	-0.77169	6.59427	-5.20166	0.000168343	0.0106453	1.00558	TRUE	TRUE	protein_coding	DEK
ENSG00000164687	-0.814214	6.8575	-5.2047	0.000167453	0.0106453	1.00003	TRUE	TRUE	protein_coding	FABP5
ENSG00000119203	-0.635473	6.64783	-5.19792	0.000169447	0.0106453	0.996527	TRUE	TRUE	protein_coding	CPSF3
ENSG00000145220	-0.896291	4.99086	-5.14975	0.000184334	0.0111259	0.986604	TRUE	TRUE	protein_coding	LYAR
ENSG00000104738	-0.840832	8.05097	-5.2163	0.000164103	0.0106453	0.979044	TRUE	TRUE	protein_coding	MCM4
ENSG00000156802	-1.00322	7.38702	-5.20284	0.000167999	0.0106453	0.977312	TRUE	TRUE	protein_coding	ATAD2
ENSG00000105339	0.851875	3.89869	5.1178	0.000194957	0.0113115	0.975348	TRUE	TRUE	protein_coding	DENND3
ENSG00000213390	-0.718436	5.42225	-5.1517	0.000183706	0.0111242	0.9708	TRUE	TRUE	protein_coding	ARHGAP19
ENSG00000259316	-1.20871	4.65219	-5.1305	0.00019066	0.0112246	0.967738	TRUE	TRUE	protein_coding
ENSG00000135336	-0.663793	5.92773	-5.15804	0.000181678	0.0110864	0.958624	TRUE	TRUE	protein_coding	ORC3
ENSG00000224945	-0.951899	1.87816	-5.10995	0.000197665	0.011415	0.958606	TRUE	TRUE	sense_intronic
ENSG00000117139	0.719061	8.31782	5.20595	0.000167089	0.0106453	0.955891	TRUE	TRUE	protein_coding	KDM5B
ENSG00000135446	-0.834598	7.59067	-5.19422	0.000170544	0.0106623	0.95584	TRUE	TRUE	protein_coding	CDK4
ENSG00000163811	-0.586997	6.89708	-5.17722	0.000175684	0.0107614	0.950912	TRUE	TRUE	protein_coding	WDR43
ENSG00000132801	0.836103	2.61579	5.08007	0.000208329	0.0117641	0.92525	TRUE	TRUE	protein_coding	ZSWIM3
ENSG00000173714	2.31669	3.33708	5.07723	0.000209374	0.0117705	0.921168	TRUE	TRUE	protein_coding	WFIKKN2
ENSG00000245598	1.67948	-1.04595	5.34451	0.000131396	0.00967237	0.910328	TRUE	TRUE	antisense_RNA	DACT3-AS1
ENSG00000136824	-0.756468	6.47828	-5.14325	0.000186446	0.0111259	0.908715	TRUE	TRUE	protein_coding	SMC2
ENSG00000186765	2.14628	-0.177213	5.22556	0.000161477	0.0106203	0.901989	TRUE	TRUE	protein_coding	FSCN2
ENSG00000103319	-0.672417	4.79409	-5.09534	0.000202804	0.0115544	0.901924	TRUE	TRUE	protein_coding	EEF2K
ENSG00000108424	-0.513192	9.71296	-5.19851	0.000169271	0.0106453	0.901009	TRUE	TRUE	protein_coding	KPNB1
ENSG00000180817	-0.715542	7.4207	-5.15692	0.000182036	0.0110864	0.89615	TRUE	TRUE	protein_coding	PPA1
ENSG00000082516	-0.640918	6.70012	-5.14034	0.000187398	0.0111259	0.894325	TRUE	TRUE	protein_coding	GEMIN5
ENSG00000114686	-0.745767	7.05433	-5.14596	0.000185564	0.0111259	0.890221	TRUE	TRUE	protein_coding	MRPL3
ENSG00000114346	-0.711894	6.96889	-5.14261	0.000186655	0.0111259	0.888025	TRUE	TRUE	protein_coding	ECT2
ENSG00000125630	-0.5984	6.17578	-5.12239	0.000193392	0.0112992	0.885544	TRUE	TRUE	protein_coding	POLR1B
ENSG00000145293	-0.700769	4.96762	-5.08909	0.000205049	0.0116367	0.883692	TRUE	TRUE	protein_coding	ENOPH1
ENSG00000250899	-0.89772	3.24537	-5.05376	0.00021822	0.0119508	0.879461	TRUE	TRUE	lincRNA
ENSG00000061918	-1.0222	4.10273	-5.06602	0.00021355	0.0118481	0.878515	TRUE	TRUE	protein_coding	GUCY1B3
ENSG00000213928	0.740122	3.68611	5.0484	0.000220294	0.0119656	0.863545	TRUE	TRUE	protein_coding	IRF9
ENSG00000125977	-0.632519	7.39816	-5.13767	0.000188277	0.0111259	0.863411	TRUE	TRUE	protein_coding	EIF2S2
ENSG00000156017	-1.27258	3.70421	-5.04865	0.000220196	0.0119656	0.860786	TRUE	TRUE	protein_coding	CARNMT1
ENSG00000053372	-0.636329	6.06771	-5.10506	0.000199371	0.0114511	0.860349	TRUE	TRUE	protein_coding	MRTO4
ENSG00000188766	1.04192	2.43495	5.03931	0.000223856	0.0120722	0.856613	TRUE	TRUE	protein_coding	SPRED3
ENSG00000120800	-0.954234	7.10467	-5.12417	0.000192788	0.0112992	0.850401	TRUE	TRUE	protein_coding	UTP20
ENSG00000275035	0.988676	4.74464	5.05789	0.000216636	0.011923	0.845768	TRUE	TRUE	protein_coding	CCDC92
ENSG00000035928	-0.620312	6.96799	-5.11757	0.000195035	0.0113115	0.844005	TRUE	TRUE	protein_coding	RFC1
ENSG00000051180	-0.813907	3.76143	-5.03675	0.00022487	0.0120962	0.839415	TRUE	TRUE	protein_coding	RAD51
ENSG00000224552	0.884549	3.32772	5.02532	0.00022946	0.0122808	0.832523	TRUE	TRUE	protein_coding	ABHD16A
ENSG00000165672	-0.581274	7.40091	-5.11669	0.000195339	0.0113115	0.826568	TRUE	TRUE	protein_coding	PRDX3
ENSG00000197771	-0.598713	7.11526	-5.10787	0.000198386	0.0114255	0.821482	TRUE	TRUE	protein_coding	MCMBP
ENSG00000109084	-0.601773	6.52471	-5.08826	0.000205347	0.0116367	0.810767	TRUE	TRUE	protein_coding	TMEM97
ENSG00000183474	-0.6005	5.00825	-5.04723	0.000220748	0.0119656	0.809838	TRUE	TRUE	protein_coding	GTF2H2C
ENSG00000116161	-0.690145	8.18175	-5.12199	0.000193527	0.0112992	0.809814	TRUE	TRUE	protein_coding	CACYBP
ENSG00000236780	0.602002	7.22706	5.10132	0.000200686	0.0114955	0.809686	TRUE	TRUE	lincRNA	LINC01829
ENSG00000122034	-0.866369	5.82427	-5.06934	0.000212305	0.011841	0.809562	TRUE	TRUE	protein_coding	GTF3A
ENSG00000164338	-0.783219	5.29661	-5.05228	0.000218791	0.0119512	0.805054	TRUE	TRUE	protein_coding	UTP15
ENSG00000198873	0.663232	6.43007	5.07905	0.000208706	0.0117641	0.803668	TRUE	TRUE	protein_coding	GRK5
ENSG00000115290	-1.65116	0.560679	-5.06126	0.00021535	0.0118858	0.798442	TRUE	TRUE	protein_coding	GRB14
ENSG00000184524	1.86563	0.549724	5.07477	0.000210282	0.0117903	0.790727	TRUE	TRUE	protein_coding	CEND1
ENSG00000231641	3.44048	-1.52849	5.34433	0.000131435	0.00967237	0.784169	TRUE	TRUE	protein_coding	TRIM26
ENSG00000078699	0.689689	6.45135	5.06214	0.000215017	0.0118858	0.77366	TRUE	TRUE	protein_coding	CBFA2T2
ENSG00000096384	-0.455875	11.3432	-5.14721	0.000185158	0.0111259	0.771346	TRUE	TRUE	protein_coding	HSP90AB1
ENSG00000161202	0.578905	6.96503	5.06975	0.000212151	0.011841	0.764863	TRUE	TRUE	protein_coding	DVL3
ENSG00000165704	-0.834884	4.99871	-5.01923	0.000231945	0.0123514	0.761888	TRUE	TRUE	protein_coding	HPRT1
ENSG00000197183	0.765902	5.17273	5.01467	0.000233826	0.0123971	0.750888	TRUE	TRUE	protein_coding	NOL4L
ENSG00000135622	0.636107	5.51901	5.02279	0.000230491	0.0123048	0.747774	TRUE	TRUE	protein_coding	SEMA4F
ENSG00000156136	-0.871256	4.75324	-5.00327	0.00023859	0.0124856	0.745219	TRUE	TRUE	protein_coding	DCK
ENSG00000261168	1.29883	0.820435	5.01232	0.0002348	0.0123971	0.737041	TRUE	TRUE	sense_overlapping
ENSG00000178947	0.826213	3.0088	4.96234	0.000256558	0.0131978	0.731497	TRUE	TRUE	protein_coding	SMIM10L2A
ENSG00000259856	2.36239	-1.84828	5.34637	0.000130974	0.00967237	0.726974	TRUE	TRUE	processed_pseudogene	RAB43P1
ENSG00000133863	-1.45873	4.07705	-4.96524	0.00025524	0.0131775	0.707178	TRUE	TRUE	protein_coding	TEX15
ENSG00000091127	-0.780313	5.83918	-5.01009	0.000235728	0.0123971	0.70575	TRUE	TRUE	protein_coding	PUS7
ENSG00000100714	-0.616092	7.8823	-5.05654	0.00021715	0.011923	0.704192	TRUE	TRUE	protein_coding	MTHFD1
ENSG00000127084	1.5348	0.231438	5.03519	0.000225493	0.012099	0.702896	TRUE	TRUE	protein_coding	FGD3
ENSG00000101003	-0.820161	5.7943	-5.00662	0.000237183	0.0124427	0.70171	TRUE	TRUE	protein_coding	GINS1
ENSG00000198830	-0.614748	8.63487	-5.06667	0.000213305	0.0118481	0.698366	TRUE	TRUE	protein_coding	HMGN2
ENSG00000129534	-0.915881	5.15522	-4.98457	0.000246634	0.0128432	0.694342	TRUE	TRUE	protein_coding	MIS18BP1
ENSG00000181938	-0.649405	5.21192	-4.98226	0.000247647	0.0128643	0.687714	TRUE	TRUE	protein_coding	GINS3
ENSG00000100100	1.08617	3.09376	4.93601	0.000268861	0.0135296	0.687017	TRUE	TRUE	protein_coding	PIK3IP1
ENSG00000158008	1.52153	0.30806	5.01093	0.000235377	0.0123971	0.677443	TRUE	TRUE	protein_coding	EXTL1
ENSG00000068971	0.862081	4.17391	4.94417	0.000264984	0.0134678	0.672416	TRUE	TRUE	protein_coding	PPP2R5B
ENSG00000197498	-0.82012	5.34323	-4.96855	0.000253745	0.0131488	0.657487	TRUE	TRUE	protein_coding	RPF2
ENSG00000145414	-0.677749	4.43155	-4.93613	0.000268802	0.0135296	0.643661	TRUE	TRUE	protein_coding	NAF1
ENSG00000132300	-0.465233	7.44909	-5.01113	0.000235295	0.0123971	0.63924	TRUE	TRUE	protein_coding	PTCD3
ENSG00000119335	-0.546117	9.49267	-5.04272	0.000222512	0.0120304	0.631515	TRUE	TRUE	protein_coding	SET
ENSG00000123213	-0.617938	6.69665	-4.9852	0.000246358	0.0128432	0.622559	TRUE	TRUE	protein_coding	NLN
ENSG00000112312	-0.932445	5.64065	-4.95445	0.000260184	0.0133196	0.617993	TRUE	TRUE	protein_coding	GMNN
ENSG00000251661	0.829964	2.09742	4.87228	0.000301234	0.0147855	0.580068	TRUE	TRUE	antisense_RNA
ENSG00000196972	1.15394	0.354554	4.9349	0.000269391	0.0135296	0.577479	TRUE	TRUE	protein_coding	SMIM10L2B
ENSG00000137760	-0.710589	3.50369	-4.87463	0.000299975	0.0147853	0.571863	TRUE	TRUE	protein_coding	ALKBH8
ENSG00000185105	1.75356	-1.40643	5.13712	0.00018846	0.0111259	0.567629	TRUE	TRUE	protein_coding	MYADML2
ENSG00000167553	0.900246	4.23532	4.8801	0.000297053	0.0147097	0.55973	TRUE	TRUE	protein_coding	TUBA1C
ENSG00000166482	0.931544	6.53528	4.93962	0.000267136	0.0135124	0.556855	TRUE	TRUE	protein_coding	MFAP4
ENSG00000171848	-0.750828	7.70174	-4.96458	0.000255542	0.0131775	0.547378	TRUE	TRUE	protein_coding	RRM2
ENSG00000170802	-0.99936	4.34513	-4.87202	0.000301375	0.0147855	0.535756	TRUE	TRUE	protein_coding	FOXN2
ENSG00000197093	1.07827	3.82489	4.85403	0.000311234	0.0150945	0.531668	TRUE	TRUE	protein_coding	GAL3ST4
ENSG00000112029	-0.753561	5.78691	-4.90918	0.000282021	0.0140815	0.531388	TRUE	TRUE	protein_coding	FBXO5
ENSG00000088992	1.15172	3.17774	4.84376	0.000317013	0.0151626	0.530836	TRUE	TRUE	protein_coding	TESC
ENSG00000119943	0.966205	2.86021	4.84085	0.000318675	0.0151775	0.530431	TRUE	TRUE	protein_coding	PYROXD2
ENSG00000171368	1.01469	3.34042	4.84395	0.00031691	0.0151626	0.527628	TRUE	TRUE	protein_coding	TPPP
ENSG00000159131	-0.496912	7.494	-4.94884	0.000262791	0.0133935	0.527176	TRUE	TRUE	protein_coding	GART
ENSG00000167721	-0.507512	7.20496	-4.94174	0.000266132	0.0134938	0.525262	TRUE	TRUE	protein_coding	TSR1
ENSG00000143498	-0.704948	4.69904	-4.86343	0.000306042	0.0149065	0.505705	TRUE	TRUE	protein_coding	TAF1A
ENSG00000113810	-0.801233	8.12234	-4.94863	0.00026289	0.0133935	0.504933	TRUE	TRUE	protein_coding	SMC4
ENSG00000149260	0.957579	2.92598	4.82554	0.000327542	0.0152906	0.504029	TRUE	TRUE	protein_coding	CAPN5
ENSG00000227811	0.833361	3.25364	4.82812	0.000326033	0.0152906	0.502132	TRUE	TRUE	antisense_RNA	FAM212B-AS1
ENSG00000092470	-0.825543	5.49445	-4.88319	0.000295417	0.0146629	0.500433	TRUE	TRUE	protein_coding	WDR76
ENSG00000197275	-1.02172	3.24464	-4.82798	0.000326111	0.0152906	0.499864	TRUE	TRUE	protein_coding	RAD54B
ENSG00000235885	0.968121	7.04777	4.91905	0.000277104	0.013884	0.498175	TRUE	TRUE	lincRNA	LINC01828
ENSG00000273608	1.05814	2.47456	4.81222	0.000335472	0.0154436	0.484407	TRUE	TRUE	protein_coding	SRCIN1
ENSG00000266340	0.710746	4.70006	4.84462	0.000316529	0.0151626	0.477442	TRUE	TRUE	antisense_RNA
ENSG00000166046	1.20717	1.72986	4.80942	0.000337166	0.0154436	0.469224	TRUE	TRUE	protein_coding	TCP11L2
ENSG00000196376	-0.746409	4.37046	-4.82728	0.000326521	0.0152906	0.457894	TRUE	TRUE	protein_coding	SLC35F1
ENSG00000139990	0.504781	6.09854	4.8688	0.000303118	0.0148025	0.448512	TRUE	TRUE	protein_coding	DCAF5
ENSG00000130287	1.18815	4.55288	4.8211	0.000330167	0.0153356	0.446681	TRUE	TRUE	protein_coding	NCAN
ENSG00000163251	-0.805775	2.07877	-4.78975	0.000349301	0.0157178	0.445828	TRUE	TRUE	protein_coding	FZD5
ENSG00000100749	-0.911032	5.97103	-4.86231	0.000306655	0.0149065	0.439258	TRUE	TRUE	protein_coding	VRK1
ENSG00000067704	-0.496081	7.64562	-4.90187	0.000285726	0.0142152	0.438121	TRUE	TRUE	protein_coding	IARS2
ENSG00000106829	0.554284	6.70918	4.87819	0.000298069	0.0147256	0.437412	TRUE	TRUE	protein_coding	TLE4
ENSG00000136542	-1.81696	-1.01853	-4.96085	0.000257238	0.0132007	0.434472	TRUE	TRUE	protein_coding	GALNT5
ENSG00000130347	-0.72139	3.7982	-4.78529	0.000352111	0.015768	0.409061	TRUE	TRUE	protein_coding	RTN4IP1
ENSG00000116678	-1.20669	3.20496	-4.77314	0.0003599	0.0159148	0.407367	TRUE	TRUE	protein_coding	LEPR
ENSG00000130827	1.28463	5.82201	4.83012	0.000324864	0.0152906	0.401832	TRUE	TRUE	protein_coding	PLXNA3
ENSG00000099194	-0.60391	9.25196	-4.90848	0.000282374	0.0140815	0.398604	TRUE	TRUE	protein_coding	SCD
ENSG00000148357	1.34702	1.53671	4.76729	0.000363716	0.0159148	0.394613	TRUE	TRUE	protein_coding	HMCN2
ENSG00000128951	-0.806964	6.36984	-4.84781	0.000314726	0.0151626	0.393939	TRUE	TRUE	protein_coding	DUT
ENSG00000137710	-0.650692	5.61989	-4.8258	0.00032739	0.0152906	0.392791	TRUE	TRUE	protein_coding	RDX
ENSG00000156469	-0.733859	5.07212	-4.80893	0.000337461	0.0154436	0.391706	TRUE	TRUE	protein_coding	MTERF3
ENSG00000040275	-0.685445	6.24219	-4.84265	0.000317646	0.0151626	0.390939	TRUE	TRUE	protein_coding	SPDL1
ENSG00000168824	0.642576	5.59768	4.82044	0.000330557	0.0153356	0.38965	TRUE	TRUE	protein_coding	HGNC:18790
ENSG00000253203	2.70408	-2.33734	5.09794	0.000201879	0.0115327	0.386798	TRUE	TRUE	transcribed_unprocessed_pseudogene	GUSBP3
ENSG00000215447	0.712144	3.90209	4.77087	0.000361374	0.0159148	0.383793	TRUE	TRUE	processed_transcript
ENSG00000153044	-1.27053	4.84878	-4.79666	0.000344983	0.015623	0.382085	TRUE	TRUE	protein_coding	CENPH
ENSG00000000460	-0.784314	5.33965	-4.81134	0.000336004	0.0154436	0.381935	TRUE	TRUE	protein_coding	C1orf112
ENSG00000158828	0.912123	4.07129	4.77104	0.000361267	0.0159148	0.378368	TRUE	TRUE	protein_coding	PINK1
ENSG00000227051	0.678676	8.07895	4.86924	0.00030288	0.0148025	0.368021	TRUE	TRUE	protein_coding	C14orf132
ENSG00000105519	1.21505	1.96721	4.74025	0.000381891	0.0161876	0.361288	TRUE	TRUE	protein_coding	CAPS
ENSG00000131153	-0.88174	4.44199	-4.77343	0.000359714	0.0159148	0.360272	TRUE	TRUE	protein_coding	GINS2
ENSG00000106479	1.33404	2.2434	4.73442	0.000385931	0.016275	0.354586	TRUE	TRUE	protein_coding	ZNF862
ENSG00000179603	-1.31324	0.61962	-4.76656	0.000364191	0.0159148	0.354426	TRUE	TRUE	protein_coding	GRM8
ENSG00000173436	-0.626154	5.41684	-4.79392	0.000346687	0.0156533	0.34695	TRUE	TRUE	protein_coding	MINOS1
ENSG00000258727	1.2252	1.7345	4.73321	0.000386777	0.016275	0.34554	TRUE	TRUE	antisense_RNA
ENSG00000151304	-0.766914	4.25445	-4.75833	0.000369638	0.0159701	0.34311	TRUE	TRUE	protein_coding	SRFBP1
ENSG00000146410	-1.19597	2.84224	-4.72965	0.00038927	0.016275	0.342075	TRUE	TRUE	protein_coding	MTFR2
ENSG00000183520	-0.571199	6.48808	-4.82024	0.000330677	0.0153356	0.339322	TRUE	TRUE	protein_coding	UTP11
ENSG00000141542	0.867162	4.38123	4.75556	0.000371485	0.0159701	0.337716	TRUE	TRUE	protein_coding	RAB40B
ENSG00000137563	-0.973007	4.74039	-4.76757	0.00036353	0.0159148	0.336126	TRUE	TRUE	protein_coding	GGH
ENSG00000111581	-0.580869	7.25369	-4.83439	0.000322387	0.0152906	0.332029	TRUE	TRUE	protein_coding	NUP107
ENSG00000117592	-0.648742	8.07644	-4.84442	0.000316643	0.0151626	0.320103	TRUE	TRUE	protein_coding	PRDX6
ENSG00000067533	-0.648084	6.41158	-4.80502	0.00033984	0.0154894	0.316251	TRUE	TRUE	protein_coding	RRP15
ENSG00000177359	-1.57144	2.46489	-4.71151	0.000402248	0.0164767	0.316231	TRUE	TRUE	protein_coding
ENSG00000177565	-0.894842	6.57143	-4.80786	0.000338107	0.0154436	0.314993	TRUE	TRUE	protein_coding	TBL1XR1
ENSG00000189403	-0.577343	8.52115	-4.84967	0.000313676	0.0151626	0.314955	TRUE	TRUE	protein_coding	HMGB1
ENSG00000142731	-1.02213	5.22097	-4.76904	0.000362566	0.0159148	0.313739	TRUE	TRUE	protein_coding	PLK4
ENSG00000115368	-0.629148	6.93181	-4.81638	0.000332978	0.015375	0.312981	TRUE	TRUE	protein_coding	WDR75
ENSG00000132967	-0.648441	6.36155	-4.79677	0.000344917	0.015623	0.30344	TRUE	TRUE	transcribed_processed_pseudogene	HMGB1P5
ENSG00000203879	0.654871	7.97981	4.82884	0.000325612	0.0152906	0.299071	TRUE	TRUE	protein_coding	GDI1
ENSG00000158113	1.16619	0.65336	4.73058	0.000388618	0.016275	0.291032	TRUE	TRUE	protein_coding	LRRC43
ENSG00000204370	-0.759606	4.63804	-4.73306	0.000386881	0.016275	0.280625	TRUE	TRUE	protein_coding	SDHD
ENSG00000166451	-0.869459	3.88375	-4.71272	0.000401368	0.0164767	0.280064	TRUE	TRUE	protein_coding	CENPN
ENSG00000188610	-1.47076	3.97574	-4.71379	0.000400593	0.0164767	0.279003	TRUE	TRUE	protein_coding	FAM72B
ENSG00000125703	-1.04641	4.31528	-4.71969	0.00039634	0.0164707	0.272759	TRUE	TRUE	protein_coding	ATG4C
ENSG00000136379	-0.690156	3.20762	-4.69299	0.000415963	0.0168564	0.270406	TRUE	TRUE	protein_coding	ABHD17C
ENSG00000184838	-1.11794	0.906126	-4.7007	0.000410199	0.0166867	0.26802	TRUE	TRUE	protein_coding	PRR16
ENSG00000196290	-0.579995	5.38342	-4.74685	0.000377372	0.0160421	0.265544	TRUE	TRUE	protein_coding	NIF3L1
ENSG00000213160	-0.709467	6.1642	-4.76845	0.000362955	0.0159148	0.263011	TRUE	TRUE	protein_coding	KLHL23
ENSG00000155265	1.39831	1.95934	4.67842	0.000427095	0.0171112	0.259307	TRUE	TRUE	protein_coding	GOLGA7B
ENSG00000138346	-0.922986	5.85929	-4.756	0.000371194	0.0159701	0.256691	TRUE	TRUE	protein_coding	DNA2
ENSG00000101773	-0.669131	5.65484	-4.74813	0.000376496	0.0160421	0.25324	TRUE	TRUE	protein_coding	RBBP8
ENSG00000107937	-0.578804	7.65422	-4.79846	0.000343869	0.015623	0.25252	TRUE	TRUE	protein_coding	GTPBP4
ENSG00000162461	1.42571	-0.442593	4.77435	0.000359116	0.0159148	0.240877	TRUE	TRUE	protein_coding	SLC25A34
ENSG00000110090	0.617348	6.37715	4.75401	0.000372527	0.0159825	0.231505	TRUE	TRUE	protein_coding	CPT1A
ENSG00000100441	0.481266	6.21171	4.7485	0.000376249	0.0160421	0.22891	TRUE	TRUE	protein_coding	KHNYN
ENSG00000138160	-0.873876	6.64157	-4.76145	0.000367561	0.0159701	0.227567	TRUE	TRUE	protein_coding	KIF11
ENSG00000156687	-1.26791	1.20626	-4.66717	0.000435896	0.017268	0.226767	TRUE	TRUE	protein_coding	UNC5D
ENSG00000160145	0.892006	5.22566	4.7141	0.00040037	0.0164767	0.222497	TRUE	TRUE	protein_coding	KALRN
ENSG00000119772	0.494333	7.12725	4.76401	0.000365869	0.0159552	0.214941	TRUE	TRUE	protein_coding	DNMT3A
ENSG00000115233	-0.645224	6.89151	-4.76076	0.000368023	0.0159701	0.214822	TRUE	TRUE	protein_coding	PSMD14
ENSG00000182541	0.544614	5.53094	4.71975	0.000396302	0.0164707	0.213863	TRUE	TRUE	protein_coding	LIMK2
ENSG00000029534	1.06311	2.36667	4.64807	0.000451279	0.0176447	0.210964	TRUE	TRUE	protein_coding	ANK1
ENSG00000196584	-1.15024	5.3315	-4.71341	0.000400867	0.0164767	0.209457	TRUE	TRUE	protein_coding	XRCC2
ENSG00000082898	-0.791595	8.67761	-4.79321	0.00034713	0.0156533	0.208559	TRUE	TRUE	protein_coding	XPO1
ENSG00000155846	-1.09522	3.89702	-4.67143	0.000432541	0.0171963	0.207505	TRUE	TRUE	protein_coding	PPARGC1B
ENSG00000129990	1.25841	-0.885142	4.78792	0.000350448	0.015736	0.201998	TRUE	TRUE	protein_coding	SYT5
ENSG00000117280	-0.660657	6.03814	-4.72992	0.00038908	0.016275	0.200308	TRUE	TRUE	protein_coding	RAB29
ENSG00000183044	0.900239	4.54144	4.6811	0.000425021	0.0170931	0.199869	TRUE	TRUE	protein_coding	ABAT
ENSG00000048471	0.588221	4.20638	4.67049	0.000433275	0.0171963	0.19575	TRUE	TRUE	protein_coding	SNX29
ENSG00000012171	1.37534	2.69676	4.63899	0.000458789	0.0178414	0.193413	TRUE	TRUE	protein_coding	SEMA3B
ENSG00000115226	1.16233	2.67853	4.63725	0.000460236	0.0178649	0.190367	TRUE	TRUE	protein_coding	FNDC4
ENSG00000156261	-0.591362	8.69098	-4.78215	0.00035411	0.0158	0.188027	TRUE	TRUE	protein_coding	CCT8
ENSG00000162981	0.612985	11.106	4.81774	0.000332161	0.0153708	0.187559	TRUE	TRUE	protein_coding	FAM84A
ENSG00000139734	-1.01519	3.78783	-4.65579	0.000444995	0.0174652	0.185104	TRUE	TRUE	protein_coding	DIAPH3
ENSG00000167306	0.9466	4.33583	4.66017	0.00044147	0.0173933	0.173526	TRUE	TRUE	protein_coding	MYO5B
ENSG00000230629	-0.639733	7.52598	-4.7509	0.000374621	0.0160398	0.171657	TRUE	TRUE	processed_pseudogene	RPS23P8
ENSG00000176890	-0.578639	8.1529	-4.7585	0.000369524	0.0159701	0.162933	TRUE	TRUE	protein_coding	TYMS
ENSG00000086189	-0.80779	5.71326	-4.69765	0.000412469	0.0167469	0.160295	TRUE	TRUE	protein_coding	DIMT1
ENSG00000067445	0.528914	6.322	4.71088	0.000402705	0.0164767	0.156539	TRUE	TRUE	protein_coding	TRO
ENSG00000177108	-1.06148	3.26012	-4.62531	0.000470343	0.0181007	0.152333	TRUE	TRUE	protein_coding	ZDHHC22
ENSG00000256152	-1.06174	1.04915	-4.62388	0.00047157	0.0181007	0.151501	TRUE	TRUE	lincRNA
ENSG00000180198	-0.797728	7.11718	-4.72957	0.000389328	0.016275	0.149489	TRUE	TRUE	protein_coding	RCC1
ENSG00000137770	-0.696279	6.29202	-4.70776	0.00040499	0.0165383	0.148513	TRUE	TRUE	protein_coding	CTDSPL2
ENSG00000163618	1.13907	3.60247	4.62651	0.000469319	0.0181007	0.147409	TRUE	TRUE	protein_coding	CADPS
ENSG00000197299	-0.923482	5.44167	-4.68103	0.000425076	0.0170931	0.145527	TRUE	TRUE	protein_coding	BLM
ENSG00000167528	0.552981	4.88006	4.65876	0.0004426	0.0174035	0.140808	TRUE	TRUE	protein_coding	ZNF641
ENSG00000182568	0.602841	7.71777	4.72779	0.000390584	0.0162954	0.126763	TRUE	TRUE	protein_coding	SATB1
ENSG00000108384	-0.597154	5.60478	-4.67499	0.000429752	0.0171529	0.1256	TRUE	TRUE	protein_coding	RAD51C
ENSG00000197905	-0.93775	3.5775	-4.61645	0.00047799	0.0182532	0.125198	TRUE	TRUE	protein_coding	TEAD4
ENSG00000066135	0.608618	7.38276	4.71458	0.000400021	0.0164767	0.115764	TRUE	TRUE	protein_coding	KDM4A
ENSG00000230454	1.08052	1.53599	4.59496	0.000497078	0.0185828	0.115301	TRUE	TRUE	lincRNA
ENSG00000108578	-0.450653	7.10348	-4.70418	0.00040762	0.0166136	0.104448	TRUE	TRUE	protein_coding	BLMH
ENSG00000162607	-0.78712	7.45432	-4.71127	0.000402425	0.0164767	0.103384	TRUE	TRUE	protein_coding	USP1
ENSG00000226268	-0.665046	3.6952	-4.60554	0.000487581	0.0184217	0.101219	TRUE	TRUE	processed_pseudogene
ENSG00000120438	-0.462125	9.47631	-4.74636	0.000377702	0.0160421	0.0997978	TRUE	TRUE	protein_coding	TCP1
ENSG00000141385	-0.481465	6.86001	-4.69161	0.000417007	0.0168665	0.0920945	TRUE	TRUE	protein_coding	AFG3L2
ENSG00000144476	2.2609	-0.648021	4.67331	0.000431066	0.017173	0.0897648	TRUE	TRUE	protein_coding	ACKR3
ENSG00000102904	0.832875	1.59447	4.57802	0.00051268	0.0188641	0.0893864	TRUE	TRUE	protein_coding	TSNAXIP1
ENSG00000149218	-0.698493	3.51842	-4.59076	0.000500895	0.0186245	0.0827809	TRUE	TRUE	protein_coding	ENDOD1
ENSG00000126214	0.488037	6.80561	4.68112	0.00042501	0.0170931	0.0797608	TRUE	TRUE	protein_coding	KLC1
ENSG00000118707	-0.573252	6.04047	-4.66011	0.00044152	0.0173933	0.0752329	TRUE	TRUE	protein_coding	TGIF2
ENSG00000232838	-0.659519	4.15515	-4.6004	0.000492172	0.0185361	0.0713214	TRUE	TRUE	protein_coding	PET117
ENSG00000160124	-0.848604	5.00863	-4.62304	0.000472289	0.0181007	0.0663056	TRUE	TRUE	protein_coding	CCDC58
ENSG00000198729	-1.65076	-1.51131	-4.75556	0.000371486	0.0159701	0.0646761	TRUE	TRUE	protein_coding	PPP1R14C
ENSG00000173226	-0.582767	5.49523	-4.63179	0.00046483	0.0179774	0.0545158	TRUE	TRUE	protein_coding	IQCB1
ENSG00000198805	-0.546103	5.68309	-4.63415	0.000462843	0.0179332	0.0481238	TRUE	TRUE	protein_coding	PNP
ENSG00000138442	-0.51356	6.67572	-4.66185	0.000440124	0.0173933	0.046692	TRUE	TRUE	protein_coding	WDR12
ENSG00000134575	0.692205	4.72277	4.59918	0.00049327	0.0185361	0.045024	TRUE	TRUE	protein_coding	ACP2
ENSG00000277363	1.02892	2.48788	4.54907	0.000540527	0.0193187	0.0431838	TRUE	TRUE	protein_coding	SRCIN1
ENSG00000198826	-0.996564	4.62156	-4.59769	0.000494611	0.0185536	0.0423627	TRUE	TRUE	protein_coding	ARHGAP11A
ENSG00000138376	-0.783477	4.51257	-4.5932	0.000498673	0.0186072	0.0400626	TRUE	TRUE	protein_coding	BARD1
ENSG00000143036	0.803037	2.87451	4.55137	0.000538261	0.0193187	0.0392779	TRUE	TRUE	protein_coding	SLC44A3
ENSG00000174780	-0.500551	7.59643	-4.67713	0.000428095	0.0171189	0.0360416	TRUE	TRUE	protein_coding	SRP72
ENSG00000174206	-0.765972	2.86034	-4.54742	0.000542157	0.0193187	0.0305557	TRUE	TRUE	protein_coding	C12orf66
ENSG00000149636	-0.65161	5.45006	-4.61663	0.000477837	0.0182532	0.0299158	TRUE	TRUE	protein_coding	DSN1
ENSG00000117395	-0.690884	7.02998	-4.65421	0.00044627	0.0174829	0.0172808	TRUE	TRUE	protein_coding	EBNA1BP2
ENSG00000079156	-0.812805	3.12531	-4.53959	0.000549986	0.0194598	0.00886434	TRUE	TRUE	protein_coding	OSBPL6
ENSG00000281976	1.8814	-2.02676	4.78445	0.000352649	0.015768	0.00535665	TRUE	TRUE	transcribed_unprocessed_pseudogene	ADAMTS7P1
ENSG00000198768	1.44224	-0.0782093	4.58596	0.000505305	0.0187556	0.00462795	TRUE	TRUE	protein_coding	APCDD1L
ENSG00000250286	1.7148	-2.49248	4.83331	0.000323012	0.0152906	-0.00435436	TRUE	TRUE	processed_transcript
ENSG00000130304	0.902996	2.92512	4.52611	0.000563723	0.0198725	-0.00490243	TRUE	TRUE	protein_coding	SLC27A1
ENSG00000022355	-1.51907	-1.3642	-4.68004	0.000425836	0.0170931	-0.00836814	TRUE	TRUE	protein_coding	GABRA1
ENSG00000196361	1.16732	4.94241	4.57171	0.000518623	0.0189579	-0.0117249	TRUE	TRUE	protein_coding	ELAVL3
ENSG00000189339	0.618095	7.2646	4.63901	0.000458767	0.0178414	-0.0153171	TRUE	TRUE	protein_coding	SLC35E2B
ENSG00000174483	0.637364	4.66325	4.5634	0.00052655	0.0190764	-0.0156691	TRUE	TRUE	protein_coding	BBS1
ENSG00000120158	-0.581312	4.8908	-4.5726	0.000517779	0.0189579	-0.0169154	TRUE	TRUE	protein_coding	RCL1
ENSG00000140682	0.897706	2.21727	4.51159	0.000578924	0.0201805	-0.0178541	TRUE	TRUE	protein_coding	TGFB1I1
ENSG00000133028	-0.441803	6.03144	-4.6055	0.000487619	0.0184217	-0.022301	TRUE	TRUE	protein_coding	SCO1
ENSG00000203497	1.03974	1.88461	4.50513	0.000585821	0.0202874	-0.028274	TRUE	TRUE	antisense_RNA	PDCD4-AS1
ENSG00000059728	0.871369	3.47435	4.52266	0.000567302	0.0199393	-0.0303548	TRUE	TRUE	protein_coding	MXD1
ENSG00000121621	-1.00094	4.77551	-4.56128	0.000528594	0.0191178	-0.0307106	TRUE	TRUE	protein_coding	KIF18A
ENSG00000136274	1.24438	4.51668	4.54703	0.00054255	0.0193187	-0.0316466	TRUE	TRUE	protein_coding	NACAD
ENSG00000143772	0.625981	6.526	4.61032	0.000483359	0.0183685	-0.0336164	TRUE	TRUE	protein_coding	ITPKB
ENSG00000143412	0.682325	2.93223	4.50729	0.000583506	0.0202403	-0.0385626	TRUE	TRUE	protein_coding	ANXA9
ENSG00000137868	1.48935	2.85236	4.50378	0.000587273	0.0203022	-0.0391118	TRUE	TRUE	protein_coding	STRA6
ENSG00000157404	-0.769388	4.59355	-4.54766	0.000541919	0.0193187	-0.0448427	TRUE	TRUE	protein_coding	KIT
ENSG00000077514	-0.684812	5.74834	-4.5836	0.000507486	0.0187745	-0.0462952	TRUE	TRUE	protein_coding	POLD3
ENSG00000136810	-0.625149	7.3568	-4.62465	0.000470908	0.0181007	-0.049791	TRUE	TRUE	protein_coding	TXN
ENSG00000189410	-1.36359	0.764405	-4.49974	0.000591643	0.020356	-0.0590231	TRUE	TRUE	protein_coding	SH2D5
ENSG00000115761	-0.609982	5.69122	-4.57298	0.000517415	0.0189579	-0.062101	TRUE	TRUE	protein_coding	NOL10
ENSG00000115816	-0.622531	6.95822	-4.60746	0.00048588	0.0184217	-0.0644256	TRUE	TRUE	protein_coding	CEBPZ
ENSG00000119969	-0.854356	6.0699	-4.57937	0.000511422	0.0188641	-0.0711252	TRUE	TRUE	protein_coding	HELLS
ENSG00000171408	1.32612	-0.741564	4.58349	0.000507587	0.0187745	-0.0714396	TRUE	TRUE	protein_coding	PDE7B
ENSG00000069275	-0.601204	9.23539	-4.64711	0.000452065	0.0176447	-0.0736712	TRUE	TRUE	protein_coding	NUCKS1
ENSG00000167874	1.36439	1.06235	4.48798	0.000604554	0.020621	-0.0739554	TRUE	TRUE	protein_coding	TMEM88
ENSG00000164933	-0.659836	5.24732	-4.55212	0.000537519	0.0193187	-0.0741627	TRUE	TRUE	protein_coding	SLC25A32
ENSG00000182010	-0.860837	4.24052	-4.51575	0.000574529	0.020098	-0.0831302	TRUE	TRUE	protein_coding	RTKN2
ENSG00000138363	-0.466094	7.72388	-4.61003	0.00048361	0.0183685	-0.090556	TRUE	TRUE	protein_coding	ATIC
ENSG00000149809	1.20516	3.15136	4.47908	0.000614514	0.0206846	-0.0914648	TRUE	TRUE	protein_coding	TM7SF2
ENSG00000052795	0.633494	6.02905	4.56357	0.000526389	0.0190764	-0.0925525	TRUE	TRUE	protein_coding	FNIP2
ENSG00000163950	-0.608392	6.25846	-4.56834	0.00052182	0.0190352	-0.101688	TRUE	TRUE	protein_coding	SLBP
ENSG00000152580	-1.38563	-0.793575	-4.55202	0.000537618	0.0193187	-0.108057	TRUE	TRUE	protein_coding	IGSF10
ENSG00000096717	-0.82624	5.52229	-4.54016	0.000549411	0.0194598	-0.111358	TRUE	TRUE	protein_coding	SIRT1
ENSG00000235847	-1.31208	-1.03683	-4.57151	0.000518807	0.0189579	-0.112167	TRUE	TRUE	processed_pseudogene	LDHAP7
ENSG00000110092	0.761165	8.77588	4.61266	0.000481303	0.0183466	-0.119537	TRUE	TRUE	protein_coding	CCND1
ENSG00000018699	-0.606607	4.57442	-4.50296	0.000588163	0.0203022	-0.123297	TRUE	TRUE	protein_coding	TTC27
ENSG00000103342	-0.487262	8.00319	-4.59121	0.000500486	0.0186245	-0.135152	TRUE	TRUE	protein_coding	GSPT1
ENSG00000141504	0.615235	5.37594	4.51805	0.000572117	0.0200752	-0.137413	TRUE	TRUE	protein_coding	SAT2
ENSG00000148057	1.30838	0.48194	4.46373	0.000632108	0.0210312	-0.137819	TRUE	TRUE	protein_coding	IDNK
ENSG00000138095	-0.606108	8.33491	-4.59489	0.000497143	0.0185828	-0.140282	TRUE	TRUE	protein_coding	LRPPRC
ENSG00000156787	-0.627674	5.08741	-4.50891	0.000581774	0.0202133	-0.142252	TRUE	TRUE	protein_coding	TBC1D31
ENSG00000068903	0.7273	4.68997	4.49196	0.000600159	0.0205158	-0.143934	TRUE	TRUE	protein_coding	SIRT2
ENSG00000283100	0.7273	4.68997	4.49196	0.000600159	0.0205158	-0.143934	TRUE	TRUE	protein_coding	SIRT2
ENSG00000146731	-0.481899	8.97696	-4.59946	0.000493021	0.0185361	-0.152756	TRUE	TRUE	protein_coding	CCT6A
ENSG00000255397	-0.792702	1.38981	-4.43083	0.00067157	0.0217634	-0.155061	TRUE	TRUE	processed_pseudogene
ENSG00000230583	1.71956	-0.972769	4.54585	0.000543716	0.0193187	-0.158965	TRUE	TRUE	transcribed_unprocessed_pseudogene	GTF2IRD1P1
ENSG00000122644	-0.835926	2.994	-4.43387	0.000667821	0.0217083	-0.169945	TRUE	TRUE	protein_coding	ARL4A
ENSG00000159348	0.474614	5.29599	4.49738	0.000594218	0.0203784	-0.171165	TRUE	TRUE	protein_coding	CYB5R1
ENSG00000205571	-0.582366	5.38624	-4.50187	0.000589334	0.0203095	-0.172444	TRUE	TRUE	protein_coding	SMN2
ENSG00000141378	-0.462515	5.85227	-4.51562	0.000574661	0.020098	-0.174679	TRUE	TRUE	protein_coding	PTRH2
ENSG00000108947	0.70614	4.14756	4.45647	0.000640607	0.0211924	-0.177953	TRUE	TRUE	protein_coding	EFNB3
ENSG00000108055	-0.541268	7.96887	-4.56648	0.0005236	0.0190673	-0.179119	TRUE	TRUE	protein_coding	SMC3
ENSG00000124942	1.28317	8.82661	4.57814	0.000512571	0.0188641	-0.181534	TRUE	TRUE	protein_coding	AHNAK
ENSG00000187243	0.974436	4.39529	4.46048	0.000635898	0.0210911	-0.181568	TRUE	TRUE	protein_coding	MAGED4B
ENSG00000197008	-0.71334	3.76061	-4.44563	0.000653505	0.0214454	-0.183484	TRUE	TRUE	protein_coding	ZNF138
ENSG00000170846	-0.512977	4.5088	-4.46551	0.000630038	0.0210312	-0.186312	TRUE	TRUE	lincRNA
ENSG00000115946	-0.640985	5.51832	-4.49817	0.000593358	0.0203784	-0.186974	TRUE	TRUE	protein_coding	PNO1
ENSG00000196998	0.773846	4.29502	4.45476	0.000642626	0.0211924	-0.188395	TRUE	TRUE	protein_coding	WDR45
ENSG00000105204	1.36907	2.94507	4.4177	0.000688027	0.0220988	-0.19042	TRUE	TRUE	protein_coding	DYRK1B
ENSG00000281320	1.36907	2.94507	4.4177	0.000688027	0.0220988	-0.19042	TRUE	TRUE	protein_coding	DYRK1B
ENSG00000109606	-0.419743	8.1887	-4.56433	0.000525657	0.0190764	-0.190848	TRUE	TRUE	protein_coding	DHX15
ENSG00000105821	-0.652411	6.57214	-4.52683	0.000562981	0.0198725	-0.192813	TRUE	TRUE	protein_coding	DNAJC2
ENSG00000092140	-0.867751	5.14974	-4.48165	0.000611625	0.0206822	-0.195282	TRUE	TRUE	protein_coding	G2E3
ENSG00000115896	2.02532	1.61132	4.40545	0.000703745	0.0222821	-0.197477	TRUE	TRUE	protein_coding	PLCL1
ENSG00000159055	-0.716184	4.76788	-4.46586	0.000629632	0.0210312	-0.200754	TRUE	TRUE	protein_coding	MIS18A
ENSG00000172379	0.641286	5.50713	4.48654	0.000606158	0.020621	-0.201944	TRUE	TRUE	protein_coding	ARNT2
ENSG00000271723	3.74394	-0.94869	4.54647	0.000543109	0.0193187	-0.204798	TRUE	TRUE	protein_coding	MROH7-TTC4
ENSG00000143815	-0.617837	7.78055	-4.54792	0.000541664	0.0193187	-0.205879	TRUE	TRUE	protein_coding	LBR
ENSG00000134697	-0.542538	7.8713	-4.54539	0.000544176	0.0193187	-0.214072	TRUE	TRUE	protein_coding	GNL2
ENSG00000075399	0.982958	1.81972	4.39085	0.000722983	0.0225006	-0.219846	TRUE	TRUE	protein_coding	VPS9D1
ENSG00000075461	0.781507	3.64153	4.41554	0.000690767	0.022115	-0.224718	TRUE	TRUE	protein_coding	CACNG4
ENSG00000146263	-0.927641	5.15423	-4.46423	0.000631527	0.0210312	-0.226875	TRUE	TRUE	protein_coding	MMS22L
ENSG00000279247	-0.868085	3.1746	-4.40497	0.000704377	0.0222821	-0.227317	TRUE	TRUE	protein_coding	AK6
ENSG00000085231	-0.819306	3.04323	-4.40192	0.000708348	0.0222821	-0.227383	TRUE	TRUE	protein_coding	AK6
ENSG00000173085	-0.647465	3.61363	-4.41405	0.000692666	0.0221423	-0.231038	TRUE	TRUE	protein_coding	COQ2
ENSG00000171497	-0.668906	6.93078	-4.51404	0.000576335	0.0201233	-0.233189	TRUE	TRUE	protein_coding	PPID
ENSG00000198363	-0.551265	6.05939	-4.48733	0.000605276	0.020621	-0.237559	TRUE	TRUE	protein_coding	ASPH
ENSG00000120899	0.700468	3.49008	4.40471	0.000704713	0.0222821	-0.237599	TRUE	TRUE	protein_coding	PTK2B
ENSG00000260903	1.6917	3.64169	4.40258	0.000707484	0.0222821	-0.239658	TRUE	TRUE	protein_coding	XKR7
ENSG00000051341	-1.01958	4.81502	-4.44466	0.000654673	0.0214454	-0.241619	TRUE	TRUE	protein_coding	POLQ
ENSG00000103591	-0.553106	6.02172	-4.48201	0.000611225	0.0206822	-0.245298	TRUE	TRUE	protein_coding	AAGAB
ENSG00000151576	-0.608619	5.83962	-4.47541	0.000618675	0.02078	-0.246811	TRUE	TRUE	protein_coding	QTRT2
ENSG00000100522	-0.834776	4.85313	-4.43758	0.000663275	0.0216269	-0.256885	TRUE	TRUE	protein_coding	GNPNAT1
ENSG00000139266	0.814136	3.39576	4.38479	0.000731124	0.0226211	-0.267412	TRUE	TRUE	protein_coding	MARCH9
ENSG00000156876	-0.80995	5.1075	-4.43921	0.000661283	0.0215951	-0.269367	TRUE	TRUE	protein_coding	SASS6
ENSG00000186298	-0.624745	7.67304	-4.51063	0.000579945	0.0201828	-0.270082	TRUE	TRUE	protein_coding	PPP1CC
ENSG00000092208	-0.573246	4.95398	-4.43143	0.000670833	0.0217634	-0.273565	TRUE	TRUE	protein_coding	GEMIN2
ENSG00000136854	0.486326	6.59819	4.47878	0.000614859	0.0206846	-0.27702	TRUE	TRUE	protein_coding	STXBP1
ENSG00000136628	-0.445353	8.7183	-4.52539	0.000564465	0.0198725	-0.28013	TRUE	TRUE	protein_coding	EPRS
ENSG00000177191	2.30175	-0.352691	4.42617	0.000677361	0.0219175	-0.280326	TRUE	TRUE	protein_coding	B3GNT8
ENSG00000186871	-0.872828	4.44251	-4.40767	0.000700876	0.0222821	-0.286267	TRUE	TRUE	protein_coding	ERCC6L
ENSG00000164318	1.02639	5.52833	4.43654	0.000664542	0.0216349	-0.28956	TRUE	TRUE	protein_coding	EGFLAM
ENSG00000198910	1.36486	6.53409	4.46468	0.000631	0.0210312	-0.289706	TRUE	TRUE	protein_coding	L1CAM
ENSG00000107949	-0.588604	6.90765	-4.48144	0.00061186	0.0206822	-0.291517	TRUE	TRUE	protein_coding	BCCIP
ENSG00000166012	-0.788044	7.03754	-4.48398	0.000609014	0.0206822	-0.292072	TRUE	TRUE	protein_coding	TAF1D
ENSG00000198818	-0.716955	4.34414	-4.39672	0.000715185	0.0224066	-0.300478	TRUE	TRUE	protein_coding	SFT2D1
ENSG00000137955	-0.849313	7.29019	-4.48002	0.000613461	0.0206846	-0.31081	TRUE	TRUE	protein_coding	RABGGTB
ENSG00000257681	-1.27102	0.157856	-4.357	0.000769676	0.023539	-0.31737	TRUE	TRUE	antisense_RNA
ENSG00000108679	1.14829	5.05903	4.40284	0.000707152	0.0222821	-0.321113	TRUE	TRUE	protein_coding	LGALS3BP
ENSG00000158423	1.53977	-0.157358	4.3747	0.00074489	0.0229799	-0.327154	TRUE	TRUE	protein_coding	RIBC1
ENSG00000111300	-0.659718	6.3258	-4.44311	0.000656549	0.0214736	-0.33226	TRUE	TRUE	protein_coding	NAA25
ENSG00000136261	-0.615836	6.78754	-4.45565	0.000641567	0.0211924	-0.333067	TRUE	TRUE	protein_coding	BZW2
ENSG00000145022	0.754416	3.32598	4.34432	0.000787963	0.0238232	-0.336287	TRUE	TRUE	protein_coding	TCTA
ENSG00000080986	-0.829846	5.87768	-4.42522	0.000678555	0.0219227	-0.340146	TRUE	TRUE	protein_coding	NDC80
ENSG00000125485	-0.45095	5.18914	-4.40173	0.000708604	0.0222821	-0.341261	TRUE	TRUE	protein_coding	DDX31
ENSG00000138678	-1.12857	0.407501	-4.32743	0.000813029	0.024338	-0.351607	TRUE	TRUE	protein_coding	GPAT3
ENSG00000132677	1.59462	1.20751	4.3148	0.000832302	0.0246862	-0.353327	TRUE	TRUE	protein_coding	RHBG
ENSG00000221866	1.78054	1.61215	4.31042	0.000839096	0.0247474	-0.355341	TRUE	TRUE	protein_coding	PLXNA4
ENSG00000124593	0.962077	2.4695	4.31598	0.000830471	0.0246858	-0.355343	TRUE	TRUE	protein_coding
ENSG00000168546	0.95321	8.05483	4.46836	0.000626742	0.0210177	-0.356572	TRUE	TRUE	protein_coding	GFRA2
ENSG00000163638	0.736674	5.88822	4.4117	0.000695686	0.022172	-0.359021	TRUE	TRUE	protein_coding	ADAMTS9
ENSG00000136159	-0.670021	4.58606	-4.36954	0.000752027	0.0230992	-0.362962	TRUE	TRUE	protein_coding	NUDT15
ENSG00000033100	0.88597	4.59719	4.3638	0.00076006	0.0233122	-0.366359	TRUE	TRUE	protein_coding	CHPF2
ENSG00000167088	-0.620534	7.12586	-4.44544	0.000653735	0.0214454	-0.366935	TRUE	TRUE	protein_coding	SNRPD1
ENSG00000167325	-0.711449	7.89945	-4.46076	0.000635571	0.0210911	-0.370353	TRUE	TRUE	protein_coding	RRM1
ENSG00000250917	-0.984354	0.310698	-4.30973	0.000840162	0.0247474	-0.384085	TRUE	TRUE	sense_overlapping
ENSG00000178028	0.41762	5.98762	4.40198	0.000708267	0.0222821	-0.384823	TRUE	TRUE	protein_coding	DMAP1
ENSG00000184575	-0.62081	7.8725	-4.44949	0.000648887	0.0213548	-0.389814	TRUE	TRUE	protein_coding	XPOT
ENSG00000109758	1.70965	0.489999	4.30274	0.00085114	0.0248815	-0.399669	TRUE	TRUE	protein_coding	HGFAC
ENSG00000101407	-0.469156	5.80784	-4.38792	0.000726902	0.0225673	-0.403929	TRUE	TRUE	protein_coding	TTI1
ENSG00000179542	-1.01591	2.10925	-4.28371	0.000881785	0.025289	-0.405508	TRUE	TRUE	protein_coding	SLITRK4
ENSG00000170390	0.578094	3.17602	4.30029	0.000855032	0.0248993	-0.408093	TRUE	TRUE	protein_coding	DCLK2
ENSG00000104147	-0.923886	2.9363	-4.29288	0.000866871	0.0251333	-0.413854	TRUE	TRUE	protein_coding	OIP5
ENSG00000117877	-0.808558	4.72241	-4.34595	0.00078559	0.0238195	-0.414143	TRUE	TRUE	protein_coding	CD3EAP
ENSG00000171126	-0.932082	1.11956	-4.27582	0.000894803	0.0254556	-0.415093	TRUE	TRUE	protein_coding	KCNG3
ENSG00000113569	-0.692477	7.1509	-4.41676	0.000689218	0.0220988	-0.420627	TRUE	TRUE	protein_coding	NUP155
ENSG00000092201	-0.467833	9.08026	-4.45448	0.00064295	0.0211924	-0.422169	TRUE	TRUE	protein_coding	SUPT16H
ENSG00000173548	0.569186	5.26042	4.3539	0.000774106	0.0235504	-0.427261	TRUE	TRUE	protein_coding	SNX33
ENSG00000119929	-0.644676	4.59285	-4.33302	0.000804645	0.0241896	-0.42921	TRUE	TRUE	protein_coding	CUTC
ENSG00000160445	0.963251	5.41266	4.35405	0.000773894	0.0235504	-0.432305	TRUE	TRUE	protein_coding	ZER1
ENSG00000153922	-0.706031	6.64315	-4.3963	0.000715735	0.0224066	-0.433951	TRUE	TRUE	protein_coding	CHD1
ENSG00000162873	0.898897	2.45972	4.26823	0.00090753	0.0257142	-0.437549	TRUE	TRUE	protein_coding	KLHDC8A
ENSG00000198853	0.889648	4.77702	4.32839	0.000811579	0.024338	-0.440743	TRUE	TRUE	protein_coding	RUSC2
ENSG00000173588	-0.661927	4.53092	-4.32428	0.000817782	0.0244114	-0.4413	TRUE	TRUE	protein_coding	CEP83
ENSG00000127423	-0.822997	4.25163	-4.31447	0.000832813	0.0246862	-0.442405	TRUE	TRUE	protein_coding	AUNIP
ENSG00000117593	-0.736543	6.68423	-4.39124	0.00072246	0.0225006	-0.446044	TRUE	TRUE	protein_coding	DARS2
ENSG00000100104	-0.473701	5.4202	-4.34994	0.000779805	0.0236779	-0.449465	TRUE	TRUE	protein_coding	SRRD
ENSG00000124194	1.07152	3.65887	4.28801	0.00087476	0.0252487	-0.449743	TRUE	TRUE	protein_coding	GDAP1L1
ENSG00000154545	0.88441	4.24303	4.3034	0.000850095	0.0248815	-0.454776	TRUE	TRUE	protein_coding	MAGED4
ENSG00000141639	0.852693	4.14722	4.30029	0.000855029	0.0248993	-0.455513	TRUE	TRUE	protein_coding	MAPK4
ENSG00000109805	-0.809376	6.72795	-4.38687	0.00072832	0.0225673	-0.455926	TRUE	TRUE	protein_coding	NCAPG
ENSG00000109861	-0.43164	7.25857	-4.39921	0.000711905	0.0223527	-0.457341	TRUE	TRUE	protein_coding	CTSC
ENSG00000197558	1.62075	-0.341834	4.29716	0.000860014	0.0249687	-0.459805	TRUE	TRUE	protein_coding	SSPO
ENSG00000123933	1.50548	5.74906	4.34214	0.000791156	0.0238857	-0.466988	TRUE	TRUE	protein_coding	MXD4
ENSG00000167772	1.29139	-0.543532	4.29939	0.000856449	0.0248993	-0.469965	TRUE	TRUE	protein_coding	ANGPTL4
ENSG00000065833	-0.708004	3.72576	-4.27939	0.000888884	0.0253895	-0.47572	TRUE	TRUE	protein_coding	ME1
ENSG00000123329	1.81147	1.83432	4.23823	0.00095968	0.0265182	-0.477042	TRUE	TRUE	protein_coding	ARHGAP9
ENSG00000143674	-0.852342	3.03762	-4.25907	0.000923143	0.025914	-0.477948	TRUE	TRUE	protein_coding	MAP3K21
ENSG00000074201	-0.546479	7.24834	-4.38754	0.000727414	0.0225673	-0.478551	TRUE	TRUE	protein_coding	CLNS1A
ENSG00000153012	-1.15448	0.961424	-4.23526	0.000965007	0.0265615	-0.485003	TRUE	TRUE	protein_coding	LGI2
ENSG00000071054	0.478332	8.6881	4.41244	0.000694737	0.022172	-0.4851	TRUE	TRUE	protein_coding	MAP4K4
ENSG00000186376	0.497129	4.23014	4.28748	0.000875617	0.0252487	-0.485495	TRUE	TRUE	protein_coding	ZNF75D
ENSG00000254402	3.09436	-2.12925	4.41716	0.000688705	0.0220988	-0.48872	TRUE	TRUE	protein_coding	LRRC24
ENSG00000135596	0.950833	6.53814	4.35449	0.000773262	0.0235504	-0.496509	TRUE	TRUE	protein_coding	MICAL1
ENSG00000119242	0.981018	2.72611	4.23851	0.00095919	0.0265182	-0.497178	TRUE	TRUE	protein_coding	CCDC92
ENSG00000112742	-0.979534	5.45483	-4.32197	0.000821306	0.0244821	-0.502434	TRUE	TRUE	protein_coding	TTK
ENSG00000158109	0.72077	5.19591	4.30866	0.000841838	0.0247474	-0.504277	TRUE	TRUE	protein_coding	TPRG1L
ENSG00000120802	-0.589003	8.2656	-4.39475	0.000717791	0.0224379	-0.505061	TRUE	TRUE	protein_coding	TMPO
ENSG00000283504	1.47323	-0.228185	4.25263	0.000934279	0.0261482	-0.505855	TRUE	TRUE	lincRNA
ENSG00000238232	0.960646	2.73513	4.23008	0.000974384	0.026578	-0.51311	TRUE	TRUE	lincRNA
ENSG00000158417	-0.473321	8.52159	-4.39391	0.000718903	0.0224395	-0.515635	TRUE	TRUE	protein_coding	EIF5B
ENSG00000160460	1.46789	2.52059	4.22081	0.000991369	0.0270065	-0.519023	TRUE	TRUE	protein_coding	SPTBN4
ENSG00000087269	-0.404318	6.46885	-4.34477	0.000787317	0.0238232	-0.519912	TRUE	TRUE	protein_coding	NOP14
ENSG00000136279	0.702445	6.3139	4.33335	0.00080415	0.0241896	-0.525776	TRUE	TRUE	protein_coding	DBNL
ENSG00000002834	0.626139	5.77814	4.31603	0.000830404	0.0246858	-0.527524	TRUE	TRUE	protein_coding	LASP1
ENSG00000003147	0.795351	4.65592	4.27724	0.000892452	0.0254304	-0.527644	TRUE	TRUE	protein_coding	ICA1
ENSG00000258938	1.74518	2.00068	4.20745	0.0010164	0.0272678	-0.530763	TRUE	TRUE	antisense_RNA
ENSG00000101670	-1.13571	2.24883	-4.21051	0.00101061	0.0272503	-0.534697	TRUE	TRUE	protein_coding	LIPG
ENSG00000149634	1.04207	-0.369169	4.2431	0.000951006	0.0264163	-0.539552	TRUE	TRUE	protein_coding	SPATA25
ENSG00000123094	-0.649918	3.68096	-4.24227	0.000952477	0.0264225	-0.5406	TRUE	TRUE	protein_coding	RASSF8
ENSG00000152253	-1.29703	3.3994	-4.23199	0.000970917	0.026578	-0.542035	TRUE	TRUE	protein_coding	SPC25
ENSG00000163399	0.641398	10.9943	4.41756	0.000688197	0.0220988	-0.543726	TRUE	TRUE	protein_coding	ATP1A1
ENSG00000175279	-0.631504	3.40758	-4.23167	0.000971488	0.026578	-0.543872	TRUE	TRUE	protein_coding	CENPS
ENSG00000263958	-1.17995	-1.19529	-4.28638	0.000877413	0.0252662	-0.546987	TRUE	TRUE	lincRNA
ENSG00000173064	0.774528	6.50138	4.32648	0.000814459	0.0243465	-0.547791	TRUE	TRUE	protein_coding	HECTD4
ENSG00000281398	-1.1036	4.57428	-4.26518	0.000912708	0.0258263	-0.550357	TRUE	TRUE	processed_transcript	SNHG4
ENSG00000170271	0.803981	2.81246	4.20905	0.00101338	0.027254	-0.55259	TRUE	TRUE	protein_coding	FAXDC2
ENSG00000172115	-0.745492	7.53887	-4.35363	0.000774495	0.0235504	-0.553442	TRUE	TRUE	protein_coding	CYCS
ENSG00000126953	-0.554332	4.14329	-4.24841	0.00094165	0.0262943	-0.554546	TRUE	TRUE	protein_coding	TIMM8A
ENSG00000047634	-0.73317	4.6298	-4.26356	0.000915451	0.0258694	-0.557496	TRUE	TRUE	protein_coding	SCML1
ENSG00000254454	1.64413	-2.3059	4.38227	0.000734529	0.0226933	-0.559413	TRUE	TRUE	processed_pseudogene	RCC2P6
ENSG00000260534	3.55874	-2.47154	4.37093	0.000750102	0.0230735	-0.559555	TRUE	TRUE	sense_overlapping
ENSG00000259049	-0.949329	2.24176	-4.19589	0.00103859	0.027637	-0.559626	TRUE	TRUE	antisense_RNA
ENSG00000213626	0.86042	4.76881	4.26233	0.000917556	0.025872	-0.560293	TRUE	TRUE	protein_coding	LBH
ENSG00000078140	-0.797759	6.75797	-4.32817	0.000811916	0.024338	-0.564694	TRUE	TRUE	protein_coding	UBE2K
ENSG00000008056	0.723921	3.36084	4.21457	0.00100299	0.0271733	-0.567235	TRUE	TRUE	protein_coding	SYN1
ENSG00000117407	1.69538	-1.16859	4.27708	0.000892714	0.0254304	-0.571623	TRUE	TRUE	protein_coding	ARTN
ENSG00000005436	-0.75776	5.71585	-4.29138	0.000869295	0.0251348	-0.574385	TRUE	TRUE	protein_coding	GCFC2
ENSG00000137497	0.99472	8.72116	4.3629	0.000761316	0.0233169	-0.575611	TRUE	TRUE	protein_coding	NUMA1
ENSG00000204406	0.513133	4.25524	4.23693	0.000962012	0.026536	-0.57809	TRUE	TRUE	protein_coding	MBD5
ENSG00000184347	0.846434	6.3638	4.30499	0.000847602	0.0248466	-0.579079	TRUE	TRUE	protein_coding	SLIT3
ENSG00000088205	-0.538783	7.4461	-4.33684	0.000798968	0.0240872	-0.580274	TRUE	TRUE	protein_coding	DDX18
ENSG00000136122	-0.852266	3.66943	-4.21629	0.000999775	0.0271309	-0.585274	TRUE	TRUE	protein_coding	BORA
ENSG00000126950	0.623999	3.86381	4.21856	0.000995542	0.0270854	-0.587616	TRUE	TRUE	protein_coding	TMEM35A
ENSG00000121413	1.0764	3.05261	4.19354	0.00104315	0.0276959	-0.587715	TRUE	TRUE	protein_coding	ZSCAN18
ENSG00000107282	1.32163	4.03718	4.21261	0.00100666	0.0272132	-0.600905	TRUE	TRUE	protein_coding	APBA1
ENSG00000111716	-0.494243	10.2313	-4.37345	0.000746608	0.0229994	-0.606492	TRUE	TRUE	protein_coding	LDHB
ENSG00000111540	0.462843	6.71499	4.30003	0.000855438	0.0248993	-0.610631	TRUE	TRUE	protein_coding	RAB5B
ENSG00000035499	-0.824967	5.42862	-4.25745	0.000925923	0.0259577	-0.618746	TRUE	TRUE	protein_coding	DEPDC1B
ENSG00000185619	0.457022	6.58714	4.2919	0.000868455	0.0251348	-0.618762	TRUE	TRUE	protein_coding	PCGF3
ENSG00000035862	0.676514	7.46473	4.31347	0.000834351	0.0246972	-0.619135	TRUE	TRUE	protein_coding	TIMP2
ENSG00000214114	-0.682501	5.16089	-4.2471	0.000943951	0.0263238	-0.620568	TRUE	TRUE	protein_coding	MYCBP
ENSG00000172081	0.651971	4.86284	4.23136	0.000972059	0.026578	-0.624128	TRUE	TRUE	protein_coding	MOB3A
ENSG00000196814	0.77044	5.22698	4.24313	0.000950961	0.0264163	-0.624533	TRUE	TRUE	protein_coding	MVB12B
ENSG00000138658	-1.00885	4.93839	-4.23647	0.000962829	0.026536	-0.626084	TRUE	TRUE	protein_coding	ZGRF1
ENSG00000130940	1.02765	2.92088	4.16897	0.00109219	0.0283814	-0.627004	TRUE	TRUE	protein_coding	CASZ1
ENSG00000163531	0.633708	6.20323	4.27388	0.000898039	0.0255134	-0.629429	TRUE	TRUE	protein_coding	NFASC
ENSG00000012048	-0.764658	7.37812	-4.30863	0.000841882	0.0247474	-0.62982	TRUE	TRUE	protein_coding	BRCA1
ENSG00000102057	0.770166	1.47854	4.1469	0.00113828	0.0289556	-0.63077	TRUE	TRUE	protein_coding	KCND1
ENSG00000165194	-0.750331	2.77597	-4.16347	0.0011035	0.0284685	-0.63462	TRUE	TRUE	protein_coding	PCDH19
ENSG00000223764	1.25082	4.41532	4.20569	0.00101974	0.0273229	-0.637221	TRUE	TRUE	lincRNA
ENSG00000129946	1.78246	0.938316	4.14483	0.00114269	0.0289556	-0.64011	TRUE	TRUE	protein_coding	SHC2
ENSG00000096060	-0.592662	6.22868	-4.27223	0.000900798	0.0255576	-0.640313	TRUE	TRUE	protein_coding	FKBP5
ENSG00000177182	1.34682	0.659509	4.14733	0.00113736	0.0289556	-0.64103	TRUE	TRUE	protein_coding	CLVS1
ENSG00000135069	-0.553175	6.81303	-4.28521	0.000879329	0.025287	-0.647207	TRUE	TRUE	protein_coding	PSAT1
ENSG00000146918	-0.827504	6.65534	-4.28027	0.000887443	0.0253895	-0.648594	TRUE	TRUE	protein_coding	NCAPG2
ENSG00000261888	1.25092	-0.300632	4.17135	0.00108734	0.0283692	-0.649075	TRUE	TRUE	lincRNA
ENSG00000183307	0.931742	2.86754	4.15164	0.0011282	0.0288434	-0.654775	TRUE	TRUE	protein_coding	TMEM121B
ENSG00000133878	0.94267	3.69922	4.1714	0.00108725	0.0283692	-0.65984	TRUE	TRUE	protein_coding	DUSP26
ENSG00000167378	0.551482	6.3248	4.2612	0.00091949	0.025872	-0.66051	TRUE	TRUE	protein_coding	IRGQ
ENSG00000106588	-0.632028	7.0995	-4.28408	0.000881166	0.025289	-0.662526	TRUE	TRUE	protein_coding	PSMA2
ENSG00000234741	-0.609395	8.25583	-4.30552	0.000846756	0.0248466	-0.669945	TRUE	TRUE	processed_transcript	GAS5
ENSG00000187650	1.25467	0.940778	4.1252	0.00118554	0.0293874	-0.670802	TRUE	TRUE	protein_coding	VMAC
ENSG00000196812	0.626917	2.88488	4.14375	0.00114501	0.0289556	-0.671084	TRUE	TRUE	protein_coding	ZSCAN16
ENSG00000113739	-0.919296	3.70397	-4.16477	0.00110082	0.0284685	-0.679351	TRUE	TRUE	protein_coding	STC2
ENSG00000140743	-0.710278	4.49216	-4.18918	0.0010517	0.0278621	-0.683004	TRUE	TRUE	protein_coding	CDR2
ENSG00000140905	-1.20093	4.00335	-4.1719	0.00108623	0.0283692	-0.686192	TRUE	TRUE	protein_coding	GCSH
ENSG00000138778	-1.00477	6.75891	-4.26065	0.000920427	0.025872	-0.689232	TRUE	TRUE	protein_coding	CENPE
ENSG00000143401	-0.696851	9.13371	-4.30959	0.000840381	0.0247474	-0.692177	TRUE	TRUE	protein_coding	ANP32E
ENSG00000133111	-0.740672	2.35033	-4.12188	0.00119292	0.0294172	-0.692747	TRUE	TRUE	protein_coding	RFXAP
ENSG00000075188	-0.701607	5.19258	-4.2084	0.0010146	0.027254	-0.693307	TRUE	TRUE	protein_coding	NUP37
ENSG00000172340	-0.647222	3.6468	-4.15271	0.00112595	0.0288434	-0.697872	TRUE	TRUE	protein_coding	SUCLG2
ENSG00000115159	-0.570772	6.03701	-4.23299	0.000969105	0.026578	-0.700929	TRUE	TRUE	protein_coding	GPD2
ENSG00000110031	1.12515	-0.247954	4.13295	0.00116842	0.0292712	-0.702247	TRUE	TRUE	protein_coding	LPXN
ENSG00000124767	-0.683806	7.91771	-4.28002	0.000887845	0.0253895	-0.704557	TRUE	TRUE	protein_coding	GLO1
ENSG00000010322	0.841535	7.28304	4.26081	0.000920159	0.025872	-0.707118	TRUE	TRUE	protein_coding	NISCH
ENSG00000165244	-0.87333	3.61645	-4.14639	0.00113936	0.0289556	-0.708451	TRUE	TRUE	protein_coding	ZNF367
ENSG00000077152	-0.693753	6.63262	-4.24608	0.000945749	0.0263393	-0.710285	TRUE	TRUE	protein_coding	UBE2T
ENSG00000165821	0.549622	4.54722	4.17091	0.00108824	0.0283692	-0.714752	TRUE	TRUE	protein_coding	SALL2
ENSG00000215375	1.24162	2.41579	4.10634	0.00122823	0.0297838	-0.715826	TRUE	TRUE	protein_coding	MYL5
ENSG00000012660	-0.55817	7.18614	-4.25211	0.000935186	0.0261482	-0.725615	TRUE	TRUE	protein_coding	ELOVL5
ENSG00000167178	2.50307	1.59982	4.09063	0.001265	0.0301979	-0.725632	TRUE	TRUE	protein_coding	ISLR2
ENSG00000182095	1.13516	4.7263	4.16404	0.00110232	0.0284685	-0.732722	TRUE	TRUE	protein_coding	TNRC18
ENSG00000139350	-0.572962	5.53082	-4.19765	0.00103518	0.0276079	-0.734812	TRUE	TRUE	protein_coding	NEDD1
ENSG00000070785	-0.523564	6.06409	-4.21408	0.0010039	0.0271733	-0.737691	TRUE	TRUE	protein_coding	EIF2B3
ENSG00000273831	1.91766	-0.349646	4.12183	0.00119305	0.0294172	-0.739221	TRUE	TRUE	protein_coding	LRRC56
ENSG00000122376	-0.709298	5.58124	-4.19553	0.00103929	0.027637	-0.74189	TRUE	TRUE	protein_coding	FAM35A
ENSG00000144134	0.637256	3.59857	4.1213	0.00119423	0.0294172	-0.746795	TRUE	TRUE	protein_coding	RABL2A
ENSG00000261478	1.79778	-1.94443	4.21718	0.000998103	0.0271203	-0.747734	TRUE	TRUE	lincRNA
ENSG00000089199	1.04512	5.50206	4.18266	0.00106458	0.0280947	-0.750429	TRUE	TRUE	protein_coding	CHGB
ENSG00000177335	0.778245	2.60625	4.08993	0.00126667	0.0301979	-0.753407	TRUE	TRUE	processed_transcript	C8orf31
ENSG00000214736	-0.550875	6.96513	-4.23073	0.000973201	0.026578	-0.754867	TRUE	TRUE	protein_coding	TOMM6
ENSG00000139636	0.668374	5.15169	4.16871	0.00109273	0.0283814	-0.756862	TRUE	TRUE	protein_coding	LMBR1L
ENSG00000120162	-0.695901	2.8594	-4.09458	0.00125565	0.0301385	-0.759852	TRUE	TRUE	protein_coding	MOB3B
ENSG00000013364	1.29891	4.37823	4.13531	0.00116327	0.0291767	-0.760758	TRUE	TRUE	protein_coding	MVP
ENSG00000049449	-0.517786	7.48045	-4.23901	0.000958282	0.0265182	-0.762706	TRUE	TRUE	protein_coding	RCN1
ENSG00000177599	0.770342	2.39063	4.07888	0.00129326	0.0307279	-0.765877	TRUE	TRUE	protein_coding	ZNF491
ENSG00000111961	0.41809	6.1276	4.19744	0.00103559	0.0276079	-0.767848	TRUE	TRUE	protein_coding	SASH1
ENSG00000107957	0.628887	4.61049	4.1435	0.00114555	0.0289556	-0.768031	TRUE	TRUE	protein_coding	SH3PXD2A
ENSG00000165617	0.610958	4.05311	4.12302	0.00119039	0.0294172	-0.770469	TRUE	TRUE	protein_coding	DACT1
ENSG00000173409	-0.537573	4.86371	-4.15166	0.00112817	0.0288434	-0.775292	TRUE	TRUE	protein_coding	ARV1
ENSG00000111231	-0.763014	4.89509	-4.15213	0.00112717	0.0288434	-0.776592	TRUE	TRUE	protein_coding	GPN3
ENSG00000095209	-0.733572	4.19837	-4.1261	0.00118354	0.0293722	-0.778955	TRUE	TRUE	protein_coding	TMEM38B
ENSG00000198721	-0.55159	5.27999	-4.16418	0.00110203	0.0284685	-0.779991	TRUE	TRUE	protein_coding	ECI2
ENSG00000070669	-0.551462	6.27141	-4.19772	0.00103504	0.0276079	-0.780018	TRUE	TRUE	protein_coding	ASNS
ENSG00000165197	1.39413	2.37851	4.0692	0.00131701	0.0310696	-0.782177	TRUE	TRUE	protein_coding	VEGFD
ENSG00000144895	-0.614096	6.45554	-4.19985	0.00103093	0.0275878	-0.7864	TRUE	TRUE	protein_coding	EIF2A
ENSG00000239779	0.840253	6.01145	4.17995	0.00106999	0.0281231	-0.788933	TRUE	TRUE	protein_coding	WBP1
ENSG00000277956	0.767428	4.09372	4.11238	0.00121439	0.0295813	-0.790921	TRUE	TRUE	protein_coding	MAPT
ENSG00000104728	-0.578156	3.81093	-4.10569	0.00122973	0.0297861	-0.791934	TRUE	TRUE	protein_coding	ARHGEF10
ENSG00000139921	-0.601696	5.92525	-4.17953	0.00107084	0.0281231	-0.792847	TRUE	TRUE	protein_coding	TMX1
ENSG00000058056	-0.584254	5.73727	-4.17239	0.00108523	0.0283692	-0.794283	TRUE	TRUE	protein_coding	USP13
ENSG00000183826	0.604905	4.10901	4.11157	0.00121623	0.0295813	-0.794827	TRUE	TRUE	protein_coding	BTBD9
ENSG00000101187	-1.01674	3.48529	-4.09249	0.00126059	0.0301887	-0.796921	TRUE	TRUE	protein_coding	SLCO4A1
ENSG00000163714	-0.569184	7.98731	-4.23139	0.000972	0.026578	-0.797126	TRUE	TRUE	protein_coding	U2SURP
ENSG00000254966	1.49938	-1.01613	4.11434	0.00120992	0.0295813	-0.798165	TRUE	TRUE	antisense_RNA
ENSG00000147471	-0.624305	4.91816	-4.14059	0.00115182	0.028958	-0.799176	TRUE	TRUE	protein_coding	PLPBP
ENSG00000082497	-0.777043	1.90222	-4.0524	0.00135931	0.0312213	-0.799545	TRUE	TRUE	protein_coding	SERTAD4
ENSG00000281230	-0.777043	1.90222	-4.0524	0.00135931	0.0312213	-0.799545	TRUE	TRUE	protein_coding	SERTAD4
ENSG00000109265	0.476331	6.41995	4.18795	0.00105412	0.0278914	-0.801511	TRUE	TRUE	protein_coding	KIAA1211
ENSG00000248540	2.61622	0.211682	4.05739	0.0013466	0.0312213	-0.805271	TRUE	TRUE	lincRNA
ENSG00000075239	-0.529164	4.94855	-4.1365	0.00116067	0.0291459	-0.808606	TRUE	TRUE	protein_coding	ACAT1
ENSG00000071794	-0.548682	7.35467	-4.21093	0.00100982	0.0272503	-0.809269	TRUE	TRUE	protein_coding	HLTF
ENSG00000275329	1.20955	-0.21058	4.06419	0.00132948	0.0310696	-0.810277	TRUE	TRUE	lincRNA
ENSG00000148120	0.536593	5.31206	4.14236	0.00114799	0.0289556	-0.816879	TRUE	TRUE	protein_coding	C9orf3
ENSG00000138193	-0.699132	3.00505	-4.06661	0.00132346	0.0310696	-0.817227	TRUE	TRUE	protein_coding	PLCE1
ENSG00000136718	-0.648394	5.93402	-4.16575	0.00109881	0.0284685	-0.819065	TRUE	TRUE	protein_coding	IMP4
ENSG00000198520	1.41803	2.28938	4.04249	0.0013849	0.0314932	-0.823742	TRUE	TRUE	protein_coding	C1orf228
ENSG00000253878	1.1086	0.666841	4.0315	0.00141388	0.0317433	-0.829826	TRUE	TRUE	sense_intronic
ENSG00000187838	1.02363	3.35982	4.06456	0.00132855	0.0310696	-0.830991	TRUE	TRUE	protein_coding	PLSCR3
ENSG00000284009	1.02363	3.35982	4.06456	0.00132855	0.0310696	-0.830991	TRUE	TRUE	protein_coding	PLSCR3
ENSG00000197724	0.50994	5.6336	4.14531	0.00114168	0.0289556	-0.832566	TRUE	TRUE	protein_coding	PHF2
ENSG00000213307	1.96636	-2.4176	4.18206	0.00106578	0.0280947	-0.834773	TRUE	TRUE	processed_pseudogene
ENSG00000186479	-0.987254	0.626397	-4.02639	0.00142756	0.0318566	-0.836415	TRUE	TRUE	protein_coding	RGS7BP
ENSG00000114904	-0.50708	5.53853	-4.14127	0.00115035	0.0289556	-0.838847	TRUE	TRUE	protein_coding	NEK4
ENSG00000112759	-1.06033	5.61355	-4.14385	0.0011448	0.0289556	-0.839081	TRUE	TRUE	protein_coding	SLC29A1
ENSG00000146966	0.801091	3.76942	4.07454	0.00130384	0.0308756	-0.839289	TRUE	TRUE	protein_coding	DENND2A
ENSG00000089639	0.951448	4.2868	4.09101	0.00126411	0.0301979	-0.839563	TRUE	TRUE	protein_coding	GMIP
ENSG00000066583	-0.593255	4.25766	-4.0933	0.00125869	0.0301773	-0.842065	TRUE	TRUE	protein_coding	ISOC1
ENSG00000155561	-0.575735	8.13185	-4.20971	0.00101212	0.027254	-0.843286	TRUE	TRUE	protein_coding	NUP205
ENSG00000124574	0.873043	4.54181	4.09662	0.00125086	0.0300917	-0.846307	TRUE	TRUE	protein_coding	ABCC10
ENSG00000104142	0.768714	4.5004	4.09517	0.00125427	0.0301385	-0.847561	TRUE	TRUE	protein_coding	VPS18
ENSG00000095002	-0.502954	7.27931	-4.18478	0.00106037	0.0280219	-0.854482	TRUE	TRUE	protein_coding	MSH2
ENSG00000135506	0.569653	6.99092	4.1742	0.00108156	0.0283692	-0.85598	TRUE	TRUE	protein_coding	OS9
ENSG00000174233	0.560857	5.64925	4.13204	0.00117042	0.0292868	-0.857543	TRUE	TRUE	protein_coding	ADCY6
ENSG00000163083	-1.47991	-2.24067	-4.16316	0.00110414	0.0284685	-0.857729	TRUE	TRUE	protein_coding	INHBB
ENSG00000129810	-0.862423	5.02942	-4.11191	0.00121545	0.0295813	-0.859092	TRUE	TRUE	protein_coding	SGO1
ENSG00000127337	-0.761123	5.01631	-4.11059	0.00121848	0.0295813	-0.860813	TRUE	TRUE	protein_coding	YEATS4
ENSG00000188931	1.88591	0.0347816	4.02625	0.00142794	0.0318566	-0.864861	TRUE	TRUE	protein_coding	CFAP126
ENSG00000124357	0.589794	4.88134	4.09936	0.00124444	0.0300052	-0.866928	TRUE	TRUE	protein_coding	NAGK
ENSG00000102316	0.632688	6.47517	4.15253	0.00112634	0.0288434	-0.86875	TRUE	TRUE	protein_coding	MAGED2
ENSG00000113248	1.43332	-1.10902	4.06363	0.00133087	0.0310696	-0.87119	TRUE	TRUE	protein_coding	PCDHB15
ENSG00000066557	-0.791616	6.2228	-4.14132	0.00115024	0.0289556	-0.880544	TRUE	TRUE	protein_coding	LRRC40
ENSG00000123454	3.29736	2.13567	3.99849	0.00150469	0.0329202	-0.884857	TRUE	TRUE	protein_coding	DBH
ENSG00000223768	0.582297	3.38222	4.03774	0.00139736	0.0315211	-0.884914	TRUE	TRUE	lincRNA	LINC00205
ENSG00000262585	1.45995	-0.544537	4.02839	0.00142219	0.0318331	-0.890054	TRUE	TRUE	lincRNA	LINC01979
ENSG00000115942	-0.514431	5.76251	-4.12028	0.00119652	0.0294188	-0.891901	TRUE	TRUE	protein_coding	ORC2
ENSG00000168615	-0.563623	5.63141	-4.11574	0.00120676	0.0295813	-0.891911	TRUE	TRUE	protein_coding	ADAM9
ENSG00000115364	-0.626166	5.99306	-4.12627	0.00118316	0.0293722	-0.895529	TRUE	TRUE	protein_coding	MRPL19
ENSG00000151503	-0.677343	6.03677	-4.12762	0.00118016	0.0293572	-0.895778	TRUE	TRUE	protein_coding	NCAPD3
ENSG00000067064	-0.797591	5.67529	-4.1136	0.00121161	0.0295813	-0.898827	TRUE	TRUE	protein_coding	IDI1
ENSG00000126261	-0.515697	8.14247	-4.18005	0.00106979	0.0281231	-0.898877	TRUE	TRUE	protein_coding	UBA2
ENSG00000173926	-1.04942	0.460864	-3.98826	0.00153404	0.0332437	-0.902325	TRUE	TRUE	protein_coding	MARCH3
ENSG00000163428	-0.860911	6.01351	-4.12136	0.0011941	0.0294172	-0.904643	TRUE	TRUE	protein_coding	LRRC58
ENSG00000163808	-0.88493	6.25589	-4.12863	0.00117792	0.0293359	-0.906845	TRUE	TRUE	protein_coding	KIF15
ENSG00000280610	-0.88493	6.25589	-4.12863	0.00117792	0.0293359	-0.906845	TRUE	TRUE	protein_coding	KIF15
ENSG00000107815	-0.492965	5.22136	-4.08993	0.00126668	0.0301979	-0.912174	TRUE	TRUE	protein_coding	TWNK
ENSG00000121068	0.924068	7.57048	4.15444	0.00112231	0.0288434	-0.91667	TRUE	TRUE	protein_coding	TBX2
ENSG00000164362	-1.7034	0.95908	-3.97673	0.00156783	0.0335982	-0.917343	TRUE	TRUE	protein_coding	TERT
ENSG00000143947	-0.580092	9.46476	-4.19305	0.00104412	0.0276959	-0.919742	TRUE	TRUE	protein_coding	RPS27A
ENSG00000144681	-0.584385	5.72483	-4.10135	0.0012398	0.0299616	-0.924657	TRUE	TRUE	protein_coding	STAC
ENSG00000178691	-0.610139	6.1816	-4.11453	0.0012095	0.0295813	-0.927886	TRUE	TRUE	protein_coding	SUZ12
ENSG00000263513	-1.44422	4.71756	-4.06166	0.00133583	0.0310775	-0.929156	TRUE	TRUE	protein_coding	FAM72C
ENSG00000178235	0.935604	1.33564	3.96804	0.00159376	0.0337581	-0.933222	TRUE	TRUE	protein_coding	SLITRK1
ENSG00000164032	-0.715703	8.58027	-4.17002	0.00109005	0.0283814	-0.933418	TRUE	TRUE	protein_coding	H2AFZ
ENSG00000166111	0.748089	1.48419	3.96833	0.00159289	0.0337581	-0.935195	TRUE	TRUE	protein_coding	SVOP
ENSG00000078747	-0.477383	6.1904	-4.11073	0.00121816	0.0295813	-0.935762	TRUE	TRUE	protein_coding	ITCH
ENSG00000139354	-0.848556	3.78535	-4.02546	0.00143006	0.0318703	-0.936208	TRUE	TRUE	protein_coding	GAS2L3
ENSG00000008735	1.11999	5.20099	4.06863	0.00131842	0.0310696	-0.937771	TRUE	TRUE	protein_coding	MAPK8IP2
ENSG00000119318	-0.433551	7.7994	-4.1517	0.00112809	0.0288434	-0.937925	TRUE	TRUE	protein_coding	RAD23B
ENSG00000223459	1.56833	2.86791	3.98736	0.00153664	0.0332662	-0.939548	TRUE	TRUE	unprocessed_pseudogene	TCAF1P1
ENSG00000168916	0.694246	6.16448	4.1033	0.00123525	0.0298858	-0.941287	TRUE	TRUE	protein_coding	ZNF608
ENSG00000131238	-0.422139	7.78837	-4.14922	0.00113334	0.0289397	-0.942237	TRUE	TRUE	protein_coding	PPT1
ENSG00000160208	-0.40208	7.58473	-4.14261	0.00114746	0.0289556	-0.946003	TRUE	TRUE	protein_coding	RRP1B
ENSG00000147642	0.89388	4.75011	4.04892	0.00136826	0.0313112	-0.948178	TRUE	TRUE	protein_coding	SYBU
ENSG00000137880	1.37462	4.63288	4.03832	0.00139583	0.0315211	-0.954181	TRUE	TRUE	protein_coding	GCHFR
ENSG00000185386	1.90214	2.74373	3.97175	0.00158263	0.0337581	-0.958083	TRUE	TRUE	protein_coding	MAPK11
ENSG00000148218	0.479953	5.04908	4.05566	0.00135099	0.0312213	-0.958799	TRUE	TRUE	protein_coding	ALAD
ENSG00000114626	1.50633	2.24894	3.96294	0.00160922	0.0339361	-0.959088	TRUE	TRUE	protein_coding	ABTB1
ENSG00000159788	0.610159	5.24212	4.05789	0.00134534	0.0312213	-0.96652	TRUE	TRUE	protein_coding	RGS12
ENSG00000180044	-1.15301	0.733802	-3.94683	0.00165901	0.0346413	-0.968057	TRUE	TRUE	protein_coding	C3orf80
ENSG00000181788	-0.549632	5.09006	-4.05472	0.00135338	0.0312213	-0.968099	TRUE	TRUE	protein_coding	SIAH2
ENSG00000142961	0.785788	3.00288	3.97776	0.00156476	0.0335664	-0.969695	TRUE	TRUE	protein_coding	MOB3C
ENSG00000163704	0.928924	2.74965	3.9699	0.00158818	0.0337581	-0.970181	TRUE	TRUE	protein_coding	PRRT3
ENSG00000159259	-0.723994	5.45839	-4.06669	0.00132324	0.0310696	-0.971141	TRUE	TRUE	protein_coding	CHAF1B
ENSG00000106399	-0.899777	5.17457	-4.05562	0.00135111	0.0312213	-0.972563	TRUE	TRUE	protein_coding	RPA3
ENSG00000235162	-0.63733	4.91705	-4.04566	0.00137668	0.0314073	-0.973024	TRUE	TRUE	protein_coding	C12orf75
ENSG00000112902	0.683596	4.13336	4.01384	0.00146174	0.0323384	-0.973739	TRUE	TRUE	protein_coding	SEMA5A
ENSG00000143862	0.750378	5.54536	4.06225	0.00133433	0.0310768	-0.977168	TRUE	TRUE	protein_coding	ARL8A
ENSG00000164346	-0.639675	6.54607	-4.09824	0.00124706	0.0300344	-0.9797	TRUE	TRUE	protein_coding	NSA2
ENSG00000113649	-0.478992	7.41947	-4.1183	0.00120098	0.0294943	-0.984198	TRUE	TRUE	protein_coding	TCERG1
ENSG00000158186	0.591015	5.09454	4.0431	0.00138331	0.0314908	-0.984501	TRUE	TRUE	protein_coding	MRAS
ENSG00000163584	-1.1031	4.11349	-4.00958	0.00147355	0.0325318	-0.98493	TRUE	TRUE	protein_coding	RPL22L1
ENSG00000088888	0.509109	6.80241	4.09975	0.00124353	0.0300052	-0.984965	TRUE	TRUE	protein_coding	MAVS
ENSG00000143870	-0.425423	8.00901	-4.13066	0.00117345	0.0293278	-0.985639	TRUE	TRUE	protein_coding	PDIA6
ENSG00000163516	0.473516	6.07234	4.07718	0.00129739	0.0307897	-0.986397	TRUE	TRUE	protein_coding	ANKZF1
ENSG00000153404	0.669498	5.16254	4.04317	0.00138313	0.0314908	-0.98764	TRUE	TRUE	protein_coding	PLEKHG4B
ENSG00000226819	0.830484	0.716679	3.93453	0.00169807	0.0349655	-0.989417	TRUE	TRUE	antisense_RNA	MEIS1-AS3
ENSG00000014138	-0.650102	5.98551	-4.07394	0.00130533	0.0308764	-0.99197	TRUE	TRUE	protein_coding	POLA2
ENSG00000274726	-0.56644	3.83973	-3.99561	0.00151289	0.0329202	-0.992693	TRUE	TRUE	protein_coding	ARHGEF10
ENSG00000139767	0.83295	5.52947	4.05288	0.00135809	0.0312213	-0.99275	TRUE	TRUE	protein_coding	SRRM4
ENSG00000120324	1.66341	-1.25004	3.9958	0.00151236	0.0329202	-0.993633	TRUE	TRUE	protein_coding	PCDHB10
ENSG00000169851	-1.04247	0.294242	-3.93103	0.00170937	0.0349763	-0.999872	TRUE	TRUE	protein_coding	PCDH7
ENSG00000143106	-0.482704	7.94306	-4.12093	0.00119506	0.0294172	-1.00118	TRUE	TRUE	protein_coding	PSMA5
ENSG00000204103	1.41925	3.21304	3.96353	0.00160743	0.0339322	-1.00533	TRUE	TRUE	protein_coding	MAFB
ENSG00000138750	-0.508659	5.76286	-4.05866	0.00134338	0.0312188	-1.00576	TRUE	TRUE	protein_coding	NUP54
ENSG00000168078	-0.990932	5.98944	-4.06621	0.00132444	0.0310696	-1.00605	TRUE	TRUE	protein_coding	PBK
ENSG00000114993	0.647157	4.36697	4.00373	0.0014899	0.0327223	-1.00655	TRUE	TRUE	protein_coding	RTKN
ENSG00000113456	-0.511494	5.3381	-4.04149	0.00138752	0.0315189	-1.0094	TRUE	TRUE	protein_coding	RAD1
ENSG00000147996	-0.554344	5.63998	-4.05225	0.00135969	0.0312213	-1.00973	TRUE	TRUE	protein_coding	CBWD5
ENSG00000130713	-0.387723	6.53906	-4.0804	0.00128956	0.0306744	-1.01203	TRUE	TRUE	protein_coding	EXOSC2
ENSG00000104472	-0.654959	4.19312	-3.99709	0.00150868	0.0329202	-1.01305	TRUE	TRUE	protein_coding	CHRAC1
ENSG00000273541	-1.34354	-0.0411453	-3.92803	0.00171909	0.035033	-1.01364	TRUE	TRUE	misc_RNA
ENSG00000100219	-0.537907	5.33697	-4.03803	0.00139659	0.0315211	-1.01565	TRUE	TRUE	protein_coding	XBP1
ENSG00000174010	-0.703591	4.4221	-3.99719	0.0015084	0.0329202	-1.02951	TRUE	TRUE	protein_coding	KLHL15
ENSG00000196419	-0.492602	9.19435	-4.12898	0.00117715	0.0293359	-1.03102	TRUE	TRUE	protein_coding	XRCC6
ENSG00000142856	-0.721264	5.61949	-4.03938	0.00139305	0.0315211	-1.03214	TRUE	TRUE	protein_coding	ITGB3BP
ENSG00000119285	-0.603474	7.32922	-4.08751	0.00127244	0.0303013	-1.03774	TRUE	TRUE	protein_coding	HEATR1
ENSG00000138780	-0.529803	4.79702	-4.00423	0.0014885	0.0327223	-1.04072	TRUE	TRUE	protein_coding	GSTCD
ENSG00000110900	0.678846	5.8701	4.03939	0.00139301	0.0315211	-1.04134	TRUE	TRUE	protein_coding	TSPAN11
ENSG00000085840	-0.817226	6.54331	-4.06355	0.00133109	0.0310696	-1.04404	TRUE	TRUE	protein_coding	ORC1
ENSG00000145349	-0.642487	5.21686	-4.01786	0.00145071	0.0321615	-1.04497	TRUE	TRUE	protein_coding	CAMK2D
ENSG00000131876	-0.514102	6.06272	-4.04722	0.00137262	0.0313485	-1.04615	TRUE	TRUE	protein_coding	SNRPA1
ENSG00000160606	-0.669231	2.64312	-3.92623	0.00172496	0.035119	-1.04825	TRUE	TRUE	protein_coding	TLCD1
ENSG00000123131	-0.719988	6.1905	-4.04942	0.00136695	0.0313112	-1.04974	TRUE	TRUE	protein_coding	PRDX4
ENSG00000108010	-0.604744	6.64881	-4.06235	0.00133409	0.0310768	-1.05193	TRUE	TRUE	protein_coding	GLRX3
ENSG00000153879	-0.470272	5.92083	-4.03886	0.0013944	0.0315211	-1.05261	TRUE	TRUE	protein_coding	CEBPG
ENSG00000112306	-0.689824	8.93046	-4.11108	0.00121734	0.0295813	-1.05578	TRUE	TRUE	protein_coding	RPS12
ENSG00000229848	1.7043	-0.72783	3.93128	0.00170855	0.0349763	-1.05686	TRUE	TRUE	antisense_RNA
ENSG00000206312	1.55694	-1.3759	3.96076	0.00161585	0.0339745	-1.05928	TRUE	TRUE	protein_coding	NOTCH4
ENSG00000106028	-0.580482	6.02483	-4.03709	0.00139908	0.0315211	-1.06268	TRUE	TRUE	protein_coding	SSBP1
ENSG00000145642	-1.02683	-0.0529094	-3.89761	0.00182108	0.0362063	-1.06345	TRUE	TRUE	protein_coding	FAM159B
ENSG00000257411	-0.588974	4.94835	-3.99569	0.00151266	0.0329202	-1.06698	TRUE	TRUE	protein_coding
ENSG00000168807	-0.629103	5.27321	-4.00766	0.00147889	0.0325816	-1.06763	TRUE	TRUE	protein_coding	SNTB2
ENSG00000239264	-0.584952	6.20876	-4.03692	0.00139951	0.0315211	-1.0742	TRUE	TRUE	protein_coding	TXNDC5
ENSG00000185133	1.1667	2.0608	3.89444	0.00183208	0.036218	-1.07451	TRUE	TRUE	protein_coding	INPP5J
ENSG00000136943	-1.14853	2.70445	-3.91021	0.00177811	0.0356312	-1.07921	TRUE	TRUE	protein_coding	CTSV
ENSG00000141579	1.4509	-0.62373	3.9097	0.00177985	0.0356312	-1.07956	TRUE	TRUE	protein_coding	ZNF750
ENSG00000082212	-0.514439	7.07379	-4.05579	0.00135065	0.0312213	-1.08534	TRUE	TRUE	protein_coding	ME2
ENSG00000156970	-0.869831	6.1438	-4.02781	0.00142376	0.0318331	-1.08718	TRUE	TRUE	protein_coding	BUB1B
ENSG00000048991	-0.400348	6.21283	-4.0296	0.00141895	0.0318236	-1.0876	TRUE	TRUE	protein_coding	R3HDM1
ENSG00000257702	0.798041	3.26521	3.919	0.00174874	0.0353316	-1.08885	TRUE	TRUE	antisense_RNA	LBX2-AS1
ENSG00000178467	0.877649	2.12103	3.88654	0.00185974	0.0364282	-1.09177	TRUE	TRUE	protein_coding	P4HTM
ENSG00000134452	-0.466981	6.0057	-4.02009	0.00144463	0.0321315	-1.09287	TRUE	TRUE	protein_coding	FBXO18
ENSG00000166845	-0.79052	4.24132	-3.95529	0.00163266	0.0342262	-1.09384	TRUE	TRUE	protein_coding	C18orf54
ENSG00000153207	-0.677133	7.04594	-4.04915	0.00136766	0.0313112	-1.09598	TRUE	TRUE	protein_coding	AHCTF1
ENSG00000275857	-2.79382	-0.0958756	-3.87581	0.00189799	0.0368032	-1.0978	TRUE	TRUE	antisense_RNA
ENSG00000162623	-0.652568	5.97071	-4.01604	0.0014557	0.0322384	-1.09822	TRUE	TRUE	protein_coding	TYW3
ENSG00000136527	-0.439898	7.81852	-4.06596	0.00132506	0.0310696	-1.09895	TRUE	TRUE	protein_coding	TRA2B
ENSG00000185339	0.897351	1.12177	3.86745	0.00192832	0.0371873	-1.10238	TRUE	TRUE	protein_coding	TCN2
ENSG00000102189	-0.686873	4.76432	-3.96924	0.00159016	0.0337581	-1.10433	TRUE	TRUE	protein_coding	EEA1
ENSG00000177917	-0.651077	4.96897	-3.97588	0.00157035	0.0336181	-1.10502	TRUE	TRUE	protein_coding	ARL6IP6
ENSG00000101004	0.735829	6.29399	4.01792	0.00145055	0.0321615	-1.10664	TRUE	TRUE	protein_coding	NINL
ENSG00000159784	0.725457	4.0073	3.93523	0.00169582	0.0349655	-1.10677	TRUE	TRUE	protein_coding	FAM131B
ENSG00000117143	-0.407063	6.89588	-4.03453	0.00140584	0.0316299	-1.11614	TRUE	TRUE	protein_coding	UAP1
ENSG00000186868	0.779663	4.07909	3.93236	0.00170505	0.0349763	-1.11651	TRUE	TRUE	protein_coding	MAPT
ENSG00000172037	0.998689	4.31385	3.93725	0.00168934	0.0349655	-1.12046	TRUE	TRUE	protein_coding	LAMB2
ENSG00000074590	0.60249	4.79684	3.95694	0.00162757	0.0341533	-1.12181	TRUE	TRUE	protein_coding	NUAK1
ENSG00000126106	0.760562	2.49814	3.87804	0.00188995	0.0367245	-1.12304	TRUE	TRUE	protein_coding	TMEM53
ENSG00000283862	1.01966	1.32967	3.85534	0.0019732	0.0377312	-1.12523	TRUE	TRUE	protein_coding
ENSG00000233133	1.72897	-1.55005	3.92819	0.00171858	0.035033	-1.12586	TRUE	TRUE	unprocessed_pseudogene
ENSG00000108064	-0.695884	5.99746	-4.00093	0.0014978	0.0328276	-1.12761	TRUE	TRUE	protein_coding	TFAM
ENSG00000165102	0.791978	4.86123	3.95467	0.00163458	0.0342324	-1.1292	TRUE	TRUE	protein_coding	HGSNAT
ENSG00000138385	-0.616011	7.85077	-4.04843	0.00136951	0.0313112	-1.13339	TRUE	TRUE	protein_coding	SSB
ENSG00000135185	-0.812539	3.75751	-3.91388	0.0017658	0.0355406	-1.13584	TRUE	TRUE	protein_coding	TMEM243
ENSG00000164061	1.00357	4.13854	3.92231	0.0017378	0.0352164	-1.13604	TRUE	TRUE	protein_coding	BSN
ENSG00000079246	-0.462807	9.40318	-4.07662	0.00129877	0.0307897	-1.13604	TRUE	TRUE	protein_coding	XRCC5
ENSG00000169032	-0.523222	5.51711	-3.97858	0.00156233	0.0335482	-1.13776	TRUE	TRUE	protein_coding	MAP2K1
ENSG00000179041	-0.581331	4.36245	-3.93415	0.00169928	0.0349655	-1.13929	TRUE	TRUE	protein_coding	RRS1
ENSG00000105429	0.893655	6.6542	4.00792	0.00147817	0.0325816	-1.14418	TRUE	TRUE	protein_coding	MEGF8
ENSG00000112394	-0.696415	3.25854	-3.89099	0.00184409	0.036323	-1.14576	TRUE	TRUE	protein_coding	SLC16A10
ENSG00000080839	-0.659546	4.53825	-3.93553	0.00169485	0.0349655	-1.14954	TRUE	TRUE	protein_coding	RBL1
ENSG00000120889	0.367521	8.59765	4.05335	0.00135689	0.0312213	-1.15072	TRUE	TRUE	protein_coding	TNFRSF10B
ENSG00000187860	0.716496	2.36406	3.85876	0.00196043	0.0375673	-1.15092	TRUE	TRUE	protein_coding	CCDC157
ENSG00000107672	-0.484138	5.44881	-3.96676	0.00159765	0.0337929	-1.15497	TRUE	TRUE	protein_coding	NSMCE4A
ENSG00000091527	-0.49519	7.14935	-4.02002	0.00144481	0.0321315	-1.15551	TRUE	TRUE	protein_coding	CDV3
ENSG00000275568	-0.713168	4.28475	-3.92186	0.00173929	0.0352164	-1.15722	TRUE	TRUE	protein_coding	ARHGAP11A
ENSG00000151229	-0.953125	3.14794	-3.88071	0.00188041	0.0366957	-1.15882	TRUE	TRUE	protein_coding	SLC2A13
ENSG00000040731	0.506069	6.0765	3.98417	0.00154594	0.0332975	-1.15902	TRUE	TRUE	protein_coding	CDH10
ENSG00000136235	-0.707901	1.29857	-3.83402	0.00205478	0.0387792	-1.16344	TRUE	TRUE	protein_coding	GPNMB
ENSG00000214338	0.673175	5.76861	3.97002	0.00158782	0.0337581	-1.16344	TRUE	TRUE	protein_coding	SOGA3
ENSG00000132341	-0.45509	9.91252	-4.06902	0.00131747	0.0310696	-1.16623	TRUE	TRUE	protein_coding	RAN
ENSG00000133958	1.23625	2.43238	3.85048	0.00199148	0.0378882	-1.16643	TRUE	TRUE	protein_coding	UNC79
ENSG00000276416	1.23625	2.43238	3.85048	0.00199148	0.0378882	-1.16643	TRUE	TRUE	protein_coding	UNC79
ENSG00000137171	0.835822	4.57683	3.92212	0.00173843	0.0352164	-1.16849	TRUE	TRUE	protein_coding	KLC4
ENSG00000129084	-0.435341	7.38875	-4.01887	0.00144795	0.0321615	-1.16867	TRUE	TRUE	protein_coding	PSMA1
ENSG00000136518	-0.444678	6.89075	-4.00627	0.00148276	0.0326331	-1.16875	TRUE	TRUE	protein_coding	ACTL6A
ENSG00000001167	-0.533013	6.52965	-3.995	0.00151463	0.0329243	-1.17065	TRUE	TRUE	protein_coding	NFYA
ENSG00000147256	1.63215	6.51608	3.98187	0.00155266	0.0334082	-1.17651	TRUE	TRUE	protein_coding	ARHGAP36
ENSG00000277200	0.900569	2.89818	3.8577	0.00196437	0.0376087	-1.1773	TRUE	TRUE	lincRNA
ENSG00000162851	-0.474483	4.54765	-3.91994	0.00174564	0.0353025	-1.17803	TRUE	TRUE	protein_coding	TFB2M
ENSG00000139496	-0.518915	5.88144	-3.96896	0.00159101	0.0337581	-1.17972	TRUE	TRUE	protein_coding	NUP58
ENSG00000167632	0.761685	3.62281	3.88035	0.00188169	0.0366957	-1.18139	TRUE	TRUE	protein_coding	TRAPPC9
ENSG00000134684	-0.397124	8.37923	-4.03283	0.00141035	0.0316978	-1.18283	TRUE	TRUE	protein_coding	YARS
ENSG00000174145	0.850884	5.33216	3.94218	0.00167368	0.0348236	-1.18471	TRUE	TRUE	protein_coding	NWD2
ENSG00000150768	-0.449959	5.73051	-3.95952	0.00161964	0.0340205	-1.1874	TRUE	TRUE	protein_coding	DLAT
ENSG00000177663	0.633144	4.08644	3.89369	0.00183469	0.036218	-1.18844	TRUE	TRUE	protein_coding	IL17RA
ENSG00000159593	-0.577454	6.94391	-3.99627	0.00151103	0.0329202	-1.18977	TRUE	TRUE	protein_coding	NAE1
ENSG00000106603	-0.563674	6.54986	-3.98472	0.00154434	0.0332969	-1.19104	TRUE	TRUE	protein_coding	COA1
ENSG00000101493	0.549541	6.27309	3.97192	0.00158212	0.0337581	-1.19312	TRUE	TRUE	protein_coding	ZNF516
ENSG00000145375	-0.522116	4.54822	-3.91123	0.00177469	0.0356181	-1.19439	TRUE	TRUE	protein_coding	SPATA5
ENSG00000105926	-0.707359	4.86282	-3.92173	0.00173972	0.0352164	-1.19758	TRUE	TRUE	protein_coding	MPP6
ENSG00000135677	0.404707	7.11429	3.99434	0.00151652	0.0329315	-1.19798	TRUE	TRUE	protein_coding	GNS
ENSG00000144868	0.671111	5.41895	3.9384	0.00168566	0.0349655	-1.19921	TRUE	TRUE	protein_coding	TMEM108
ENSG00000099308	0.682842	4.36418	3.89708	0.00182291	0.0362088	-1.20067	TRUE	TRUE	protein_coding	MAST3
ENSG00000151240	0.494709	5.37384	3.93656	0.00169155	0.0349655	-1.20076	TRUE	TRUE	protein_coding	DIP2C
ENSG00000134001	-0.53817	7.36498	-4.00114	0.0014972	0.0328276	-1.20099	TRUE	TRUE	protein_coding	EIF2S1
ENSG00000166507	0.549423	4.3082	3.89425	0.00183272	0.036218	-1.20343	TRUE	TRUE	protein_coding	NDST2
ENSG00000183137	-0.655084	4.55371	-3.90568	0.00179345	0.035825	-1.20516	TRUE	TRUE	protein_coding	CEP57L1
ENSG00000121988	-0.476133	3.94034	-3.88224	0.00187495	0.0366584	-1.20538	TRUE	TRUE	protein_coding	ZRANB3
ENSG00000182459	-1.27983	0.99518	-3.8053	0.00217014	0.0396888	-1.20813	TRUE	TRUE	protein_coding	TEX19
ENSG00000118193	-0.909416	6.34219	-3.96845	0.00159254	0.0337581	-1.20897	TRUE	TRUE	protein_coding	KIF14
ENSG00000144567	0.491897	6.42425	3.96783	0.0015944	0.0337581	-1.21018	TRUE	TRUE	protein_coding	RETREG2
ENSG00000197321	0.581806	5.5884	3.93581	0.00169396	0.0349655	-1.21625	TRUE	TRUE	protein_coding	SVIL
ENSG00000139531	0.468258	4.64544	3.89836	0.00181849	0.0361888	-1.22006	TRUE	TRUE	protein_coding	SUOX
ENSG00000177000	0.645406	5.06193	3.91282	0.00176935	0.0355784	-1.22094	TRUE	TRUE	protein_coding	MTHFR
ENSG00000159063	-0.511412	5.85434	-3.94588	0.00166198	0.0346637	-1.22095	TRUE	TRUE	protein_coding	ALG8
ENSG00000150753	-0.433029	9.2293	-4.02776	0.00142388	0.0318331	-1.22215	TRUE	TRUE	protein_coding	CCT5
ENSG00000160323	1.26814	2.502	3.81771	0.00211952	0.0394103	-1.22611	TRUE	TRUE	protein_coding	ADAMTS13
ENSG00000281244	1.26814	2.502	3.81771	0.00211952	0.0394103	-1.22611	TRUE	TRUE	protein_coding	ADAMTS13
ENSG00000182004	-0.785453	6.69647	-3.96948	0.00158945	0.0337581	-1.22761	TRUE	TRUE	protein_coding	SNRPE
ENSG00000102054	-0.442572	7.37288	-3.98569	0.00154151	0.0332969	-1.23006	TRUE	TRUE	protein_coding	RBBP7
ENSG00000183814	-0.598118	4.36719	-3.88306	0.00187205	0.0366355	-1.23382	TRUE	TRUE	protein_coding	LIN9
ENSG00000134057	-0.957908	7.23923	-3.97928	0.00156029	0.0335384	-1.23637	TRUE	TRUE	protein_coding	CCNB1
ENSG00000110958	-0.907409	8.82516	-4.01287	0.00146444	0.0323642	-1.23664	TRUE	TRUE	protein_coding	PTGES3
ENSG00000160325	1.316	2.45968	3.81008	0.0021505	0.0395297	-1.23724	TRUE	TRUE	protein_coding	CACFD1
ENSG00000280479	1.316	2.45968	3.81008	0.0021505	0.0395297	-1.23724	TRUE	TRUE	protein_coding	CACFD1
ENSG00000175643	-0.730381	4.29646	-3.87418	0.00190388	0.0368837	-1.24471	TRUE	TRUE	protein_coding	RMI2
ENSG00000151247	-0.523971	6.81855	-3.96164	0.00161318	0.0339557	-1.24858	TRUE	TRUE	protein_coding	EIF4E
ENSG00000178343	-1.45012	0.704808	-3.77832	0.00228458	0.0407399	-1.25127	TRUE	TRUE	protein_coding	SHISA3
ENSG00000076356	1.22615	4.51337	3.8721	0.00191139	0.0369616	-1.25191	TRUE	TRUE	protein_coding	PLXNA2
ENSG00000167535	0.736062	5.61744	3.91618	0.0017581	0.0354253	-1.2522	TRUE	TRUE	protein_coding	CACNB3
ENSG00000049239	0.789929	4.68926	3.88025	0.00188205	0.0366957	-1.25317	TRUE	TRUE	protein_coding	H6PD
ENSG00000124279	-0.591133	4.19379	-3.86544	0.00193573	0.0372623	-1.25396	TRUE	TRUE	protein_coding	FASTKD3
ENSG00000178403	0.824878	3.24999	3.82641	0.00208471	0.0391239	-1.25443	TRUE	TRUE	protein_coding	NEUROG2
ENSG00000175868	-1.00684	1.68029	-3.78661	0.00224878	0.0404933	-1.25498	TRUE	TRUE	protein_coding	CALCB
ENSG00000178035	-0.553888	7.13293	-3.96436	0.00160492	0.0339129	-1.25881	TRUE	TRUE	protein_coding	IMPDH2
ENSG00000087586	-0.838393	6.16311	-3.93613	0.00169293	0.0349655	-1.25902	TRUE	TRUE	protein_coding	AURKA
ENSG00000197479	1.00066	1.24194	3.77625	0.00229361	0.0407809	-1.25976	TRUE	TRUE	protein_coding	PCDHB11
ENSG00000188760	1.2643	2.89229	3.80922	0.00215403	0.0395602	-1.26022	TRUE	TRUE	protein_coding	TMEM198
ENSG00000044115	0.440506	8.61279	3.99353	0.00151887	0.0329487	-1.26328	TRUE	TRUE	protein_coding	CTNNA1
ENSG00000154646	-0.533618	8.15539	-3.98501	0.00154349	0.0332969	-1.26429	TRUE	TRUE	protein_coding	TMPRSS15
ENSG00000263809	0.788433	2.39645	3.79462	0.00221474	0.0401015	-1.26548	TRUE	TRUE	protein_coding
ENSG00000275495	-0.6739	4.92145	-3.88707	0.00185787	0.0364253	-1.26565	TRUE	TRUE	transcribed_unprocessed_pseudogene
ENSG00000136045	-0.384782	6.85576	-3.95295	0.0016399	0.03431	-1.26648	TRUE	TRUE	protein_coding	PWP1
ENSG00000144554	-0.966918	6.7048	-3.9483	0.00165438	0.0345789	-1.26763	TRUE	TRUE	protein_coding	FANCD2
ENSG00000187066	0.859888	0.768943	3.76847	0.00232786	0.0411307	-1.26781	TRUE	TRUE	protein_coding	TMEM262
ENSG00000152147	-0.490853	4.76938	-3.8779	0.00189046	0.0367245	-1.2713	TRUE	TRUE	protein_coding	GEMIN6
ENSG00000120334	-0.471605	4.49819	-3.86496	0.00193749	0.0372623	-1.2756	TRUE	TRUE	protein_coding	CENPL
ENSG00000111859	1.16227	0.718857	3.7612	0.00236034	0.0414115	-1.27982	TRUE	TRUE	protein_coding	NEDD9
ENSG00000187772	-0.618194	6.10636	-3.92196	0.00173897	0.0352164	-1.2813	TRUE	TRUE	protein_coding	LIN28B
ENSG00000100360	0.946184	2.62363	3.79174	0.00222689	0.0402702	-1.28133	TRUE	TRUE	protein_coding	IFT27
ENSG00000140416	0.393259	5.45629	3.89596	0.00182679	0.036218	-1.28266	TRUE	TRUE	protein_coding	TPM1
ENSG00000162641	0.733946	5.71315	3.90326	0.00180171	0.0359222	-1.28403	TRUE	TRUE	protein_coding	AKNAD1
ENSG00000118292	0.776066	2.28725	3.78163	0.0022702	0.040687	-1.28414	TRUE	TRUE	protein_coding	C1orf54
ENSG00000151148	0.383274	6.03864	3.9161	0.0017584	0.0354253	-1.28426	TRUE	TRUE	protein_coding	UBE3B
ENSG00000106355	-0.709119	5.77754	-3.90847	0.00178398	0.0356695	-1.2856	TRUE	TRUE	protein_coding	LSM5
ENSG00000116260	0.680571	6.4298	3.92567	0.00172678	0.0351223	-1.28703	TRUE	TRUE	protein_coding	QSOX1
ENSG00000005339	0.50447	6.64346	3.93235	0.00170508	0.0349763	-1.28839	TRUE	TRUE	protein_coding	CREBBP
ENSG00000153989	-0.680945	6.16391	-3.91788	0.00175247	0.0353731	-1.29239	TRUE	TRUE	protein_coding	NUS1
ENSG00000274180	1.05919	2.51325	3.7809	0.00227336	0.040694	-1.29316	TRUE	TRUE	protein_coding	NATD1
ENSG00000119787	-0.55923	6.0242	-3.91189	0.00177247	0.0356072	-1.29507	TRUE	TRUE	protein_coding	ATL2
ENSG00000143228	-0.942265	7.0064	-3.94198	0.00167431	0.0348236	-1.29513	TRUE	TRUE	protein_coding	NUF2
ENSG00000120328	1.33064	-0.521891	3.76567	0.00234029	0.0411962	-1.29697	TRUE	TRUE	protein_coding	PCDHB12
ENSG00000172172	-0.606946	5.99919	-3.90954	0.00178038	0.0356312	-1.29832	TRUE	TRUE	protein_coding	MRPL13
ENSG00000109111	0.449758	7.98555	3.96158	0.00161335	0.0339557	-1.29858	TRUE	TRUE	protein_coding	SUPT6H
ENSG00000046889	-0.72046	3.85146	-3.82448	0.00209239	0.039209	-1.30546	TRUE	TRUE	protein_coding	PREX2
ENSG00000163462	1.12768	4.43827	3.83941	0.00203383	0.0385209	-1.30649	TRUE	TRUE	protein_coding	TRIM46
ENSG00000142039	0.603188	5.26426	3.87299	0.00190817	0.0369331	-1.30959	TRUE	TRUE	protein_coding	CCDC97
ENSG00000143942	-0.932913	3.22687	-3.7982	0.00219968	0.0399282	-1.31035	TRUE	TRUE	protein_coding	CHAC2
ENSG00000166483	-0.544731	5.3694	-3.87846	0.00188847	0.0367245	-1.31328	TRUE	TRUE	protein_coding	WEE1
ENSG00000043514	-0.426318	5.81585	-3.89427	0.00183267	0.036218	-1.31448	TRUE	TRUE	protein_coding	TRIT1
ENSG00000250448	1.03972	0.42183	3.74035	0.00245608	0.042494	-1.31515	TRUE	TRUE	antisense_RNA
ENSG00000277656	0.634728	4.79735	3.85175	0.00198668	0.0378649	-1.31532	TRUE	TRUE	protein_coding	GSTT1
ENSG00000142864	-0.482379	9.683	-3.98553	0.00154199	0.0332969	-1.31639	TRUE	TRUE	protein_coding	SERBP1
ENSG00000165609	-0.455033	7.01538	-3.9282	0.00171853	0.035033	-1.321	TRUE	TRUE	protein_coding	NUDT5
ENSG00000201302	-1.38361	-1.45511	-3.78521	0.00225477	0.0405668	-1.32106	TRUE	TRUE	snoRNA	SNORA65
ENSG00000136878	0.904762	4.76725	3.84452	0.00201417	0.0382169	-1.32304	TRUE	TRUE	protein_coding	USP20
ENSG00000181378	1.03065	-0.0258075	3.73949	0.00246014	0.042494	-1.32305	TRUE	TRUE	protein_coding	CFAP65
ENSG00000093009	-0.89478	5.28403	-3.86986	0.00191953	0.0370514	-1.32329	TRUE	TRUE	protein_coding	CDC45
ENSG00000236523	-1.47731	-1.82782	-3.80298	0.00217977	0.0397537	-1.32763	TRUE	TRUE	processed_pseudogene	NPM1P40
ENSG00000235193	1.3967	-1.48828	3.78287	0.00226485	0.0406791	-1.32767	TRUE	TRUE	unprocessed_pseudogene
ENSG00000145604	-0.418007	7.31271	-3.9315	0.00170784	0.0349763	-1.3288	TRUE	TRUE	protein_coding	SKP2
ENSG00000139233	-0.55551	5.13185	-3.86065	0.00195341	0.0374823	-1.3293	TRUE	TRUE	protein_coding	LLPH
ENSG00000140525	-0.81342	7.23386	-3.92887	0.00171636	0.035033	-1.33072	TRUE	TRUE	protein_coding	FANCI
ENSG00000005022	-0.545933	7.7315	-3.93809	0.00168666	0.0349655	-1.335	TRUE	TRUE	protein_coding	SLC25A5
ENSG00000198420	0.451691	7.69999	3.93485	0.00169705	0.0349655	-1.33647	TRUE	TRUE	protein_coding	TCAF1
ENSG00000082153	-0.575712	8.11878	-3.94545	0.00166335	0.0346637	-1.33706	TRUE	TRUE	protein_coding	BZW1
ENSG00000261582	2.31071	-2.19373	3.81601	0.00212637	0.0394735	-1.33916	TRUE	TRUE	protein_coding
ENSG00000121152	-0.864293	6.15012	-3.89039	0.00184619	0.0363307	-1.34355	TRUE	TRUE	protein_coding	NCAPH
ENSG00000171450	1.21029	2.27918	3.74552	0.00243196	0.0422484	-1.34413	TRUE	TRUE	protein_coding	CDK5R2
ENSG00000278666	-0.668242	4.9238	-3.84188	0.00202431	0.038375	-1.34933	TRUE	TRUE	transcribed_unprocessed_pseudogene
ENSG00000120697	-0.514992	3.70757	-3.79461	0.00221476	0.0401015	-1.34942	TRUE	TRUE	protein_coding	ALG5
ENSG00000130635	1.00287	6.12213	3.87932	0.00188539	0.0367245	-1.35065	TRUE	TRUE	protein_coding	COL5A1
ENSG00000131069	0.510449	4.63252	3.8261	0.00208597	0.0391239	-1.35212	TRUE	TRUE	protein_coding	ACSS2
ENSG00000247157	0.807944	0.803089	3.71758	0.00256517	0.0435627	-1.35401	TRUE	TRUE	lincRNA	LINC01252
ENSG00000140284	-0.95508	0.478193	-3.71579	0.00257396	0.0436384	-1.3559	TRUE	TRUE	protein_coding	SLC27A2
ENSG00000250241	-0.943847	0.637462	-3.7153	0.00257637	0.0436384	-1.35733	TRUE	TRUE	lincRNA
ENSG00000205208	-0.56159	5.82925	-3.87079	0.00191614	0.0370198	-1.35887	TRUE	TRUE	protein_coding	C4orf46
ENSG00000230699	0.900936	4.66846	3.82149	0.00210431	0.0392853	-1.35896	TRUE	TRUE	lincRNA
ENSG00000071553	0.611342	6.47157	3.88839	0.00185322	0.0363786	-1.35996	TRUE	TRUE	protein_coding	ATP6AP1
ENSG00000120645	1.66998	-0.197351	3.71936	0.0025565	0.0434851	-1.36415	TRUE	TRUE	protein_coding	IQSEC3
ENSG00000169679	-0.902134	6.81264	-3.89982	0.00181348	0.036123	-1.3642	TRUE	TRUE	protein_coding	BUB1
ENSG00000149577	0.616368	3.46408	3.7728	0.00230873	0.0409809	-1.36689	TRUE	TRUE	protein_coding	SIDT2
ENSG00000137727	-0.888026	0.689613	-3.70985	0.00260334	0.0439292	-1.36695	TRUE	TRUE	protein_coding	ARHGAP20
ENSG00000139926	0.886174	4.52431	3.81219	0.00214188	0.0395297	-1.36739	TRUE	TRUE	protein_coding	FRMD6
ENSG00000224046	-0.988434	0.68913	-3.70861	0.0026095	0.0439768	-1.36923	TRUE	TRUE	antisense_RNA
ENSG00000144231	-0.437033	6.69449	-3.8935	0.00183534	0.036218	-1.36931	TRUE	TRUE	protein_coding	POLR2D
ENSG00000135372	-0.469353	6.76075	-3.89532	0.00182903	0.036218	-1.36954	TRUE	TRUE	protein_coding	NAT10
ENSG00000084764	0.84794	3.92924	3.78673	0.00224828	0.0404933	-1.37087	TRUE	TRUE	protein_coding	MAPRE3
ENSG00000126524	-0.538393	5.76492	-3.86136	0.00195077	0.0374823	-1.37231	TRUE	TRUE	protein_coding	SBDS
ENSG00000184156	-0.7053	4.37729	-3.80786	0.00215962	0.0395942	-1.37234	TRUE	TRUE	protein_coding	KCNQ3
ENSG00000174428	0.922539	3.78008	3.7795	0.00227942	0.0407399	-1.37414	TRUE	TRUE	protein_coding	GTF2IRD2B
ENSG00000130508	0.70361	4.56573	3.81038	0.00214926	0.0395297	-1.37419	TRUE	TRUE	protein_coding	PXDN
ENSG00000205581	-0.441634	8.38538	-3.93092	0.0017097	0.0349763	-1.37476	TRUE	TRUE	protein_coding	HMGN1
ENSG00000123384	1.17009	6.93425	3.88938	0.00184973	0.0363665	-1.37746	TRUE	TRUE	protein_coding	LRP1
ENSG00000156928	-0.594081	4.60346	-3.81284	0.00213923	0.0395297	-1.3793	TRUE	TRUE	protein_coding	MALSU1
ENSG00000114166	0.787722	3.808	3.77868	0.00228301	0.0407399	-1.37931	TRUE	TRUE	protein_coding	KAT2B
ENSG00000163535	-0.891882	5.30399	-3.83719	0.00204242	0.0386492	-1.38537	TRUE	TRUE	protein_coding	SGO2
ENSG00000174891	-0.571852	4.57456	-3.80659	0.00216484	0.0396557	-1.38874	TRUE	TRUE	protein_coding	RSRC1
ENSG00000135842	-1.24609	1.27302	-3.70227	0.00264128	0.0443928	-1.38972	TRUE	TRUE	protein_coding	FAM129A
ENSG00000081760	0.442486	5.35303	3.83135	0.00206525	0.0388729	-1.39458	TRUE	TRUE	protein_coding	AACS
ENSG00000173452	1.11334	1.18046	3.69464	0.00268011	0.0447261	-1.39793	TRUE	TRUE	protein_coding	TMEM196
ENSG00000159147	-0.594233	4.6693	-3.80504	0.00217122	0.0396888	-1.39867	TRUE	TRUE	protein_coding	DONSON
ENSG00000164022	-0.622695	5.9628	-3.85228	0.00198471	0.0378614	-1.40262	TRUE	TRUE	protein_coding	AIMP1
ENSG00000183496	0.641162	5.01612	3.81285	0.00213921	0.0395297	-1.40331	TRUE	TRUE	protein_coding	MEX3B
ENSG00000154920	-0.835912	5.15494	-3.81973	0.00211139	0.0393568	-1.4069	TRUE	TRUE	protein_coding	EME1
ENSG00000152969	-0.952858	3.35494	-3.75001	0.00241125	0.0419919	-1.40735	TRUE	TRUE	protein_coding	JAKMIP1
ENSG00000182512	-0.617902	5.28729	-3.82356	0.00209606	0.039209	-1.4093	TRUE	TRUE	protein_coding	GLRX5
ENSG00000267309	0.712472	1.01815	3.68672	0.00272094	0.0451985	-1.40932	TRUE	TRUE	antisense_RNA
ENSG00000172954	-0.65414	4.70383	-3.79971	0.00219338	0.0398683	-1.41177	TRUE	TRUE	protein_coding	LCLAT1
ENSG00000089820	1.64512	0.267805	3.6829	0.00274091	0.0453127	-1.41337	TRUE	TRUE	protein_coding	ARHGAP4
ENSG00000073060	-0.597028	6.07525	-3.84803	0.00200078	0.0379968	-1.41788	TRUE	TRUE	protein_coding	SCARB1
ENSG00000180616	0.633473	8.32037	3.90472	0.0017967	0.0358562	-1.41822	TRUE	TRUE	protein_coding	SSTR2
ENSG00000023734	-0.401058	7.6706	-3.89231	0.00183948	0.036266	-1.41829	TRUE	TRUE	protein_coding	STRAP
ENSG00000106615	-0.605247	6.31912	-3.85473	0.00197549	0.0377312	-1.42058	TRUE	TRUE	protein_coding	RHEB
ENSG00000203809	-0.713792	1.13102	-3.68117	0.00274998	0.0453437	-1.42272	TRUE	TRUE	lincRNA	LIN28B-AS1
ENSG00000136240	-0.424718	6.81318	-3.86668	0.00193117	0.0372083	-1.42582	TRUE	TRUE	protein_coding	KDELR2
ENSG00000162692	1.5811	-0.341801	3.67947	0.00275895	0.0453437	-1.42859	TRUE	TRUE	protein_coding	VCAM1
ENSG00000154839	-0.753489	4.21832	-3.77004	0.00232092	0.041094	-1.43037	TRUE	TRUE	protein_coding	SKA1
ENSG00000262634	-0.753489	4.21832	-3.77004	0.00232092	0.041094	-1.43037	TRUE	TRUE	protein_coding	SKA1
ENSG00000275993	-0.604717	2.68909	-3.71326	0.00258641	0.0437132	-1.43048	TRUE	TRUE	protein_coding
ENSG00000184178	-0.518555	3.96478	-3.75985	0.0023664	0.0414506	-1.43101	TRUE	TRUE	protein_coding	SCFD2
ENSG00000198121	0.497139	4.18226	3.76197	0.00235687	0.0413849	-1.4381	TRUE	TRUE	protein_coding	LPAR1
ENSG00000198010	1.87075	-1.9577	3.72661	0.00252132	0.0432687	-1.44081	TRUE	TRUE	protein_coding	DLGAP2
ENSG00000184232	-0.794935	2.2141	-3.69256	0.00269077	0.0448335	-1.44139	TRUE	TRUE	protein_coding	OAF
ENSG00000115414	0.548527	7.62879	3.8765	0.00189551	0.0367889	-1.4421	TRUE	TRUE	protein_coding	FN1
ENSG00000109519	-0.433011	5.70657	-3.82136	0.00210485	0.0392853	-1.44289	TRUE	TRUE	protein_coding	GRPEL1
ENSG00000152804	-0.832848	1.89424	-3.68312	0.00273975	0.0453127	-1.44362	TRUE	TRUE	protein_coding	HHEX
ENSG00000117155	-0.56142	5.90473	-3.82805	0.00207825	0.0390482	-1.44366	TRUE	TRUE	protein_coding	SSX2IP
ENSG00000273184	-0.669704	2.97379	-3.71511	0.00257731	0.0436384	-1.44442	TRUE	TRUE	processed_transcript
ENSG00000090621	-0.34118	8.15912	-3.88823	0.00185378	0.0363786	-1.44621	TRUE	TRUE	protein_coding	PABPC4
ENSG00000184985	1.05066	3.36378	3.72243	0.00254155	0.0433603	-1.44676	TRUE	TRUE	protein_coding	SORCS2
ENSG00000276497	0.72009	4.79682	3.7781	0.00228554	0.0407399	-1.45039	TRUE	TRUE	protein_coding	APBA1
ENSG00000224888	1.61904	-1.41125	3.70253	0.00263998	0.0443928	-1.45079	TRUE	TRUE	antisense_RNA
ENSG00000132313	-0.480194	6.23301	-3.83266	0.00206009	0.0388155	-1.4565	TRUE	TRUE	protein_coding	MRPL35
ENSG00000176771	-0.901064	0.650639	-3.65384	0.00289757	0.0470223	-1.46135	TRUE	TRUE	protein_coding	NCKAP5
ENSG00000273590	-0.626399	3.86835	-3.73954	0.00245987	0.042494	-1.4616	TRUE	TRUE	protein_coding	SMIM11B
ENSG00000164938	1.18511	6.61323	3.83497	0.00205108	0.0387439	-1.46208	TRUE	TRUE	protein_coding	TP53INP1
ENSG00000176208	-0.972892	5.12672	-3.78852	0.00224062	0.040415	-1.46329	TRUE	TRUE	protein_coding	ATAD5
ENSG00000177679	0.91516	3.34092	3.71333	0.00258607	0.0437132	-1.46342	TRUE	TRUE	protein_coding	SRRM3
ENSG00000101868	-0.624444	5.76085	-3.81228	0.00214152	0.0395297	-1.46374	TRUE	TRUE	protein_coding	POLA1
ENSG00000174013	-0.613683	5.79947	-3.81127	0.00214563	0.0395297	-1.46803	TRUE	TRUE	protein_coding	FBXO45
ENSG00000175938	0.893263	0.837992	3.64983	0.00291986	0.0472754	-1.46908	TRUE	TRUE	protein_coding	ORAI3
ENSG00000100526	-1.05993	3.37124	-3.71164	0.00259446	0.0438144	-1.4768	TRUE	TRUE	protein_coding	CDKN3
ENSG00000156509	1.5366	-1.61994	3.69142	0.00269663	0.0448958	-1.47805	TRUE	TRUE	protein_coding	FBXO43
ENSG00000177103	2.15634	-2.32169	3.72756	0.00251678	0.0432258	-1.48028	TRUE	TRUE	protein_coding	DSCAML1
ENSG00000115750	-0.498656	4.63524	-3.7594	0.00236844	0.0414506	-1.48055	TRUE	TRUE	protein_coding	TAF1B
ENSG00000119946	-0.472513	5.12675	-3.77694	0.00229057	0.040761	-1.48401	TRUE	TRUE	protein_coding	CNNM1
ENSG00000239900	-0.469147	7.29905	-3.84818	0.00200023	0.0379968	-1.48458	TRUE	TRUE	protein_coding	ADSL
ENSG00000130935	-0.548767	7.57458	-3.85456	0.00197611	0.0377312	-1.4853	TRUE	TRUE	protein_coding	NOL11
ENSG00000178966	-0.705851	4.90767	-3.76759	0.00233177	0.0411307	-1.48618	TRUE	TRUE	protein_coding	RMI1
ENSG00000138613	0.630209	3.89993	3.72336	0.00253703	0.0433603	-1.48765	TRUE	TRUE	protein_coding	APH1B
ENSG00000131067	0.658891	5.03626	3.76694	0.00233463	0.0411307	-1.48876	TRUE	TRUE	protein_coding	GGT7
ENSG00000155189	-0.538675	6.21213	-3.81381	0.00213531	0.0395297	-1.49006	TRUE	TRUE	protein_coding	AGPAT5
ENSG00000164934	-0.516193	6.81784	-3.83259	0.00206037	0.0388155	-1.49025	TRUE	TRUE	protein_coding	DCAF13
ENSG00000214717	0.558762	4.65649	3.75169	0.00240353	0.0418918	-1.49045	TRUE	TRUE	protein_coding	ZBED1
ENSG00000047346	1.13532	1.64815	3.64879	0.00292567	0.0473334	-1.49313	TRUE	TRUE	protein_coding	FAM214A
ENSG00000091483	-0.509598	7.01211	-3.83608	0.00204674	0.0386963	-1.49366	TRUE	TRUE	protein_coding	FH
ENSG00000231607	-0.909808	2.80339	-3.68114	0.00275012	0.0453437	-1.49792	TRUE	TRUE	antisense_RNA	DLEU2
ENSG00000137210	-0.560139	5.10273	-3.76703	0.00233426	0.0411307	-1.50084	TRUE	TRUE	protein_coding	TMEM14B
ENSG00000273825	1.37629	3.0028	3.67866	0.00276323	0.0453437	-1.50134	TRUE	TRUE	unprocessed_pseudogene
ENSG00000266642	-0.620742	2.74292	-3.67516	0.00278178	0.0455618	-1.50277	TRUE	TRUE	antisense_RNA
ENSG00000162426	1.15333	0.566211	3.62745	0.00304767	0.0488322	-1.50394	TRUE	TRUE	protein_coding	SLC45A1
ENSG00000197081	0.532587	8.37702	3.86043	0.00195423	0.0374823	-1.50435	TRUE	TRUE	protein_coding	IGF2R
ENSG00000138834	1.10566	6.34347	3.80257	0.00218144	0.0397537	-1.50643	TRUE	TRUE	protein_coding	MAPK8IP3
ENSG00000139343	-0.604584	6.61483	-3.81587	0.00212696	0.0394735	-1.51043	TRUE	TRUE	protein_coding	SNRPF
ENSG00000128285	1.17669	2.7821	3.66538	0.00283426	0.0462072	-1.51228	TRUE	TRUE	protein_coding	MCHR1
ENSG00000101856	-0.454733	6.84286	-3.82115	0.0021057	0.0392853	-1.51295	TRUE	TRUE	protein_coding	PGRMC1
ENSG00000166887	0.375727	5.91095	3.78877	0.00223954	0.040415	-1.51341	TRUE	TRUE	protein_coding	VPS39
ENSG00000267954	0.944617	0.696703	3.62226	0.00307812	0.0488729	-1.51413	TRUE	TRUE	protein_coding
ENSG00000236605	1.04786	2.91353	3.66451	0.00283902	0.0462492	-1.52471	TRUE	TRUE	lincRNA
ENSG00000278550	1.49721	1.65427	3.62598	0.00305626	0.0488322	-1.52723	TRUE	TRUE	protein_coding	SLC43A2
ENSG00000037474	-0.372907	7.25405	-3.82393	0.00209458	0.039209	-1.52801	TRUE	TRUE	protein_coding	NSUN2
ENSG00000224081	0.819023	1.65745	3.62714	0.00304951	0.0488322	-1.52912	TRUE	TRUE	transcribed_processed_pseudogene	SLC44A3-AS1
ENSG00000282005	2.11089	0.0880183	3.61248	0.00313634	0.0493479	-1.5329	TRUE	TRUE	antisense_RNA
ENSG00000103269	1.50645	-0.201034	3.61323	0.00313183	0.0493135	-1.53374	TRUE	TRUE	protein_coding	RHBDL1
ENSG00000225190	0.680702	3.92529	3.69683	0.00266888	0.0445738	-1.53651	TRUE	TRUE	protein_coding	PLEKHM1
ENSG00000276358	0.680702	3.92529	3.69683	0.00266888	0.0445738	-1.53651	TRUE	TRUE	protein_coding	PLEKHM1
ENSG00000278175	0.86164	2.03788	3.63144	0.00302451	0.0486724	-1.53717	TRUE	TRUE	lincRNA	GLIDR
ENSG00000151465	-0.442739	6.65207	-3.80258	0.0021814	0.0397537	-1.53747	TRUE	TRUE	protein_coding	CDC123
ENSG00000224914	0.539994	3.31449	3.67136	0.00280203	0.0457971	-1.54233	TRUE	TRUE	lincRNA	LINC00863
ENSG00000239268	1.21054	-1.25614	3.63447	0.00300702	0.0484276	-1.54259	TRUE	TRUE	lincRNA
ENSG00000076554	-0.804589	5.1483	-3.74647	0.0024276	0.0422071	-1.54275	TRUE	TRUE	protein_coding	TPD52
ENSG00000230163	0.692729	0.820634	3.60545	0.00317886	0.0496483	-1.54472	TRUE	TRUE	antisense_RNA
ENSG00000007047	0.718582	6.29004	3.78294	0.00226453	0.0406791	-1.54509	TRUE	TRUE	protein_coding	MARK4
ENSG00000079277	0.500599	4.68627	3.72267	0.00254036	0.0433603	-1.54647	TRUE	TRUE	protein_coding	MKNK1
ENSG00000142687	0.344672	6.81923	3.80019	0.00219135	0.0398683	-1.54732	TRUE	TRUE	protein_coding	KIAA0319L
ENSG00000128694	-0.554067	4.27118	-3.70803	0.00261238	0.0439768	-1.54801	TRUE	TRUE	protein_coding	OSGEPL1
ENSG00000139718	0.695162	5.1043	3.73666	0.00247343	0.0426888	-1.54988	TRUE	TRUE	protein_coding	SETD1B
ENSG00000152518	-0.5134	4.12286	-3.70066	0.00264942	0.044447	-1.55127	TRUE	TRUE	protein_coding	ZFP36L2
ENSG00000267440	1.45615	-2.41506	3.68517	0.00272903	0.045222	-1.55314	TRUE	TRUE	lincRNA
ENSG00000226965	1.24172	-0.379289	3.6024	0.00319751	0.0497928	-1.55501	TRUE	TRUE	lincRNA
ENSG00000173598	-0.697492	6.02063	-3.77207	0.00231195	0.0410038	-1.55584	TRUE	TRUE	protein_coding	NUDT4
ENSG00000173175	1.2544	1.42423	3.60581	0.00317666	0.0496483	-1.55587	TRUE	TRUE	protein_coding	ADCY5
ENSG00000164850	1.66818	-0.262987	3.60016	0.00321127	0.049824	-1.55756	TRUE	TRUE	protein_coding	GPER1
ENSG00000124766	0.586665	7.49094	3.81079	0.00214762	0.0395297	-1.55885	TRUE	TRUE	protein_coding	SOX4
ENSG00000152193	-0.623803	4.05831	-3.69369	0.00268495	0.0447717	-1.55931	TRUE	TRUE	protein_coding	RNF219
ENSG00000049769	1.63448	-0.0563531	3.59544	0.00324043	0.0499838	-1.56065	TRUE	TRUE	protein_coding	PPP1R3F
ENSG00000255717	-0.97955	7.39543	-3.80859	0.00215661	0.0395732	-1.56411	TRUE	TRUE	processed_transcript	SNHG1
ENSG00000163235	1.26911	-1.29436	3.61896	0.00309763	0.0490551	-1.56703	TRUE	TRUE	protein_coding	TGFA
ENSG00000129484	-0.448024	5.98258	-3.76464	0.00234492	0.0412212	-1.56761	TRUE	TRUE	protein_coding	PARP2
ENSG00000041357	-0.416368	7.89393	-3.81763	0.00211983	0.0394103	-1.56852	TRUE	TRUE	protein_coding	PSMA4
ENSG00000232361	1.39159	0.906056	3.59107	0.00326773	0.0503268	-1.56867	TRUE	FALSE	processed_pseudogene
ENSG00000135316	-0.48405	8.59285	-3.8292	0.00207369	0.0389971	-1.57423	TRUE	TRUE	protein_coding	SYNCRIP
ENSG00000115875	-0.349583	7.80258	-3.8102	0.00215001	0.0395297	-1.57844	TRUE	TRUE	protein_coding	SRSF7
ENSG00000158089	-0.541658	4.21408	-3.68889	0.00270969	0.0450779	-1.57975	TRUE	TRUE	protein_coding	GALNT14
ENSG00000273032	0.895463	1.99806	3.60423	0.00318633	0.049692	-1.58286	TRUE	TRUE	lincRNA	DGCR9
ENSG00000131080	0.873338	2.44581	3.61831	0.00310153	0.0490551	-1.5832	TRUE	TRUE	protein_coding	EDA2R
ENSG00000270955	2.36712	-2.57985	3.66219	0.00285166	0.0464194	-1.58452	TRUE	TRUE	processed_pseudogene
ENSG00000160613	0.447022	5.13399	3.71966	0.002555	0.0434851	-1.58607	TRUE	TRUE	protein_coding	PCSK7
ENSG00000166710	-0.498634	6.84332	-3.78143	0.00227105	0.040687	-1.58771	TRUE	TRUE	protein_coding	B2M
ENSG00000167653	1.63205	-1.69538	3.62396	0.00306814	0.0488322	-1.58817	TRUE	TRUE	protein_coding	PSCA
ENSG00000135324	-0.842403	1.26365	-3.58655	0.00329615	0.050549	-1.59005	TRUE	FALSE	protein_coding	MRAP2
ENSG00000127415	1.28173	2.60807	3.61644	0.00311264	0.0491813	-1.59041	TRUE	TRUE	protein_coding	IDUA
ENSG00000187790	-0.670148	4.17628	-3.68064	0.00275277	0.0453437	-1.59299	TRUE	TRUE	protein_coding	FANCM
ENSG00000223875	-0.558477	2.73878	-3.62381	0.003069	0.0488322	-1.59363	TRUE	TRUE	unprocessed_pseudogene	NBEAP3
ENSG00000113368	-0.544166	7.93284	-3.80479	0.00217227	0.0396888	-1.59457	TRUE	TRUE	protein_coding	LMNB1
ENSG00000164985	-0.499421	7.66121	-3.79802	0.00220044	0.0399282	-1.59557	TRUE	TRUE	protein_coding	PSIP1
ENSG00000100603	-0.483114	6.90053	-3.77871	0.00228285	0.0407399	-1.59578	TRUE	TRUE	protein_coding	SNW1
ENSG00000174292	1.20277	0.135314	3.57183	0.00339049	0.0515757	-1.59668	TRUE	FALSE	protein_coding	TNK1
ENSG00000283781	1.20277	0.135314	3.57183	0.00339049	0.0515757	-1.59668	TRUE	FALSE	protein_coding	TNK1
ENSG00000103485	0.647483	6.08904	3.74846	0.00241837	0.0420812	-1.59767	TRUE	TRUE	protein_coding	QPRT
ENSG00000175768	-0.760055	6.88167	-3.77723	0.00228931	0.040761	-1.5977	TRUE	TRUE	protein_coding	TOMM5
ENSG00000139083	0.558156	5.44784	3.7253	0.00252767	0.0433426	-1.59779	TRUE	TRUE	protein_coding	ETV6
ENSG00000165934	-0.490563	6.75666	-3.77287	0.00230842	0.0409809	-1.59894	TRUE	TRUE	protein_coding	CPSF2
ENSG00000086712	-0.534952	5.83689	-3.7422	0.00244742	0.0424156	-1.59958	TRUE	TRUE	protein_coding	TXLNG
ENSG00000054793	0.811316	5.24985	3.715	0.00257787	0.0436384	-1.60025	TRUE	TRUE	protein_coding	ATP9A
ENSG00000133773	-0.660001	4.32856	-3.67932	0.00275971	0.0453437	-1.60542	TRUE	TRUE	protein_coding	CCDC59
ENSG00000138668	-0.486071	7.7634	-3.7944	0.00221567	0.0401015	-1.60686	TRUE	TRUE	protein_coding	HNRNPD
ENSG00000089048	-0.547127	6.00237	-3.74334	0.00244213	0.0423902	-1.60868	TRUE	TRUE	protein_coding	ESF1
ENSG00000102003	0.711936	5.87313	3.7338	0.00248699	0.042888	-1.60988	TRUE	TRUE	protein_coding	SYP
ENSG00000008083	0.401114	5.7036	3.7281	0.0025142	0.0432165	-1.61232	TRUE	TRUE	protein_coding	JARID2
ENSG00000139618	-0.859905	3.82462	-3.65646	0.00288305	0.0468225	-1.61241	TRUE	TRUE	protein_coding	BRCA2
ENSG00000132510	1.11444	6.77133	3.75823	0.00237374	0.0415092	-1.61528	TRUE	TRUE	protein_coding	KDM6B
ENSG00000105251	1.13713	6.84908	3.75983	0.0023665	0.0414506	-1.61637	TRUE	TRUE	protein_coding	SHD
ENSG00000183431	-0.414267	8.40036	-3.79986	0.00219275	0.0398683	-1.62232	TRUE	TRUE	protein_coding	SF3A3
ENSG00000133401	1.35335	2.48579	3.59111	0.00326747	0.0503268	-1.62975	TRUE	FALSE	protein_coding	PDZD2
ENSG00000129646	0.928848	2.70049	3.59877	0.00321982	0.0498837	-1.63087	TRUE	TRUE	protein_coding	QRICH2
ENSG00000197859	1.61489	-0.422653	3.55571	0.00349698	0.0524894	-1.6333	TRUE	FALSE	protein_coding	ADAMTSL2
ENSG00000111142	-0.420659	7.33735	-3.76955	0.00232305	0.0410974	-1.63438	TRUE	TRUE	protein_coding	METAP2
ENSG00000223533	-0.917589	0.238643	-3.54624	0.00356115	0.0527797	-1.63926	TRUE	FALSE	protein_coding	CCHCR1
ENSG00000224180	-0.917589	0.238643	-3.54624	0.00356115	0.0527797	-1.63926	TRUE	FALSE	protein_coding	CCHCR1
ENSG00000100811	-0.382737	7.0259	-3.75772	0.00237607	0.0415156	-1.64128	TRUE	TRUE	protein_coding	YY1
ENSG00000219445	0.818349	-0.448974	3.54878	0.0035438	0.0527439	-1.64179	TRUE	FALSE	lincRNA
ENSG00000132603	-0.473004	6.22664	-3.73271	0.00249214	0.0429417	-1.64326	TRUE	TRUE	protein_coding	NIP7
ENSG00000172232	1.27609	-1.96333	3.59624	0.00323548	0.0499801	-1.64487	TRUE	TRUE	protein_coding	AZU1
ENSG00000278624	1.27609	-1.96333	3.59624	0.00323548	0.0499801	-1.64487	TRUE	TRUE	protein_coding	AZU1
ENSG00000253250	-0.81003	3.51214	-3.62502	0.00306191	0.0488322	-1.64502	TRUE	TRUE	protein_coding	C8orf88
ENSG00000109534	-0.668187	4.92915	-3.6821	0.00274509	0.0453437	-1.6457	TRUE	TRUE	protein_coding	GAR1
ENSG00000166341	1.29923	3.50193	3.61549	0.00311829	0.0491925	-1.64842	TRUE	TRUE	protein_coding	DCHS1
ENSG00000273686	-0.377158	5.43695	-3.70039	0.0026508	0.044447	-1.64906	TRUE	TRUE	protein_coding	B2M
ENSG00000262576	1.1243	-0.170259	3.54142	0.00359426	0.0529372	-1.64949	TRUE	FALSE	protein_coding	PCDHGA4
ENSG00000172164	-0.945557	1.10237	-3.54813	0.00354824	0.0527729	-1.65145	TRUE	FALSE	protein_coding	SNTB1
ENSG00000169714	-0.47126	8.31439	-3.78223	0.00226762	0.040687	-1.65246	TRUE	TRUE	protein_coding	CNBP
ENSG00000157064	0.450483	5.52223	3.69716	0.00266724	0.0445738	-1.65686	TRUE	TRUE	protein_coding	NMNAT2
ENSG00000186496	0.670758	2.0769	3.56475	0.00343685	0.0518439	-1.65872	TRUE	FALSE	protein_coding	ZNF396
ENSG00000198892	1.07485	1.70073	3.55284	0.00351629	0.0525686	-1.65882	TRUE	FALSE	protein_coding	SHISA4
ENSG00000125885	-0.747222	6.46582	-3.73042	0.00250306	0.043095	-1.66232	TRUE	TRUE	protein_coding	MCM8
ENSG00000105185	-0.484809	6.12403	-3.71858	0.00256027	0.0435143	-1.66312	TRUE	TRUE	protein_coding	PDCD5
ENSG00000225614	1.72138	-0.408447	3.53417	0.00364459	0.053345	-1.66681	TRUE	FALSE	protein_coding	ZNF469
ENSG00000121749	-0.527832	5.63782	-3.69848	0.0026605	0.0445426	-1.66738	TRUE	TRUE	protein_coding	TBC1D15
ENSG00000263072	0.55437	3.95076	3.6267	0.00305205	0.0488322	-1.66832	TRUE	TRUE	antisense_RNA	ZNF213-AS1
ENSG00000152503	0.478888	4.5222	3.65032	0.00291716	0.0472678	-1.66879	TRUE	TRUE	protein_coding	TRIM36
ENSG00000274897	0.829899	-0.0340166	3.52696	0.00369538	0.0538033	-1.67148	TRUE	FALSE	protein_coding	PANO1
ENSG00000074410	-0.958482	4.007	-3.63023	0.00303149	0.0487477	-1.67167	TRUE	TRUE	protein_coding	CA12
ENSG00000157216	0.527809	8.21134	3.76823	0.00232891	0.0411307	-1.67168	TRUE	TRUE	protein_coding	SSBP3
ENSG00000163029	-0.48564	6.38765	-3.72234	0.00254195	0.0433603	-1.67206	TRUE	TRUE	protein_coding	SMC6
ENSG00000126091	0.717838	3.38588	3.60096	0.00320634	0.0498205	-1.67261	TRUE	TRUE	protein_coding	ST3GAL3
ENSG00000188672	0.951725	1.69998	3.54464	0.00357207	0.0528053	-1.67398	TRUE	FALSE	protein_coding	RHCE
ENSG00000133641	-0.716804	4.75681	-3.65881	0.00287015	0.0466845	-1.67603	TRUE	TRUE	protein_coding	C12orf29
ENSG00000170144	-0.423505	9.45271	-3.79032	0.00223295	0.0403454	-1.67772	TRUE	TRUE	protein_coding	HNRNPA3
ENSG00000126787	-0.941492	6.55379	-3.72348	0.00253647	0.0433603	-1.68055	TRUE	TRUE	protein_coding	DLGAP5
ENSG00000136630	0.874201	4.7094	3.64645	0.00293884	0.0474738	-1.6855	TRUE	TRUE	protein_coding	HLX
ENSG00000099889	1.57188	4.08292	3.61454	0.00312401	0.0492269	-1.68605	TRUE	TRUE	protein_coding	ARVCF
ENSG00000136935	0.472729	5.34002	3.67401	0.00278786	0.0456262	-1.68654	TRUE	TRUE	protein_coding	GOLGA1
ENSG00000259236	1.31377	-0.758594	3.52685	0.00369621	0.0538033	-1.68809	TRUE	FALSE	unprocessed_pseudogene	GOLGA8VP
ENSG00000178537	0.611532	3.82437	3.60835	0.00316125	0.0495195	-1.69295	TRUE	TRUE	protein_coding	SLC25A20
ENSG00000273237	-0.789494	1.73831	-3.53673	0.00362675	0.0532429	-1.69483	TRUE	FALSE	antisense_RNA
ENSG00000133706	-0.399408	8.58271	-3.76448	0.0023456	0.0412212	-1.69614	TRUE	TRUE	protein_coding	LARS
ENSG00000132694	0.496609	6.89316	3.72217	0.0025428	0.0433603	-1.69642	TRUE	TRUE	protein_coding	ARHGEF11
ENSG00000227775	0.872149	2.68716	3.56055	0.0034647	0.0521156	-1.69851	TRUE	FALSE	transcribed_processed_pseudogene
ENSG00000100567	-0.45908	6.82242	-3.72139	0.00254657	0.0433859	-1.69928	TRUE	TRUE	protein_coding	PSMA3
ENSG00000198753	1.52618	0.386279	3.50933	0.00382267	0.0549645	-1.70072	TRUE	FALSE	protein_coding	PLXNB3
ENSG00000143390	0.297939	7.74834	3.74217	0.00244759	0.0424156	-1.70215	TRUE	TRUE	protein_coding	RFX5
ENSG00000083635	-0.682463	3.71618	-3.60131	0.00320419	0.0498205	-1.70334	TRUE	TRUE	protein_coding	NUFIP1
ENSG00000265579	-1.15415	1.6877	-3.53214	0.00365887	0.0535006	-1.70401	TRUE	FALSE	sense_intronic
ENSG00000139915	-0.958568	0.640908	-3.51024	0.00381599	0.0549645	-1.70488	TRUE	FALSE	protein_coding	MDGA2
ENSG00000239775	1.96437	-0.971238	3.52053	0.00374134	0.0543109	-1.70872	TRUE	FALSE	sense_overlapping
ENSG00000100410	-0.573919	5.73542	-3.67961	0.00275818	0.0453437	-1.70979	TRUE	TRUE	protein_coding	PHF5A
ENSG00000187109	-0.656743	8.45139	-3.75454	0.00239049	0.0416988	-1.71024	TRUE	TRUE	protein_coding	NAP1L1
ENSG00000122299	-0.48584	5.93302	-3.68431	0.00273352	0.0452611	-1.71436	TRUE	TRUE	protein_coding	ZC3H7A
ENSG00000082014	0.447798	4.44892	3.6222	0.00307848	0.0488729	-1.71486	TRUE	TRUE	protein_coding	SMARCD3
ENSG00000124302	1.50742	3.63769	3.58097	0.00333159	0.0508314	-1.71548	TRUE	FALSE	protein_coding	CHST8
ENSG00000162772	-0.925984	3.47506	-3.58391	0.00331287	0.0506953	-1.71697	TRUE	FALSE	protein_coding	ATF3
ENSG00000173207	-0.91006	7.94295	-3.73984	0.00245846	0.042494	-1.71753	TRUE	TRUE	protein_coding	CKS1B
ENSG00000198301	-0.519459	6.52415	-3.7011	0.00264723	0.044447	-1.72055	TRUE	TRUE	protein_coding	SDAD1
ENSG00000214194	-0.776972	5.21571	-3.65297	0.00290236	0.0470639	-1.72136	TRUE	TRUE	protein_coding	SMIM30
ENSG00000092531	-0.522061	4.13737	-3.60804	0.00316312	0.0495195	-1.72217	TRUE	TRUE	protein_coding	SNAP23
ENSG00000141425	-0.527674	7.6439	-3.72927	0.00250857	0.0431547	-1.72439	TRUE	TRUE	protein_coding	RPRD1A
ENSG00000170379	0.833096	1.01257	3.50191	0.00387754	0.0553405	-1.72577	TRUE	FALSE	protein_coding	TCAF2
ENSG00000123983	-0.585289	5.96336	-3.67903	0.00276124	0.0453437	-1.72651	TRUE	TRUE	protein_coding	ACSL3
ENSG00000156345	0.573254	3.65681	3.58233	0.00332295	0.0507905	-1.72759	TRUE	FALSE	protein_coding	CDK20
ENSG00000131759	1.03771	5.86333	3.66779	0.00282127	0.0460662	-1.72804	TRUE	TRUE	protein_coding	RARA
ENSG00000151623	-0.806897	0.0535304	-3.49124	0.00395792	0.0559227	-1.73032	TRUE	FALSE	protein_coding	NR3C2
ENSG00000184445	-0.889773	7.57623	-3.72212	0.00254303	0.0433603	-1.73524	TRUE	TRUE	protein_coding	KNTC1
ENSG00000137692	-0.628049	4.57236	-3.61831	0.00310153	0.0490551	-1.73652	TRUE	TRUE	protein_coding	DCUN1D5
ENSG00000110274	0.518739	4.80662	3.62382	0.00306895	0.0488322	-1.73844	TRUE	TRUE	protein_coding	CEP164
ENSG00000128335	0.51684	3.92636	3.5868	0.00329456	0.050549	-1.74018	TRUE	FALSE	protein_coding	APOL2
ENSG00000119227	0.803172	1.54183	3.50355	0.00386533	0.0553069	-1.74058	TRUE	FALSE	protein_coding	PIGZ
ENSG00000166224	0.358284	6.49104	3.68667	0.00272121	0.0451985	-1.74163	TRUE	TRUE	protein_coding	SGPL1
ENSG00000177150	-0.60344	4.10073	-3.59578	0.00323833	0.0499838	-1.74226	TRUE	TRUE	protein_coding	FAM210A
ENSG00000260641	0.900449	2.53269	3.53117	0.00366562	0.0535117	-1.74281	TRUE	FALSE	antisense_RNA
ENSG00000008853	0.614187	4.92312	3.62524	0.00306064	0.0488322	-1.74367	TRUE	TRUE	protein_coding	RHOBTB2
ENSG00000152413	-0.702704	4.32669	-3.60422	0.00318635	0.049692	-1.74429	TRUE	TRUE	protein_coding	HOMER1
ENSG00000250091	0.762237	3.53447	3.56603	0.00342847	0.0517916	-1.74626	TRUE	FALSE	protein_coding	DNAH10OS
ENSG00000138617	-0.483148	3.46704	-3.56745	0.00341914	0.0517609	-1.74655	TRUE	FALSE	protein_coding	PARP16
ENSG00000132975	-1.03074	0.126041	-3.48063	0.0040394	0.0567536	-1.74826	TRUE	FALSE	protein_coding	GPR12
ENSG00000185442	0.521671	3.17045	3.55194	0.00352239	0.0525729	-1.74834	TRUE	FALSE	protein_coding	FAM174B
ENSG00000136104	-0.573645	4.80783	-3.62085	0.00308646	0.0489262	-1.74988	TRUE	TRUE	protein_coding	RNASEH2B
ENSG00000153395	-0.651134	3.462	-3.56278	0.00344988	0.0519664	-1.75499	TRUE	FALSE	protein_coding	LPCAT1
ENSG00000021300	0.752438	3.22714	3.54717	0.00355475	0.0527797	-1.75954	TRUE	FALSE	protein_coding	PLEKHB1
ENSG00000070756	-0.392851	10.0467	-3.75654	0.0023814	0.0415745	-1.76089	TRUE	TRUE	protein_coding	PABPC1
ENSG00000244056	1.73006	-1.65933	3.50191	0.00387753	0.0553405	-1.76442	TRUE	FALSE	misc_RNA	RN7SL417P
ENSG00000106554	-0.584958	6.17061	-3.66617	0.00283	0.0461732	-1.76453	TRUE	TRUE	protein_coding	CHCHD3
ENSG00000196152	0.594212	3.47213	3.5526	0.00351792	0.0525686	-1.76885	TRUE	FALSE	protein_coding	ZNF79
ENSG00000137807	-0.796782	6.39415	-3.67125	0.00280263	0.0457971	-1.76918	TRUE	TRUE	protein_coding	KIF23
ENSG00000257553	-0.725472	3.81786	-3.56902	0.0034088	0.0516782	-1.77031	TRUE	FALSE	antisense_RNA
ENSG00000168528	1.35875	5.23421	3.61529	0.0031195	0.0491925	-1.77451	TRUE	TRUE	protein_coding	SERINC2
ENSG00000104412	-0.590686	5.02888	-3.61619	0.00311415	0.0491813	-1.77566	TRUE	TRUE	protein_coding	EMC2
ENSG00000128346	0.49206	3.13591	3.53488	0.00363964	0.0533093	-1.77726	TRUE	FALSE	protein_coding	C22orf23
ENSG00000259945	1.41161	-0.311642	3.4635	0.00417468	0.0577533	-1.77929	TRUE	FALSE	antisense_RNA
ENSG00000177551	0.668556	4.72341	3.59632	0.003235	0.0499801	-1.7822	TRUE	TRUE	protein_coding	NHLH2
ENSG00000245248	-1.14877	-0.342903	-3.45967	0.00420553	0.0579532	-1.78357	TRUE	FALSE	antisense_RNA	USP2-AS1
ENSG00000135956	0.524685	5.03258	3.60875	0.00315886	0.0495195	-1.78364	TRUE	TRUE	protein_coding	TMEM127
ENSG00000090060	-0.516303	8.11266	-3.70834	0.00261085	0.0439768	-1.78387	TRUE	TRUE	protein_coding	PAPOLA
ENSG00000174151	0.490324	4.48597	3.58516	0.00330493	0.0506103	-1.78569	TRUE	FALSE	protein_coding	CYB561D1
ENSG00000159199	-0.591543	7.03852	-3.67807	0.00276632	0.0453437	-1.79169	TRUE	TRUE	protein_coding	ATP5G1
ENSG00000160818	-0.44945	7.32373	-3.6856	0.00272681	0.0452213	-1.79207	TRUE	TRUE	protein_coding	GPATCH4
ENSG00000131797	0.674376	2.93456	3.51784	0.00376071	0.0544801	-1.79336	TRUE	FALSE	transcribed_unprocessed_pseudogene	CLUHP3
ENSG00000121644	-0.604978	6.13396	-3.64816	0.00292921	0.0473544	-1.79529	TRUE	TRUE	protein_coding	DESI2
ENSG00000121905	1.11188	5.34889	3.61048	0.00314837	0.0495004	-1.79634	TRUE	TRUE	protein_coding	HPCA
ENSG00000132003	1.27151	4.33934	3.56753	0.0034186	0.0517609	-1.79784	TRUE	FALSE	protein_coding	ZSWIM4
ENSG00000170262	-2.35942	-1.87343	-3.48478	0.00400731	0.0564384	-1.79814	TRUE	FALSE	protein_coding	MRAP
ENSG00000137216	0.584834	5.03128	3.6002	0.00321101	0.049824	-1.79883	TRUE	TRUE	protein_coding	TMEM63B
ENSG00000132204	1.1118	0.113283	3.44874	0.00429486	0.0582941	-1.80068	TRUE	FALSE	lincRNA	LINC00470
ENSG00000168056	0.795898	4.27307	3.56614	0.00342771	0.0517916	-1.80106	TRUE	FALSE	protein_coding	LTBP3
ENSG00000169902	0.442617	4.68971	3.58573	0.0033013	0.0505913	-1.8012	TRUE	FALSE	protein_coding	TPST1
ENSG00000151849	-0.685869	4.68318	-3.58751	0.00329007	0.0505288	-1.80226	TRUE	FALSE	protein_coding	CENPJ
ENSG00000178796	1.00241	1.02461	3.45703	0.00422691	0.0580397	-1.80234	TRUE	FALSE	protein_coding	RIIAD1
ENSG00000177426	0.453442	5.32379	3.61003	0.00315109	0.0495064	-1.80465	TRUE	TRUE	protein_coding	TGIF1
ENSG00000157212	-0.409739	5.68567	-3.62594	0.00305652	0.0488322	-1.80624	TRUE	TRUE	protein_coding	PAXIP1
ENSG00000178685	1.01787	-0.683034	3.44915	0.00429145	0.0582941	-1.80801	TRUE	FALSE	protein_coding	PARP10
ENSG00000225968	1.727	0.733183	3.44646	0.00431378	0.0582941	-1.80976	TRUE	FALSE	protein_coding	ELFN1
ENSG00000215522	0.581182	2.81384	3.50328	0.00386736	0.0553069	-1.81092	TRUE	FALSE	protein_coding	DDR1
ENSG00000234078	0.581182	2.81384	3.50328	0.00386736	0.0553069	-1.81092	TRUE	FALSE	protein_coding	DDR1
ENSG00000279094	-0.768251	2.19954	-3.48259	0.00402423	0.0565956	-1.81345	TRUE	FALSE	lincRNA	LINC01670
ENSG00000130222	1.40392	2.64411	3.4892	0.00397341	0.0560669	-1.81786	TRUE	FALSE	protein_coding	GADD45G
ENSG00000129566	0.960927	1.47959	3.45714	0.00422605	0.0580397	-1.81868	TRUE	FALSE	protein_coding	TEP1
ENSG00000151617	-0.814257	2.70194	-3.49802	0.00390663	0.0556059	-1.81974	TRUE	FALSE	protein_coding	EDNRA
ENSG00000119616	-0.415626	5.89754	-3.62509	0.00306152	0.0488322	-1.82287	TRUE	TRUE	protein_coding	FCF1
ENSG00000137513	-0.505095	5.4952	-3.60957	0.00315385	0.049513	-1.82312	TRUE	TRUE	protein_coding	NARS2
ENSG00000106018	1.04478	0.133888	3.43327	0.00442462	0.0592391	-1.8265	TRUE	FALSE	protein_coding	VIPR2
ENSG00000131831	1.21534	0.148623	3.42946	0.00445717	0.059366	-1.83282	TRUE	FALSE	protein_coding	RAI2
ENSG00000115163	-0.952898	3.75747	-3.53111	0.00366608	0.0535117	-1.83478	TRUE	FALSE	protein_coding	CENPA
ENSG00000013288	0.705788	4.23123	3.54657	0.00355888	0.0527797	-1.8353	TRUE	FALSE	protein_coding	MAN2B2
ENSG00000196872	0.915127	0.485494	3.42724	0.00447626	0.059366	-1.84074	TRUE	FALSE	protein_coding	KIAA1211L
ENSG00000171490	-0.541995	8.10897	-3.67824	0.00276542	0.0453437	-1.84087	TRUE	TRUE	protein_coding	RSL1D1
ENSG00000169288	-0.765675	4.70001	-3.56553	0.00343173	0.0518035	-1.84435	TRUE	FALSE	protein_coding	MRPL1
ENSG00000179598	-0.453077	5.60664	-3.60151	0.00320298	0.0498205	-1.84627	TRUE	TRUE	protein_coding	PLD6
ENSG00000203930	-1.01735	-0.312428	-3.42034	0.00453606	0.0597592	-1.84764	TRUE	FALSE	lincRNA	LINC00632
ENSG00000259746	-0.747971	4.04599	-3.53625	0.00363008	0.0532429	-1.84897	TRUE	FALSE	processed_pseudogene	HSPE1P3
ENSG00000148814	0.536786	3.7273	3.51864	0.00375495	0.054434	-1.85032	TRUE	FALSE	protein_coding	LRRC27
ENSG00000102743	-0.510068	3.18429	-3.49732	0.00391195	0.0556274	-1.8532	TRUE	FALSE	protein_coding	SLC25A15
ENSG00000263142	0.562031	3.23377	3.49551	0.00392553	0.0556879	-1.85638	TRUE	FALSE	transcribed_unprocessed_pseudogene	LRRC37A17P
ENSG00000258017	-0.706517	8.91154	-3.68559	0.00272685	0.0452213	-1.85769	TRUE	TRUE	antisense_RNA
ENSG00000134375	-0.41173	6.98254	-3.63994	0.00297565	0.0479589	-1.86107	TRUE	TRUE	protein_coding	TIMM17A
ENSG00000139971	0.420527	4.45487	3.54283	0.00358449	0.0528669	-1.86221	TRUE	FALSE	protein_coding	C14orf37
ENSG00000198626	0.981053	5.4897	3.58218	0.00332388	0.0507905	-1.86384	TRUE	FALSE	protein_coding	RYR2
ENSG00000228649	-0.972214	2.04879	-3.44815	0.00429971	0.0582941	-1.86668	TRUE	FALSE	processed_transcript	SNHG26
ENSG00000085760	-0.416615	5.97408	-3.60335	0.00319168	0.0497386	-1.86893	TRUE	TRUE	protein_coding	MTIF2
ENSG00000064687	1.42303	2.7109	3.46051	0.00419873	0.0578972	-1.872	TRUE	FALSE	protein_coding	ABCA7
ENSG00000111530	-0.508797	7.92988	-3.65734	0.00287822	0.04678	-1.87262	TRUE	TRUE	protein_coding	CAND1
ENSG00000161960	-0.384787	10.1058	-3.69844	0.0026607	0.0445426	-1.87296	TRUE	TRUE	protein_coding	EIF4A1
ENSG00000181544	-0.981303	2.30335	-3.454	0.0042516	0.058097	-1.87395	TRUE	FALSE	protein_coding	FANCB
ENSG00000025708	0.952319	-0.0237593	3.40373	0.00468344	0.0610085	-1.87491	TRUE	FALSE	protein_coding	TYMP
ENSG00000240979	0.669123	2.09206	3.44172	0.00435322	0.058587	-1.87633	TRUE	FALSE	processed_pseudogene
ENSG00000152217	0.540059	6.26792	3.60643	0.00317293	0.0496289	-1.87652	TRUE	TRUE	protein_coding	SETBP1
ENSG00000240682	-0.539989	5.22055	-3.5698	0.00340371	0.051638	-1.87682	TRUE	FALSE	protein_coding	ISY1
ENSG00000065548	-0.509153	6.82593	-3.62613	0.00305539	0.0488322	-1.87888	TRUE	TRUE	protein_coding	ZC3H15
ENSG00000151388	-0.592357	4.3474	-3.52865	0.00368345	0.0536912	-1.88483	TRUE	FALSE	protein_coding	ADAMTS12
ENSG00000132128	0.574036	6.93033	3.62267	0.00307571	0.0488729	-1.88527	TRUE	TRUE	protein_coding	LRRC41
ENSG00000147649	-0.491917	6.88773	-3.62434	0.00306592	0.0488322	-1.88531	TRUE	TRUE	protein_coding	MTDH
ENSG00000260423	-1.36471	-1.40686	-3.41317	0.00459914	0.0603929	-1.88552	TRUE	FALSE	lincRNA	LINC02367
ENSG00000156925	0.464152	4.63014	3.53665	0.00362727	0.0532429	-1.88788	TRUE	FALSE	protein_coding	ZIC3
ENSG00000091947	0.819562	3.25033	3.47574	0.00407755	0.0570427	-1.88903	TRUE	FALSE	protein_coding	TMEM101
ENSG00000229809	0.717226	3.00784	3.4661	0.00415384	0.0575778	-1.89033	TRUE	FALSE	protein_coding	ZNF688
ENSG00000213760	1.27069	-0.406173	3.3941	0.00477107	0.0617326	-1.89217	TRUE	FALSE	protein_coding	ATP6V1G2
ENSG00000152402	-0.79977	3.18603	-3.47734	0.00406508	0.0569058	-1.89276	TRUE	FALSE	protein_coding	GUCY1A2
ENSG00000047056	0.431557	4.66774	3.53194	0.00366027	0.0535006	-1.89881	TRUE	FALSE	protein_coding	WDR37
ENSG00000038532	0.463121	5.10622	3.55019	0.00353424	0.0526564	-1.89899	TRUE	FALSE	protein_coding	CLEC16A
ENSG00000147687	-0.57884	5.45026	-3.56602	0.0034285	0.0517916	-1.90121	TRUE	FALSE	protein_coding	TATDN1
ENSG00000198324	1.04565	3.01393	3.45482	0.00424491	0.058097	-1.90708	TRUE	FALSE	protein_coding	FAM109A
ENSG00000117408	0.502054	6.30134	3.59074	0.0032698	0.0503268	-1.90859	TRUE	FALSE	protein_coding	IPO13
ENSG00000049860	-0.453596	5.17386	-3.55001	0.00353543	0.0526564	-1.90978	TRUE	FALSE	protein_coding	HEXB
ENSG00000181045	0.988702	5.08705	3.53797	0.00361812	0.0532148	-1.9134	TRUE	FALSE	protein_coding	SLC26A11
ENSG00000118600	-0.596235	3.57646	-3.48045	0.00404082	0.0567536	-1.91389	TRUE	FALSE	protein_coding	TMEM5
ENSG00000099953	1.06259	2.39951	3.42792	0.00447036	0.059366	-1.91562	TRUE	FALSE	protein_coding	MMP11
ENSG00000275365	1.06259	2.39951	3.42792	0.00447036	0.059366	-1.91562	TRUE	FALSE	protein_coding	MMP11
ENSG00000065427	-0.503493	6.8726	-3.60796	0.0031636	0.0495195	-1.91566	TRUE	TRUE	protein_coding	KARS
ENSG00000162738	0.432258	7.66441	3.62539	0.00305971	0.0488322	-1.91796	TRUE	TRUE	protein_coding	VANGL2
ENSG00000277564	0.672365	4.08036	3.49391	0.00393764	0.0558223	-1.92119	TRUE	FALSE	protein_coding	RBFOX2
ENSG00000154719	-0.551336	5.1639	-3.54353	0.00357972	0.0528669	-1.92129	TRUE	FALSE	protein_coding	MRPL39
ENSG00000225400	-0.902669	-0.806723	-3.37784	0.00492281	0.0631219	-1.92196	TRUE	FALSE	processed_pseudogene	RAB28P5
ENSG00000109079	0.394482	5.90309	3.56995	0.00340275	0.051638	-1.92213	TRUE	FALSE	protein_coding	TNFAIP1
ENSG00000137275	0.603688	2.64464	3.43268	0.00442964	0.0592462	-1.92742	TRUE	FALSE	protein_coding	RIPK1
ENSG00000166546	0.890329	-0.221263	3.37006	0.00499715	0.0635711	-1.93024	TRUE	FALSE	protein_coding	BEAN1
ENSG00000074219	0.49008	6.3816	3.58063	0.00333376	0.0508314	-1.93292	TRUE	FALSE	protein_coding	TEAD2
ENSG00000057757	-0.416117	5.15218	-3.53652	0.00362819	0.0532429	-1.93308	TRUE	FALSE	protein_coding	PITHD1
ENSG00000173692	-0.445974	7.78352	-3.62177	0.00308102	0.0488765	-1.93359	TRUE	TRUE	protein_coding	PSMD1
ENSG00000101298	1.31894	-1.33262	3.3811	0.00489205	0.0629521	-1.93693	TRUE	FALSE	protein_coding	SNPH
ENSG00000146281	-0.679569	5.42981	-3.5446	0.00357239	0.0528053	-1.93976	TRUE	FALSE	protein_coding	PM20D2
ENSG00000111666	-0.676239	5.43296	-3.54294	0.00358377	0.0528669	-1.94308	TRUE	FALSE	protein_coding	CHPT1
ENSG00000265479	0.579997	3.78284	3.46962	0.00412584	0.057415	-1.94327	TRUE	FALSE	processed_transcript	DTX2P1-UPK3BP1-PMS2P11
ENSG00000197467	0.824441	3.32303	3.44866	0.00429552	0.0582941	-1.94416	TRUE	FALSE	protein_coding	COL13A1
ENSG00000159792	0.924083	4.81537	3.51038	0.00381498	0.0549645	-1.94492	TRUE	FALSE	protein_coding	PSKH1
ENSG00000231257	0.63432	3.63407	3.45891	0.00421169	0.0579627	-1.95152	TRUE	FALSE	protein_coding	ATAT1
ENSG00000235658	0.63432	3.63407	3.45891	0.00421169	0.0579627	-1.95152	TRUE	FALSE	protein_coding	ATAT1
ENSG00000102158	-0.490144	5.60825	-3.54453	0.00357284	0.0528053	-1.95301	TRUE	FALSE	protein_coding	MAGT1
ENSG00000184661	-0.79872	5.98372	-3.55858	0.00347781	0.052267	-1.95382	TRUE	FALSE	protein_coding	CDCA2
ENSG00000109133	-0.677901	6.37373	-3.57118	0.00339474	0.0515757	-1.95446	TRUE	FALSE	protein_coding	TMEM33
ENSG00000136826	-1.16794	1.40058	-3.37966	0.00490561	0.0629929	-1.95464	TRUE	FALSE	protein_coding	KLF4
ENSG00000130590	1.04226	2.22664	3.39986	0.00471845	0.0612763	-1.95535	TRUE	FALSE	protein_coding	SAMD10
ENSG00000165304	-0.740323	6.07126	-3.56097	0.00346191	0.0521106	-1.95543	TRUE	FALSE	protein_coding	MELK
ENSG00000019144	0.627954	4.18211	3.47897	0.00405236	0.0568028	-1.95667	TRUE	FALSE	protein_coding	PHLDB1
ENSG00000259984	1.79354	-1.84408	3.37715	0.00492938	0.0631219	-1.95789	TRUE	FALSE	unprocessed_pseudogene
ENSG00000175792	-0.46142	7.40744	-3.59911	0.00321776	0.0498837	-1.95907	TRUE	TRUE	protein_coding	RUVBL1
ENSG00000197948	0.803964	3.99703	3.46573	0.00415684	0.0575818	-1.96425	TRUE	FALSE	protein_coding	FCHSD1
ENSG00000137168	-0.474438	6.31724	-3.56427	0.00344003	0.0518549	-1.96524	TRUE	FALSE	protein_coding	PPIL1
ENSG00000117450	-0.420013	9.69662	-3.64216	0.00296305	0.0478285	-1.96669	TRUE	TRUE	protein_coding	PRDX1
ENSG00000184494	0.569161	2.60916	3.40917	0.00463465	0.0606503	-1.96694	TRUE	FALSE	protein_coding	NEU1
ENSG00000223957	0.569161	2.60916	3.40917	0.00463465	0.0606503	-1.96694	TRUE	FALSE	protein_coding	NEU1
ENSG00000234343	0.569161	2.60916	3.40917	0.00463465	0.0606503	-1.96694	TRUE	FALSE	protein_coding	NEU1
ENSG00000101972	-0.52158	7.15906	-3.58809	0.00328644	0.0505097	-1.96724	TRUE	FALSE	protein_coding	STAG2
ENSG00000138050	-0.576478	4.72193	-3.49976	0.00389365	0.0554583	-1.96793	TRUE	FALSE	protein_coding	THUMPD2
ENSG00000196262	-0.435632	9.67855	-3.6404	0.00297302	0.047953	-1.96942	TRUE	TRUE	protein_coding	PPIA
ENSG00000183111	1.31651	-1.09229	3.35459	0.00514828	0.0642812	-1.97002	TRUE	FALSE	protein_coding	ARHGEF37
ENSG00000134758	-0.731216	5.68751	-3.53839	0.00361522	0.053209	-1.97008	TRUE	FALSE	protein_coding	RNF138
ENSG00000139998	0.522906	4.24315	3.47472	0.00408554	0.0571167	-1.97055	TRUE	FALSE	protein_coding	RAB15
ENSG00000163781	-0.56573	6.95771	-3.58105	0.00333111	0.0508314	-1.97078	TRUE	FALSE	protein_coding	TOPBP1
ENSG00000234545	-0.508255	5.27533	-3.52165	0.00373327	0.0542309	-1.97079	TRUE	FALSE	protein_coding	FAM133B
ENSG00000108786	0.51187	3.45207	3.44071	0.00436173	0.058587	-1.9718	TRUE	FALSE	protein_coding	HSD17B1
ENSG00000120705	-0.429727	7.6265	-3.59631	0.00323505	0.0499801	-1.97462	TRUE	TRUE	protein_coding	ETF1
ENSG00000135709	0.64303	2.75689	3.40839	0.00464164	0.0606503	-1.97736	TRUE	FALSE	protein_coding	KIAA0513
ENSG00000054392	0.566054	3.20487	3.42566	0.00448984	0.059366	-1.97988	TRUE	FALSE	protein_coding	HHAT
ENSG00000280680	0.566054	3.20487	3.42566	0.00448984	0.059366	-1.97988	TRUE	FALSE	protein_coding	HHAT
ENSG00000237037	0.937622	1.94392	3.37746	0.00492645	0.0631219	-1.98052	TRUE	FALSE	processed_transcript	NDUFA6-AS1
ENSG00000149582	0.564317	3.08859	3.41942	0.00454407	0.059818	-1.98193	TRUE	FALSE	protein_coding	TMEM25
ENSG00000123191	0.60444	3.5854	3.44001	0.00436763	0.058587	-1.98203	TRUE	FALSE	protein_coding	ATP7B
ENSG00000169946	-0.823358	1.79804	-3.37401	0.00495927	0.0632668	-1.98379	TRUE	FALSE	protein_coding	ZFPM2
ENSG00000266709	-1.02102	-0.112636	-3.3361	0.00533499	0.0654904	-1.987	TRUE	FALSE	lincRNA
ENSG00000204899	-0.905554	3.90236	-3.45454	0.00424721	0.058097	-1.98743	TRUE	FALSE	protein_coding	MZT1
ENSG00000006071	1.56562	4.61332	3.47352	0.00409501	0.0571737	-1.98889	TRUE	FALSE	protein_coding	ABCC8
ENSG00000130751	1.3092	-0.581522	3.33461	0.00535035	0.0655088	-1.99037	TRUE	FALSE	protein_coding	NPAS1
ENSG00000114805	-0.500293	3.32991	-3.42692	0.00447897	0.059366	-1.9924	TRUE	FALSE	protein_coding	PLCH1
ENSG00000084090	-0.367166	7.80673	-3.58994	0.00327479	0.0503672	-1.99461	TRUE	FALSE	protein_coding	STARD7
ENSG00000108187	0.870387	2.43126	3.38641	0.00484225	0.0625461	-1.99549	TRUE	FALSE	protein_coding	PBLD
ENSG00000100473	-0.415353	6.13662	-3.54152	0.00359351	0.0529372	-1.99602	TRUE	FALSE	protein_coding	COCH
ENSG00000176597	-0.589282	3.97005	-3.4496	0.00428776	0.0582941	-2.00243	TRUE	FALSE	protein_coding	B3GNT5
ENSG00000173914	0.381555	5.45287	3.50958	0.00382083	0.0549645	-2.00245	TRUE	FALSE	protein_coding	RBM4B
ENSG00000205356	0.992505	5.16514	3.49259	0.0039476	0.0559028	-2.00376	TRUE	FALSE	protein_coding	TECPR1
ENSG00000188993	1.29146	0.377454	3.32904	0.00540801	0.0660618	-2.00437	TRUE	FALSE	protein_coding	LRRC66
ENSG00000224411	-1.04755	-0.54998	-3.32469	0.00545354	0.0663348	-2.005	TRUE	FALSE	processed_pseudogene	HSP90AA2P
ENSG00000101938	-0.650824	4.05239	-3.45078	0.00427803	0.0582941	-2.00537	TRUE	FALSE	protein_coding	CHRDL1
ENSG00000056487	0.899336	5.62904	3.51115	0.0038093	0.0549645	-2.00581	TRUE	FALSE	protein_coding	PHF21B
ENSG00000215397	1.13933	0.15359	3.32552	0.00544484	0.0663206	-2.00581	TRUE	FALSE	protein_coding	SCRT2
ENSG00000105202	-0.615198	6.66036	-3.55361	0.0035111	0.0525686	-2.00592	TRUE	FALSE	protein_coding	FBL
ENSG00000280548	-0.615198	6.66036	-3.55361	0.0035111	0.0525686	-2.00592	TRUE	FALSE	protein_coding	FBL
ENSG00000248905	0.528018	4.10514	3.44954	0.00428824	0.0582941	-2.00711	TRUE	FALSE	protein_coding	FMN1
ENSG00000282513	0.528018	4.10514	3.44954	0.00428824	0.0582941	-2.00711	TRUE	FALSE	protein_coding	FMN1
ENSG00000105514	0.60053	4.96919	3.48529	0.00400341	0.0564384	-2.00741	TRUE	FALSE	protein_coding	RAB3D
ENSG00000162298	0.531854	4.94229	3.48392	0.00401394	0.0564883	-2.00855	TRUE	FALSE	protein_coding	SYVN1
ENSG00000189221	0.716284	4.87451	3.47858	0.00405535	0.0568071	-2.0124	TRUE	FALSE	protein_coding	MAOA
ENSG00000155980	0.602888	6.30328	3.5349	0.0036395	0.0533093	-2.01281	TRUE	FALSE	protein_coding	KIF5A
ENSG00000269896	0.828858	1.15148	3.33723	0.0053234	0.0654432	-2.01339	TRUE	FALSE	transcribed_processed_pseudogene
ENSG00000259502	1.92913	-2.9101	3.37665	0.0049341	0.0631219	-2.01383	TRUE	FALSE	processed_pseudogene
ENSG00000259156	1.29083	-1.90427	3.34355	0.00525894	0.065066	-2.01926	TRUE	FALSE	transcribed_unprocessed_pseudogene	CHEK2P2
ENSG00000074964	1.16436	3.85343	3.42578	0.00448879	0.059366	-2.02081	TRUE	FALSE	protein_coding	ARHGEF10L
ENSG00000100307	0.827579	2.01254	3.35673	0.00512711	0.0641464	-2.02108	TRUE	FALSE	protein_coding	CBX7
ENSG00000155330	-0.608413	4.7182	-3.47082	0.00411633	0.0573579	-2.02148	TRUE	FALSE	protein_coding	C16orf87
ENSG00000174607	-0.514497	4.12002	-3.44465	0.00432879	0.0583987	-2.02178	TRUE	FALSE	protein_coding	UGT8
ENSG00000112183	0.710628	4.58581	3.46062	0.00419781	0.0578972	-2.02273	TRUE	FALSE	protein_coding	RBM24
ENSG00000090097	0.984272	8.0907	3.57794	0.00335103	0.051058	-2.02336	TRUE	FALSE	protein_coding	PCBP4
ENSG00000066185	0.797492	0.606932	3.32098	0.00549267	0.0665616	-2.02378	TRUE	FALSE	protein_coding	ZMYND12
ENSG00000140323	0.632069	3.1318	3.39709	0.00474365	0.0615281	-2.02536	TRUE	FALSE	protein_coding	DISP2
ENSG00000264672	1.05994	-1.14397	3.31737	0.00553108	0.0667573	-2.02915	TRUE	FALSE	antisense_RNA	SEPT4-AS1
ENSG00000146909	-0.440132	5.41637	-3.49582	0.0039232	0.0556879	-2.02958	TRUE	FALSE	protein_coding	NOM1
ENSG00000108395	-0.395457	6.85808	-3.54637	0.00356026	0.0527797	-2.03058	TRUE	FALSE	protein_coding	TRIM37
ENSG00000134532	0.653809	2.90257	3.38635	0.00484279	0.0625461	-2.03063	TRUE	FALSE	protein_coding	SOX5
ENSG00000173418	-0.448765	5.34145	-3.49177	0.00395387	0.0559028	-2.03141	TRUE	FALSE	protein_coding	NAA20
ENSG00000135414	0.333097	5.80531	3.50639	0.00384433	0.0551637	-2.03487	TRUE	FALSE	protein_coding	GDF11
ENSG00000137343	0.637354	3.56514	3.40891	0.00463699	0.0606503	-2.03759	TRUE	FALSE	protein_coding	ATAT1
ENSG00000270069	-1.52487	-0.472511	-3.30424	0.0056728	0.0677876	-2.03818	TRUE	FALSE	lincRNA	MIR222HG
ENSG00000221829	-0.725772	5.43154	-3.49192	0.00395273	0.0559028	-2.03843	TRUE	FALSE	protein_coding	FANCG
ENSG00000259642	0.687799	2.02694	3.34777	0.00521641	0.0647387	-2.03897	TRUE	FALSE	antisense_RNA	ST20-AS1
ENSG00000171960	-0.70663	5.91931	-3.51054	0.0038138	0.0549645	-2.03946	TRUE	FALSE	protein_coding	PPIH
ENSG00000189298	0.476213	3.58716	3.40946	0.00463208	0.0606503	-2.03991	TRUE	FALSE	protein_coding	ZKSCAN3
ENSG00000204970	2.48588	-2.07897	3.33595	0.0053365	0.0654904	-2.03999	TRUE	FALSE	protein_coding	PCDHA1
ENSG00000120756	-0.600229	4.05235	-3.43083	0.00444541	0.05933	-2.04214	TRUE	FALSE	protein_coding	PLS1
ENSG00000203791	-0.511521	4.48792	-3.44911	0.00429183	0.0582941	-2.04321	TRUE	FALSE	protein_coding	EEF1AKMT2
ENSG00000197180	0.887492	0.298992	3.30453	0.00566964	0.0677876	-2.04392	TRUE	FALSE	lincRNA
ENSG00000184162	-0.718808	4.4859	-3.44929	0.00429032	0.0582941	-2.04393	TRUE	FALSE	protein_coding	NR2C2AP
ENSG00000205913	0.858354	1.13175	3.3195	0.0055084	0.0665973	-2.04404	TRUE	FALSE	antisense_RNA	SRRM2-AS1
ENSG00000099256	-0.578595	3.88461	-3.42269	0.00451559	0.059554	-2.04407	TRUE	FALSE	protein_coding	PRTFDC1
ENSG00000067334	-0.462258	7.34949	-3.55235	0.00351962	0.0525686	-2.04471	TRUE	FALSE	protein_coding	DNTTIP2
ENSG00000120694	-0.637039	7.61256	-3.55829	0.0034797	0.052267	-2.04616	TRUE	FALSE	protein_coding	HSPH1
ENSG00000135365	0.321288	6.09136	3.51066	0.00381295	0.0549645	-2.047	TRUE	FALSE	protein_coding	PHF21A
ENSG00000108179	-0.451211	6.50247	-3.52627	0.00370028	0.0538255	-2.04793	TRUE	FALSE	protein_coding	PPIF
ENSG00000142892	-0.529518	5.27839	-3.48004	0.00404404	0.0567612	-2.04872	TRUE	FALSE	protein_coding	PIGK
ENSG00000011295	-0.410064	6.05236	-3.51029	0.00381561	0.0549645	-2.0488	TRUE	FALSE	protein_coding	TTC19
ENSG00000269758	1.57069	0.110295	3.29843	0.00573672	0.0681605	-2.04966	TRUE	FALSE	lincRNA
ENSG00000197381	0.566737	5.19983	3.47182	0.00410843	0.0572856	-2.05137	TRUE	FALSE	protein_coding	ADARB1
ENSG00000198836	-0.422225	7.22173	-3.54514	0.00356867	0.0528053	-2.05165	TRUE	FALSE	protein_coding	OPA1
ENSG00000145990	-0.703869	2.96596	-3.3795	0.00490711	0.0629929	-2.05205	TRUE	FALSE	protein_coding	GFOD1
ENSG00000156384	-0.527279	3.59372	-3.40486	0.00467326	0.0609134	-2.0535	TRUE	FALSE	protein_coding	SFR1
ENSG00000168539	1.58657	-0.962605	3.29837	0.00573739	0.0681605	-2.05568	TRUE	FALSE	protein_coding	CHRM1
ENSG00000163527	-0.533106	7.65649	-3.55276	0.00351686	0.0525686	-2.05808	TRUE	FALSE	protein_coding	STT3B
ENSG00000099999	0.594651	3.80289	3.40707	0.00465345	0.0607672	-2.05919	TRUE	FALSE	protein_coding	RNF215
ENSG00000141668	-1.58656	-0.548231	-3.29102	0.00581924	0.0687475	-2.0598	TRUE	FALSE	protein_coding	CBLN2
ENSG00000148950	-0.647493	3.4591	-3.39555	0.00475773	0.0615976	-2.05987	TRUE	FALSE	protein_coding	IMMP1L
ENSG00000269386	0.71521	0.571305	3.29921	0.00572804	0.0681257	-2.06013	TRUE	FALSE	antisense_RNA	RAB11B-AS1
ENSG00000117748	-0.49999	7.72767	-3.55334	0.00351295	0.0525686	-2.06042	TRUE	FALSE	protein_coding	RPA2
ENSG00000171004	-0.662748	3.94296	-3.41535	0.00457983	0.060214	-2.06288	TRUE	FALSE	protein_coding	HS6ST2
ENSG00000136875	-0.387262	6.22421	-3.5086	0.00382807	0.0550049	-2.06363	TRUE	FALSE	protein_coding	PRPF4
ENSG00000254560	0.683428	2.12132	3.33689	0.00532689	0.0654482	-2.06387	TRUE	FALSE	antisense_RNA	BBOX1-AS1
ENSG00000167110	0.459012	6.22838	3.50555	0.00385052	0.0551871	-2.06431	TRUE	FALSE	protein_coding	GOLGA2
ENSG00000164754	-0.478488	8.66203	-3.57154	0.0033924	0.0515757	-2.06452	TRUE	FALSE	protein_coding	RAD21
ENSG00000275632	-0.884567	0.965273	-3.30562	0.00565771	0.0677876	-2.06544	TRUE	FALSE	lincRNA
ENSG00000165512	-0.5151	6.09595	-3.50242	0.00387376	0.0553405	-2.06684	TRUE	FALSE	protein_coding	ZNF22
ENSG00000274428	-2.0756	-2.16994	-3.305	0.00566456	0.0677876	-2.06986	TRUE	FALSE	snRNA
ENSG00000168228	-0.503546	4.35682	-3.42869	0.00446373	0.059366	-2.07017	TRUE	FALSE	protein_coding	ZCCHC4
ENSG00000125744	1.16611	4.58996	3.43171	0.00443788	0.0592668	-2.07025	TRUE	FALSE	protein_coding	RTN2
ENSG00000144583	1.05635	-0.00362512	3.2841	0.00589744	0.0691701	-2.07315	TRUE	FALSE	protein_coding	MARCH4
ENSG00000229191	-1.12473	-0.115612	-3.28412	0.00589711	0.0691701	-2.07349	TRUE	FALSE	antisense_RNA
ENSG00000103550	-0.435572	6.53393	-3.51372	0.00379059	0.0548755	-2.0736	TRUE	FALSE	protein_coding	KNOP1
ENSG00000102870	0.462464	6.28947	3.5004	0.00388885	0.0554273	-2.07792	TRUE	FALSE	protein_coding	ZNF629
ENSG00000148356	0.641644	4.78175	3.43723	0.00439102	0.0588264	-2.08139	TRUE	FALSE	protein_coding	LRSAM1
ENSG00000035687	-0.503898	6.15086	-3.49596	0.00392211	0.0556879	-2.08235	TRUE	FALSE	protein_coding	ADSS
ENSG00000196123	0.651234	5.28897	3.45807	0.00421848	0.0580185	-2.08253	TRUE	FALSE	protein_coding	KIAA0895L
ENSG00000198728	0.604392	7.13924	3.52369	0.0037187	0.0540564	-2.08268	TRUE	FALSE	protein_coding	LDB1
ENSG00000126777	-0.436961	8.11322	-3.55029	0.00353357	0.0526564	-2.08295	TRUE	FALSE	protein_coding	KTN1
ENSG00000115866	-0.432647	6.48098	-3.50673	0.00384183	0.0551637	-2.08354	TRUE	FALSE	protein_coding	DARS
ENSG00000163683	0.736446	4.58735	3.42647	0.00448291	0.059366	-2.08597	TRUE	FALSE	protein_coding	SMIM14
ENSG00000173848	-0.67492	6.24214	-3.49712	0.00391339	0.0556274	-2.08675	TRUE	FALSE	protein_coding	NET1
ENSG00000197594	-0.568989	2.59295	-3.34402	0.00525416	0.0650448	-2.08726	TRUE	FALSE	protein_coding	ENPP1
ENSG00000160352	-0.612994	5.03766	-3.44788	0.00430201	0.0582941	-2.09012	TRUE	FALSE	protein_coding	ZNF714
ENSG00000102181	0.481313	5.0818	3.44599	0.00431763	0.0582941	-2.09083	TRUE	FALSE	protein_coding	CD99L2
ENSG00000213366	0.398216	5.42832	3.46076	0.00419672	0.0578972	-2.09144	TRUE	FALSE	protein_coding	GSTM2
ENSG00000100206	-0.965509	0.301077	-3.27711	0.00597741	0.0697116	-2.09246	TRUE	FALSE	protein_coding	DMC1
ENSG00000226581	1.6782	-2.56388	3.31143	0.00559476	0.0673068	-2.09296	TRUE	FALSE	lincRNA
ENSG00000128617	-1.01722	1.09935	-3.29207	0.00580743	0.0686462	-2.0937	TRUE	FALSE	protein_coding	OPN1SW
ENSG00000127419	0.866143	3.58029	3.37647	0.00493587	0.0631219	-2.09422	TRUE	FALSE	protein_coding	TMEM175
ENSG00000185130	-1.79809	-1.08914	-3.27211	0.00603532	0.0700891	-2.09527	TRUE	FALSE	protein_coding	HIST1H2BL
ENSG00000186687	-0.623116	5.28899	-3.45558	0.00423874	0.058097	-2.09539	TRUE	FALSE	protein_coding	LYRM7
ENSG00000179163	0.628397	1.53843	3.30046	0.00571431	0.0680388	-2.0961	TRUE	FALSE	protein_coding	FUCA1
ENSG00000081148	1.50997	-1.80185	3.2866	0.00586904	0.0689897	-2.09685	TRUE	FALSE	protein_coding	IMPG2
ENSG00000184060	0.925498	-0.309356	3.26804	0.00608285	0.0704556	-2.0974	TRUE	FALSE	protein_coding	ADAP2
ENSG00000099949	0.750167	5.98815	3.47429	0.00408895	0.0571267	-2.10295	TRUE	FALSE	protein_coding	LZTR1
ENSG00000173157	-0.991772	4.13123	-3.40139	0.00470457	0.0611334	-2.10337	TRUE	FALSE	protein_coding	ADAMTS20
ENSG00000060688	-0.409888	6.92852	-3.50959	0.00382075	0.0549645	-2.10385	TRUE	FALSE	protein_coding	SNRNP40
ENSG00000046653	-0.684154	2.85566	-3.34622	0.00523194	0.0648834	-2.10404	TRUE	FALSE	protein_coding	GPM6B
ENSG00000029639	-0.456091	4.42629	-3.4133	0.00459791	0.0603929	-2.10428	TRUE	FALSE	protein_coding	TFB1M
ENSG00000065989	-0.735661	2.78282	-3.3418	0.00527674	0.0651706	-2.10464	TRUE	FALSE	protein_coding	PDE4A
ENSG00000140104	0.634682	3.1373	3.35262	0.0051679	0.064409	-2.10588	TRUE	FALSE	protein_coding	C14orf79
ENSG00000261971	0.898799	1.67605	3.29791	0.00574248	0.0681827	-2.10754	TRUE	FALSE	antisense_RNA	MMP25-AS1
ENSG00000272595	0.789504	-0.392023	3.25698	0.00621391	0.071322	-2.11525	TRUE	FALSE	transcribed_unprocessed_pseudogene
ENSG00000136883	1.50306	-2.16572	3.2869	0.00586566	0.0689897	-2.11689	TRUE	FALSE	protein_coding	KIF12
ENSG00000181523	0.949732	5.29239	3.43734	0.0043901	0.0588264	-2.11796	TRUE	FALSE	protein_coding	SGSH
ENSG00000114796	0.702278	5.96624	3.46638	0.00415163	0.0575778	-2.1181	TRUE	FALSE	protein_coding	KLHL24
ENSG00000148187	-0.418129	5.87256	-3.4665	0.00415066	0.0575778	-2.1183	TRUE	FALSE	protein_coding	MRRF
ENSG00000116584	0.557831	7.46393	3.51321	0.00379428	0.0548915	-2.1196	TRUE	FALSE	protein_coding	ARHGEF2
ENSG00000145736	-0.510189	4.42284	-3.40504	0.00467166	0.0609134	-2.1199	TRUE	FALSE	protein_coding	GTF2H2
ENSG00000122565	-0.434205	8.09568	-3.52932	0.00367869	0.0536587	-2.12184	TRUE	FALSE	protein_coding	CBX3
ENSG00000136928	-0.764806	2.70474	-3.32782	0.00542083	0.0661804	-2.12469	TRUE	FALSE	protein_coding	GABBR2
ENSG00000154358	0.982585	0.252464	3.25517	0.00623572	0.071322	-2.12557	TRUE	FALSE	protein_coding	OBSCN
ENSG00000135298	-0.761261	1.83485	-3.29337	0.00579289	0.0685736	-2.12813	TRUE	FALSE	protein_coding	ADGRB3
ENSG00000259726	1.04197	1.6255	3.28206	0.00592058	0.0693647	-2.1297	TRUE	FALSE	unprocessed_pseudogene	CSPG4P11
ENSG00000145536	1.42479	-1.66901	3.26059	0.00617091	0.0710023	-2.13157	TRUE	FALSE	protein_coding	ADAMTS16
ENSG00000215271	0.752473	2.57168	3.31491	0.00555731	0.0669975	-2.13224	TRUE	FALSE	protein_coding	HOMEZ
ENSG00000179057	0.838548	0.158924	3.24951	0.00630415	0.0719494	-2.13359	TRUE	FALSE	protein_coding	IGSF22
ENSG00000134278	-0.375484	5.83638	-3.45471	0.00424587	0.058097	-2.13771	TRUE	FALSE	protein_coding	SPIRE1
ENSG00000138398	-0.413632	6.90192	-3.48998	0.00396751	0.0560209	-2.1394	TRUE	FALSE	protein_coding	PPIG
ENSG00000116922	-0.355507	6.20409	-3.46742	0.00414333	0.0575778	-2.13961	TRUE	FALSE	protein_coding	C1orf109
ENSG00000267374	-1.00221	2.31975	-3.30326	0.00568355	0.0678632	-2.14071	TRUE	FALSE	lincRNA
ENSG00000048162	-0.569714	5.52057	-3.44012	0.00436671	0.058587	-2.14196	TRUE	FALSE	protein_coding	NOP16
ENSG00000065609	0.672123	3.73608	3.35913	0.00510347	0.0640396	-2.14271	TRUE	FALSE	protein_coding	SNAP91
ENSG00000186094	0.857779	-1.05929	3.24253	0.0063895	0.0723779	-2.1439	TRUE	FALSE	protein_coding	AGBL4
ENSG00000273230	0.973457	1.86227	3.28102	0.0059325	0.0694659	-2.14478	TRUE	FALSE	lincRNA
ENSG00000152954	0.728845	2.26223	3.29617	0.00576178	0.0682971	-2.14506	TRUE	FALSE	protein_coding	NRSN1
ENSG00000229644	-0.88922	2.13933	-3.29531	0.00577128	0.0683714	-2.14509	TRUE	FALSE	processed_pseudogene	NAMPTP1
ENSG00000163377	-1.23129	1.7619	-3.28019	0.00594204	0.0695165	-2.14713	TRUE	FALSE	protein_coding	FAM19A4
ENSG00000146842	-0.483303	4.87848	-3.40914	0.00463491	0.0606503	-2.14938	TRUE	FALSE	protein_coding	TMEM209
ENSG00000128595	-0.396772	7.69592	-3.50546	0.00385117	0.0551871	-2.14943	TRUE	FALSE	protein_coding	CALU
ENSG00000205837	1.068	-1.30719	3.243	0.0063837	0.0723509	-2.14969	TRUE	FALSE	lincRNA	LINC00487
ENSG00000139178	1.38503	-2.07764	3.26062	0.00617049	0.0710023	-2.15001	TRUE	FALSE	protein_coding	C1RL
ENSG00000135127	0.872521	2.93912	3.31836	0.00552049	0.0667054	-2.15059	TRUE	FALSE	protein_coding	BICDL1
ENSG00000022267	-0.435501	6.36392	-3.46681	0.00414819	0.0575778	-2.15129	TRUE	FALSE	protein_coding	FHL1
ENSG00000059769	-0.573881	3.33551	-3.34	0.00529505	0.0651706	-2.15169	TRUE	FALSE	protein_coding	DNAJC25
ENSG00000152240	-0.476594	6.02078	-3.45402	0.00425148	0.058097	-2.15248	TRUE	FALSE	protein_coding	HAUS1
ENSG00000265450	1.1914	-1.44747	3.24385	0.0063733	0.0723509	-2.15279	TRUE	FALSE	miRNA	MIR4502
ENSG00000162595	0.75568	2.53451	3.30162	0.00570152	0.0680011	-2.1533	TRUE	FALSE	protein_coding	DIRAS3
ENSG00000180488	-0.652855	4.60686	-3.39558	0.00475752	0.0615976	-2.15344	TRUE	FALSE	protein_coding	MIGA1
ENSG00000153107	-0.512716	6.81767	-3.47943	0.00404878	0.05679	-2.15461	TRUE	FALSE	protein_coding	ANAPC1
ENSG00000054965	0.466905	6.61162	3.47019	0.00412129	0.0573894	-2.15497	TRUE	FALSE	protein_coding	FAM168A
ENSG00000123607	-0.438845	5.78077	-3.4432	0.00434086	0.0585243	-2.15534	TRUE	FALSE	protein_coding	TTC21B
ENSG00000156256	-0.521194	5.70686	-3.44008	0.00436697	0.058587	-2.1558	TRUE	FALSE	protein_coding	USP16
ENSG00000087263	-0.424994	6.45359	-3.46715	0.00414547	0.0575778	-2.15634	TRUE	FALSE	protein_coding	OGFOD1
ENSG00000138382	-0.672235	5.23029	-3.42026	0.00453678	0.0597592	-2.15642	TRUE	FALSE	protein_coding	METTL5
ENSG00000095539	0.58419	3.9975	3.36222	0.00507313	0.063887	-2.15736	TRUE	FALSE	protein_coding	SEMA4G
ENSG00000152422	-0.765794	3.11409	-3.3265	0.00543454	0.0663096	-2.15793	TRUE	FALSE	protein_coding	XRCC4
ENSG00000109762	-0.43494	3.95521	-3.36226	0.00507278	0.063887	-2.16024	TRUE	FALSE	protein_coding	SNX25
ENSG00000166881	-0.704502	6.37283	-3.46207	0.00418619	0.0578748	-2.16064	TRUE	FALSE	protein_coding	NEMP1
ENSG00000114349	1.41138	-1.81561	3.24605	0.00634626	0.0722516	-2.16162	TRUE	FALSE	protein_coding	GNAT1
ENSG00000234361	-1.50196	0.831171	-3.24595	0.00634758	0.0722516	-2.16196	TRUE	FALSE	antisense_RNA
ENSG00000198168	-0.612635	3.7162	-3.34998	0.00519425	0.0645671	-2.16375	TRUE	FALSE	protein_coding	SVIP
ENSG00000143398	-0.381169	8.67757	-3.51936	0.00374972	0.0543953	-2.16391	TRUE	FALSE	protein_coding	PIP5K1A
ENSG00000119900	-0.574438	4.48698	-3.38361	0.00486838	0.0627619	-2.16516	TRUE	FALSE	protein_coding	OGFRL1
ENSG00000125122	1.21037	0.185484	3.2298	0.00654834	0.0733539	-2.16566	TRUE	FALSE	protein_coding	LRRC29
ENSG00000125871	-0.420342	5.50291	-3.42609	0.00448619	0.059366	-2.16645	TRUE	FALSE	protein_coding	MGME1
ENSG00000187372	1.35683	-0.500089	3.22513	0.00660758	0.0738613	-2.16702	TRUE	FALSE	protein_coding	PCDHB13
ENSG00000264920	0.583304	3.19528	3.32033	0.00549954	0.0665616	-2.16961	TRUE	FALSE	processed_transcript
ENSG00000171116	1.57885	-0.590987	3.22227	0.00664411	0.0740858	-2.17201	TRUE	FALSE	protein_coding	HSFX1
ENSG00000146938	0.635916	5.25387	3.40863	0.00463948	0.0606503	-2.17297	TRUE	FALSE	protein_coding	NLGN4X
ENSG00000123975	-0.953089	6.14956	-3.44755	0.00430474	0.0582941	-2.17335	TRUE	FALSE	protein_coding	CKS2
ENSG00000033867	-0.692862	6.14971	-3.44664	0.00431222	0.0582941	-2.17389	TRUE	FALSE	protein_coding	SLC4A7
ENSG00000138180	-0.940956	5.97976	-3.44069	0.00436187	0.058587	-2.17444	TRUE	FALSE	protein_coding	CEP55
ENSG00000119681	0.860709	0.301339	3.22761	0.0065761	0.073587	-2.17458	TRUE	FALSE	protein_coding	LTBP2
ENSG00000176731	-0.677279	5.56334	-3.42422	0.00450234	0.0594533	-2.17485	TRUE	FALSE	protein_coding	C8orf59
ENSG00000136108	-0.465714	6.14269	-3.44591	0.00431828	0.0582941	-2.17556	TRUE	FALSE	protein_coding	CKAP2
ENSG00000188825	0.574936	2.02814	3.27083	0.0060502	0.070194	-2.17576	TRUE	FALSE	lincRNA	LINC00910
ENSG00000147202	-0.638314	4.57425	-3.38115	0.00489153	0.0629521	-2.17646	TRUE	FALSE	protein_coding	DIAPH2
ENSG00000183864	0.406191	6.13811	3.44027	0.00436544	0.058587	-2.18134	TRUE	FALSE	protein_coding	TOB2
ENSG00000112110	-0.511946	6.27556	-3.44734	0.00430647	0.0582941	-2.18222	TRUE	FALSE	protein_coding	MRPL18
ENSG00000214562	0.716265	3.17158	3.31134	0.00559567	0.0673068	-2.18258	TRUE	FALSE	protein_coding	NUTM2D
ENSG00000030066	-0.438324	7.57564	-3.48473	0.00400773	0.0564384	-2.18312	TRUE	FALSE	protein_coding	NUP160
ENSG00000239672	-0.574794	8.34911	-3.50115	0.00388321	0.0553841	-2.18531	TRUE	FALSE	protein_coding	NME1
ENSG00000163661	-1.14488	-0.655433	-3.21342	0.00675845	0.0747202	-2.18591	TRUE	FALSE	protein_coding	PTX3
ENSG00000272953	1.57606	-2.16641	3.23773	0.00644901	0.0726637	-2.1862	TRUE	FALSE	lincRNA
ENSG00000198856	-0.628112	5.93374	-3.43195	0.00443585	0.0592668	-2.18783	TRUE	FALSE	protein_coding	OSTC
ENSG00000154553	-0.843225	3.68452	-3.3349	0.0053473	0.0655088	-2.18903	TRUE	FALSE	protein_coding	PDLIM3
ENSG00000273338	-2.42274	-1.4028	-3.21541	0.00673258	0.0745509	-2.19074	TRUE	FALSE	antisense_RNA
ENSG00000130338	0.518794	7.00816	3.46164	0.00418964	0.0578847	-2.19264	TRUE	FALSE	protein_coding	TULP4
ENSG00000143819	0.426371	3.73678	3.33066	0.00539118	0.0659324	-2.19594	TRUE	FALSE	protein_coding	EPHX1
ENSG00000226200	0.841569	1.64989	3.2479	0.00632369	0.0721336	-2.19631	TRUE	FALSE	antisense_RNA	SGMS1-AS1
ENSG00000152404	-0.586465	3.20227	-3.30882	0.005623	0.0675589	-2.19723	TRUE	FALSE	protein_coding	CWF19L2
ENSG00000163611	-0.433805	4.87755	-3.38165	0.0048868	0.0629521	-2.19962	TRUE	FALSE	protein_coding	SPICE1
ENSG00000152642	-0.417557	5.35477	-3.40162	0.00470252	0.0611334	-2.20072	TRUE	FALSE	protein_coding	GPD1L
ENSG00000146221	1.48714	-1.44755	3.21293	0.00676492	0.0747527	-2.20132	TRUE	FALSE	protein_coding	TCTE1
ENSG00000130703	0.499378	4.86618	3.37624	0.00493801	0.0631219	-2.20303	TRUE	FALSE	protein_coding	OSBPL2
ENSG00000200087	-1.19054	2.23475	-3.26531	0.006115	0.0706659	-2.20331	TRUE	FALSE	snoRNA	SNORA73B
ENSG00000187210	-0.703158	1.46145	-3.23836	0.00644112	0.0726195	-2.2047	TRUE	FALSE	protein_coding	GCNT1
ENSG00000145198	0.926111	1.81786	3.24558	0.00635205	0.0722516	-2.20531	TRUE	FALSE	protein_coding	VWA5B2
ENSG00000101680	-0.795322	6.64054	-3.4469	0.00431008	0.0582941	-2.20623	TRUE	FALSE	protein_coding	LAMA1
ENSG00000185499	0.914209	1.97799	3.2512	0.0062836	0.0717535	-2.20862	TRUE	FALSE	protein_coding	MUC1
ENSG00000181773	-0.711261	2.64953	-3.27823	0.00596447	0.0696782	-2.2092	TRUE	FALSE	protein_coding	GPR3
ENSG00000124225	0.467919	3.70438	3.32074	0.00549523	0.0665616	-2.2109	TRUE	FALSE	protein_coding	PMEPA1
ENSG00000151892	0.587583	7.18926	3.45687	0.00422824	0.0580397	-2.21132	TRUE	FALSE	protein_coding	GFRA1
ENSG00000117118	-0.651431	6.13237	-3.42544	0.00449175	0.059366	-2.21388	TRUE	FALSE	protein_coding	SDHB
ENSG00000128039	-0.508812	3.78759	-3.32517	0.00544859	0.0663282	-2.21493	TRUE	FALSE	protein_coding	SRD5A3
ENSG00000163528	-0.452158	4.86151	-3.37211	0.00497744	0.0633966	-2.21611	TRUE	FALSE	protein_coding	CHCHD4
ENSG00000145833	-0.471054	7.82567	-3.47312	0.00409817	0.0571802	-2.21657	TRUE	FALSE	protein_coding	DDX46
ENSG00000145241	-0.47358	4.71083	-3.364	0.00505577	0.0638594	-2.2191	TRUE	FALSE	protein_coding	CENPC
ENSG00000117148	-1.75942	-2.051	-3.21448	0.00674466	0.0746067	-2.22015	TRUE	FALSE	protein_coding	ACTL8
ENSG00000177602	-0.803299	3.78994	-3.3218	0.00548406	0.0665616	-2.22139	TRUE	FALSE	protein_coding	HASPIN
ENSG00000281935	0.650022	1.92005	3.24032	0.00641682	0.072455	-2.22331	TRUE	FALSE	protein_coding	DNAH10
ENSG00000250510	0.850627	4.03077	3.32586	0.00544129	0.0663206	-2.2235	TRUE	FALSE	protein_coding	GPR162
ENSG00000275160	-1.24474	-0.450709	-3.19048	0.00706427	0.0765688	-2.22413	TRUE	FALSE	processed_pseudogene
ENSG00000175463	1.4766	-1.41366	3.19508	0.00700179	0.0762569	-2.22473	TRUE	FALSE	protein_coding	TBC1D10C
ENSG00000128563	0.451652	4.93073	3.36696	0.00502707	0.0637224	-2.2259	TRUE	FALSE	protein_coding	PRKRIP1
ENSG00000197860	-0.550373	4.83657	-3.3659	0.00503731	0.0637692	-2.22668	TRUE	FALSE	protein_coding	SGTB
ENSG00000011426	-0.777197	6.54545	-3.43255	0.00443074	0.0592462	-2.22746	TRUE	FALSE	protein_coding	ANLN
ENSG00000250644	1.35614	0.500402	3.19687	0.00697772	0.0760729	-2.22766	TRUE	FALSE	protein_coding
ENSG00000102393	-0.470908	4.77277	-3.36091	0.00508597	0.0640096	-2.22963	TRUE	FALSE	protein_coding	GLA
ENSG00000070718	-0.365526	5.7359	-3.4015	0.00470355	0.0611334	-2.23004	TRUE	FALSE	protein_coding	AP3M2
ENSG00000130348	-0.487229	5.33294	-3.38472	0.00485799	0.062666	-2.23064	TRUE	FALSE	protein_coding	QRSL1
ENSG00000133818	-0.67284	2.95275	-3.27859	0.00596038	0.069677	-2.23267	TRUE	FALSE	protein_coding	RRAS2
ENSG00000174446	-0.455578	4.99044	-3.36838	0.00501332	0.0636622	-2.23344	TRUE	FALSE	protein_coding	SNAPC5
ENSG00000121075	1.8778	-1.8038	3.19783	0.00696484	0.0760606	-2.23571	TRUE	FALSE	protein_coding	TBX4
ENSG00000066855	-0.540174	5.5942	-3.39288	0.00478233	0.0618405	-2.23576	TRUE	FALSE	protein_coding	MTFR1
ENSG00000100578	-0.406858	5.72056	-3.39753	0.00473965	0.0615139	-2.23627	TRUE	FALSE	protein_coding	KIAA0586
ENSG00000260917	0.458397	3.52883	3.29725	0.0057498	0.0682314	-2.24009	TRUE	FALSE	sense_overlapping
ENSG00000178977	1.3746	0.374956	3.18647	0.00711906	0.0768627	-2.24157	TRUE	FALSE	lincRNA	LINC00324
ENSG00000131470	-0.760156	4.85088	-3.3564	0.0051304	0.0641497	-2.24473	TRUE	FALSE	protein_coding	PSMC3IP
ENSG00000135953	0.429792	3.80674	3.30693	0.00564346	0.0677663	-2.24524	TRUE	FALSE	protein_coding	MFSD9
ENSG00000169504	-0.57223	7.64323	-3.45307	0.00425929	0.0581645	-2.24587	TRUE	FALSE	protein_coding	CLIC4
ENSG00000139146	-0.53674	6.84606	-3.42909	0.00446036	0.059366	-2.25108	TRUE	FALSE	protein_coding	FAM60A
ENSG00000276371	-0.53674	6.84606	-3.42909	0.00446036	0.059366	-2.25108	TRUE	FALSE	protein_coding	FAM60A
ENSG00000110777	-0.946056	-0.544351	-3.17354	0.00729879	0.077734	-2.25109	TRUE	FALSE	protein_coding	POU2AF1
ENSG00000180035	0.765595	5.32353	3.36747	0.00502213	0.0636978	-2.25263	TRUE	FALSE	protein_coding	ZNF48
ENSG00000125965	1.49742	-2.55475	3.20389	0.00688386	0.0756332	-2.2528	TRUE	FALSE	protein_coding	GDF5
ENSG00000146054	-0.850876	0.237606	-3.18042	0.00720269	0.0773714	-2.25366	TRUE	FALSE	protein_coding	TRIM7
ENSG00000186854	-0.870794	1.36919	-3.20788	0.00683111	0.0752487	-2.25417	TRUE	FALSE	protein_coding	TRABD2A
ENSG00000229950	1.45629	-1.56634	3.17791	0.00723765	0.0774084	-2.25759	TRUE	FALSE	antisense_RNA	TFAP2A-AS1
ENSG00000131269	-0.365407	5.05081	-3.35787	0.00511585	0.0641133	-2.25774	TRUE	FALSE	protein_coding	ABCB7
ENSG00000100575	-0.547199	4.86364	-3.34909	0.00520312	0.0646395	-2.25915	TRUE	FALSE	protein_coding	TIMM9
ENSG00000083720	-0.605393	5.29927	-3.36806	0.00501639	0.0636631	-2.25927	TRUE	FALSE	protein_coding	OXCT1
ENSG00000066651	-0.452721	4.69714	-3.34096	0.00528527	0.0651706	-2.26043	TRUE	FALSE	protein_coding	TRMT11
ENSG00000105290	0.885964	6.38549	3.40276	0.00469217	0.0610846	-2.26219	TRUE	FALSE	protein_coding	APLP1
ENSG00000121892	-0.393382	7.558	-3.44186	0.00435208	0.058587	-2.26295	TRUE	FALSE	protein_coding	PDS5A
ENSG00000185567	0.587106	2.53107	3.24075	0.00641146	0.072455	-2.26353	TRUE	FALSE	protein_coding	AHNAK2
ENSG00000245910	-0.687389	4.87346	-3.34574	0.00523677	0.0649053	-2.26628	TRUE	FALSE	processed_transcript	SNHG6
ENSG00000154429	-0.578818	4.99955	-3.351	0.005184	0.0644775	-2.26732	TRUE	FALSE	protein_coding	CCSAP
ENSG00000110786	0.832587	2.12387	3.22185	0.00664949	0.0740954	-2.26764	TRUE	FALSE	protein_coding	PTPN5
ENSG00000258913	1.17814	0.340196	3.17071	0.00733884	0.0781213	-2.26918	TRUE	FALSE	lincRNA
ENSG00000136450	-0.413741	8.79048	-3.46503	0.00416241	0.0576213	-2.27116	TRUE	FALSE	protein_coding	SRSF1
ENSG00000125386	0.432215	5.43962	3.36465	0.00504952	0.0638541	-2.27148	TRUE	FALSE	protein_coding	FAM193A
ENSG00000283760	0.618323	4.10816	3.30426	0.00567259	0.0677876	-2.2725	TRUE	FALSE	protein_coding
ENSG00000132963	-0.587301	5.4137	-3.36572	0.0050391	0.0637692	-2.27256	TRUE	FALSE	protein_coding	POMP
ENSG00000128534	-0.385824	5.22788	-3.35761	0.00511842	0.0641133	-2.27268	TRUE	FALSE	protein_coding	LSM8
ENSG00000275342	0.856028	4.175	3.30516	0.00566276	0.0677876	-2.27319	TRUE	FALSE	protein_coding	PRAG1
ENSG00000146674	1.76922	0.909619	3.18061	0.00720003	0.0773714	-2.27338	TRUE	FALSE	protein_coding	IGFBP3
ENSG00000231213	0.978467	3.27781	3.26352	0.00613614	0.070833	-2.27584	TRUE	FALSE	protein_coding	PLSCR5
ENSG00000100249	2.26194	-1.66811	3.16832	0.00737276	0.0782465	-2.27643	TRUE	FALSE	protein_coding	C22orf31
ENSG00000112208	-0.669511	5.46564	-3.36565	0.00503979	0.0637692	-2.27682	TRUE	FALSE	protein_coding	BAG2
ENSG00000132932	0.786356	2.2169	3.21932	0.006682	0.0741513	-2.27931	TRUE	FALSE	protein_coding	ATP8A2
ENSG00000198498	-0.582613	5.36925	-3.36026	0.00509238	0.0640266	-2.27934	TRUE	FALSE	protein_coding	TMA16
ENSG00000213420	0.930501	6.52059	3.39644	0.00474965	0.0615682	-2.28222	TRUE	FALSE	protein_coding	GPC2
ENSG00000258839	0.970349	1.94478	3.20603	0.0068555	0.075439	-2.28227	TRUE	FALSE	protein_coding	MC1R
ENSG00000020426	-0.516938	4.70875	-3.32933	0.00540507	0.0660618	-2.28298	TRUE	FALSE	protein_coding	MNAT1
ENSG00000244306	0.483474	7.51596	3.42665	0.00448133	0.059366	-2.28589	TRUE	FALSE	transcribed_processed_pseudogene
ENSG00000111364	-0.389045	6.72094	-3.40658	0.00465779	0.0607864	-2.28628	TRUE	FALSE	protein_coding	DDX55
ENSG00000181449	-0.526369	2.58508	-3.23108	0.00653221	0.0732119	-2.28898	TRUE	FALSE	protein_coding	SOX2
ENSG00000108256	-0.616014	7.36157	-3.42283	0.00451438	0.059554	-2.28932	TRUE	FALSE	protein_coding	NUFIP2
ENSG00000090238	1.02312	4.00504	3.28756	0.00585815	0.0689897	-2.28999	TRUE	FALSE	protein_coding	YPEL3
ENSG00000167861	1.74998	1.20787	3.17362	0.00729767	0.077734	-2.29093	TRUE	FALSE	protein_coding	HID1
ENSG00000147274	-0.362406	8.9123	-3.45564	0.00423828	0.058097	-2.29344	TRUE	FALSE	protein_coding	RBMX
ENSG00000125863	-0.519268	5.64217	-3.3637	0.00505868	0.0638594	-2.29403	TRUE	FALSE	protein_coding	MKKS
ENSG00000145861	-0.922952	-1.72676	-3.15566	0.00755488	0.0795421	-2.29465	TRUE	FALSE	protein_coding	C1QTNF2
ENSG00000273270	0.574399	4.58597	3.31281	0.00557989	0.0672315	-2.2964	TRUE	FALSE	lincRNA
ENSG00000111647	-0.530686	5.02691	-3.33461	0.00535036	0.0655088	-2.30002	TRUE	FALSE	protein_coding	UHRF1BP1L
ENSG00000217325	-0.772747	2.18657	-3.21095	0.00679072	0.0749596	-2.30055	TRUE	FALSE	transcribed_processed_pseudogene	PRELID1P1
ENSG00000196449	-0.385884	5.69616	-3.36221	0.00507322	0.063887	-2.30065	TRUE	FALSE	protein_coding	YRDC
ENSG00000273841	-0.478965	5.43721	-3.35135	0.0051805	0.0644718	-2.30113	TRUE	FALSE	protein_coding	TAF9
ENSG00000264538	-0.431525	4.30724	-3.30093	0.00570909	0.0680388	-2.30199	TRUE	FALSE	transcribed_unprocessed_pseudogene	SUZ12P1
ENSG00000170860	-0.659484	6.33909	-3.3856	0.00484983	0.0625989	-2.30255	TRUE	FALSE	protein_coding	LSM3
ENSG00000124784	-0.419539	4.74844	-3.32007	0.00550231	0.0665616	-2.30322	TRUE	FALSE	protein_coding	RIOK1
ENSG00000051596	-0.505735	5.48655	-3.35228	0.00517126	0.064409	-2.30345	TRUE	FALSE	protein_coding	THOC3
ENSG00000154222	0.515559	6.15828	3.37414	0.00495804	0.0632668	-2.30561	TRUE	FALSE	protein_coding	CC2D1B
ENSG00000075240	0.7632	5.4339	3.34261	0.00526844	0.0651454	-2.30756	TRUE	FALSE	protein_coding	GRAMD4
ENSG00000059573	-0.348009	7.58526	-3.41851	0.00455207	0.0598861	-2.3085	TRUE	FALSE	protein_coding	ALDH18A1
ENSG00000168487	0.769913	4.60003	3.30522	0.00566212	0.0677876	-2.30932	TRUE	FALSE	protein_coding	BMP1
ENSG00000135406	0.929878	4.60591	3.30413	0.00567402	0.0677876	-2.3107	TRUE	FALSE	protein_coding	PRPH
ENSG00000186480	-0.833327	4.9118	-3.32129	0.00548938	0.0665616	-2.31542	TRUE	FALSE	protein_coding	INSIG1
ENSG00000179044	1.28103	-0.55829	3.13322	0.00788905	0.0812653	-2.31556	TRUE	FALSE	protein_coding	EXOC3L1
ENSG00000156502	-0.342974	6.08731	-3.36912	0.00500618	0.0636478	-2.31606	TRUE	FALSE	protein_coding	SUPV3L1
ENSG00000109255	-0.985782	1.30309	-3.16833	0.0073726	0.0782465	-2.31823	TRUE	FALSE	protein_coding	NMU
ENSG00000091592	1.14149	1.73731	3.17779	0.00723925	0.0774084	-2.31959	TRUE	FALSE	protein_coding	NLRP1
ENSG00000197448	0.357759	5.97466	3.35986	0.0050963	0.0640266	-2.3212	TRUE	FALSE	protein_coding	GSTK1
ENSG00000114735	0.655967	5.0856	3.32154	0.00548678	0.0665616	-2.32135	TRUE	FALSE	protein_coding	HEMK1
ENSG00000080824	-0.757018	12.1975	-3.49222	0.00395045	0.0559028	-2.32263	TRUE	FALSE	protein_coding	HSP90AA1
ENSG00000168883	-0.410186	6.49644	-3.38001	0.00490229	0.0629929	-2.32283	TRUE	FALSE	protein_coding	USP39
ENSG00000137207	0.642499	5.60056	3.34221	0.00527256	0.0651584	-2.32285	TRUE	FALSE	protein_coding	YIPF3
ENSG00000277998	-0.588886	5.47469	-3.34057	0.00528919	0.0651706	-2.32437	TRUE	FALSE	unprocessed_pseudogene
ENSG00000137714	-0.565649	2.91936	-3.22592	0.00659757	0.0737884	-2.3245	TRUE	FALSE	protein_coding	FDX1
ENSG00000104888	0.888214	3.9364	3.26652	0.0061007	0.0705392	-2.32456	TRUE	FALSE	protein_coding	SLC17A7
ENSG00000201512	-1.29689	-2.29262	-3.14884	0.00765499	0.0798818	-2.32879	TRUE	FALSE	snoRNA	SNORA71C
ENSG00000101695	-0.754128	3.25923	-3.23706	0.00645727	0.0726794	-2.33331	TRUE	FALSE	protein_coding	RNF125
ENSG00000167107	0.638627	5.30609	3.32436	0.0054571	0.0663348	-2.33344	TRUE	FALSE	protein_coding	ACSF2
ENSG00000141644	0.361597	6.55294	3.37349	0.00496426	0.0632668	-2.33431	TRUE	FALSE	protein_coding	MBD1
ENSG00000198075	0.596338	6.18028	3.35824	0.00511218	0.0641109	-2.33689	TRUE	FALSE	protein_coding	SULT1C4
ENSG00000102032	0.904211	1.66914	3.16534	0.00741521	0.0785486	-2.33879	TRUE	FALSE	protein_coding	RENBP
ENSG00000100372	-0.368969	6.0997	-3.35726	0.00512186	0.0641185	-2.33931	TRUE	FALSE	protein_coding	SLC25A17
ENSG00000149136	-0.432754	8.61484	-3.42531	0.00449293	0.059366	-2.33965	TRUE	FALSE	protein_coding	SSRP1
ENSG00000164162	-0.614019	3.84497	-3.25905	0.00618926	0.0711363	-2.34103	TRUE	FALSE	protein_coding	ANAPC10
ENSG00000227827	1.64232	0.335626	3.12522	0.0080118	0.0817301	-2.34154	TRUE	FALSE	unprocessed_pseudogene
ENSG00000133874	0.561546	4.27354	3.27471	0.00600517	0.0698219	-2.34168	TRUE	FALSE	protein_coding	RNF122
ENSG00000215914	3.27593	-0.591585	3.11712	0.00813797	0.0826017	-2.34176	TRUE	FALSE	unprocessed_pseudogene	MMP23A
ENSG00000143578	0.416224	5.95567	3.34769	0.00521721	0.0647387	-2.34216	TRUE	FALSE	protein_coding	CREB3L4
ENSG00000276016	0.689245	5.34844	3.3202	0.00550097	0.0665616	-2.34351	TRUE	FALSE	protein_coding	ABR
ENSG00000087074	0.691034	4.71422	3.29217	0.00580635	0.0686462	-2.34457	TRUE	FALSE	protein_coding	PPP1R15A
ENSG00000184486	-0.834513	1.49433	-3.1592	0.0075035	0.0791978	-2.34462	TRUE	FALSE	protein_coding	POU3F2
ENSG00000185664	1.17163	1.88989	3.16929	0.00735894	0.078196	-2.34509	TRUE	FALSE	protein_coding	PMEL
ENSG00000142459	1.29547	3.27444	3.22055	0.00666617	0.0741513	-2.34707	TRUE	FALSE	protein_coding	EVI5L
ENSG00000171552	0.595433	5.33616	3.31774	0.00552714	0.0667477	-2.34856	TRUE	FALSE	protein_coding	BCL2L1
[truncated: 19,356 more rows]

## Sheet: overlap SEQC and models
	logFC	AveExpr	t	P.Value	adj.P.Val	B	threshold	threshold.adj	ENSG	Type	Symbol	modelsystem
[truncated: 36 more rows]
