# Supplementary material for: Integrative analysis identifies lincRNAs up- and downstream of neuroblastoma driver genes
Source: Sci Rep. 2019 Apr 5;9:5685. doi: 10.1038/s41598-019-42107-y (PMC6451017; doi:10.1038/s41598-019-42107-y)
Supplement: Supplementary file 8 — Supplemental table 7 [file 41598_2019_42107_MOESM8_ESM.xlsx]

## Sheet: Blad1
Integrative analysis identifies lincRNAs up- and downstream of neuroblastoma driver genes
Dries Rombaut1,2, Hua-Sheng Chiu3, Bieke Decaesteker1,2, Celine Everaert1,2, Nurten Yigit1,2, Agathe Peltier4,5, Isabelle Janoueix-Lerosey4,5, Christoph Bartenhagen7, Matthias Fischer6,7, Stephen Roberts8, Nicky D’Haene9, Katleen De Preter1,2, Frank Speleman1,2, Geertrui Denecker1,2, Pavel Sumazin3, Jo Vandesompele1,2, Steve Lefever1,2, Pieter Mestdagh*1,2
1. Center for Medical Genetics, Ghent University, Ghent, 9000, Belgium
2. Cancer Research Institute Ghent (CRIG), Ghent, 9000, Belgium
3. Texas Children’s Cancer Center, Baylor College of Medicine, Houston, TX 77030, USA
4. Institut Curie, PSL Research University, Inserm U830, Equipe Labellisée contre le Cancer, F-75005, Paris, France.
5. SIREDO: Care, Innovation and Research for Children, Adolescents and Young Adults with Cancer, Institut Curie, F-75005, Paris, France.
6. Center for Molecular Medicine Cologne (CMMC), University of Cologne, 50931 Cologne, Germany
7. Department of Experimental Pediatric Oncology, University Children’s Hospital of Cologne, Medical Faculty, University of Cologne, 50937 Cologne, Germany
8. Department of Pediatrics, Memorial Sloan Kettering Cancer Center, New York, NY, United States of America
9. Hôpital Erasme, Cliniques Universitaires de Bruxelles, Bruxelles, 1070, Belgium
* Corresponding author: Pieter.Mestdagh@UGent.be

## Sheet: all genes ALK modelsystem
ENSG	logFC	AveExpr	t	P.Value	adj.P.Val	B	differentially expressed on adj.pvalue	Type	Symbol
ENSG00000276612	6.13641	-4.10993	11.232	9.28912e-08	1.26853e-05	4.84662	TRUE	protein_coding
ENSG00000133067	5.15157	1.66104	13.5313	1.13938e-08	3.09134e-06	10.0955	TRUE	protein_coding	LGR6
ENSG00000136698	4.75703	-4.80286	7.77656	4.76586e-06	0.000205422	2.7163	TRUE	protein_coding	CFC1
ENSG00000249936	4.61369	-4.87083	7.82214	4.48919e-06	0.000197692	2.7202	TRUE	processed_pseudogene	RAC1P2
ENSG00000176020	4.41741	-0.52809	4.12702	0.00137903	0.0135986	-0.803383	TRUE	protein_coding	AMIGO3
ENSG00000261564	4.38141	-4.98865	5.65125	0.000103744	0.00205957	0.796842	TRUE	unprocessed_pseudogene
ENSG00000260284	4.37632	-2.92321	4.97043	0.000317011	0.00465093	0.215195	TRUE	unprocessed_pseudogene	TPSP2
ENSG00000257607	4.36042	-3.21405	3.54219	0.00400502	0.0290177	-1.77379	TRUE	antisense_RNA
ENSG00000196364	4.29012	-2.04937	9.13644	8.83475e-07	6.20475e-05	4.76978	TRUE	transcribed_unprocessed_pseudogene	PRSS29P
ENSG00000143768	4.15525	-4.51588	6.15306	4.74751e-05	0.0011441	1.35333	TRUE	protein_coding	LEFTY2
ENSG00000133110	3.97012	-3.64158	5.31733	0.000177981	0.00303241	0.543848	TRUE	protein_coding	POSTN
ENSG00000239732	3.9391	-4.42113	5.75076	8.85984e-05	0.00183431	0.946052	TRUE	protein_coding	TLR9
ENSG00000284057	3.91094	-3.1858	3.77258	0.00262191	0.021568	-1.42798	TRUE	protein_coding
ENSG00000169903	3.91054	-3.75691	4.88623	0.000365608	0.00514076	0.0210514	TRUE	protein_coding	TM4SF4
ENSG00000233115	3.87123	-4.38109	4.87616	0.000371922	0.00519914	-0.0373185	TRUE	unprocessed_pseudogene	FAM90A11P
ENSG00000256514	3.83312	-3.26992	2.75626	0.0172836	0.0812287	-2.93859	FALSE	protein_coding
ENSG00000204614	3.78004	-5.28452	6.0843	5.27331e-05	0.00124203	1.12849	TRUE	protein_coding	TRIM40
ENSG00000261499	3.77774	-3.96299	4.63899	0.000558828	0.00700517	-0.304027	TRUE	unprocessed_pseudogene
ENSG00000279128	3.69791	-3.00677	6.69517	2.12132e-05	0.000623461	2.20921	TRUE	TEC
ENSG00000137441	3.61982	-2.06046	6.77698	1.88492e-05	0.000570732	2.76396	TRUE	protein_coding	FGFBP2
ENSG00000268739	3.61426	-4.4306	4.65339	0.000545069	0.00687724	-0.324904	TRUE	antisense_RNA
ENSG00000270008	3.59674	-4.03625	4.41621	0.000824664	0.00931027	-0.599665	TRUE	processed_transcript
ENSG00000072182	3.53888	2.0965	15.4714	2.44565e-09	1.27169e-06	11.7346	TRUE	protein_coding	ASIC4
ENSG00000162621	3.45526	-4.14816	4.96583	0.000319482	0.00467703	0.0719128	TRUE	protein_coding	LRRC53
ENSG00000198019	3.39958	-4.37364	4.25501	0.00109704	0.0114396	-0.837044	TRUE	protein_coding	FCGR1B
ENSG00000198719	3.38606	1.63009	17.6085	5.43708e-10	5.88053e-07	12.8642	TRUE	protein_coding	DLL1
ENSG00000160801	3.34781	0.330589	12.5873	2.58986e-08	5.34559e-06	9.17023	TRUE	protein_coding	PTH1R
ENSG00000260991	3.30482	-4.75094	4.67952	0.000520991	0.00665902	-0.33637	TRUE	unprocessed_pseudogene
ENSG00000162383	3.25676	0.858701	13.9329	8.15773e-09	2.56235e-06	10.3552	TRUE	protein_coding	SLC1A7
ENSG00000219814	3.25443	-1.92851	3.20901	0.00743334	0.0452966	-2.28287	TRUE	processed_pseudogene	RPL23AP47
ENSG00000215478	3.23347	-3.19798	5.19509	0.000217716	0.00351452	0.535458	TRUE	transcribed_unprocessed_pseudogene	CES5AP1
ENSG00000162763	3.22574	-4.09973	4.27788	0.00105331	0.0110905	-0.79516	TRUE	protein_coding	LRRC52
ENSG00000227069	3.21791	-4.76009	4.49103	0.000723127	0.00848884	-0.573306	TRUE	processed_pseudogene	CNN2P2
ENSG00000196302	3.20707	-2.02843	3.46145	0.00465017	0.0323145	-1.85824	TRUE	unprocessed_pseudogene
ENSG00000174348	3.20209	2.27581	20.2614	1.04808e-10	2.55237e-07	14.472	TRUE	protein_coding	PODN
ENSG00000267352	3.20189	-2.24365	3.30624	0.00620278	0.0397905	-2.10494	TRUE	processed_pseudogene
ENSG00000198732	3.18721	4.10449	9.49363	5.85609e-07	4.56319e-05	6.53175	TRUE	protein_coding	SMOC1
ENSG00000259143	3.17094	-4.47604	4.12031	0.00139575	0.0137136	-1.0283	TRUE	sense_overlapping
ENSG00000146013	3.17038	3.22676	10.6606	1.65553e-07	1.93783e-05	7.84549	TRUE	protein_coding	GFRA3
ENSG00000256810	3.16306	-3.88462	4.60962	0.00058803	0.00727012	-0.355965	TRUE	lincRNA
ENSG00000170890	3.15977	-5.07117	4.89627	0.000359423	0.00509887	-0.125926	TRUE	protein_coding	PLA2G1B
ENSG00000232002	3.15321	-3.52316	5.54283	0.000123404	0.0023432	0.833499	TRUE	lincRNA	LINC01880
ENSG00000162552	3.13174	-1.79106	7.35766	8.35296e-06	0.000313786	3.58167	TRUE	protein_coding	WNT4
ENSG00000159166	3.11814	-4.5576	3.84371	0.00230247	0.0196219	-1.40503	TRUE	protein_coding	LAD1
ENSG00000276756	3.08988	-4.20755	3.39096	0.00529943	0.0355033	-2.02281	TRUE	transcribed_unprocessed_pseudogene
ENSG00000275527	3.05383	-4.33509	3.65416	0.00325814	0.0250509	-1.65674	TRUE	lincRNA
ENSG00000272384	3.0382	-4.19692	4.32642	0.00096638	0.0104167	-0.744361	TRUE	lincRNA
ENSG00000260482	2.99404	-2.8724	3.35806	0.00563329	0.0371147	-2.01398	TRUE	3prime_overlapping_ncRNA
ENSG00000182447	2.97233	-3.69459	4.91966	0.000345441	0.00494723	0.0560338	TRUE	protein_coding	OTOL1
ENSG00000260197	2.96798	-4.91583	4.00266	0.00172528	0.0160089	-1.22089	TRUE	lincRNA
ENSG00000224183	2.95034	-4.01842	4.16663	0.00128452	0.012902	-0.945423	TRUE	processed_pseudogene	SDHDP6
ENSG00000174332	2.9188	-0.450133	10.2388	2.57872e-07	2.57292e-05	7.00063	TRUE	protein_coding	GLIS1
ENSG00000277840	2.90461	-2.3197	6.74551	1.97234e-05	0.0005919	2.72527	TRUE	sense_intronic
ENSG00000225907	2.85759	-4.69416	4.3746	0.000887444	0.00978615	-0.729402	TRUE	processed_pseudogene	RPS27P16
ENSG00000229893	2.84999	-4.81255	3.88868	0.00212144	0.0185817	-1.36855	TRUE	antisense_RNA
ENSG00000165272	2.81154	0.126872	11.4725	7.33706e-08	1.10831e-05	8.29509	TRUE	protein_coding	AQP3
ENSG00000238099	2.80198	-3.70228	4.41989	0.000819333	0.00926556	-0.566071	TRUE	lincRNA	LINC01625
ENSG00000245112	2.78918	-1.71572	1.96278	0.0730772	0.213279	-4.35638	FALSE	antisense_RNA	SMARCA5-AS1
ENSG00000254281	2.78777	-4.4817	3.87436	0.00217744	0.0188765	-1.36886	TRUE	lincRNA
ENSG00000280229	2.78646	-3.85776	3.66385	0.0032006	0.0247119	-1.62698	TRUE	TEC
ENSG00000273598	2.78419	-4.435	1.45053	0.172333	0.368502	-4.66959	FALSE	unprocessed_pseudogene
ENSG00000277801	2.77269	-0.232808	1.9988	0.0686031	0.204629	-4.59866	FALSE	lincRNA
ENSG00000198286	2.767	1.65237	13.9658	7.94061e-09	2.52595e-06	10.6492	TRUE	protein_coding	CARD11
ENSG00000264668	2.76617	-1.99194	2.84473	0.0146603	0.0727055	-2.89877	FALSE	protein_coding
ENSG00000165970	2.75444	2.57596	20.0138	1.2114e-10	2.55237e-07	14.5065	TRUE	protein_coding	SLC6A5
ENSG00000120057	2.74951	-4.34071	3.96638	0.00184235	0.0167841	-1.23795	TRUE	protein_coding	SFRP5
ENSG00000229414	2.74466	-3.73191	4.99392	0.000304698	0.00451543	0.155623	TRUE	antisense_RNA	KCNQ1-AS1
ENSG00000264357	2.73665	-4.22344	3.87019	0.00219403	0.0189545	-1.36153	TRUE	miRNA	MIR4648
ENSG00000167748	2.7276	-3.29893	4.20859	0.00119169	0.0121865	-0.766385	TRUE	protein_coding	KLK1
ENSG00000279895	2.7213	-4.35451	2.81808	0.0154062	0.0753234	-2.85141	FALSE	unprocessed_pseudogene
ENSG00000260091	2.71767	-3.0899	3.45991	0.00466343	0.0323734	-1.85931	TRUE	lincRNA
ENSG00000237961	2.70373	-2.43807	2.83581	0.0149058	0.0734936	-2.87165	FALSE	processed_pseudogene
ENSG00000229384	2.69502	-4.52693	3.82014	0.00240365	0.0202658	-1.44737	TRUE	processed_pseudogene	HMGB1P16
ENSG00000181444	2.68792	-2.41712	5.54062	0.000123843	0.00234778	1.25129	TRUE	protein_coding	ZNF467
ENSG00000241169	2.6821	-4.64258	3.103	0.00905737	0.0520787	-2.44948	FALSE	lincRNA
ENSG00000219881	2.67349	-4.2542	3.74319	0.00276688	0.0224194	-1.53841	TRUE	processed_pseudogene	GAPDHP42
ENSG00000174562	2.66905	-4.01275	4.74474	0.000465621	0.00615344	-0.217431	TRUE	protein_coding	KLK15
ENSG00000250592	2.64929	-2.87637	4.68942	0.00051216	0.00658764	-0.00693465	TRUE	antisense_RNA
ENSG00000274529	2.63971	-4.8027	4.1374	0.00135358	0.0134162	-1.05039	TRUE	protein_coding	SEBOX
ENSG00000224090	2.63885	2.06931	15.9189	1.75812e-09	1.0804e-06	12.0849	TRUE	antisense_RNA
ENSG00000277288	2.6358	-2.95975	4.85734	0.000384029	0.00531683	0.209765	TRUE	protein_coding	C10orf142
ENSG00000261071	2.62663	-3.30611	3.1669	0.0080401	0.0479163	-2.31518	TRUE	antisense_RNA
ENSG00000215644	2.60638	-2.55253	5.24529	0.000200373	0.00330965	0.829244	TRUE	protein_coding	GCGR
ENSG00000258610	2.60544	-1.8425	2.16208	0.0513376	0.169197	-4.03757	FALSE	lincRNA
ENSG00000262801	2.60069	-4.16773	3.74657	0.0027498	0.0223211	-1.53147	TRUE	lincRNA
ENSG00000177994	2.59314	-3.89798	3.58087	0.00372905	0.027489	-1.74397	TRUE	protein_coding	C2orf73
ENSG00000248993	2.57939	-4.34801	3.54204	0.00400619	0.0290177	-1.82352	TRUE	protein_coding
ENSG00000138061	2.57517	2.10077	15.4733	2.44221e-09	1.27169e-06	11.8031	TRUE	protein_coding	CYP1B1
ENSG00000042062	2.55987	3.1241	21.7857	4.45306e-11	1.97849e-07	15.5153	TRUE	protein_coding	RIPOR3
ENSG00000230804	2.54239	-3.95531	3.62409	0.00344353	0.0260155	-1.68902	TRUE	unprocessed_pseudogene	C2orf27AP3
ENSG00000259466	2.54192	-4.7562	3.01777	0.0106181	0.0579447	-2.57443	FALSE	processed_pseudogene	NPM1P47
ENSG00000189280	2.53796	-3.47257	3.2545	0.00682962	0.0426809	-2.18638	TRUE	protein_coding	GJB5
ENSG00000160808	2.53675	-3.8352	3.94943	0.0018998	0.0171172	-1.21611	TRUE	protein_coding	MYL3
ENSG00000230423	2.53342	-4.3627	2.73327	0.018038	0.0836309	-2.97354	FALSE	lincRNA
ENSG00000267140	2.53242	-4.28122	2.58772	0.0236229	0.100478	-3.1811	FALSE	protein_coding
ENSG00000196071	2.52697	-2.9871	5.54299	0.000123373	0.0023432	1.1052	TRUE	protein_coding	OR2L13
ENSG00000249073	2.51226	-0.820374	6.13046	4.91392e-05	0.00117582	2.30998	TRUE	lincRNA	WSPAR
ENSG00000124493	2.50502	0.609638	13.3213	1.36158e-08	3.53998e-06	9.92158	TRUE	protein_coding	GRM4
ENSG00000136297	2.4963	-3.93923	2.97792	0.0114372	0.0608641	-2.61536	FALSE	protein_coding	MMD2
ENSG00000164708	2.49378	-0.229449	8.59828	1.68115e-06	0.000100345	5.47814	TRUE	protein_coding	PGAM2
ENSG00000279160	2.49214	-4.52294	2.77893	0.0165703	0.0789113	-2.90975	FALSE	TEC
ENSG00000210049	2.49178	1.0111	7.05863	1.26337e-05	0.000423823	3.60375	TRUE	Mt_tRNA	MT-TF
ENSG00000173673	2.48843	-4.87727	3.84828	0.00228337	0.0194959	-1.43949	TRUE	protein_coding	HES3
ENSG00000189167	2.4845	-4.70013	2.69046	0.0195303	0.0884668	-3.03654	FALSE	protein_coding	ZAR1L
ENSG00000265252	2.47112	-3.59931	3.13519	0.00852972	0.0498563	-2.36975	TRUE	miRNA	MIR3132
ENSG00000213438	2.46241	-3.00433	4.27332	0.00106188	0.0111677	-0.618091	TRUE	processed_pseudogene	YBX2P1
ENSG00000106018	2.45837	3.6556	15.0237	3.43236e-09	1.52144e-06	11.6566	TRUE	protein_coding	VIPR2
ENSG00000185332	2.45235	0.291776	9.13971	8.80104e-07	6.19717e-05	6.14887	TRUE	protein_coding	TMEM105
ENSG00000215029	2.44167	-3.74173	3.07161	0.00960346	0.0541201	-2.46976	FALSE	protein_coding	TCP11X2
ENSG00000183036	2.43155	-2.90474	4.91017	0.000351044	0.00500363	0.306447	TRUE	protein_coding	PCP4
ENSG00000258150	2.41955	-3.86638	2.52214	0.026662	0.109122	-3.27906	FALSE	protein_coding
ENSG00000269622	2.41689	-4.91168	3.74299	0.0027679	0.022421	-1.5842	TRUE	transcribed_processed_pseudogene	TP53TG3HP
ENSG00000231419	2.40998	0.235387	7.80752	4.57605e-06	0.000200025	4.59765	TRUE	processed_transcript	LINC00689
ENSG00000267314	2.40052	-3.32512	2.69861	0.0192373	0.0875831	-3.03539	FALSE	protein_coding
ENSG00000148926	2.39805	2.78888	15.9362	1.73618e-09	1.0804e-06	12.2296	TRUE	protein_coding	ADM
ENSG00000224227	2.39608	-4.05236	3.25385	0.00683796	0.0427001	-2.22178	TRUE	transcribed_unprocessed_pseudogene	OR2L1P
ENSG00000242337	2.38877	-2.68589	5.452	0.000142896	0.00258274	1.08784	TRUE	transcribed_unprocessed_pseudogene	TFP1
ENSG00000086967	2.38384	-0.648698	7.19487	1.04486e-05	0.000368478	3.75659	TRUE	protein_coding	MYBPC2
ENSG00000273706	2.38364	-2.85413	4.07046	0.00152663	0.0145963	-0.902501	TRUE	protein_coding	LHX1
ENSG00000185182	2.38229	-4.64057	2.61168	0.0225995	0.0975815	-3.14755	FALSE	transcribed_unprocessed_pseudogene	GOLGA8DP
ENSG00000232573	2.37967	-3.68477	3.11384	0.00887612	0.0513262	-2.40439	FALSE	processed_pseudogene	RPL3P4
ENSG00000143355	2.36598	-1.6718	5.54302	0.000123365	0.0023432	1.40314	TRUE	protein_coding	LHX9
ENSG00000270482	2.36425	-3.69157	3.20941	0.00742784	0.0452853	-2.26213	TRUE	lincRNA
ENSG00000258183	2.36086	-4.69607	2.60311	0.0229606	0.0985445	-3.15979	FALSE	lincRNA	LINC02392
ENSG00000152910	2.35739	2.99011	16.1018	1.54002e-09	1.00091e-06	12.3655	TRUE	protein_coding	CNTNAP4
ENSG00000188032	2.3465	-4.29246	3.14534	0.00836982	0.0493053	-2.38482	TRUE	protein_coding	C19orf67
ENSG00000095917	2.34155	-3.33889	3.75725	0.00269652	0.0220215	-1.41746	TRUE	protein_coding	TPSD1
ENSG00000167311	2.33947	-4.70013	2.43199	0.031465	0.122204	-3.39875	FALSE	protein_coding	ART5
ENSG00000212385	2.32247	-4.71428	2.68496	0.0197305	0.0891232	-3.04496	FALSE	snRNA	RNU6-817P
ENSG00000239677	2.32013	-3.40702	2.98068	0.0113785	0.0607069	-2.60122	FALSE	antisense_RNA	PDZRN3-AS1
ENSG00000235563	2.30711	-1.42253	7.50745	6.81781e-06	0.000271498	3.97514	TRUE	antisense_RNA
ENSG00000157884	2.29786	-3.30756	3.42738	0.00495325	0.0338034	-1.91359	TRUE	protein_coding	CIB4
ENSG00000159650	2.29006	-4.20339	3.18342	0.00779636	0.0468561	-2.3292	TRUE	protein_coding	UROC1
ENSG00000260075	2.28857	-4.30969	1.21392	0.247941	0.463053	-4.91135	FALSE	unprocessed_pseudogene
ENSG00000128815	2.28731	-1.34063	5.45333	0.000142588	0.00257889	1.3025	TRUE	protein_coding	WDFY4
ENSG00000266872	2.28722	-4.81347	1.46737	0.167781	0.362525	-4.62611	FALSE	antisense_RNA
ENSG00000142025	2.28015	-4.32905	3.01291	0.0107146	0.0582803	-2.5751	FALSE	protein_coding	DMRTC2
ENSG00000134533	2.27754	1.59414	13.2154	1.49108e-08	3.73308e-06	10.0929	TRUE	protein_coding	RERG
ENSG00000226747	2.27376	-4.20826	3.79948	0.00249609	0.0208144	-1.46926	TRUE	antisense_RNA
ENSG00000233030	2.25817	-2.08899	5.2774	0.000190048	0.00318581	0.974042	TRUE	antisense_RNA
ENSG00000263167	2.24497	-2.86652	4.02614	0.00165361	0.0154927	-0.968263	TRUE	antisense_RNA
ENSG00000256804	2.2436	-4.11138	2.07123	0.0603661	0.188567	-3.90204	FALSE	processed_pseudogene
ENSG00000273172	2.23636	-1.69916	6.77889	1.87974e-05	0.00057044	3.04312	TRUE	lincRNA	LINC02091
ENSG00000145526	2.23553	0.451358	11.4601	7.42608e-08	1.1131e-05	8.42878	TRUE	protein_coding	CDH18
ENSG00000249388	2.23288	-4.37673	2.76168	0.0171104	0.0806286	-2.93413	FALSE	lincRNA
ENSG00000127377	2.22996	-2.22824	5.51023	0.000130055	0.00242522	1.27873	TRUE	protein_coding	CRYGN
ENSG00000156804	2.22504	1.47058	12.2758	3.4361e-08	6.63635e-06	9.30916	TRUE	protein_coding	FBXO32
ENSG00000254673	2.22227	-4.46262	1.24248	0.237598	0.45166	-4.87479	FALSE	protein_coding
ENSG00000129226	2.21542	1.09815	9.26114	7.64267e-07	5.51067e-05	6.34528	TRUE	protein_coding	CD68
ENSG00000188011	2.21501	-1.57261	5.81676	7.9855e-05	0.00168819	1.80718	TRUE	protein_coding	RTP5
ENSG00000184599	2.21371	2.49539	15.3865	2.60626e-09	1.32963e-06	11.8243	TRUE	protein_coding	FAM19A3
ENSG00000010932	2.21216	-0.328523	7.31141	8.89854e-06	0.00032825	3.94119	TRUE	protein_coding	FMO1
ENSG00000204659	2.20822	-4.26107	2.73446	0.0179983	0.0835029	-2.97222	FALSE	protein_coding	CBY3
ENSG00000204816	2.20673	-4.15166	2.97189	0.0115666	0.0613787	-2.63047	FALSE	unprocessed_pseudogene	FGF7P5
ENSG00000060566	2.20011	-3.26862	4.48104	0.000735901	0.00857674	-0.353584	TRUE	protein_coding	CREB3L3
ENSG00000279692	2.19879	-2.48896	4.7467	0.000464056	0.00613848	0.153926	TRUE	TEC
ENSG00000223711	2.19508	-4.49204	2.90481	0.0131077	0.0672524	-2.73236	FALSE	antisense_RNA
ENSG00000187642	2.19474	-3.75428	3.41084	0.00510754	0.0345651	-1.96554	TRUE	protein_coding	PERM1
ENSG00000262877	2.19103	-0.508257	7.41658	7.70922e-06	0.000294837	4.05862	TRUE	lincRNA
ENSG00000176659	2.18767	-4.2542	3.03764	0.0102316	0.0564854	-2.53928	FALSE	lincRNA	C20orf197
ENSG00000231713	2.18595	-3.95928	3.01264	0.0107201	0.058287	-2.563	FALSE	lincRNA
ENSG00000151892	2.17415	0.784089	8.96689	1.07857e-06	7.18313e-05	6.00309	TRUE	protein_coding	GFRA1
ENSG00000234085	2.17124	-4.78886	3.1949	0.00763136	0.0460899	-2.33251	TRUE	unprocessed_pseudogene
ENSG00000283496	2.1682	-2.5177	2.291	0.0406898	0.145586	-3.75115	FALSE	protein_coding
ENSG00000280255	2.16262	-0.933465	7.10475	1.18439e-05	0.000404865	3.61181	TRUE	TEC
ENSG00000134363	2.15434	-2.33639	4.28484	0.00104036	0.010997	-0.532987	TRUE	protein_coding	FST
ENSG00000256206	2.1507	-3.09975	2.55759	0.0249747	0.104664	-3.27039	FALSE	protein_coding
ENSG00000178031	2.14915	1.66822	10.5931	1.77559e-07	2.0088e-05	7.7727	TRUE	protein_coding	ADAMTSL1
ENSG00000112379	2.13274	5.13574	13.3241	1.3584e-08	3.53998e-06	10.3084	TRUE	protein_coding	ARFGEF3
ENSG00000276075	2.12778	-4.02829	2.79562	0.0160635	0.07734	-2.88096	FALSE	antisense_RNA
ENSG00000278769	2.12518	-1.88246	2.09995	0.0573621	0.181873	-4.14709	FALSE	antisense_RNA
ENSG00000255300	2.12428	-4.00163	3.40798	0.0051347	0.0346833	-1.99129	TRUE	lincRNA
ENSG00000273796	2.12189	-3.71624	2.83474	0.0149355	0.0735996	-2.82135	FALSE	lincRNA
ENSG00000186895	2.1207	-1.79078	5.72584	9.21575e-05	0.00188776	1.65424	TRUE	protein_coding	FGF3
ENSG00000173302	2.11917	-4.01009	3.45184	0.0047337	0.0327101	-1.92899	TRUE	protein_coding	GPR148
ENSG00000266074	2.11637	0.921151	9.44717	6.17363e-07	4.7155e-05	6.54359	TRUE	protein_coding	BAHCC1
ENSG00000231359	2.10812	-3.88239	3.72923	0.00283856	0.0228009	-1.51743	TRUE	processed_pseudogene
ENSG00000154252	2.10766	-1.71887	4.66729	0.000532119	0.00675899	0.0878941	TRUE	protein_coding	GAL3ST2
ENSG00000185168	2.10666	1.36716	8.04163	3.37733e-06	0.000159371	4.89052	TRUE	lincRNA	LINC00482
ENSG00000230444	2.1065	-3.66391	3.28497	0.00645311	0.0409282	-2.14479	TRUE	processed_pseudogene	TFAMP1
ENSG00000261611	2.1032	-1.02898	4.36103	0.000908981	0.00996811	-0.434786	TRUE	protein_coding
ENSG00000233359	2.10284	-4.10505	2.59673	0.0232328	0.0994133	-3.16854	FALSE	lincRNA
ENSG00000263326	2.09891	-3.34374	2.621	0.0222132	0.096408	-3.15665	FALSE	unprocessed_pseudogene
ENSG00000251297	2.09358	-3.96855	2.74399	0.0176822	0.0825466	-2.95564	FALSE	unprocessed_pseudogene	TUBB7P
ENSG00000250651	2.09024	-4.26047	2.85771	0.01431	0.071455	-2.79687	FALSE	processed_pseudogene	PABPC1P7
ENSG00000268518	2.08851	-3.38041	3.07592	0.00952654	0.0538498	-2.4549	FALSE	lincRNA
ENSG00000268400	2.08773	-3.53109	4.01847	0.00167668	0.015633	-1.05128	TRUE	protein_coding
ENSG00000181804	2.08583	-3.81303	3.95424	0.00188331	0.0170196	-1.18816	TRUE	protein_coding	SLC9A9
ENSG00000259179	2.08362	-4.129	2.67144	0.0202315	0.0906143	-3.06137	FALSE	processed_pseudogene	UBE2CP4
ENSG00000009709	2.08331	0.0515376	9.80757	4.12028e-07	3.54804e-05	6.82133	TRUE	protein_coding	PAX7
ENSG00000182187	2.08096	-4.67354	2.92045	0.0127311	0.0659078	-2.71468	FALSE	protein_coding	CRYGB
ENSG00000237412	2.07783	-3.60157	3.62154	0.00345972	0.026116	-1.63887	TRUE	protein_coding	PRSS56
ENSG00000279852	2.07543	0.610546	7.59248	6.08281e-06	0.00024958	4.33054	TRUE	TEC
ENSG00000266754	2.06755	-4.8994	2.19696	0.0482219	0.162274	-3.71623	FALSE	misc_RNA	RN7SL524P
ENSG00000185681	2.06426	-3.94179	3.26263	0.00672707	0.0422342	-2.19496	TRUE	protein_coding	MORN5
ENSG00000258465	2.0578	-1.65383	1.86628	0.0864161	0.238166	-4.55399	FALSE	protein_coding
ENSG00000135925	2.05492	1.2179	11.1231	1.03511e-07	1.37198e-05	8.25729	TRUE	protein_coding	WNT10A
ENSG00000019991	2.04774	2.31881	12.6622	2.42183e-08	5.11594e-06	9.71923	TRUE	protein_coding	HGF
ENSG00000282012	2.03993	-4.10638	2.65444	0.0208792	0.0924435	-3.08571	FALSE	lincRNA
ENSG00000261269	2.03354	-4.40187	2.43426	0.0313344	0.121889	-3.39629	FALSE	sense_overlapping
ENSG00000154856	2.03345	4.64995	18.1769	3.75015e-10	4.45538e-07	13.8266	TRUE	protein_coding	APCDD1
ENSG00000254906	2.02779	-3.92764	3.50002	0.00432972	0.0307165	-1.84886	TRUE	antisense_RNA
ENSG00000234770	2.02647	-4.29246	2.66977	0.0202941	0.0907217	-3.06485	FALSE	unitary_pseudogene	GULOP
ENSG00000255162	2.022	-3.21689	4.23004	0.00114694	0.0118311	-0.696685	TRUE	unprocessed_pseudogene
ENSG00000167751	2.01997	-1.85964	5.21324	0.00021127	0.00343678	0.914815	TRUE	protein_coding	KLK2
ENSG00000203436	2.01752	-4.23865	2.67131	0.0202363	0.0906209	-3.06221	FALSE	misc_RNA
ENSG00000134571	2.01467	-3.29878	3.75688	0.00269834	0.0220225	-1.40806	TRUE	protein_coding	MYBPC3
ENSG00000280165	2.01355	3.99663	12.9072	1.94919e-08	4.52793e-06	9.96156	TRUE	protein_coding	PCDH20
ENSG00000248099	2.0118	-3.81638	3.16252	0.00810602	0.0481829	-2.33382	TRUE	protein_coding	INSL3
ENSG00000278418	2.00958	-4.49029	2.61592	0.022423	0.0970384	-3.14169	FALSE	miRNA	MIR6512
ENSG00000266335	2.00543	-4.34545	2.74779	0.0175579	0.0821505	-2.95457	FALSE	lincRNA
ENSG00000254550	2.00499	-4.34545	2.74595	0.0176179	0.0823602	-2.95718	FALSE	protein_coding	OMP
ENSG00000267580	2.00391	-4.51437	2.04622	0.0631001	0.194097	-3.92273	FALSE	antisense_RNA
ENSG00000122176	2.00388	0.783035	7.31171	8.89483e-06	0.00032825	3.95422	TRUE	protein_coding	FMOD
ENSG00000254866	1.99733	-3.18356	2.31121	0.039224	0.142001	-3.64334	FALSE	processed_pseudogene	DEFB109D
ENSG00000053108	1.99649	3.95109	7.11769	1.1632e-05	0.000401169	3.43932	TRUE	protein_coding	FSTL4
ENSG00000205584	1.98955	-4.82112	1.32011	0.211225	0.418534	-4.77561	FALSE	unprocessed_pseudogene
ENSG00000171403	1.98705	-2.46657	4.81549	0.000412451	0.00557891	0.264568	TRUE	protein_coding	KRT9
ENSG00000064201	1.98	-0.567107	6.14741	4.78855e-05	0.00115023	2.34763	TRUE	protein_coding	TSPAN32
ENSG00000273027	1.97537	-3.73246	3.34101	0.00581452	0.0379417	-2.06376	TRUE	sense_intronic
ENSG00000135636	1.96339	-2.9503	3.53802	0.00403604	0.0291793	-1.72808	TRUE	protein_coding	DYSF
ENSG00000232433	1.9624	-2.79765	3.69286	0.00303445	0.0238236	-1.48013	TRUE	processed_pseudogene	GXYLT1P3
ENSG00000196090	1.95667	-0.247152	7.10918	1.17708e-05	0.000403377	3.6863	TRUE	protein_coding	PTPRT
ENSG00000197588	1.9548	0.0540023	6.75782	1.93765e-05	0.00058343	3.21249	TRUE	transcribed_unprocessed_pseudogene	KLKP1
ENSG00000128253	1.95379	-1.26314	5.34417	0.000170326	0.00292968	1.14568	TRUE	protein_coding	RFPL2
ENSG00000254554	1.95213	-2.7582	4.34063	0.000942378	0.0102251	-0.474709	TRUE	antisense_RNA
ENSG00000273402	1.9509	-0.388531	6.74349	1.9781e-05	0.000592971	3.18971	TRUE	antisense_RNA
ENSG00000143171	1.95046	1.72889	7.95715	3.76583e-06	0.000172876	4.76384	TRUE	protein_coding	RXRG
ENSG00000232894	1.95005	-4.0218	2.50104	0.0277178	0.11191	-3.30789	FALSE	unprocessed_pseudogene	MRPS31P2
ENSG00000115461	1.94741	5.60317	16.0887	1.55472e-09	1.00091e-06	12.4684	TRUE	protein_coding	IGFBP5
ENSG00000132832	1.94465	-1.33454	6.24557	4.12607e-05	0.00102353	2.43873	TRUE	lincRNA	LINC01260
ENSG00000230294	1.93205	-1.36643	5.1238	0.000245098	0.00383519	0.806483	TRUE	lincRNA	LINC02370
ENSG00000268603	1.9274	-1.41235	5.06488	0.000270461	0.00411304	0.714708	TRUE	antisense_RNA
ENSG00000188162	1.92352	2.71228	10.6132	1.73892e-07	1.99232e-05	7.79982	TRUE	protein_coding	OTOG
ENSG00000259970	1.92017	-3.70828	2.3267	0.0381349	0.139191	-3.57546	FALSE	processed_transcript
ENSG00000272741	1.92009	-2.77459	2.11377	0.0559671	0.178982	-3.99079	FALSE	protein_coding
ENSG00000278195	1.91892	-2.01963	4.74325	0.000466819	0.00616324	0.197135	TRUE	protein_coding	SSTR3
ENSG00000106128	1.91869	-2.03503	3.12849	0.00863692	0.0503197	-2.44442	FALSE	protein_coding	GHRHR
ENSG00000283973	1.91836	-4.09187	2.20316	0.0476867	0.161146	-3.72697	FALSE	lincRNA
ENSG00000205334	1.9087	0.87312	10.1621	2.79952e-07	2.73272e-05	7.29341	TRUE	lincRNA	LINC01460
ENSG00000253931	1.9076	-3.57463	3.24509	0.00695029	0.0431607	-2.19901	TRUE	antisense_RNA
ENSG00000175155	1.90702	6.59358	13.8649	8.62763e-09	2.59821e-06	10.7463	TRUE	protein_coding	YPEL2
ENSG00000261273	1.90513	-2.94208	3.31016	0.00615776	0.0395957	-2.08988	TRUE	lincRNA
ENSG00000217929	1.90228	-3.8608	2.23577	0.0449652	0.155138	-3.69661	FALSE	transcribed_processed_pseudogene	CICP18
ENSG00000153993	1.90195	0.737072	9.83099	4.01506e-07	3.51337e-05	6.94231	TRUE	protein_coding	SEMA3D
ENSG00000283132	1.90153	-4.35884	2.5862	0.0236897	0.10067	-3.18332	FALSE	unprocessed_pseudogene
ENSG00000182974	1.90139	-4.26713	2.37206	0.0351099	0.131322	-3.48433	FALSE	protein_coding
ENSG00000282740	1.90065	-1.82157	2.43002	0.0315788	0.122575	-3.64279	FALSE	lincRNA
ENSG00000166596	1.9001	-3.91948	2.37763	0.0347545	0.130499	-3.49001	FALSE	protein_coding	CFAP52
ENSG00000226310	1.8929	-3.68022	2.45179	0.030343	0.119251	-3.39437	FALSE	antisense_RNA
ENSG00000015568	1.89281	1.75016	4.58091	0.000618125	0.007549	-0.402973	TRUE	protein_coding	RGPD5
ENSG00000142515	1.89107	-2.27956	4.82232	0.000407664	0.0055408	0.297774	TRUE	protein_coding	KLK3
ENSG00000256084	1.89081	-4.64752	2.55504	0.0250925	0.104995	-3.22748	FALSE	lincRNA
ENSG00000231422	1.88593	-3.97863	2.34409	0.0369465	0.135974	-3.53488	FALSE	lincRNA	LINC01516
ENSG00000179058	1.88543	-2.4764	3.837	0.00233085	0.0197752	-1.24585	TRUE	protein_coding	C9orf50
ENSG00000249772	1.8848	-3.80502	2.2966	0.0402784	0.144537	-3.61305	FALSE	antisense_RNA
ENSG00000251535	1.88407	-3.30726	4.0033	0.00172328	0.0159958	-1.03799	TRUE	processed_pseudogene
ENSG00000184363	1.88243	-2.15097	5.12268	0.00024556	0.00384019	0.755303	TRUE	protein_coding	PKP3
ENSG00000182366	1.87631	3.42999	14.3897	5.63677e-09	2.08382e-06	11.175	TRUE	lincRNA
ENSG00000121075	1.86588	-0.666872	6.0199	5.82197e-05	0.00133975	2.16178	TRUE	protein_coding	TBX4
ENSG00000112562	1.86392	-2.65191	3.83772	0.00232776	0.0197682	-1.2467	TRUE	protein_coding	SMOC2
ENSG00000196188	1.85943	-3.92424	3.25323	0.00684584	0.0427296	-2.20489	TRUE	protein_coding	CTSE
ENSG00000283839	1.858	-1.94161	4.61619	0.000581364	0.00723033	0.00398175	TRUE	antisense_RNA
ENSG00000254507	1.85713	-3.95038	2.35236	0.0363944	0.134638	-3.52517	FALSE	transcribed_processed_pseudogene	DEFB131E
ENSG00000168306	1.85613	-1.89874	5.24917	0.000199097	0.00329662	0.968195	TRUE	protein_coding	ACOX2
ENSG00000149654	1.85204	-0.375973	8.34888	2.28838e-06	0.000125508	5.20291	TRUE	protein_coding	CDH22
ENSG00000205502	1.85069	-2.02784	4.3084	0.000997761	0.010655	-0.485511	TRUE	protein_coding	C2CD4B
ENSG00000276332	1.84808	-4.18188	3.05955	0.009822	0.0549167	-2.50279	FALSE	processed_pseudogene
ENSG00000185198	1.84431	-3.8917	2.83231	0.0150032	0.0738388	-2.82514	FALSE	protein_coding	PRSS57
ENSG00000226499	1.8419	-4.55266	2.35502	0.0362181	0.134201	-3.50438	FALSE	processed_pseudogene
ENSG00000261447	1.83913	0.36456	8.58199	1.715e-06	0.000102141	5.54403	TRUE	lincRNA
ENSG00000168542	1.8389	4.33272	12.6314	2.48929e-08	5.21767e-06	9.71153	TRUE	protein_coding	COL3A1
ENSG00000166046	1.83835	2.09211	12.3569	3.19021e-08	6.25073e-06	9.44497	TRUE	protein_coding	TCP11L2
ENSG00000236234	1.83552	-3.90386	2.97978	0.0113975	0.0607368	-2.60695	FALSE	antisense_RNA
ENSG00000233133	1.83349	-3.05316	1.98525	0.0702555	0.207929	-4.14371	FALSE	unprocessed_pseudogene
ENSG00000109625	1.83347	-3.1521	3.73803	0.00279313	0.0225659	-1.42341	TRUE	protein_coding	CPZ
ENSG00000227117	1.82915	-3.42288	2.16315	0.0512392	0.16902	-3.83974	FALSE	antisense_RNA	HORMAD2-AS1
ENSG00000260228	1.82708	-3.44108	3.29263	0.00636186	0.0405542	-2.12138	TRUE	antisense_RNA
ENSG00000179846	1.8248	-1.95789	5.04748	0.000278461	0.00421374	0.664683	TRUE	protein_coding	NKPD1
ENSG00000188660	1.82312	-1.73276	4.64419	0.000553814	0.00695522	0.052032	TRUE	lincRNA	LINC00319
ENSG00000264015	1.8204	-4.50044	2.32147	0.0384996	0.139993	-3.55075	FALSE	lincRNA
ENSG00000276345	1.82024	-3.25026	2.06887	0.0606193	0.189143	-3.99603	FALSE	protein_coding
ENSG00000214814	1.81501	-2.14888	4.62897	0.000568615	0.00711137	0.0154659	TRUE	protein_coding	FER1L6
ENSG00000109424	1.81492	-4.05157	2.55831	0.0249418	0.104607	-3.22523	FALSE	protein_coding	UCP1
ENSG00000283504	1.81485	-1.54793	5.74813	8.89667e-05	0.00183994	1.72545	TRUE	lincRNA
ENSG00000264775	1.81329	-3.02183	3.06342	0.00975132	0.0546911	-2.48217	FALSE	processed_pseudogene	PPIAP14
ENSG00000231390	1.80803	-3.34411	2.15054	0.0524097	0.171376	-3.86696	FALSE	unprocessed_pseudogene	SNX18P8
ENSG00000143603	1.80541	1.10757	10.6923	1.60236e-07	1.90865e-05	7.84133	TRUE	protein_coding	KCNN3
ENSG00000125998	1.80234	-3.98835	2.24728	0.044041	0.153239	-3.67275	FALSE	protein_coding	FAM83C
ENSG00000264078	1.79894	-4.05797	2.28615	0.0410486	0.14633	-3.61409	FALSE	antisense_RNA
ENSG00000214772	1.79824	-4.14624	2.18015	0.0497005	0.165842	-3.75668	FALSE	antisense_RNA
ENSG00000224050	1.79489	-3.03195	3.67921	0.00311153	0.0242671	-1.50796	TRUE	lincRNA
ENSG00000258583	1.79435	-4.1674	2.66656	0.0204156	0.0910636	-3.06831	FALSE	lincRNA	LINC01500
ENSG00000255670	1.79104	-3.66992	2.84379	0.0146859	0.072781	-2.8085	FALSE	lincRNA
ENSG00000173714	1.78781	4.12067	15.1753	3.05713e-09	1.50294e-06	11.7891	TRUE	protein_coding	WFIKKN2
ENSG00000171346	1.78651	0.012178	8.02864	3.43416e-06	0.000161489	4.86645	TRUE	protein_coding	KRT15
ENSG00000155792	1.78527	1.25174	8.81806	1.28809e-06	8.27287e-05	5.84104	TRUE	protein_coding	DEPTOR
ENSG00000255435	1.78475	-2.44972	4.25344	0.00110012	0.0114629	-0.583216	TRUE	antisense_RNA
ENSG00000251311	1.78407	-4.55067	2.26057	0.0429948	0.150861	-3.63312	FALSE	lincRNA	LINC02214
ENSG00000152207	1.78337	-4.26695	2.17227	0.0504084	0.167218	-3.76064	FALSE	protein_coding	CYSLTR2
ENSG00000267131	1.78216	-0.442237	7.09394	1.20241e-05	0.000409472	3.65913	TRUE	antisense_RNA
ENSG00000253197	1.78209	-3.51202	3.05422	0.00992007	0.0553049	-2.48844	FALSE	antisense_RNA
ENSG00000254400	1.77747	-4.94794	1.27461	0.226378	0.437311	-4.80887	FALSE	antisense_RNA
ENSG00000224939	1.77564	-4.00629	2.15293	0.0521856	0.170912	-3.80397	FALSE	lincRNA	LINC00184
ENSG00000167749	1.77378	2.05956	10.1527	2.82824e-07	2.75082e-05	7.32604	TRUE	protein_coding	KLK4
ENSG00000127152	1.77294	2.6399	13.6241	1.0539e-08	3.03152e-06	10.5373	TRUE	protein_coding	BCL11B
ENSG00000272483	1.77227	-3.37753	2.83896	0.0148187	0.0731777	-2.82268	FALSE	antisense_RNA
ENSG00000150337	1.76762	-3.50001	3.0181	0.0106114	0.0579289	-2.54389	FALSE	protein_coding	FCGR1A
ENSG00000259368	1.76731	-1.90837	2.91589	0.0128396	0.0662287	-2.82287	FALSE	antisense_RNA
ENSG00000256812	1.76574	-3.21897	3.3801	0.00540739	0.0360213	-1.9802	TRUE	protein_coding	CAPNS2
ENSG00000259987	1.76165	-4.17146	2.19849	0.0480892	0.162013	-3.73037	FALSE	processed_pseudogene	DUX4L46
ENSG00000080503	1.76083	0.00212296	6.98178	1.40766e-05	0.000458384	3.52082	TRUE	protein_coding	SMARCA2
ENSG00000198535	1.76081	-0.274185	6.07797	5.32477e-05	0.00125306	2.24156	TRUE	protein_coding	C2CD4A
ENSG00000145824	1.76049	-2.58763	3.37937	0.0054147	0.0360522	-1.98798	TRUE	protein_coding	CXCL14
ENSG00000261193	1.75807	0.706843	8.56818	1.74427e-06	0.000102977	5.54208	TRUE	lincRNA
ENSG00000225208	1.75793	-0.693922	6.06668	5.41778e-05	0.00127052	2.23	TRUE	lincRNA
ENSG00000164100	1.75756	1.25496	9.57533	5.33944e-07	4.30964e-05	6.69881	TRUE	protein_coding	NDST3
ENSG00000231588	1.75638	-3.91625	1.72513	0.109927	0.27763	-4.38259	FALSE	processed_pseudogene	SHQ1P1
ENSG00000164326	1.75548	4.48535	9.81031	4.10784e-07	3.54804e-05	6.85317	TRUE	protein_coding	CARTPT
ENSG00000250765	1.7533	-3.42049	1.96345	0.0729913	0.213156	-4.12612	FALSE	lincRNA
ENSG00000223350	1.74967	-4.36921	2.18969	0.048856	0.163796	-3.73236	FALSE	IG_V_gene	IGLV9-49
ENSG00000282278	1.74861	-1.91297	3.16895	0.00800945	0.0477863	-2.39328	TRUE	protein_coding
ENSG00000277050	1.74732	-3.48801	3.01435	0.010686	0.0581833	-2.5497	FALSE	antisense_RNA
ENSG00000266839	1.74588	-3.82338	3.13809	0.00848381	0.0497487	-2.3684	TRUE	sense_intronic
ENSG00000269504	1.74064	-4.42936	2.14064	0.0533458	0.173534	-3.79634	FALSE	lincRNA
ENSG00000256861	1.73927	-4.33166	0.965436	0.353226	0.572045	-5.12716	FALSE	protein_coding
ENSG00000152315	1.73668	-0.383811	6.11676	5.01785e-05	0.00119693	2.30131	TRUE	protein_coding	KCNK13
ENSG00000180573	1.7346	2.96797	10.19	2.71703e-07	2.69106e-05	7.34494	TRUE	protein_coding	HIST1H2AC
ENSG00000260776	1.73232	-4.04075	2.57394	0.0242324	0.10239	-3.20311	FALSE	transcribed_unprocessed_pseudogene
ENSG00000276500	1.7319	-3.84905	2.89103	0.0134488	0.0685691	-2.73747	FALSE	lincRNA	BMS1P14
ENSG00000259088	1.73086	-2.70888	2.92492	0.0126253	0.0655203	-2.7244	FALSE	antisense_RNA
ENSG00000273300	1.73069	-1.65888	2.63982	0.0214525	0.0941463	-3.32825	FALSE	antisense_RNA
ENSG00000162873	1.72988	0.649997	8.32124	2.36891e-06	0.000128363	5.24562	TRUE	protein_coding	KLHDC8A
ENSG00000256069	1.72794	-3.09878	3.43519	0.00488203	0.0334106	-1.89178	TRUE	transcribed_unprocessed_pseudogene	A2MP1
ENSG00000261037	1.72436	-4.48453	2.14046	0.0533637	0.173542	-3.79549	FALSE	lincRNA
ENSG00000104953	1.72397	3.38288	14.3392	5.86881e-09	2.0931e-06	11.1355	TRUE	protein_coding	TLE6
ENSG00000235621	1.72286	-0.658597	6.29511	3.82926e-05	0.000966753	2.55915	TRUE	lincRNA	LINC00494
ENSG00000279375	1.72043	-3.5219	2.11738	0.055608	0.178255	-3.89725	FALSE	antisense_RNA
ENSG00000135902	1.71964	-1.25484	5.8201	7.94368e-05	0.00168462	1.85404	TRUE	protein_coding	CHRND
ENSG00000260515	1.71871	-4.14093	0.904066	0.383606	0.60119	-5.20818	FALSE	lincRNA
ENSG00000259666	1.71606	-1.19838	4.8704	0.000375585	0.00523495	0.405324	TRUE	antisense_RNA	LINGO1-AS1
ENSG00000233760	1.71559	-4.63162	1.85872	0.0875487	0.240108	-4.15812	FALSE	lincRNA
ENSG00000172348	1.71443	-3.62126	2.9719	0.0115663	0.0613787	-2.61446	FALSE	protein_coding	RCAN2
ENSG00000253547	1.70871	-4.1533	2.00272	0.0681317	0.203763	-3.99804	FALSE	processed_pseudogene
ENSG00000259356	1.70815	-4.03174	2.09737	0.0576259	0.182346	-3.87972	FALSE	antisense_RNA
ENSG00000260242	1.70721	-4.32905	2.79826	0.0159848	0.0771535	-2.88254	FALSE	lincRNA
ENSG00000260418	1.70436	-0.744484	5.16483	0.000228925	0.00365402	0.855945	TRUE	lincRNA
ENSG00000188783	1.70429	2.94654	11.4137	7.7697e-08	1.12949e-05	8.59633	TRUE	protein_coding	PRELP
ENSG00000259856	1.7037	-2.82653	3.0375	0.0102344	0.0564864	-2.53408	FALSE	processed_pseudogene	RAB43P1
ENSG00000279441	1.70167	-4.60946	1.87883	0.0845627	0.234632	-4.13297	FALSE	TEC
ENSG00000178965	1.70159	2.05975	9.74073	4.43721e-07	3.73763e-05	6.8809	TRUE	protein_coding	ERICH3
ENSG00000262304	1.69699	-0.140324	3.45927	0.00466899	0.0323954	-2.14521	TRUE	protein_coding
ENSG00000107282	1.69528	6.55092	18.3827	3.28706e-10	4.44394e-07	14.0007	TRUE	protein_coding	APBA1
ENSG00000275048	1.69347	-4.24546	2.17835	0.0498618	0.166087	-3.75416	FALSE	processed_pseudogene	BSNDP1
ENSG00000165072	1.69174	0.891809	9.49909	5.81998e-07	4.54816e-05	6.60335	TRUE	protein_coding	MAMDC2
ENSG00000226808	1.69116	-3.17246	3.07344	0.00957074	0.0539744	-2.46226	FALSE	lincRNA	LINC00840
ENSG00000232453	1.68982	-1.59506	4.85889	0.000383017	0.00531369	0.392132	TRUE	lincRNA
ENSG00000069712	1.68571	-1.27886	6.16212	4.68249e-05	0.00113146	2.33751	TRUE	protein_coding	KIAA1107
ENSG00000249745	1.68516	-4.6252	2.27715	0.0417239	0.147938	-3.60925	FALSE	processed_pseudogene	HMGB1P28
ENSG00000241604	1.68513	-3.8164	2.85884	0.0142801	0.0713582	-2.7853	FALSE	misc_RNA	RN7SL340P
ENSG00000213543	1.68353	-2.01694	1.73402	0.108293	0.275226	-4.68923	FALSE	processed_pseudogene	RARRES2P2
ENSG00000163536	1.68341	0.450155	7.53113	6.60407e-06	0.000264544	4.2512	TRUE	protein_coding	SERPINI1
ENSG00000164488	1.68178	-2.93677	2.721	0.018454	0.08499	-3.03556	FALSE	protein_coding	DACT2
ENSG00000070808	1.67776	2.78475	8.62757	1.62206e-06	9.70326e-05	5.54661	TRUE	protein_coding	CAMK2A
ENSG00000281571	1.67753	-3.17281	1.84483	0.0896674	0.243646	-4.32815	FALSE	TEC
ENSG00000146411	1.67711	-3.97888	2.91089	0.01296	0.0667222	-2.70984	FALSE	protein_coding	SLC2A12
ENSG00000244642	1.67575	-4.67876	1.06202	0.308962	0.528167	-5.01987	FALSE	misc_RNA	RN7SL396P
ENSG00000232887	1.67289	-4.35254	2.11851	0.0554961	0.178044	-3.8296	FALSE	processed_pseudogene
ENSG00000204099	1.67119	0.0976973	7.1335	1.13783e-05	0.00039393	3.72591	TRUE	protein_coding	NEU4
ENSG00000085117	1.66714	1.3156	7.50296	6.85916e-06	0.000272342	4.18391	TRUE	protein_coding	CD82
ENSG00000279032	1.66655	-3.09345	2.83265	0.0149939	0.0738066	-2.84703	FALSE	TEC
ENSG00000102313	1.6659	-4.33912	2.19348	0.0485248	0.16303	-3.72881	FALSE	protein_coding	ITIH6
ENSG00000204248	1.66431	4.35521	7.71986	5.13561e-06	0.000219718	4.25028	TRUE	protein_coding	COL11A2
ENSG00000241622	1.66016	-2.94553	3.55296	0.00392616	0.028599	-1.70342	TRUE	processed_pseudogene	RARRES2P1
ENSG00000248245	1.65769	-2.79797	2.84191	0.0147374	0.0729423	-2.85289	FALSE	antisense_RNA
ENSG00000166816	1.65678	-4.0791	1.89974	0.0815572	0.229257	-4.14226	FALSE	protein_coding	LDHD
ENSG00000273305	1.65545	-2.79524	3.14093	0.00843894	0.0495722	-2.36855	TRUE	lincRNA
ENSG00000249853	1.65523	-1.1691	5.75456	8.80681e-05	0.00182473	1.76354	TRUE	protein_coding	HS3ST5
ENSG00000269972	1.65383	-4.36371	0.925799	0.372646	0.59068	-5.15585	FALSE	lincRNA
ENSG00000237161	1.65365	-3.92512	2.06821	0.0606893	0.189293	-3.92934	FALSE	processed_pseudogene
ENSG00000268618	1.64946	-3.85774	2.06325	0.0612258	0.190395	-3.94168	FALSE	antisense_RNA
ENSG00000264813	1.64889	-4.03236	2.07081	0.0604103	0.188662	-3.91621	FALSE	protein_coding
ENSG00000170801	1.64515	-1.05209	5.96559	6.33157e-05	0.00141839	2.07538	TRUE	protein_coding	HTRA3
ENSG00000130948	1.64115	-1.28589	4.84127	0.000394695	0.0054256	0.3608	TRUE	protein_coding	HSD17B3
ENSG00000204978	1.64111	-3.99607	2.77304	0.0167526	0.079511	-2.91288	FALSE	protein_coding	ERICH4
ENSG00000260035	1.64029	-4.27704	2.72513	0.0183128	0.0845128	-2.9852	FALSE	sense_intronic
ENSG00000079101	1.64022	-2.09624	4.39569	0.000855023	0.0095454	-0.346485	TRUE	protein_coding	CLUL1
ENSG00000105967	1.64022	-3.47463	3.24986	0.00688882	0.0429285	-2.18705	TRUE	protein_coding	TFEC
ENSG00000232618	1.63926	-3.40256	2.8013	0.0158947	0.0768692	-2.88102	FALSE	lincRNA
ENSG00000230676	1.63814	-3.49407	2.9084	0.0130201	0.06693	-2.71291	FALSE	lincRNA
ENSG00000104044	1.63371	-1.90867	4.89075	0.000362807	0.00512269	0.433142	TRUE	protein_coding	OCA2
ENSG00000115665	1.63234	2.18439	7.88808	4.11896e-06	0.00018348	4.64077	TRUE	protein_coding	SLC5A7
ENSG00000232879	1.63204	-3.81923	2.60655	0.0228149	0.0981522	-3.16132	FALSE	processed_pseudogene
ENSG00000260395	1.63144	-3.13505	2.87934	0.0137448	0.0695187	-2.77098	FALSE	processed_pseudogene
ENSG00000187583	1.63055	-3.19196	3.15873	0.00816356	0.0483961	-2.32749	TRUE	protein_coding	PLEKHN1
ENSG00000176533	1.6266	0.559858	8.20242	2.75131e-06	0.000140099	5.10001	TRUE	protein_coding	GNG7
ENSG00000223611	1.62039	-1.66122	4.4952	0.000717865	0.00844295	-0.187596	TRUE	processed_pseudogene	SUPT20HL2
ENSG00000226074	1.61819	-3.35995	2.14593	0.0528438	0.17242	-3.87565	FALSE	transcribed_unprocessed_pseudogene	PRSS44
ENSG00000243083	1.61694	-4.18955	1.89176	0.0826921	0.231198	-4.14278	FALSE	lincRNA	LINC00870
ENSG00000184313	1.61677	1.69481	5.87171	7.32713e-05	0.00159003	1.76279	TRUE	protein_coding	MROH7
ENSG00000261487	1.61599	-0.532515	4.36585	0.000901268	0.00990223	-0.489372	TRUE	processed_transcript
ENSG00000065717	1.6152	1.01909	8.36871	2.23242e-06	0.000122688	5.30408	TRUE	protein_coding	TLE2
ENSG00000004468	1.61479	1.4098	10.2659	2.5052e-07	2.51814e-05	7.43543	TRUE	protein_coding	CD38
ENSG00000204711	1.61206	0.931436	7.17072	1.08044e-05	0.000378421	3.75195	TRUE	protein_coding	C9orf135
ENSG00000130812	1.61118	-3.34055	2.36855	0.0353354	0.131821	-3.54818	FALSE	protein_coding	ANGPTL6
ENSG00000241278	1.61099	-3.82512	2.59337	0.0233775	0.099827	-3.18081	FALSE	transcribed_unprocessed_pseudogene	ENPP7P4
ENSG00000257595	1.60843	-3.38567	3.32586	0.00598062	0.0387149	-2.06765	TRUE	lincRNA	LINC02356
ENSG00000144452	1.60546	4.11523	14.2717	6.19538e-09	2.15912e-06	11.0971	TRUE	protein_coding	ABCA12
ENSG00000126218	1.60455	-2.08884	4.42412	0.000813256	0.00921224	-0.301019	TRUE	protein_coding	F10
ENSG00000132854	1.60196	3.55729	10.8801	1.32213e-07	1.63987e-05	8.0487	TRUE	protein_coding	KANK4
ENSG00000234362	1.60131	-1.26562	5.15864	0.000231289	0.00367344	0.861367	TRUE	lincRNA	LINC01914
ENSG00000179163	1.59953	-1.17706	5.61241	0.000110377	0.00215486	1.5535	TRUE	protein_coding	FUCA1
ENSG00000175518	1.59697	-2.99234	3.20373	0.00750685	0.0455908	-2.26003	TRUE	protein_coding	UBQLNL
ENSG00000095627	1.59508	-4.08771	2.24223	0.0444441	0.154067	-3.67595	FALSE	protein_coding	TDRD1
ENSG00000182575	1.5934	-2.88227	2.65579	0.0208269	0.0922874	-3.14554	FALSE	protein_coding	NXPH3
ENSG00000243547	1.59235	-4.13957	2.69313	0.0194338	0.0881809	-3.02981	FALSE	processed_pseudogene	HNRNPKP4
ENSG00000257231	1.59035	-3.83928	2.55569	0.0250625	0.104934	-3.23609	FALSE	processed_pseudogene	DYNLL1P4
ENSG00000145934	1.58864	-1.72915	4.32113	0.000975479	0.0104833	-0.469351	TRUE	protein_coding	TENM2
ENSG00000283137	1.58579	-3.7851	1.9584	0.0736385	0.214375	-4.09399	FALSE	unprocessed_pseudogene
ENSG00000120251	1.5854	5.26012	11.2883	8.78725e-08	1.22473e-05	8.40437	TRUE	protein_coding	GRIA2
ENSG00000275329	1.58513	-1.13961	5.23892	0.00020249	0.00333335	0.985055	TRUE	lincRNA
ENSG00000104808	1.58457	-1.01079	4.49898	0.000713133	0.00842762	-0.21633	TRUE	protein_coding	DHDH
ENSG00000123999	1.58414	1.06708	7.69794	5.28672e-06	0.00022476	4.45381	TRUE	protein_coding	INHA
ENSG00000163395	1.58371	2.68921	8.91511	1.147e-06	7.54593e-05	5.9029	TRUE	protein_coding	IGFN1
ENSG00000181524	1.58028	-2.76432	2.39557	0.0336343	0.127768	-3.57138	FALSE	processed_pseudogene	RPL24P4
ENSG00000256043	1.57978	-0.159427	6.64593	2.27864e-05	0.000657177	3.05743	TRUE	protein_coding	CTSO
ENSG00000160472	1.57955	-4.16366	2.04575	0.0631529	0.194199	-3.94078	FALSE	protein_coding	TMEM190
ENSG00000255035	1.57751	-1.53097	4.60187	0.000596	0.0073485	-0.0182477	TRUE	processed_pseudogene	SDHCP4
ENSG00000249955	1.57595	-4.04964	2.6722	0.0202029	0.090519	-3.06046	FALSE	antisense_RNA
ENSG00000111452	1.57536	2.39902	12.1533	3.8466e-08	7.2228e-06	9.28167	TRUE	protein_coding	ADGRD1
ENSG00000162630	1.57387	1.37652	6.85332	1.68948e-05	0.000525079	3.27555	TRUE	protein_coding	B3GALT2
ENSG00000279358	1.57293	-1.24021	5.23103	0.000205145	0.00336013	0.973551	TRUE	TEC
ENSG00000258623	1.57077	-3.86573	1.88506	0.0836568	0.233033	-4.18516	FALSE	antisense_RNA
ENSG00000282907	1.57045	-2.37237	2.8953	0.0133421	0.0682295	-2.8074	FALSE	processed_transcript
ENSG00000228404	1.56853	-2.98712	3.49848	0.00434208	0.0307799	-1.79015	TRUE	antisense_RNA
ENSG00000234793	1.5669	-3.99052	1.90255	0.0811612	0.228643	-4.14878	FALSE	antisense_RNA
ENSG00000260625	1.56636	-4.21395	1.98077	0.0708095	0.208981	-4.02388	FALSE	antisense_RNA
ENSG00000160951	1.56633	1.95633	7.70988	5.20384e-06	0.000222285	4.41944	TRUE	protein_coding	PTGER1
ENSG00000223518	1.56465	-3.08338	2.52713	0.0264177	0.108563	-3.32938	FALSE	transcribed_processed_pseudogene	CSNK1A1P1
ENSG00000225678	1.56392	-3.51016	2.76747	0.0169272	0.0800026	-2.92943	FALSE	transcribed_unprocessed_pseudogene
ENSG00000250846	1.56276	-3.60043	2.49792	0.0278776	0.112388	-3.33432	FALSE	lincRNA	EPHA5-AS1
ENSG00000198796	1.56266	-2.59971	3.11245	0.00889919	0.0514213	-2.42806	FALSE	protein_coding	ALPK2
ENSG00000196569	1.5602	-1.88933	4.09823	0.00145222	0.0140977	-0.830668	TRUE	protein_coding	LAMA2
ENSG00000170667	1.5596	3.17316	5.38539	0.000159237	0.00279585	0.800462	TRUE	protein_coding	RASA4B
ENSG00000275092	1.55813	-3.43559	1.80614	0.0958133	0.254357	-4.34407	FALSE	sense_intronic
ENSG00000170075	1.55641	0.886921	8.56262	1.75621e-06	0.000103456	5.53854	TRUE	protein_coding	GPR37L1
ENSG00000256262	1.55571	-4.4405	1.90882	0.0802826	0.227448	-4.10002	FALSE	antisense_RNA	USP30-AS1
ENSG00000185338	1.55365	-1.34505	4.06213	0.00154969	0.0147715	-0.926364	TRUE	protein_coding	SOCS1
ENSG00000227486	1.55298	-2.96208	3.41296	0.00508753	0.0344766	-1.9262	TRUE	lincRNA
ENSG00000116035	1.55277	-4.72435	1.79607	0.0974744	0.256957	-4.23043	FALSE	protein_coding	VAX2
ENSG00000155367	1.54997	3.22496	11.7163	5.8014e-08	9.2819e-06	8.88297	TRUE	protein_coding	PPM1J
ENSG00000157703	1.54957	0.0338059	5.47003	0.000138783	0.00253037	1.28615	TRUE	protein_coding	SVOPL
ENSG00000145911	1.5493	0.390736	7.81027	4.55957e-06	0.000199839	4.61021	TRUE	protein_coding	N4BP3
ENSG00000245904	1.54916	0.229359	7.80542	4.58866e-06	0.000200117	4.60165	TRUE	antisense_RNA
ENSG00000115596	1.54762	2.69618	7.00569	1.36097e-05	0.000447681	3.37906	TRUE	protein_coding	WNT6
ENSG00000138379	1.54539	-3.04033	3.58221	0.00371986	0.0274401	-1.65866	TRUE	protein_coding	MSTN
ENSG00000261707	1.54538	-3.35703	3.20464	0.0074942	0.0455379	-2.255	TRUE	antisense_RNA
ENSG00000173404	1.54217	0.992001	6.53384	2.68486e-05	0.000740775	2.84031	TRUE	protein_coding	INSM1
ENSG00000168477	1.54192	0.494788	8.52351	1.84267e-06	0.000107148	5.48446	TRUE	protein_coding	TNXB
ENSG00000100100	1.54128	3.02802	11.3641	8.15654e-08	1.17311e-05	8.54656	TRUE	protein_coding	PIK3IP1
ENSG00000171587	1.54125	2.63128	9.81812	4.07252e-07	3.54804e-05	6.94935	TRUE	protein_coding	DSCAM
ENSG00000143196	1.54088	-1.18245	3.98053	0.00179573	0.0164536	-1.08196	TRUE	protein_coding	DPT
ENSG00000110195	1.54054	1.77016	6.25314	4.07919e-05	0.00101283	2.34821	TRUE	protein_coding	FOLR1
ENSG00000276462	1.53842	-3.16368	1.93919	0.0761511	0.219118	-4.19969	FALSE	lincRNA
ENSG00000122548	1.53612	-0.93092	5.17358	0.000225622	0.00361025	0.876607	TRUE	lincRNA	KIAA0087
ENSG00000136546	1.53564	0.378162	6.54486	2.6417e-05	0.000733473	2.89621	TRUE	protein_coding	SCN7A
ENSG00000227432	1.53268	-4.11553	1.84259	0.0900124	0.244289	-4.21426	FALSE	antisense_RNA
ENSG00000118308	1.53259	-3.79854	2.5169	0.0269202	0.109639	-3.29561	FALSE	protein_coding	LRMP
ENSG00000259112	1.53254	-2.7031	1.63024	0.128787	0.307567	-4.70234	FALSE	protein_coding	NDUFC2-KCTD14
ENSG00000168350	1.5325	-1.56578	4.45698	0.000767619	0.00882858	-0.253144	TRUE	protein_coding	DEGS2
ENSG00000227301	1.53039	-3.1215	3.08018	0.00945111	0.0535854	-2.45378	FALSE	lincRNA
ENSG00000223877	1.52743	-2.91767	3.18266	0.00780739	0.0468911	-2.29668	TRUE	unprocessed_pseudogene	RPS8P10
ENSG00000216331	1.52664	-2.68582	3.29732	0.00630652	0.0403221	-2.12007	TRUE	unprocessed_pseudogene	HIST1H1PS1
ENSG00000178248	1.52616	-2.86887	3.3939	0.0052706	0.0353364	-1.95775	TRUE	lincRNA	LINC01658
ENSG00000145242	1.52557	-0.708574	5.70881	9.4677e-05	0.00192335	1.69847	TRUE	protein_coding	EPHA5
ENSG00000136960	1.52528	6.33276	9.47351	5.99138e-07	4.6023e-05	6.38825	TRUE	protein_coding	ENPP2
ENSG00000258999	1.52505	-3.01291	3.26161	0.00673984	0.0422631	-2.16735	TRUE	antisense_RNA
ENSG00000173762	1.52212	-2.909	2.76379	0.0170433	0.0803545	-2.97138	FALSE	protein_coding	CD7
ENSG00000253919	1.51971	-3.46419	2.44368	0.0307982	0.120305	-3.42535	FALSE	processed_pseudogene	THAP12P7
ENSG00000122180	1.51729	-2.21252	3.61047	0.003531	0.0264693	-1.62642	TRUE	protein_coding	MYOG
ENSG00000224126	1.51658	-3.35187	1.46125	0.169423	0.364761	-4.79763	FALSE	processed_pseudogene
ENSG00000272342	1.5162	-4.02007	2.48933	0.0283215	0.113666	-3.3272	FALSE	lincRNA
ENSG00000143036	1.51535	2.56399	8.10776	3.10317e-06	0.000151456	4.89977	TRUE	protein_coding	SLC44A3
ENSG00000257781	1.51505	-4.29807	1.67406	0.119749	0.293819	-4.40741	FALSE	lincRNA
ENSG00000283680	1.51503	-4.96778	1.0563	0.311465	0.530637	-5.00403	FALSE	unprocessed_pseudogene
ENSG00000123307	1.51471	0.095508	6.82307	1.76422e-05	0.000542076	3.30106	TRUE	protein_coding	NEUROD4
ENSG00000006116	1.5138	-0.919682	5.46347	0.000140266	0.0025443	1.32842	TRUE	protein_coding	CACNG3
ENSG00000235169	1.51293	-1.99921	3.65518	0.00325201	0.0250231	-1.56481	TRUE	protein_coding	SMIM1
ENSG00000081277	1.51244	-1.38512	4.09278	0.00146651	0.014177	-0.87151	TRUE	protein_coding	PKP1
ENSG00000100302	1.51193	3.34249	10.6457	1.68127e-07	1.94883e-05	7.81321	TRUE	protein_coding	RASD2
ENSG00000226685	1.51163	-3.78117	1.60556	0.134137	0.315702	-4.55582	FALSE	protein_coding	CT47A12
ENSG00000254038	1.50688	-2.19648	4.16429	0.00128992	0.0129418	-0.71748	TRUE	lincRNA
ENSG00000275791	1.50493	-3.13468	3.24216	0.00698834	0.0433091	-2.19657	TRUE	TR_V_gene	TRBV10-3
ENSG00000189030	1.50377	-4.48867	1.67455	0.119653	0.29377	-4.38704	FALSE	protein_coding	VHLL
ENSG00000257120	1.50242	-4.02746	1.81953	0.0936449	0.250653	-4.2546	FALSE	antisense_RNA
ENSG00000135063	1.50215	-4.30879	2.37765	0.0347533	0.130499	-3.47708	FALSE	protein_coding	FAM189A2
ENSG00000275476	1.50015	-3.36104	2.7974	0.0160104	0.0772264	-2.88959	FALSE	antisense_RNA
ENSG00000259948	1.49775	-1.82182	1.10097	0.292328	0.511183	-5.52052	FALSE	processed_pseudogene
ENSG00000227017	1.49772	-2.9175	2.80601	0.015756	0.0764623	-2.90356	FALSE	lincRNA
ENSG00000237899	1.49715	-4.20601	1.8281	0.0922803	0.248399	-4.22439	FALSE	lincRNA
ENSG00000165591	1.49595	-2.56467	3.00723	0.0108287	0.0586651	-2.60486	FALSE	protein_coding	FAAH2
ENSG00000236031	1.49265	-4.74569	1.52453	0.153077	0.342608	-4.54835	FALSE	antisense_RNA
ENSG00000215838	1.49182	-2.89222	3.61882	0.00347711	0.026182	-1.59782	TRUE	transcribed_processed_pseudogene
ENSG00000075426	1.48928	6.82071	14.3751	5.70297e-09	2.08382e-06	11.1626	TRUE	protein_coding	FOSL2
ENSG00000205456	1.48884	0.705163	7.2768	9.33153e-06	0.000340966	3.90595	TRUE	protein_coding	TP53TG3D
ENSG00000255545	1.48628	1.12197	5.07116	0.00026763	0.00407686	0.514145	TRUE	processed_transcript
ENSG00000205832	1.48455	-1.0094	5.09875	0.000255564	0.00394868	0.760756	TRUE	protein_coding	C16orf96
ENSG00000271723	1.48405	0.839923	3.89124	0.00211158	0.0185133	-1.52071	TRUE	protein_coding	MROH7-TTC4
ENSG00000232186	1.48371	-2.95553	2.50882	0.0273236	0.110715	-3.37261	FALSE	processed_pseudogene
ENSG00000270020	1.48327	-4.08129	2.48685	0.0284507	0.113948	-3.329	FALSE	lincRNA
ENSG00000257281	1.48135	0.411279	5.40934	0.000153145	0.00272248	1.15309	TRUE	processed_pseudogene
ENSG00000235262	1.48112	-4.04452	1.84682	0.0893612	0.243205	-4.21686	FALSE	sense_intronic	KDM5C-IT1
ENSG00000230841	1.48032	-3.67381	2.2354	0.0449957	0.155198	-3.71703	FALSE	processed_pseudogene	RPL23AP15
ENSG00000187166	1.47893	-3.66823	2.64527	0.0212368	0.0935521	-3.10972	FALSE	protein_coding	H1FNT
ENSG00000110665	1.47828	-2.2833	3.46906	0.00458509	0.0320104	-1.85861	TRUE	protein_coding	C11orf21
ENSG00000270276	1.47776	1.59302	5.19836	0.00021654	0.00349971	0.670906	TRUE	protein_coding	HIST2H4B
ENSG00000226398	1.47753	-4.44379	2.37677	0.0348092	0.130596	-3.47503	FALSE	antisense_RNA
ENSG00000187959	1.47715	-4.22503	2.30644	0.0395649	0.142715	-3.5798	FALSE	protein_coding	CPSF4L
ENSG00000233614	1.47653	-3.68886	1.68023	0.118524	0.2919	-4.47604	FALSE	transcribed_unprocessed_pseudogene	DDX11L10
ENSG00000262011	1.47515	-3.37841	2.36958	0.0352693	0.131646	-3.54518	FALSE	antisense_RNA
ENSG00000187048	1.47265	-3.44635	1.65881	0.122831	0.298536	-4.53749	FALSE	protein_coding	CYP4A11
ENSG00000231672	1.46924	1.08862	8.14094	2.97463e-06	0.00014731	5.02037	TRUE	protein_coding	DIRC3
ENSG00000271236	1.46897	-3.40452	2.35466	0.0362422	0.13424	-3.56538	FALSE	processed_pseudogene	SUMO2P15
ENSG00000274340	1.46783	-1.16111	3.90879	0.00204525	0.0180783	-1.2104	TRUE	lincRNA
ENSG00000239959	1.4675	-3.4594	2.32901	0.0379748	0.138776	-3.59877	FALSE	unprocessed_pseudogene	ENPP7P2
ENSG00000124772	1.46716	0.166472	6.33286	3.61834e-05	0.000921246	2.59729	TRUE	protein_coding	CPNE5
ENSG00000249590	1.46625	-0.535141	1.73003	0.109024	0.276124	-5.02696	FALSE	protein_coding
ENSG00000179921	1.46553	-0.827548	4.82081	0.000408723	0.00554514	0.30062	TRUE	protein_coding	GPBAR1
ENSG00000250934	1.46534	-3.03485	2.96917	0.0116255	0.0615512	-2.63471	FALSE	lincRNA
ENSG00000233523	1.46447	-4.0713	1.72651	0.109672	0.277298	-4.36806	FALSE	processed_pseudogene	PHBP5
ENSG00000228949	1.46393	-4.20698	1.66777	0.121011	0.295843	-4.42563	FALSE	unprocessed_pseudogene	UGT1A12P
ENSG00000169418	1.46378	0.00794647	5.40889	0.000153257	0.00272268	1.18922	TRUE	protein_coding	NPR1
ENSG00000118257	1.4626	4.55026	9.53025	5.61822e-07	4.45487e-05	6.52465	TRUE	protein_coding	NRP2
ENSG00000217275	1.46255	-2.06752	3.56049	0.00387195	0.0282894	-1.72029	TRUE	processed_pseudogene
ENSG00000225968	1.46167	0.174881	5.78267	8.42515e-05	0.00176599	1.76547	TRUE	protein_coding	ELFN1
ENSG00000104419	1.46141	5.40008	15.5736	2.26634e-09	1.27169e-06	12.0953	TRUE	protein_coding	NDRG1
ENSG00000013364	1.46114	3.86345	11.4145	7.76424e-08	1.12949e-05	8.57522	TRUE	protein_coding	MVP
ENSG00000269584	1.4609	-2.41533	3.37358	0.00547324	0.0363525	-2.00965	TRUE	processed_pseudogene	TDGF1P7
ENSG00000038295	1.4608	-0.946028	3.81037	0.0024469	0.0205663	-1.4087	TRUE	protein_coding	TLL1
ENSG00000157087	1.46028	2.1184	9.33815	6.99346e-07	5.16112e-05	6.42585	TRUE	protein_coding	ATP2B2
ENSG00000183128	1.4599	-2.6973	3.59854	0.00360954	0.026857	-1.63016	TRUE	protein_coding	CALHM3
ENSG00000236572	1.45936	-4.52469	1.82892	0.09215	0.248147	-4.19601	FALSE	lincRNA
ENSG00000102539	1.45901	-4.52469	1.84611	0.0894698	0.243371	-4.17451	FALSE	protein_coding	MLNR
ENSG00000256637	1.45727	-4.15004	1.72966	0.109092	0.276271	-4.35595	FALSE	lincRNA	LINC01965
ENSG00000151704	1.45643	-3.73447	1.70971	0.112815	0.282602	-4.43174	FALSE	protein_coding	KCNJ1
ENSG00000157399	1.45376	-4.08895	2.45115	0.030379	0.119357	-3.38018	FALSE	protein_coding	ARSE
ENSG00000265739	1.45345	-4.13313	1.65171	0.124286	0.300563	-4.45467	FALSE	antisense_RNA
ENSG00000242049	1.45224	2.24094	6.17022	4.62514e-05	0.0011206	2.16966	TRUE	antisense_RNA	DNAJB8-AS1
ENSG00000141448	1.44864	1.89938	9.50671	5.76988e-07	4.52321e-05	6.62289	TRUE	protein_coding	GATA6
ENSG00000278955	1.44763	-2.31223	4.07977	0.00150126	0.014415	-0.853906	TRUE	lincRNA
ENSG00000184697	1.44655	-3.68344	2.71639	0.0186126	0.0855458	-3.00199	FALSE	protein_coding	CLDN6
ENSG00000197428	1.44654	-4.66342	1.67643	0.119278	0.293143	-4.37542	FALSE	protein_coding	OR51D1
ENSG00000103227	1.44615	-1.86884	4.19542	0.00122005	0.0124018	-0.672253	TRUE	protein_coding	LMF1
ENSG00000174599	1.4461	3.73052	11.958	4.61449e-08	8.02719e-06	9.10232	TRUE	protein_coding	TRAM1L1
ENSG00000228252	1.44605	-1.04992	4.75022	0.00046126	0.00611074	0.199975	TRUE	transcribed_unitary_pseudogene	COL6A4P2
ENSG00000278954	1.44522	-3.59116	2.5404	0.0257793	0.106892	-3.27191	FALSE	TEC
ENSG00000253325	1.4446	-3.37813	2.82341	0.0152541	0.0747335	-2.84887	FALSE	IG_V_pseudogene	IGHV7-34-1
ENSG00000226088	1.44368	-4.09471	2.40959	0.0327826	0.125857	-3.43958	FALSE	antisense_RNA
ENSG00000242440	1.44075	-4.0906	2.38911	0.0340337	0.128631	-3.46903	FALSE	lincRNA	LINC02046
ENSG00000214081	1.43847	-5.17424	1.0978	0.293656	0.512576	-4.95308	FALSE	transcribed_unprocessed_pseudogene	CYP4F30P
ENSG00000232334	1.43469	0.254074	7.28079	9.28043e-06	0.000339558	3.92206	TRUE	processed_pseudogene
ENSG00000267011	1.43358	-2.12815	4.09511	0.00146039	0.0141279	-0.830226	TRUE	lincRNA
ENSG00000267571	1.4315	-1.21257	4.34464	0.000935708	0.010165	-0.461982	TRUE	antisense_RNA
ENSG00000222678	1.4315	-4.53164	1.47052	0.16694	0.361546	-4.61827	FALSE	misc_RNA	RN7SKP213
ENSG00000275869	1.42967	-3.4979	1.49419	0.160738	0.353125	-4.73447	FALSE	protein_coding
ENSG00000007516	1.42801	2.39015	8.13593	2.99369e-06	0.00014793	4.9474	TRUE	protein_coding	BAIAP3
ENSG00000224316	1.4279	-2.59465	3.44701	0.00477627	0.0328684	-1.87953	TRUE	unprocessed_pseudogene	GTF2IP5
ENSG00000109471	1.42789	-3.57329	2.38804	0.0341004	0.128831	-3.50155	FALSE	protein_coding	IL2
ENSG00000137507	1.42735	3.55576	11.8355	5.1797e-08	8.68935e-06	8.99007	TRUE	protein_coding	LRRC32
ENSG00000267088	1.42711	-3.84935	2.36473	0.0355829	0.132561	-3.51685	FALSE	processed_pseudogene
ENSG00000270210	1.42684	-2.7427	3.10747	0.00898223	0.0518179	-2.42822	FALSE	lincRNA
ENSG00000214708	1.42532	-3.34662	2.26982	0.0422813	0.149229	-3.69827	FALSE	antisense_RNA
ENSG00000231105	1.42511	-1.94388	3.12026	0.00877056	0.0508774	-2.48126	FALSE	antisense_RNA
ENSG00000256937	1.42299	-3.05225	2.55238	0.025216	0.105163	-3.29522	FALSE	processed_pseudogene	KRT17P8
ENSG00000231421	1.42049	-4.77108	1.46453	0.168541	0.363643	-4.61199	FALSE	processed_transcript
ENSG00000213149	1.42049	-4.18762	1.68887	0.116824	0.289188	-4.40305	FALSE	processed_pseudogene	CNN2P9
ENSG00000205704	1.42047	1.13431	8.43141	2.06485e-06	0.000116074	5.37856	TRUE	transcribed_unitary_pseudogene	LINC00634
ENSG00000240173	1.41873	-4.48829	1.59823	0.135761	0.317492	-4.47812	FALSE	misc_RNA	RN7SL771P
ENSG00000231824	1.41793	-1.9988	3.73317	0.00281814	0.0227055	-1.43498	TRUE	protein_coding	AKAIN1
ENSG00000113396	1.41734	-0.301269	4.43859	0.000792823	0.00902236	-0.395877	TRUE	protein_coding	SLC27A6
ENSG00000197454	1.41719	-3.99285	2.15075	0.05239	0.171336	-3.81183	FALSE	protein_coding	OR2L5
ENSG00000156427	1.41528	-1.18213	3.6759	0.00313048	0.0243723	-1.61463	TRUE	protein_coding	FGF18
ENSG00000273870	1.41473	-3.71966	2.45649	0.0300824	0.118485	-3.38995	FALSE	processed_pseudogene
ENSG00000279968	1.41462	-2.44932	2.90751	0.0130418	0.0670051	-2.78223	FALSE	protein_coding	GVQW2
ENSG00000284395	1.41451	-2.25329	3.44111	0.00482874	0.0331382	-1.90796	TRUE	protein_coding
ENSG00000271065	1.41438	-3.86386	2.3071	0.0395175	0.142632	-3.59938	FALSE	antisense_RNA
ENSG00000196666	1.41356	-3.46471	2.05538	0.0620853	0.192118	-3.99791	FALSE	protein_coding	FAM180B
ENSG00000235904	1.4134	-0.998823	4.41496	0.000826484	0.00932095	-0.362023	TRUE	antisense_RNA	RBMS3-AS3
ENSG00000250658	1.41228	-4.14762	2.46036	0.02987	0.117906	-3.36529	FALSE	lincRNA
ENSG00000260958	1.41024	-4.30897	1.65427	0.123759	0.299877	-4.43147	FALSE	lincRNA
ENSG00000131233	1.40686	-3.45964	1.61014	0.133128	0.31407	-4.59894	FALSE	protein_coding	GJA9
ENSG00000253445	1.40664	-4.26945	0.966309	0.352806	0.571596	-5.1466	FALSE	antisense_RNA
ENSG00000151623	1.40633	-2.19527	3.63259	0.00339008	0.0257484	-1.59175	TRUE	protein_coding	NR3C2
ENSG00000233297	1.40627	-1.44482	4.03806	0.00161843	0.0152337	-0.961165	TRUE	unprocessed_pseudogene	RASA4DP
ENSG00000070915	1.40593	4.51347	10.5834	1.79354e-07	2.01227e-05	7.69896	TRUE	protein_coding	SLC12A3
ENSG00000232528	1.40419	-1.97166	3.90689	0.00205232	0.018123	-1.14587	TRUE	transcribed_unitary_pseudogene
ENSG00000148204	1.40323	5.87522	12.5894	2.58492e-08	5.34559e-06	9.63944	TRUE	protein_coding	CRB2
ENSG00000006071	1.40251	8.85623	10.295	2.42875e-07	2.4753e-05	7.2837	TRUE	protein_coding	ABCC8
ENSG00000188015	1.40138	-2.80496	2.99803	0.0110161	0.0593948	-2.60277	FALSE	protein_coding	S100A3
ENSG00000185837	1.40015	-3.5737	1.96861	0.0723347	0.211902	-4.10813	FALSE	antisense_RNA	HDHD5-AS1
ENSG00000224295	1.39984	-3.99287	1.63833	0.127075	0.304959	-4.48821	FALSE	unprocessed_pseudogene	OLFM5P
ENSG00000243289	1.39907	-1.91852	2.4168	0.0323528	0.124631	-3.66886	FALSE	unprocessed_pseudogene	AGAP13P
ENSG00000266554	1.39862	-3.82513	2.15217	0.0522567	0.171082	-3.82391	FALSE	lincRNA	LINC01443
ENSG00000225792	1.39774	2.18839	9.17677	8.42871e-07	5.98304e-05	6.23629	TRUE	antisense_RNA
ENSG00000197702	1.39756	-2.42145	3.28464	0.00645712	0.0409282	-2.15773	TRUE	protein_coding	PARVA
ENSG00000272240	1.39686	2.47557	7.15853	1.09889e-05	0.000383392	3.61565	TRUE	antisense_RNA
ENSG00000221867	1.39631	-4.05171	1.64289	0.12612	0.303529	-4.47523	FALSE	protein_coding	MAGEA3
ENSG00000272541	1.39533	-2.05744	2.79098	0.0162031	0.0777213	-3.0261	FALSE	lincRNA
ENSG00000134070	1.39512	1.14127	7.90641	4.0219e-06	0.000180046	4.72041	TRUE	protein_coding	IRAK2
ENSG00000235743	1.39374	-3.45945	2.89256	0.0134102	0.0684666	-2.73905	FALSE	lincRNA
ENSG00000171992	1.39276	4.02856	11.1437	1.01406e-07	1.35069e-05	8.29902	TRUE	protein_coding	SYNPO
ENSG00000154188	1.39049	-2.1859	3.57377	0.00377824	0.0277458	-1.69061	TRUE	protein_coding	ANGPT1
ENSG00000116785	1.38914	-0.100728	6.16393	4.66963e-05	0.00113037	2.35968	TRUE	protein_coding	CFHR3
ENSG00000279773	1.3886	-1.32399	3.24567	0.0069428	0.0431455	-2.34931	TRUE	TEC
ENSG00000251687	1.38858	-3.82228	2.35497	0.0362216	0.134201	-3.53297	FALSE	antisense_RNA
ENSG00000137880	1.38827	2.44834	8.11655	3.06855e-06	0.000150582	4.91778	TRUE	protein_coding	GCHFR
ENSG00000174145	1.38614	-3.0899	3.05268	0.00994854	0.0554407	-2.49936	FALSE	protein_coding	NWD2
ENSG00000224809	1.3854	-3.62682	2.56221	0.0247625	0.10413	-3.23761	FALSE	processed_pseudogene	BEND3P2
ENSG00000259579	1.38415	-4.12912	2.23457	0.0450633	0.155353	-3.68598	FALSE	lincRNA
ENSG00000220749	1.38297	-3.11482	2.54416	0.0256014	0.106383	-3.30265	FALSE	processed_pseudogene	RPL21P28
ENSG00000227533	1.38282	0.211522	7.03034	1.31457e-05	0.000435596	3.58421	TRUE	lincRNA	SLC2A1-AS1
ENSG00000267443	1.38104	-2.88997	3.14229	0.00841754	0.0495286	-2.36392	TRUE	lincRNA
ENSG00000259502	1.38089	-2.78371	3.08214	0.00941674	0.0534914	-2.46748	FALSE	processed_pseudogene
ENSG00000261570	1.38032	-3.96751	2.35952	0.0359225	0.133456	-3.51787	FALSE	antisense_RNA
ENSG00000215186	1.38001	-5.13061	1.0589	0.310325	0.52946	-4.988	FALSE	protein_coding	GOLGA6B
ENSG00000181218	1.37966	3.74899	10.0123	3.29181e-07	3.06155e-05	7.1128	TRUE	protein_coding	HIST3H2A
ENSG00000186453	1.37857	-2.53943	3.40241	0.00518799	0.0349385	-1.95564	TRUE	protein_coding	FAM228A
ENSG00000280135	1.37803	-3.5443	2.65871	0.0207146	0.0920012	-3.09551	FALSE	TEC
ENSG00000229133	1.37794	-4.53108	1.58332	0.13912	0.322226	-4.49111	FALSE	processed_pseudogene	RPS7P4
ENSG00000119457	1.37515	-3.91826	2.35908	0.0359514	0.133529	-3.52129	FALSE	protein_coding	SLC46A2
ENSG00000145423	1.37426	-1.24605	4.76375	0.000450667	0.00599684	0.231933	TRUE	protein_coding	SFRP2
ENSG00000174080	1.37346	4.88007	11.2395	9.22065e-08	1.26557e-05	8.36593	TRUE	protein_coding	CTSF
ENSG00000272647	1.37276	-1.69195	3.17826	0.00787177	0.0471417	-2.41526	TRUE	protein_coding
ENSG00000138792	1.37209	0.0418006	5.49199	0.000133942	0.0024755	1.31775	TRUE	protein_coding	ENPEP
ENSG00000225511	1.37082	-0.675142	4.19228	0.00122692	0.0124576	-0.778692	TRUE	lincRNA	LINC00475
ENSG00000215097	1.36619	-1.92969	3.01098	0.0107534	0.0583976	-2.67086	FALSE	processed_pseudogene	DUSP8P3
ENSG00000224292	1.36426	-3.74965	2.35945	0.0359269	0.133456	-3.53144	FALSE	antisense_RNA
ENSG00000236844	1.36414	-4.5364	1.74287	0.106686	0.272439	-4.30144	FALSE	processed_pseudogene
ENSG00000227755	1.3625	-2.59898	3.48667	0.00443803	0.03125	-1.81482	TRUE	transcribed_processed_pseudogene
ENSG00000122679	1.36224	2.02321	7.45466	7.32138e-06	0.000282401	4.06641	TRUE	protein_coding	RAMP3
ENSG00000111801	1.36209	-3.52512	2.34856	0.0366469	0.135276	-3.56511	FALSE	protein_coding	BTN3A3
ENSG00000262558	1.36167	-4.17963	1.664	0.121773	0.297088	-4.43473	FALSE	antisense_RNA
ENSG00000258500	1.3613	-3.75781	2.24822	0.0439662	0.153038	-3.69287	FALSE	transcribed_processed_pseudogene
ENSG00000252755	1.35963	-3.71807	2.27109	0.0421841	0.149003	-3.66297	FALSE	snRNA	RNU6-703P
ENSG00000239799	1.3593	-4.11241	2.29928	0.0400831	0.144047	-3.59619	FALSE	antisense_RNA	ITIH4-AS1
ENSG00000259458	1.35929	-3.18161	2.1309	0.0542826	0.175361	-3.92438	FALSE	antisense_RNA
ENSG00000250043	1.35893	-1.18905	4.24656	0.00111367	0.0115772	-0.630643	TRUE	lincRNA
ENSG00000255669	1.35776	-2.79748	3.13718	0.0084981	0.0498005	-2.37724	TRUE	transcribed_unitary_pseudogene
ENSG00000233198	1.35686	-1.0948	4.15752	0.00130565	0.0130705	-0.791857	TRUE	protein_coding	RNF224
ENSG00000248599	1.35684	-2.8242	2.66973	0.0202957	0.0907217	-3.13269	FALSE	lincRNA
ENSG00000206549	1.3567	-1.82213	2.84555	0.0146379	0.0726362	-2.96841	FALSE	protein_coding	PRSS50
ENSG00000140795	1.35612	2.89261	11.5179	7.02142e-08	1.07261e-05	8.69667	TRUE	protein_coding	MYLK3
ENSG00000229243	1.3548	-2.97146	1.98275	0.0705648	0.208434	-4.1707	FALSE	lincRNA	LINC01981
ENSG00000253886	1.35342	-3.06109	2.69289	0.0194423	0.0882047	-3.07423	FALSE	processed_pseudogene
ENSG00000282416	1.3528	-5.11237	1.06122	0.309312	0.528372	-4.98606	FALSE	processed_pseudogene
ENSG00000100557	1.35067	-3.29874	2.66403	0.0205115	0.091345	-3.10164	FALSE	protein_coding	C14orf105
ENSG00000228820	1.34992	-2.3942	3.17342	0.00794305	0.0474739	-2.34597	TRUE	processed_pseudogene	RPSAP1
ENSG00000230749	1.34908	-3.75364	2.39402	0.0337293	0.127962	-3.48063	FALSE	antisense_RNA	MEIS1-AS2
ENSG00000224892	1.34888	-1.09485	4.13349	0.00136311	0.0134958	-0.833271	TRUE	transcribed_processed_pseudogene	RPS4XP16
ENSG00000237927	1.34775	-4.57478	1.52331	0.153379	0.342971	-4.55577	FALSE	lincRNA
ENSG00000231485	1.34732	-3.18203	2.5635	0.0247036	0.103963	-3.26719	FALSE	lincRNA
ENSG00000196534	1.3467	-2.78669	3.20657	0.00746721	0.0454231	-2.26479	TRUE	transcribed_unitary_pseudogene	OR9K1P
ENSG00000243035	1.34647	-3.1341	2.18862	0.04895	0.163989	-3.84514	FALSE	misc_RNA	RN7SL810P
ENSG00000130595	1.3445	-2.75733	3.06932	0.00964456	0.054216	-2.49042	FALSE	protein_coding	TNNT3
ENSG00000111218	1.34368	-4.08715	1.6081	0.133576	0.314806	-4.51475	FALSE	protein_coding	PRMT8
ENSG00000138944	1.34184	1.72994	8.08553	3.19258e-06	0.000154249	4.92296	TRUE	protein_coding	KIAA1644
ENSG00000181625	1.33963	1.26324	2.45591	0.0301148	0.11857	-4.19415	FALSE	protein_coding	SLX1B
ENSG00000248927	1.33786	-3.90589	2.31221	0.0391527	0.141834	-3.59001	FALSE	lincRNA
ENSG00000260254	1.3367	1.39767	4.31902	0.000979145	0.0105018	-0.833955	TRUE	lincRNA
ENSG00000199477	1.33555	-3.63499	1.48467	0.163208	0.356604	-4.72625	FALSE	snoRNA	SNORA31
ENSG00000240583	1.33523	5.50981	7.92231	3.93969e-06	0.000177975	4.45656	TRUE	protein_coding	AQP1
ENSG00000227091	1.33484	-0.409481	5.80421	8.14449e-05	0.00172046	1.83227	TRUE	antisense_RNA
ENSG00000282511	1.33439	-3.51874	2.3516	0.036445	0.134751	-3.56139	FALSE	unprocessed_pseudogene	CLUHP10
ENSG00000165029	1.33406	3.84606	11.9351	4.7148e-08	8.06857e-06	9.07769	TRUE	protein_coding	ABCA1
ENSG00000231355	1.3329	-3.28505	2.53185	0.026189	0.108028	-3.30778	FALSE	antisense_RNA
ENSG00000213488	1.33012	-4.67986	1.48249	0.163778	0.357446	-4.59426	FALSE	processed_pseudogene
ENSG00000278050	1.32991	-5.29847	1.07804	0.302038	0.521507	-4.95988	FALSE	misc_RNA
ENSG00000258742	1.32948	-1.38384	3.10326	0.00905309	0.0520711	-2.59174	FALSE	lincRNA
ENSG00000260857	1.32916	-4.02655	2.40369	0.0331386	0.126559	-3.45163	FALSE	lincRNA
ENSG00000270021	1.3291	-2.00388	3.51886	0.00418148	0.0299743	-1.7977	TRUE	antisense_RNA
ENSG00000146285	1.32789	-1.38133	3.96882	0.00183423	0.0167327	-1.08674	TRUE	protein_coding	SCML4
ENSG00000176294	1.3265	-1.67428	3.50087	0.00432295	0.0306955	-1.8609	TRUE	protein_coding	OR4N2
ENSG00000224272	1.32649	-0.551965	5.8918	7.10099e-05	0.00155092	1.96936	TRUE	antisense_RNA
ENSG00000236106	1.32625	-4.2378	1.43591	0.176373	0.374241	-4.69526	FALSE	lincRNA
ENSG00000010610	1.32553	-0.831752	4.25048	0.00110593	0.0115112	-0.661174	TRUE	protein_coding	CD4
ENSG00000270604	1.32523	-3.08525	2.224	0.0459305	0.157264	-3.79882	FALSE	lincRNA	HCG17
ENSG00000260249	1.32438	-0.852786	4.43502	0.000797815	0.00906402	-0.343862	TRUE	antisense_RNA
ENSG00000257052	1.32416	-3.18776	2.55455	0.0251154	0.105016	-3.28091	FALSE	antisense_RNA
ENSG00000236404	1.32308	3.36953	11.161	9.96726e-08	1.33418e-05	8.33755	TRUE	antisense_RNA	VLDLR-AS1
ENSG00000249395	1.32303	-3.87836	1.56211	0.144023	0.329295	-4.5978	FALSE	lincRNA	CASC9
ENSG00000235105	1.32	-2.6062	2.1907	0.048768	0.163583	-3.91729	FALSE	processed_pseudogene
ENSG00000229795	1.31957	-4.29494	1.68796	0.117003	0.289435	-4.39295	FALSE	processed_pseudogene	RPS21P1
ENSG00000146674	1.31945	3.48982	8.46141	1.9895e-06	0.000112305	5.28558	TRUE	protein_coding	IGFBP3
ENSG00000214822	1.31934	-2.88325	2.01143	0.0670959	0.201925	-4.14391	FALSE	transcribed_unprocessed_pseudogene	KRT16P3
ENSG00000213600	1.31862	-4.04018	1.77378	0.101243	0.263298	-4.31444	FALSE	sense_intronic
ENSG00000197106	1.31723	7.66419	8.20953	2.72667e-06	0.000139406	4.77638	TRUE	protein_coding	SLC6A17
ENSG00000278673	1.31703	-2.70955	2.25551	0.0433904	0.151742	-3.80195	FALSE	pseudogene
ENSG00000262543	1.31662	0.554228	6.41277	3.21144e-05	0.00084799	2.69057	TRUE	protein_coding	SMIM28
ENSG00000271743	1.31659	-2.31385	3.25891	0.00677377	0.0424169	-2.21028	TRUE	lincRNA
ENSG00000215692	1.31584	-2.77432	2.18303	0.0494439	0.165157	-3.90438	FALSE	antisense_RNA
ENSG00000277198	1.31564	-4.02135	1.38068	0.192346	0.394956	-4.78609	FALSE	misc_RNA	RN7SL270P
ENSG00000203811	1.3154	0.322823	5.77582	8.51649e-05	0.0017795	1.74101	TRUE	protein_coding	HIST2H3C
ENSG00000203852	1.3154	0.322823	5.77582	8.51649e-05	0.0017795	1.74101	TRUE	protein_coding	HIST2H3A
ENSG00000255583	1.31519	3.01586	8.96877	1.07617e-06	7.18313e-05	5.94543	TRUE	transcribed_unprocessed_pseudogene
ENSG00000012124	1.3139	-3.38833	2.53419	0.0260763	0.107696	-3.29618	FALSE	protein_coding	CD22
ENSG00000204022	1.31365	-2.68003	2.81398	0.0155242	0.0756996	-2.9142	FALSE	protein_coding	LIPJ
ENSG00000277925	1.3136	-4.92199	0.914815	0.378158	0.595724	-5.11438	FALSE	misc_RNA
ENSG00000253263	1.31354	-4.43571	1.65505	0.123601	0.299772	-4.41803	FALSE	lincRNA
ENSG00000216360	1.31036	-3.11855	2.64393	0.0212896	0.0936624	-3.14724	FALSE	processed_pseudogene
ENSG00000251106	1.30999	-4.12084	2.2488	0.0439195	0.153011	-3.66713	FALSE	processed_pseudogene	FAM206BP
ENSG00000281039	1.30971	-3.03828	1.25872	0.231875	0.444467	-5.0913	FALSE	protein_coding
ENSG00000261606	1.30952	-1.96919	2.97744	0.0114474	0.0608963	-2.72424	FALSE	processed_transcript
ENSG00000123569	1.30925	-4.31886	1.58478	0.138789	0.321845	-4.51458	FALSE	protein_coding	H2BFWT
ENSG00000237580	1.30912	-2.03251	2.64839	0.0211145	0.0931763	-3.2708	FALSE	processed_pseudogene	GCSHP3
ENSG00000276278	1.30859	-0.0384499	3.80268	0.00248155	0.0207647	-1.55432	TRUE	antisense_RNA
ENSG00000005381	1.30816	-3.81747	2.26491	0.0426591	0.150073	-3.66452	FALSE	protein_coding	MPO
ENSG00000166482	1.30801	4.08433	10.0257	3.24432e-07	3.04595e-05	7.11058	TRUE	protein_coding	MFAP4
ENSG00000271848	1.30799	-1.2012	4.41155	0.000831462	0.00935577	-0.352631	TRUE	antisense_RNA
ENSG00000154269	1.30748	-3.53082	2.05724	0.0618807	0.191704	-3.9896	FALSE	protein_coding	ENPP3
ENSG00000283064	1.3071	1.13391	6.71757	2.0536e-05	0.000608607	3.09483	TRUE	antisense_RNA
ENSG00000189120	1.30666	-0.630574	4.55808	0.00064319	0.0077813	-0.158014	TRUE	protein_coding	SP6
ENSG00000257433	1.30664	-2.4811	3.34511	0.00577042	0.0377705	-2.05431	TRUE	antisense_RNA
ENSG00000130203	1.30627	5.01546	4.85952	0.000382607	0.00531369	-0.275289	TRUE	protein_coding	APOE
ENSG00000279807	1.30562	-4.3552	1.51303	0.155943	0.346755	-4.59287	FALSE	TEC
ENSG00000110448	1.30505	-4.11569	1.88279	0.0839868	0.233523	-4.16581	FALSE	protein_coding	CD5
ENSG00000140527	1.3032	-0.459883	5.44287	0.000145026	0.00261207	1.27521	TRUE	protein_coding	WDR93
ENSG00000270249	1.30304	-2.15902	2.19804	0.0481285	0.162061	-3.98232	FALSE	protein_coding
ENSG00000179407	1.30163	3.68951	8.28067	2.49266e-06	0.000132415	5.03935	TRUE	protein_coding	DNAJB8
ENSG00000171174	1.30068	1.40145	8.08713	3.18605e-06	0.000154249	4.94075	TRUE	protein_coding	RBKS
ENSG00000138650	1.3002	-0.302211	6.11447	5.0354e-05	0.00119958	2.29344	TRUE	protein_coding	PCDH10
ENSG00000261274	1.30016	-4.06954	2.10849	0.056497	0.180229	-3.86589	FALSE	processed_pseudogene	TP53TG3GP
ENSG00000255248	1.3001	0.960052	6.35787	3.48544e-05	0.000896696	2.57849	TRUE	processed_transcript	MIR100HG
ENSG00000166448	1.29988	2.98431	8.17588	2.84544e-06	0.000143421	4.95481	TRUE	protein_coding	TMEM130
ENSG00000275909	1.29968	-4.45025	1.50515	0.157934	0.349457	-4.59055	FALSE	misc_RNA
ENSG00000265366	1.29932	-1.62217	4.07523	0.00151356	0.0145124	-0.886358	TRUE	transcribed_unprocessed_pseudogene	GLUD1P2
ENSG00000183791	1.29918	-2.27472	1.90412	0.0809402	0.22829	-4.40763	FALSE	protein_coding	ELOA3
ENSG00000270750	1.29902	-4.21629	1.59604	0.136251	0.318197	-4.51319	FALSE	lincRNA
ENSG00000175267	1.29845	-3.1829	2.85532	0.0143738	0.0716939	-2.8092	FALSE	protein_coding	VWA3A
ENSG00000279286	1.29755	-4.28516	1.57966	0.139957	0.323223	-4.52489	FALSE	TEC
ENSG00000164442	1.29747	3.59301	9.37881	6.67479e-07	5.01333e-05	6.39833	TRUE	protein_coding	CITED2
ENSG00000266010	1.29722	-1.53428	3.78057	0.00258386	0.0213553	-1.39495	TRUE	lincRNA	GATA6-AS1
ENSG00000219361	1.29678	-3.74913	1.96385	0.0729398	0.213029	-4.09567	FALSE	processed_pseudogene	RPSAP72
ENSG00000165646	1.29652	5.28711	12.778	2.18466e-08	4.86613e-06	9.82181	TRUE	protein_coding	SLC18A2
ENSG00000271086	1.29524	-0.218259	4.01193	0.00169661	0.0157917	-1.15565	TRUE	lincRNA
ENSG00000250986	1.29524	0.731597	7.57231	6.24917e-06	0.000252853	4.29851	TRUE	lincRNA
ENSG00000198520	1.29476	0.352255	5.58486	0.000115352	0.00222627	1.43719	TRUE	protein_coding	C1orf228
ENSG00000086619	1.29403	-0.114017	5.1411	0.000238136	0.00375013	0.763375	TRUE	protein_coding	ERO1B
ENSG00000224515	1.29401	-3.35721	2.29252	0.0405776	0.14536	-3.66537	FALSE	antisense_RNA
ENSG00000172794	1.29279	4.57675	10.8057	1.42629e-07	1.74845e-05	7.93012	TRUE	protein_coding	RAB37
ENSG00000239474	1.2922	-2.1109	2.85511	0.0143796	0.0717096	-2.91306	FALSE	protein_coding	KLHL41
ENSG00000241345	1.29182	-3.66818	2.13543	0.0538454	0.17453	-3.86377	FALSE	antisense_RNA
ENSG00000259553	1.28996	-1.39324	3.67967	0.00310886	0.0242599	-1.5853	TRUE	lincRNA
ENSG00000167083	1.28976	-3.35363	2.39455	0.0336968	0.127896	-3.51201	FALSE	protein_coding	GNGT2
ENSG00000281778	1.28954	-4.00504	2.16849	0.050751	0.16792	-3.78747	FALSE	lincRNA	LINC00550
ENSG00000259362	1.28917	-2.33453	3.23585	0.00707095	0.043671	-2.24753	TRUE	lincRNA
ENSG00000143416	1.2884	-3.01104	2.5275	0.0264	0.108552	-3.34025	FALSE	protein_coding	SELENBP1
ENSG00000264423	1.28829	-2.79435	2.28713	0.0409762	0.146168	-3.74144	FALSE	misc_RNA	RN7SL718P
ENSG00000165973	1.28808	5.14096	9.02279	1.00959e-06	6.85884e-05	5.88848	TRUE	protein_coding	NELL1
ENSG00000249275	1.28732	-3.18823	2.76281	0.0170743	0.080473	-2.95501	FALSE	lincRNA
ENSG00000268975	1.28606	-3.34114	1.27195	0.227292	0.438731	-5.01899	FALSE	protein_coding	MIA-RAB4B
ENSG00000259932	1.28605	-2.6259	2.44109	0.0309445	0.12072	-3.52385	FALSE	sense_intronic
ENSG00000119138	1.28593	2.16232	8.10794	3.10244e-06	0.000151456	4.925	TRUE	protein_coding	KLF9
ENSG00000118194	1.28583	6.15955	13.8738	8.56483e-09	2.59821e-06	10.7572	TRUE	protein_coding	TNNT2
ENSG00000156395	1.28493	-0.946506	3.66713	0.00318135	0.0246342	-1.66519	TRUE	protein_coding	SORCS3
ENSG00000136928	1.2847	2.42238	7.02256	1.32903e-05	0.000438773	3.42434	TRUE	protein_coding	GABBR2
ENSG00000074660	1.28414	0.88343	6.54096	2.65692e-05	0.000734566	2.85567	TRUE	protein_coding	SCARF1
ENSG00000232871	1.28412	-2.92776	2.2875	0.0409486	0.146135	-3.72352	FALSE	unitary_pseudogene	SEC1P
ENSG00000168079	1.28014	-0.344928	5.48075	0.000136397	0.00249866	1.32733	TRUE	protein_coding	SCARA5
ENSG00000197054	1.27895	0.811804	7.11267	1.17137e-05	0.000402447	3.67492	TRUE	protein_coding	ZNF763
ENSG00000269646	1.2785	-3.03542	2.96519	0.011712	0.0619363	-2.64253	FALSE	lincRNA
ENSG00000230239	1.27846	-4.01309	1.86216	0.0870322	0.239202	-4.20353	FALSE	unprocessed_pseudogene
ENSG00000275857	1.27843	-0.856288	1.03851	0.319339	0.539057	-5.82022	FALSE	antisense_RNA
ENSG00000268628	1.27608	-2.82723	1.82767	0.092348	0.248532	-4.41781	FALSE	lincRNA
ENSG00000233448	1.27577	-3.89104	1.43419	0.176852	0.375031	-4.74673	FALSE	transcribed_unprocessed_pseudogene	PMS2P9
ENSG00000226191	1.27438	-1.5821	3.36048	0.00560799	0.0370291	-2.11629	TRUE	processed_pseudogene	CLK3P2
ENSG00000204666	1.27404	-3.18418	2.27388	0.0419715	0.148465	-3.71277	FALSE	sense_overlapping
ENSG00000204706	1.27369	0.097601	5.64601	0.000104614	0.00207369	1.55543	TRUE	antisense_RNA	MAMDC2-AS1
ENSG00000170382	1.27275	5.66254	5.67883	9.92913e-05	0.00198722	1.08528	TRUE	protein_coding	LRRN2
ENSG00000254287	1.2693	-3.61415	2.45586	0.0301176	0.11857	-3.39896	FALSE	antisense_RNA
ENSG00000226721	1.26919	-2.11302	2.64928	0.0210799	0.0930732	-3.25876	FALSE	processed_pseudogene	EEF1DP2
ENSG00000230699	1.26867	4.9119	12.0863	4.09344e-08	7.42836e-06	9.19253	TRUE	lincRNA
ENSG00000243870	1.26809	-4.10754	1.40122	0.18627	0.387487	-4.75287	FALSE	misc_RNA	RN7SL236P
ENSG00000184678	1.26804	3.57961	7.93738	3.86347e-06	0.00017557	4.59537	TRUE	protein_coding	HIST2H2BE
ENSG00000259052	1.26738	-2.64237	2.76808	0.016908	0.0799678	-2.99366	FALSE	sense_overlapping
ENSG00000250470	1.26621	-2.46331	3.17761	0.00788121	0.0471669	-2.33445	TRUE	unprocessed_pseudogene
ENSG00000273733	1.26611	-2.95848	2.85413	0.0144059	0.0718142	-2.82588	FALSE	antisense_RNA
ENSG00000283828	1.26592	-1.01769	4.93473	0.000336736	0.00485601	0.495984	TRUE	antisense_RNA
ENSG00000244198	1.26418	-2.71776	2.15463	0.0520272	0.170599	-3.95678	FALSE	antisense_RNA
ENSG00000163431	1.26367	-0.886048	3.9885	0.00177003	0.0162955	-1.11005	TRUE	protein_coding	LMOD1
ENSG00000222036	1.26314	-2.62941	1.22142	0.245191	0.459808	-5.2171	FALSE	protein_coding	POTEM
ENSG00000278975	1.26155	-4.78886	1.45606	0.170828	0.366384	-4.61649	FALSE	TEC
ENSG00000263618	1.26107	-3.55143	1.79369	0.0978703	0.25775	-4.35125	FALSE	lincRNA
ENSG00000244021	1.25955	-4.30729	1.28531	0.22274	0.432569	-4.84654	FALSE	processed_pseudogene
ENSG00000252759	1.25733	-4.25195	1.7995	0.0969061	0.256299	-4.25966	FALSE	misc_RNA
ENSG00000184838	1.25656	1.01763	6.43809	3.09288e-05	0.000823114	2.6928	TRUE	protein_coding	PRR16
ENSG00000211724	1.25578	-2.87849	2.82559	0.0151922	0.0745508	-2.87815	FALSE	TR_V_gene	TRBV6-6
ENSG00000094755	1.25516	7.58791	14.3361	5.88319e-09	2.0931e-06	11.125	TRUE	protein_coding	GABRP
ENSG00000267440	1.25442	-3.60312	1.32028	0.211172	0.41849	-4.92078	FALSE	lincRNA
ENSG00000232859	1.25393	-1.32319	3.08773	0.00931908	0.0531152	-2.63076	FALSE	protein_coding	LYRM9
ENSG00000170419	1.2534	5.4391	9.16571	8.53805e-07	6.04346e-05	6.04923	TRUE	protein_coding	VSTM2A
ENSG00000110002	1.25329	1.0522	7.04268	1.29196e-05	0.000430153	3.56348	TRUE	protein_coding	VWA5A
ENSG00000175161	1.25319	1.24671	7.73939	5.00494e-06	0.000214467	4.49792	TRUE	protein_coding	CADM2
ENSG00000274369	1.25283	-3.54725	2.18146	0.049584	0.165522	-3.81016	FALSE	processed_pseudogene	GRAMD4P4
ENSG00000170271	1.25233	2.557	8.14712	2.95133e-06	0.00014661	4.94813	TRUE	protein_coding	FAXDC2
ENSG00000260166	1.25224	-0.875347	4.83513	0.000398849	0.00546575	0.324503	TRUE	lincRNA
ENSG00000163499	1.25184	0.309339	4.81118	0.000415499	0.00561734	0.166669	TRUE	protein_coding	CRYBA2
ENSG00000250016	1.25073	-3.49317	2.04501	0.0632347	0.194362	-4.01251	FALSE	processed_pseudogene	SNX18P23
ENSG00000237606	1.25	-3.85812	1.36596	0.196803	0.400524	-4.82954	FALSE	processed_pseudogene
ENSG00000279311	1.24974	-2.57431	2.81983	0.015356	0.0751242	-2.91653	FALSE	TEC
ENSG00000118307	1.24868	-1.26956	4.60233	0.00059552	0.00734593	-0.0320101	TRUE	protein_coding	CASC1
ENSG00000106003	1.24846	4.69042	11.4454	7.53347e-08	1.1131e-05	8.57781	TRUE	protein_coding	LFNG
ENSG00000030419	1.24813	-0.444991	4.40323	0.000843734	0.00946235	-0.443993	TRUE	protein_coding	IKZF2
ENSG00000238132	1.24767	-3.25719	2.52843	0.0263548	0.108464	-3.31633	FALSE	processed_pseudogene	CASC4P1
ENSG00000233416	1.24591	-3.12375	2.3282	0.0380309	0.138924	-3.63735	FALSE	processed_pseudogene
ENSG00000170961	1.24504	0.509627	6.00584	5.94965e-05	0.00135872	2.08078	TRUE	protein_coding	HAS2
ENSG00000205847	1.24394	-3.94128	1.93619	0.0765498	0.220054	-4.11309	FALSE	transcribed_unprocessed_pseudogene	OR7E91P
ENSG00000271991	1.24337	-3.16289	2.69209	0.0194711	0.0883059	-3.06854	FALSE	lincRNA
ENSG00000255760	1.24225	-3.57909	2.00485	0.0678773	0.203384	-4.05927	FALSE	lincRNA	LINC02422
ENSG00000224057	1.24219	-2.26133	2.87487	0.0138597	0.0699035	-2.86151	FALSE	antisense_RNA	EGFR-AS1
ENSG00000139626	1.24118	-1.92655	3.60996	0.00353431	0.0264868	-1.65105	TRUE	protein_coding	ITGB7
ENSG00000156966	1.24112	3.94487	11.2669	8.97411e-08	1.23802e-05	8.42486	TRUE	protein_coding	B3GNT7
ENSG00000199572	1.24052	-4.09091	1.3043	0.216395	0.42464	-4.86062	FALSE	rRNA	RNA5SP174
ENSG00000225554	1.23977	0.41011	5.23209	0.000204788	0.00335838	0.859505	TRUE	lincRNA
ENSG00000271989	1.23832	-3.58487	1.41525	0.182213	0.382074	-4.81763	FALSE	antisense_RNA
ENSG00000174171	1.23736	-1.08303	4.67938	0.000521117	0.00665902	0.0827811	TRUE	antisense_RNA
ENSG00000139890	1.23701	2.41067	9.54028	5.55486e-07	4.42483e-05	6.64438	TRUE	protein_coding	REM2
ENSG00000171680	1.23599	4.1564	9.08429	9.39106e-07	6.49424e-05	6.01435	TRUE	protein_coding	PLEKHG5
ENSG00000183690	1.23555	-1.96274	2.93643	0.0123573	0.0644784	-2.79666	FALSE	protein_coding	EFHC2
ENSG00000265142	1.23476	-3.81204	1.86353	0.0868259	0.238875	-4.22481	FALSE	antisense_RNA	MIR133A1HG
ENSG00000280870	1.23432	-4.09697	1.92893	0.0775243	0.221935	-4.10723	FALSE	lincRNA
ENSG00000227527	1.232	-3.57485	2.4373	0.0311601	0.121386	-3.42987	FALSE	sense_overlapping
ENSG00000259863	1.2317	-4.0456	2.02904	0.0650441	0.197753	-3.97759	FALSE	lincRNA	SH3RF3-AS1
ENSG00000255256	1.23165	-4.79694	1.27561	0.226037	0.436964	-4.80263	FALSE	sense_intronic
ENSG00000175938	1.23129	2.72861	7.88395	4.14115e-06	0.000184165	4.58962	TRUE	protein_coding	ORAI3
ENSG00000243988	1.23124	0.440383	5.63871	0.000105839	0.00208888	1.5137	TRUE	processed_pseudogene
ENSG00000244752	1.23051	-1.22157	4.14413	0.00133736	0.0133042	-0.804616	TRUE	protein_coding	CRYBB2
ENSG00000261603	1.22769	-3.73622	2.08092	0.0593363	0.186127	-3.93488	FALSE	protein_coding	PRSS46
ENSG00000238213	1.22522	-3.91805	2.14258	0.0531613	0.173068	-3.83154	FALSE	processed_pseudogene	TARDBPP2
ENSG00000145113	1.2251	5.70372	10.8037	1.42908e-07	1.74845e-05	7.88898	TRUE	protein_coding	MUC4
ENSG00000268931	1.22483	-4.0668	1.44577	0.173639	0.370241	-4.70951	FALSE	antisense_RNA
ENSG00000275395	1.22481	0.0703171	5.37076	0.000163083	0.00284124	1.11881	TRUE	protein_coding	FCGBP
ENSG00000214381	1.22461	-3.72965	1.8909	0.0828161	0.231425	-4.19849	FALSE	lincRNA	LINC00488
ENSG00000106852	1.22372	-3.23855	2.5792	0.023998	0.10167	-3.23933	FALSE	protein_coding	LHX6
ENSG00000237372	1.22334	-2.97668	2.31808	0.0387375	0.140726	-3.6713	FALSE	lincRNA
ENSG00000257108	1.22284	-0.0916774	5.01326	0.000294941	0.00440603	0.549372	TRUE	protein_coding	NHLRC4
ENSG00000229348	1.22274	-3.45476	2.54768	0.0254356	0.105851	-3.27159	FALSE	3prime_overlapping_ncRNA	HYI-AS1
ENSG00000282218	1.22204	-1.4268	1.94179	0.0758063	0.218498	-4.52858	FALSE	protein_coding
ENSG00000250326	1.22201	-1.82648	3.541	0.00401387	0.0290656	-1.77844	TRUE	antisense_RNA
ENSG00000095397	1.22175	-1.65844	3.94814	0.00190428	0.0171388	-1.09934	TRUE	protein_coding	WHRN
ENSG00000165617	1.22089	5.61058	10.9146	1.27662e-07	1.61301e-05	8.00791	TRUE	protein_coding	DACT1
ENSG00000104327	1.22028	1.34264	7.86452	4.24737e-06	0.000187962	4.65658	TRUE	protein_coding	CALB1
ENSG00000217455	1.22027	-4.16462	2.03422	0.0644526	0.196652	-3.96055	FALSE	lincRNA
ENSG00000114796	1.22021	6.36642	12.7033	2.33448e-08	5.04975e-06	9.73423	TRUE	protein_coding	KLHL24
ENSG00000227487	1.21927	2.34278	7.98913	3.61342e-06	0.000167587	4.75737	TRUE	antisense_RNA	NCAM1-AS1
ENSG00000181378	1.21677	1.86725	7.51967	6.70659e-06	0.000267857	4.16541	TRUE	protein_coding	CFAP65
ENSG00000284041	1.21667	-1.31311	2.36142	0.035798	0.13316	-3.88222	FALSE	protein_coding
ENSG00000179761	1.21654	3.4331	8.31235	2.39545e-06	0.000129283	5.09757	TRUE	protein_coding	PIPOX
ENSG00000203414	1.21648	-4.18184	1.51107	0.156436	0.347355	-4.61853	FALSE	processed_pseudogene	BTBD7P1
ENSG00000248278	1.21629	-2.62294	2.78596	0.0163551	0.0782424	-2.96771	FALSE	transcribed_processed_pseudogene	SUMO2P17
ENSG00000255052	1.2161	-1.5891	3.08924	0.00929287	0.0530553	-2.58781	FALSE	antisense_RNA	FAM66D
ENSG00000118017	1.21499	-2.09081	3.40286	0.00518375	0.0349273	-1.98874	TRUE	protein_coding	A4GNT
ENSG00000188219	1.21396	-2.48752	2.15102	0.0523647	0.171304	-4.00076	FALSE	protein_coding	POTEE
ENSG00000226861	1.21354	-3.42236	2.4032	0.0331683	0.126654	-3.49369	FALSE	lincRNA
ENSG00000261812	1.21226	-3.0359	2.50852	0.027339	0.110756	-3.36861	FALSE	transcribed_unprocessed_pseudogene	TUBB8P7
ENSG00000198774	1.21152	-3.10582	2.03106	0.0648128	0.197224	-4.08365	FALSE	protein_coding	RASSF9
ENSG00000271771	1.21146	-3.37418	1.79256	0.0980596	0.258097	-4.37859	FALSE	lincRNA
ENSG00000279993	1.21103	-1.99225	3.00534	0.010867	0.0588253	-2.67652	FALSE	TEC
ENSG00000256746	1.21102	-2.35994	2.50846	0.0273417	0.110756	-3.45426	FALSE	antisense_RNA
ENSG00000205037	1.21087	3.58929	7.45683	7.29992e-06	0.000282379	3.93731	TRUE	lincRNA
ENSG00000272247	1.21014	-3.78738	2.02552	0.0654494	0.198662	-4.00746	FALSE	antisense_RNA
ENSG00000140945	1.20951	1.40455	6.7265	2.02727e-05	0.000603693	3.08497	TRUE	protein_coding	CDH13
ENSG00000282952	1.20865	-2.74449	2.94379	0.012189	0.0637851	-2.69792	FALSE	lincRNA
ENSG00000163687	1.2081	-3.25361	2.18445	0.0493184	0.164892	-3.83928	FALSE	protein_coding	DNASE1L3
ENSG00000250945	1.20805	-3.70796	2.34906	0.0366137	0.135227	-3.55126	FALSE	lincRNA
ENSG00000272508	1.20758	-2.83529	1.85305	0.088409	0.241764	-4.38167	FALSE	processed_transcript
ENSG00000268531	1.20744	-1.84775	2.30096	0.0399609	0.143703	-3.87782	FALSE	lincRNA
ENSG00000153563	1.20732	-3.4438	1.82567	0.0926649	0.249037	-4.32448	FALSE	protein_coding	CD8A
ENSG00000267699	1.20708	-2.86967	2.0914	0.058241	0.183669	-4.02981	FALSE	protein_coding
ENSG00000153291	1.20694	0.811608	6.77766	1.88307e-05	0.000570732	3.20292	TRUE	protein_coding	SLC25A27
ENSG00000261645	1.20654	-2.76364	2.26644	0.0425407	0.149773	-3.77944	FALSE	processed_transcript	DISC1FP1
ENSG00000091704	1.20621	-0.792178	4.33676	0.000948842	0.0102765	-0.520032	TRUE	protein_coding	CPA1
ENSG00000147570	1.20521	-4.14369	1.35552	0.200013	0.404676	-4.79848	FALSE	protein_coding	DNAJC5B
ENSG00000283706	1.2052	-1.48686	3.65814	0.00323438	0.0249442	-1.61349	TRUE	protein_coding	PRSS50
ENSG00000272438	1.20456	1.93589	8.17983	2.83124e-06	0.000143091	5.03069	TRUE	lincRNA
ENSG00000284700	1.20185	-4.04821	1.99653	0.068877	0.205219	-4.02161	FALSE	bidirectional_promoter_lncRNA
ENSG00000133475	1.20182	-1.9215	3.2426	0.00698267	0.0432939	-2.2799	TRUE	protein_coding	GGT2
ENSG00000278674	1.20109	-5.23795	0.953838	0.358832	0.577436	-5.05973	FALSE	protein_coding	ELOA3B
ENSG00000173114	1.20072	7.84621	11.6412	6.23367e-08	9.79954e-06	8.70443	TRUE	protein_coding	LRRN3
ENSG00000164463	1.20065	2.82544	8.73196	1.42888e-06	8.84108e-05	5.66756	TRUE	protein_coding	CREBRF
ENSG00000076258	1.2005	0.806501	5.7389	9.02737e-05	0.00185811	1.63709	TRUE	protein_coding	FMO4
ENSG00000006611	1.20038	3.9558	8.77639	1.35428e-06	8.53578e-05	5.64893	TRUE	protein_coding	USH1C
ENSG00000186832	1.20007	1.16614	6.43077	3.12671e-05	0.000830481	2.66876	TRUE	protein_coding	KRT16
ENSG00000105929	1.19992	-4.09707	1.97368	0.0716958	0.210511	-4.04801	FALSE	protein_coding	ATP6V0A4
ENSG00000235526	1.19987	1.01194	5.6799	9.91228e-05	0.00198556	1.52234	TRUE	antisense_RNA
ENSG00000128242	1.19984	1.52942	6.40125	3.26699e-05	0.00085597	2.59154	TRUE	protein_coding	GAL3ST1
ENSG00000164532	1.19981	3.71771	10.6009	1.76128e-07	2.00098e-05	7.74932	TRUE	protein_coding	TBX20
ENSG00000273451	1.19947	-3.11474	2.10721	0.056626	0.180458	-3.97119	FALSE	sense_intronic
ENSG00000227088	1.19919	-2.99549	2.22222	0.0460781	0.15763	-3.81516	FALSE	lincRNA
ENSG00000158373	1.1986	3.08055	6.90682	1.56542e-05	0.000495637	3.19432	TRUE	protein_coding	HIST1H2BD
ENSG00000181908	1.1984	-2.85485	2.33759	0.037387	0.137128	-3.65735	FALSE	lincRNA
ENSG00000234537	1.19806	-0.194891	3.91061	0.00203851	0.0180482	-1.34136	TRUE	unprocessed_pseudogene
ENSG00000213307	1.19686	-1.44522	4.18256	0.00124842	0.0126003	-0.720252	TRUE	processed_pseudogene
ENSG00000119943	1.19536	2.42918	9.08659	9.36572e-07	6.49332e-05	6.11809	TRUE	protein_coding	PYROXD2
ENSG00000214018	1.19525	-3.69233	2.07964	0.0594716	0.186462	-3.94199	FALSE	processed_pseudogene	RRM2P3
ENSG00000273973	1.19465	-2.6645	2.43285	0.0314157	0.122083	-3.53297	FALSE	sense_intronic
ENSG00000280314	1.19358	-1.75968	2.73607	0.0179444	0.0833677	-3.17009	FALSE	polymorphic_pseudogene	OR8K3
ENSG00000234520	1.19352	-3.30287	1.99403	0.0691808	0.20576	-4.1103	FALSE	lincRNA
ENSG00000284685	1.19338	0.127377	5.92953	6.69591e-05	0.00148646	1.99192	TRUE	processed_transcript
ENSG00000181013	1.19271	-2.78782	2.52174	0.0266816	0.109144	-3.3759	FALSE	protein_coding	C17orf47
ENSG00000169583	1.19208	-2.01567	3.04805	0.0100349	0.0557953	-2.60089	FALSE	protein_coding	CLIC3
ENSG00000235636	1.1917	-0.368309	4.28274	0.00104425	0.0110251	-0.662629	TRUE	processed_pseudogene	NUS1P1
ENSG00000278816	1.19076	-3.0235	2.03223	0.0646797	0.19702	-4.0944	FALSE	lincRNA
ENSG00000243709	1.19039	-0.430355	4.68919	0.000512364	0.00658764	0.0410269	TRUE	protein_coding	LEFTY1
ENSG00000240031	1.18909	-2.99814	2.17115	0.0505095	0.167491	-3.89242	FALSE	transcribed_unprocessed_pseudogene	OR9A3P
ENSG00000223774	1.1863	-3.52447	2.03689	0.0641497	0.196067	-4.02125	FALSE	antisense_RNA
ENSG00000253611	1.18566	-4.59145	1.35583	0.199916	0.404583	-4.73714	FALSE	processed_pseudogene	VN1R46P
ENSG00000188316	1.18557	-3.52127	2.11746	0.0556	0.178251	-3.90659	FALSE	protein_coding	ENO4
ENSG00000182000	1.18379	-4.48388	1.50183	0.158778	0.350751	-4.59157	FALSE	processed_pseudogene
ENSG00000245105	1.18374	-3.47443	2.04646	0.0630727	0.194088	-4.01365	FALSE	antisense_RNA	A2M-AS1
ENSG00000174600	1.18329	5.32893	8.07056	3.25434e-06	0.000155742	4.6627	TRUE	protein_coding	CMKLR1
ENSG00000137501	1.18029	-1.47832	3.12399	0.00870969	0.050591	-2.54497	FALSE	protein_coding	SYTL2
ENSG00000253939	1.18001	-3.8513	1.63437	0.12791	0.306284	-4.51641	FALSE	antisense_RNA
ENSG00000234354	1.17855	-3.98084	1.37617	0.193704	0.396484	-4.80087	FALSE	processed_pseudogene	RPS26P47
ENSG00000157368	1.17655	-3.03707	1.86903	0.0860061	0.237419	-4.32659	FALSE	protein_coding	IL34
ENSG00000122543	1.17645	-2.8032	2.07266	0.0602126	0.188196	-4.06918	FALSE	protein_coding	OCM
ENSG00000259514	1.17527	-4.35472	1.32797	0.208694	0.415344	-4.79771	FALSE	antisense_RNA
ENSG00000242735	1.17396	-2.23536	1.7752	0.101001	0.262769	-4.60506	FALSE	processed_pseudogene	RPSAP26
ENSG00000130528	1.17342	-1.09993	3.7974	0.0025056	0.0208328	-1.419	TRUE	protein_coding	HRC
ENSG00000226846	1.17336	-3.63977	2.31085	0.0392493	0.142032	-3.61323	FALSE	lincRNA	LINC00348
ENSG00000279408	1.17333	-1.83805	2.71685	0.0185966	0.085513	-3.19015	FALSE	protein_coding
ENSG00000250032	1.17247	-3.86721	1.64319	0.126057	0.303476	-4.50316	FALSE	lincRNA
ENSG00000205632	1.17199	-2.34347	3.30664	0.00619822	0.0397801	-2.12975	TRUE	lincRNA	LINC01310
ENSG00000257434	1.17036	-3.58919	1.87401	0.0852705	0.236008	-4.23956	FALSE	antisense_RNA
ENSG00000245954	1.16957	-4.37929	1.67188	0.120186	0.294438	-4.40555	FALSE	lincRNA	LINC02273
ENSG00000118094	1.169	-1.70942	2.95537	0.0119285	0.0627879	-2.8032	FALSE	protein_coding	TREH
ENSG00000266357	1.16875	-3.29667	2.04777	0.0629267	0.193797	-4.03425	FALSE	lincRNA	LINC02074
ENSG00000276405	1.1681	-2.88353	1.81738	0.0939908	0.251352	-4.424	FALSE	TR_V_gene
ENSG00000284676	1.16787	-3.29485	2.12897	0.0544697	0.175774	-3.91635	FALSE	lincRNA
ENSG00000178187	1.16717	-3.3765	1.79492	0.0976666	0.257289	-4.37681	FALSE	protein_coding	ZNF454
ENSG00000119147	1.16701	-4.07496	1.94136	0.0758631	0.218589	-4.09383	FALSE	protein_coding	C2orf40
ENSG00000242574	1.16674	-0.558106	5.05892	0.000273171	0.00414959	0.665298	TRUE	protein_coding	HLA-DMB
ENSG00000277895	1.16668	-3.97698	1.788	0.0988248	0.259278	-4.30561	FALSE	antisense_RNA
ENSG00000216901	1.16652	-3.00317	2.18352	0.0494009	0.165091	-3.87327	FALSE	unprocessed_pseudogene	ZNF603P
ENSG00000282572	1.16596	-2.07322	3.55101	0.0039403	0.0286711	-1.73996	TRUE	processed_transcript
ENSG00000007255	1.16588	1.87861	6.47266	2.93845e-05	0.000790887	2.66489	TRUE	protein_coding	TRAPPC6A
ENSG00000275038	1.16568	3.22458	8.69788	1.48909e-06	9.08884e-05	5.59905	TRUE	protein_coding
ENSG00000232396	1.16548	-3.74403	1.44969	0.172563	0.368854	-4.75364	FALSE	antisense_RNA
ENSG00000281133	1.1643	-3.52153	2.06614	0.060913	0.18972	-3.98023	FALSE	pseudogene
ENSG00000260693	1.16274	-1.55172	2.53255	0.0261551	0.107921	-3.55092	FALSE	lincRNA
ENSG00000249875	1.16218	-2.66527	1.94102	0.0759076	0.218603	-4.28635	FALSE	lincRNA
ENSG00000224081	1.16025	2.40796	8.27709	2.50391e-06	0.000132751	5.12457	TRUE	transcribed_processed_pseudogene	SLC44A3-AS1
ENSG00000257335	1.15907	0.50907	5.93879	6.60033e-05	0.00146886	1.9765	TRUE	protein_coding	MGAM
ENSG00000260131	1.15896	-1.84359	2.70245	0.0191004	0.0871589	-3.2137	FALSE	antisense_RNA	LINC00556
ENSG00000273265	1.15868	-1.60131	3.03605	0.010262	0.0565694	-2.67995	FALSE	lincRNA
ENSG00000120051	1.15775	-2.66234	2.81584	0.0154705	0.0755341	-2.91523	FALSE	protein_coding	CFAP58
ENSG00000147364	1.1577	5.83802	11.8301	5.20609e-08	8.68935e-06	8.92325	TRUE	protein_coding	FBXO25
ENSG00000172346	1.15728	2.78399	9.36462	6.78418e-07	5.05604e-05	6.42541	TRUE	protein_coding	CSDC2
ENSG00000145040	1.15668	-2.24946	2.71924	0.0185143	0.08521	-3.12467	FALSE	protein_coding	UCN2
ENSG00000058091	1.15665	-2.03098	3.54606	0.00397655	0.0288727	-1.75202	TRUE	protein_coding	CDK14
ENSG00000215788	1.15616	3.18285	6.47736	2.91811e-05	0.000789174	2.54208	TRUE	protein_coding	TNFRSF25
ENSG00000095464	1.15601	-2.33329	2.20123	0.0478528	0.161465	-3.95046	FALSE	protein_coding	PDE6C
ENSG00000266714	1.15533	3.56453	6.65534	2.24762e-05	0.000654036	2.77618	TRUE	protein_coding	MYO15B
ENSG00000276476	1.15511	-1.6568	3.77917	0.0025905	0.0213942	-1.38822	TRUE	lincRNA
ENSG00000131096	1.15494	-1.00867	4.72055	0.000485404	0.00632218	0.144276	TRUE	protein_coding	PYY
ENSG00000187260	1.15494	3.50104	7.20437	1.03121e-05	0.000367364	3.58706	TRUE	protein_coding	WDR86
ENSG00000146677	1.15461	-4.12143	1.77584	0.10089	0.26266	-4.30518	FALSE	processed_pseudogene
ENSG00000169856	1.15454	-4.23203	1.51915	0.154413	0.344515	-4.60372	FALSE	protein_coding	ONECUT1
ENSG00000138131	1.15429	1.84198	7.43583	7.51044e-06	0.000288458	4.05218	TRUE	protein_coding	LOXL4
ENSG00000117154	1.15382	1.45614	7.62911	5.79271e-06	0.000241677	4.33988	TRUE	protein_coding	IGSF21
ENSG00000124374	1.15349	1.74812	7.97671	3.67181e-06	0.000169713	4.77991	TRUE	protein_coding	PAIP2B
ENSG00000221947	1.15299	-1.76773	2.73632	0.017936	0.0833571	-3.16874	FALSE	protein_coding	XKR9
ENSG00000138964	1.15215	-2.50684	2.77606	0.0166589	0.0792609	-2.99805	FALSE	protein_coding	PARVG
ENSG00000224223	1.15167	-0.129947	5.28397	0.000188006	0.00315942	0.995179	TRUE	sense_overlapping	VSTM2A-OT1
ENSG00000273828	1.15061	-2.52114	2.66989	0.0202897	0.0907217	-3.1703	FALSE	antisense_RNA
ENSG00000256440	1.14983	-3.6193	2.11121	0.0562232	0.179695	-3.90524	FALSE	lincRNA
ENSG00000105808	1.14978	6.02264	12.6723	2.39994e-08	5.11594e-06	9.71157	TRUE	protein_coding	RASA4
ENSG00000245750	1.14966	-2.11449	3.00743	0.0108247	0.0586651	-2.6584	FALSE	lincRNA	DRAIC
ENSG00000258520	1.14918	-3.44667	2.29368	0.0404924	0.145151	-3.6564	FALSE	lincRNA
ENSG00000158008	1.14812	0.519742	5.44086	0.000145501	0.00261282	1.18746	TRUE	protein_coding	EXTL1
ENSG00000132958	1.14701	-2.78959	2.81313	0.0155485	0.0757643	-2.90748	FALSE	protein_coding	TPTE2
ENSG00000260534	1.14635	-3.8517	0.698516	0.498059	0.693478	-5.42356	FALSE	sense_overlapping
ENSG00000250957	1.14591	-2.45248	2.76587	0.0169776	0.0801279	-3.02148	FALSE	lincRNA
ENSG00000047346	1.14551	3.46165	10.2318	2.5981e-07	2.58273e-05	7.36534	TRUE	protein_coding	FAM214A
ENSG00000277453	1.14535	-3.98223	1.95713	0.0738028	0.214645	-4.08191	FALSE	lincRNA
ENSG00000124701	1.14491	-0.392336	5.35308	0.000167863	0.00290208	1.12666	TRUE	protein_coding	APOBEC2
ENSG00000273181	1.14389	-3.52912	1.97899	0.0710306	0.20936	-4.1027	FALSE	lincRNA
ENSG00000246898	1.1436	-4.59145	1.33245	0.207262	0.41356	-4.76135	FALSE	lincRNA	LINC00920
ENSG00000278486	1.1432	-1.54779	3.16732	0.00803383	0.0478895	-2.46053	TRUE	processed_pseudogene	YRDCP1
ENSG00000198216	1.14277	-3.84089	1.95359	0.0742597	0.21551	-4.10167	FALSE	protein_coding	CACNA1E
ENSG00000231814	1.14266	-4.12356	2.05472	0.0621582	0.192211	-3.93685	FALSE	lincRNA	LINC00210
ENSG00000255931	1.14097	-2.6261	2.66399	0.0205128	0.091345	-3.16747	FALSE	lincRNA
ENSG00000274492	1.13994	1.18936	7.08455	1.21832e-05	0.000413327	3.61212	TRUE	lincRNA
ENSG00000273362	1.1392	-1.3914	3.60866	0.00354284	0.0265348	-1.71227	TRUE	lincRNA
ENSG00000113140	1.13901	6.3404	9.8551	3.90976e-07	3.4661e-05	6.82945	TRUE	protein_coding	SPARC
ENSG00000205086	1.13896	1.79313	7.58113	6.1758e-06	0.000252347	4.25328	TRUE	protein_coding	C2orf91
ENSG00000259222	1.13875	-1.06822	3.63243	0.00339103	0.0257484	-1.71327	TRUE	lincRNA
ENSG00000272884	1.13832	0.381114	3.337	0.0058581	0.038168	-2.46769	TRUE	processed_transcript
ENSG00000227210	1.13782	-2.00233	3.16503	0.00806819	0.0480429	-2.40423	TRUE	antisense_RNA
ENSG00000276923	1.13729	-3.76295	1.90594	0.0806855	0.228092	-4.17542	FALSE	lincRNA
ENSG00000178764	1.13716	3.72323	9.18494	8.34892e-07	5.95637e-05	6.15992	TRUE	protein_coding	ZHX2
ENSG00000271384	1.13696	-3.89957	1.64273	0.126153	0.303583	-4.49985	FALSE	lincRNA
ENSG00000177112	1.13677	-2.63148	2.82342	0.0152535	0.0747335	-2.90648	FALSE	antisense_RNA	MRVI1-AS1
ENSG00000272896	1.13665	-0.896137	4.37671	0.000884136	0.00977077	-0.442265	TRUE	protein_coding
ENSG00000275367	1.13649	2.08774	8.20932	2.72739e-06	0.000139406	5.05861	TRUE	lincRNA
ENSG00000225548	1.1355	-2.6954	1.85813	0.0876382	0.240276	-4.40028	FALSE	lincRNA	LINC01980
ENSG00000232882	1.13537	-3.54412	1.18771	0.257737	0.474014	-5.07513	FALSE	processed_pseudogene	PHKA1P1
ENSG00000235142	1.13486	-1.26757	3.95937	0.0018659	0.0169075	-1.1187	TRUE	lincRNA	LINC02532
ENSG00000239650	1.13445	-2.15326	2.86376	0.0141497	0.0709429	-2.89678	FALSE	transcribed_unprocessed_pseudogene	GUSBP4
ENSG00000268601	1.13404	-2.63779	2.54226	0.025691	0.106592	-3.36299	FALSE	lincRNA
ENSG00000256484	1.13399	-2.7614	2.65548	0.020839	0.0923192	-3.1657	FALSE	lincRNA
ENSG00000232311	1.13339	-3.84089	1.91413	0.079546	0.225977	-4.15519	FALSE	lincRNA
ENSG00000274290	1.13246	0.457061	6.24406	4.13547e-05	0.00102492	2.44456	TRUE	protein_coding	HIST1H2BE
ENSG00000196114	1.13239	-3.6783	1.99782	0.0687217	0.204892	-4.05884	FALSE	processed_pseudogene
ENSG00000174950	1.13229	-3.8753	1.83829	0.0906802	0.245546	-4.25264	FALSE	protein_coding	CD164L2
ENSG00000105639	1.13212	1.78474	6.98803	1.39531e-05	0.000455649	3.42948	TRUE	protein_coding	JAK3
ENSG00000253344	1.13137	-3.07367	1.62824	0.129214	0.308396	-4.64634	FALSE	antisense_RNA
ENSG00000105479	1.13086	-2.77274	2.00337	0.0680536	0.203624	-4.17753	FALSE	protein_coding	CCDC114
ENSG00000225400	1.13072	-3.2522	2.20313	0.0476901	0.161146	-3.81295	FALSE	processed_pseudogene	RAB28P5
ENSG00000185269	1.13066	1.36463	6.23592	4.18664e-05	0.00103193	2.35546	TRUE	protein_coding	NOTUM
ENSG00000010310	1.13061	1.54175	6.5971	2.44694e-05	0.000690636	2.882	TRUE	protein_coding	GIPR
ENSG00000112812	1.1303	-4.06313	1.36812	0.196143	0.399552	-4.79729	FALSE	protein_coding	PRSS16
ENSG00000003137	1.13023	-1.81929	2.37153	0.0351437	0.131367	-3.77036	FALSE	protein_coding	CYP26B1
ENSG00000223697	1.12973	-1.95886	2.98	0.0113929	0.060736	-2.72568	FALSE	antisense_RNA
ENSG00000268015	1.12972	-3.42626	1.81	0.0951847	0.253457	-4.34924	FALSE	antisense_RNA
ENSG00000198939	1.12956	-2.4795	2.83313	0.0149804	0.0737538	-2.90706	FALSE	protein_coding	ZFP2
ENSG00000275025	1.12876	-2.43128	2.68882	0.0195897	0.0886503	-3.15152	FALSE	antisense_RNA
ENSG00000251484	1.1282	-3.46793	2.22137	0.0461489	0.157752	-3.76163	FALSE	processed_pseudogene
ENSG00000228222	1.12789	-2.04288	3.08894	0.00929798	0.0530621	-2.52936	FALSE	lincRNA
ENSG00000267868	1.1272	-1.28803	3.71788	0.00289829	0.0231034	-1.53535	TRUE	lincRNA
ENSG00000139178	1.12715	0.0575294	4.71965	0.000486156	0.00632587	0.0379873	TRUE	protein_coding	C1RL
ENSG00000236304	1.12656	-1.89542	3.26412	0.00670837	0.0421733	-2.2475	TRUE	antisense_RNA
ENSG00000176009	1.1264	-4.06081	1.26785	0.228704	0.440277	-4.90409	FALSE	protein_coding	ASCL3
ENSG00000182057	1.12632	-2.48992	2.68637	0.0196789	0.0889645	-3.14783	FALSE	lincRNA	OGFRP1
ENSG00000264910	1.12627	-3.64114	1.70609	0.113501	0.283584	-4.45573	FALSE	misc_RNA	RN7SL525P
ENSG00000137731	1.12622	-1.67952	2.81175	0.0155888	0.0758785	-3.05573	FALSE	protein_coding	FXYD2
ENSG00000239636	1.12586	-2.48385	2.44927	0.0304838	0.119564	-3.53367	FALSE	antisense_RNA
ENSG00000230870	1.12585	-0.921979	3.27191	0.00661188	0.0416733	-2.37396	TRUE	processed_pseudogene	FBXW11P1
ENSG00000124134	1.12577	-3.55486	1.75121	0.105194	0.270194	-4.40953	FALSE	protein_coding	KCNS1
ENSG00000284708	1.12528	-1.91673	2.7468	0.0175902	0.0822603	-3.12886	FALSE	antisense_RNA
ENSG00000214514	1.12521	-2.03444	2.94093	0.012254	0.0640636	-2.78249	FALSE	transcribed_unprocessed_pseudogene	KRT42P
ENSG00000238103	1.1251	-2.07874	2.16036	0.0514958	0.169392	-4.06159	FALSE	processed_pseudogene	RPL9P7
ENSG00000279756	1.12451	-3.46083	1.94766	0.0750332	0.216917	-4.15565	FALSE	TEC
ENSG00000232767	1.12447	-1.48087	3.23374	0.00709879	0.0438029	-2.35528	TRUE	antisense_RNA
ENSG00000249993	1.12306	-2.86741	2.665	0.0204744	0.091249	-3.13923	FALSE	antisense_RNA	BFSP2-AS1
ENSG00000267278	1.12223	1.03345	6.99903	1.37381e-05	0.000451353	3.50216	TRUE	antisense_RNA	MAP3K14-AS1
ENSG00000259570	1.12138	-2.12159	2.93018	0.0125021	0.0650462	-2.78879	FALSE	unprocessed_pseudogene
ENSG00000100312	1.12114	-2.05536	2.98012	0.0113905	0.060736	-2.71318	FALSE	protein_coding	ACR
ENSG00000278925	1.1196	-1.28895	3.47414	0.00454217	0.0317764	-1.9613	TRUE	lincRNA
ENSG00000260971	1.11895	-4.54069	1.29923	0.218073	0.426323	-4.80297	FALSE	lincRNA
ENSG00000234719	1.11688	1.31982	5.98068	6.18541e-05	0.00139722	1.96525	TRUE	protein_coding	NPIPB2
ENSG00000186471	1.11633	-1.48626	3.50257	0.00430939	0.0306555	-1.88585	TRUE	protein_coding	AKAP14
ENSG00000272328	1.11621	-2.62079	2.48926	0.028325	0.113666	-3.4505	FALSE	lincRNA
ENSG00000186838	1.1155	-0.195346	4.56281	0.000637914	0.00773825	-0.201032	TRUE	protein_coding	SELENOV
ENSG00000243345	1.11473	-3.54714	1.98066	0.0708236	0.208993	-4.09867	FALSE	lincRNA
ENSG00000230337	1.11434	-3.30205	2.05238	0.0624157	0.192677	-4.02787	FALSE	antisense_RNA
ENSG00000259436	1.11418	-3.04117	2.25565	0.0433791	0.151742	-3.76041	FALSE	antisense_RNA
ENSG00000118729	1.11342	-0.46193	3.77263	0.00262167	0.021568	-1.55159	TRUE	protein_coding	CASQ2
ENSG00000112981	1.11318	-2.15336	3.0688	0.00965393	0.0542462	-2.5504	FALSE	protein_coding	NME5
ENSG00000266721	1.11298	-3.75823	1.88327	0.0839167	0.233487	-4.20682	FALSE	miRNA	MIR5695
ENSG00000251376	1.11276	-3.62928	2.03373	0.0645085	0.196778	-4.01458	FALSE	lincRNA
ENSG00000145491	1.11273	-1.36948	3.41644	0.0050548	0.0343236	-2.05182	TRUE	protein_coding	ROPN1L
ENSG00000163864	1.11272	-1.98652	3.12913	0.00862669	0.0502818	-2.46797	FALSE	protein_coding	NMNAT3
ENSG00000144339	1.11255	2.32863	7.43215	7.548e-06	0.00028908	4.0079	TRUE	protein_coding	TMEFF2
ENSG00000104081	1.11226	4.75737	10.9413	1.24251e-07	1.58472e-05	8.06348	TRUE	protein_coding	BMF
ENSG00000215533	1.11216	-1.16077	3.88586	0.00213235	0.0186349	-1.25891	TRUE	sense_overlapping	LINC00189
ENSG00000108771	1.11206	-0.695101	4.11275	0.00141482	0.0138456	-0.92025	TRUE	protein_coding	DHX58
ENSG00000007402	1.11163	5.23258	11.3525	8.24918e-08	1.18016e-05	8.46724	TRUE	protein_coding	CACNA2D2
ENSG00000265693	1.11045	-2.8615	2.32688	0.0381222	0.139164	-3.67442	FALSE	transcribed_processed_pseudogene
ENSG00000265845	1.11027	-3.29575	2.44842	0.0305316	0.119679	-3.4375	FALSE	antisense_RNA
ENSG00000127249	1.10925	-1.58544	3.79836	0.00250121	0.0208248	-1.36313	TRUE	protein_coding	ATP13A4
ENSG00000111186	1.10875	1.06845	4.49578	0.000717135	0.00843921	-0.479759	TRUE	protein_coding	WNT5B
ENSG00000220392	1.10854	-4.26053	1.84666	0.0893859	0.243247	-4.20042	FALSE	processed_pseudogene	FCF1P5
ENSG00000164125	1.10832	-2.15659	2.61391	0.0225062	0.0973082	-3.31421	FALSE	protein_coding	FAM198B
ENSG00000070759	1.10755	3.45138	8.39527	2.15973e-06	0.000119912	5.20146	TRUE	protein_coding	TESK2
ENSG00000282968	1.10734	-2.7588	2.39669	0.0335654	0.12763	-3.57896	FALSE	processed_pseudogene	AGGF1P10
ENSG00000269091	1.10727	-2.41504	2.44591	0.0306722	0.119974	-3.54984	FALSE	antisense_RNA
ENSG00000164669	1.10618	-1.03582	3.50829	0.00426399	0.0304286	-1.93815	TRUE	transcribed_unprocessed_pseudogene	INTS4P1
ENSG00000256849	1.10618	-4.1622	1.56702	0.142876	0.327531	-4.55761	FALSE	processed_pseudogene	TCP1P3
ENSG00000277310	1.10601	-4.08129	1.71105	0.112562	0.28215	-4.39204	FALSE	sense_intronic
ENSG00000265980	1.10586	-3.62454	2.06174	0.0613894	0.190728	-3.97547	FALSE	lincRNA
ENSG00000252355	1.10578	-3.88739	1.66081	0.122422	0.298026	-4.47974	FALSE	misc_RNA	RN7SKP287
ENSG00000230246	1.1046	-3.0685	2.00794	0.0675087	0.202706	-4.12507	FALSE	transcribed_unprocessed_pseudogene	SPATA31C1
ENSG00000147869	1.10458	-2.47751	2.8034	0.0158329	0.0766527	-2.95686	FALSE	protein_coding	CER1
ENSG00000181408	1.10441	-0.109349	5.50584	0.00013098	0.00243239	1.34809	TRUE	protein_coding	UTS2R
ENSG00000254971	1.10427	-3.0753	1.83337	0.0914495	0.247076	-4.37209	FALSE	lincRNA
ENSG00000005882	1.10388	5.29455	10.4685	2.02228e-07	2.19601e-05	7.54357	TRUE	protein_coding	PDK2
ENSG00000233642	1.10374	-3.23036	1.88366	0.0838602	0.233402	-4.27788	FALSE	antisense_RNA	GPR158-AS1
ENSG00000085741	1.10322	0.141639	4.44577	0.000782885	0.00895828	-0.444888	TRUE	protein_coding	WNT11
ENSG00000197959	1.1029	2.38869	8.20362	2.74715e-06	0.000140099	5.03128	TRUE	protein_coding	DNM3
ENSG00000261839	1.10281	-2.68258	2.7664	0.0169608	0.0800634	-2.99465	FALSE	lincRNA
ENSG00000260739	1.10265	-1.84713	2.19725	0.0481966	0.162209	-4.0485	FALSE	lincRNA
ENSG00000111679	1.10258	3.38581	7.90464	4.03115e-06	0.000180163	4.56445	TRUE	protein_coding	PTPN6
ENSG00000170788	1.10209	-2.76189	1.75625	0.104299	0.268526	-4.53302	FALSE	protein_coding	DYDC1
ENSG00000166669	1.10173	-3.2105	1.97486	0.0715469	0.210347	-4.15179	FALSE	protein_coding	ATF7IP2
ENSG00000260618	1.10083	-2.76855	2.61997	0.0222554	0.0964984	-3.22249	FALSE	antisense_RNA
ENSG00000232909	1.10042	1.00666	5.72188	9.27369e-05	0.00189511	1.58849	TRUE	antisense_RNA
ENSG00000259815	1.10041	-3.07858	1.98187	0.0706729	0.208662	-4.16136	FALSE	lincRNA
ENSG00000178947	1.09991	0.552437	5.58912	0.000114569	0.0022159	1.42209	TRUE	protein_coding	SMIM10L2A
ENSG00000160703	1.09925	-2.14194	1.95444	0.0741498	0.215307	-4.36577	FALSE	protein_coding	NLRX1
ENSG00000221650	1.09886	-3.27178	1.94622	0.0752226	0.217232	-4.18348	FALSE	miRNA	MIR1267
ENSG00000226864	1.09792	0.0292734	5.32803	0.000174888	0.00299859	1.05166	TRUE	transcribed_unitary_pseudogene	ATE1-AS1
ENSG00000149489	1.09695	2.07901	6.94234	1.48844e-05	0.00047798	3.33755	TRUE	protein_coding	ROM1
ENSG00000128710	1.09657	0.912021	5.52975	0.000126029	0.00237968	1.2896	TRUE	protein_coding	HOXD10
ENSG00000101278	1.09566	-3.82806	1.25141	0.234438	0.447984	-4.95956	FALSE	processed_pseudogene	RPS10P5
ENSG00000162591	1.09544	-4.79694	1.1323	0.279448	0.497873	-4.93441	FALSE	protein_coding	MEGF6
ENSG00000234714	1.09526	-3.57315	2.04812	0.0628884	0.193738	-4.00093	FALSE	lincRNA
ENSG00000269881	1.09494	-0.472514	4.01793	0.00167833	0.015643	-1.11556	TRUE	protein_coding
ENSG00000271810	1.09413	0.139861	3.28351	0.00647063	0.0409933	-2.52691	TRUE	protein_coding
ENSG00000274929	1.09341	-4.10505	1.85564	0.0880148	0.241044	-4.2046	FALSE	sense_intronic
ENSG00000152208	1.09339	-2.38894	2.09797	0.0575648	0.182174	-4.10233	FALSE	protein_coding	GRID2
ENSG00000207631	1.09214	-1.52582	3.64167	0.00333388	0.0254431	-1.63995	TRUE	miRNA	MIR641
ENSG00000281613	1.09155	-2.96821	1.65351	0.123916	0.300123	-4.63371	FALSE	protein_coding
ENSG00000105376	1.09122	-3.7054	2.1915	0.0486975	0.163452	-3.78215	FALSE	protein_coding	ICAM5
ENSG00000230939	1.09118	-3.8594	1.67848	0.118871	0.292514	-4.46133	FALSE	lincRNA
ENSG00000282317	1.08942	-3.7054	2.20918	0.0471736	0.159881	-3.75666	FALSE	lincRNA
ENSG00000096433	1.08892	1.97278	5.98673	6.1278e-05	0.00138674	1.90517	TRUE	protein_coding	ITPR3
ENSG00000162949	1.08871	-3.90281	1.77761	0.100588	0.262579	-4.32948	FALSE	protein_coding	CAPN13
ENSG00000165698	1.08864	1.28061	5.81699	7.98265e-05	0.00168819	1.71104	TRUE	protein_coding	SPACA9
ENSG00000268947	1.08737	-2.62743	2.5345	0.0260614	0.107666	-3.37745	FALSE	sense_intronic
ENSG00000223764	1.08705	5.49115	10.1188	2.93316e-07	2.8124e-05	7.15281	TRUE	lincRNA
ENSG00000272109	1.08675	-3.9762	1.61882	0.131238	0.311431	-4.52027	FALSE	antisense_RNA
ENSG00000264235	1.08665	-2.26626	2.81181	0.015587	0.0758785	-2.9697	FALSE	antisense_RNA
ENSG00000132702	1.08656	-1.21509	3.31743	0.00607507	0.039185	-2.24897	TRUE	protein_coding	HAPLN2
ENSG00000140538	1.08616	3.26518	5.32382	0.0001761	0.00300984	0.678072	TRUE	protein_coding	NTRK3
ENSG00000119042	1.0853	-2.43833	2.78471	0.0163929	0.0783679	-2.99308	FALSE	protein_coding	SATB2
ENSG00000162520	1.08487	-1.72759	2.5293	0.0263124	0.108395	-3.52817	FALSE	protein_coding	SYNC
ENSG00000243062	1.0848	-1.6622	3.1016	0.00908115	0.0521504	-2.55945	FALSE	lincRNA
ENSG00000272138	1.08473	-1.15437	3.44702	0.00477619	0.0328684	-2.02967	TRUE	lincRNA	LINC01607
ENSG00000269303	1.08438	-2.26185	2.26917	0.0423312	0.149351	-3.85775	FALSE	antisense_RNA
ENSG00000126264	1.08357	-2.6567	2.15597	0.0519023	0.170302	-3.96818	FALSE	protein_coding	HCST
ENSG00000171345	1.0835	5.9733	9.51869	5.69213e-07	4.48716e-05	6.4498	TRUE	protein_coding	KRT19
ENSG00000226200	1.0833	0.768022	5.26906	0.000192674	0.00322151	0.878673	TRUE	antisense_RNA	SGMS1-AS1
ENSG00000242412	1.08323	-3.6107	1.1518	0.271654	0.488967	-5.09872	FALSE	transcribed_processed_pseudogene	DBIL5P2
ENSG00000215023	1.08315	-2.07226	2.66319	0.0205432	0.09145	-3.24642	FALSE	antisense_RNA
ENSG00000224616	1.08298	-0.234387	5.05065	0.000276989	0.0042005	0.62275	TRUE	antisense_RNA	RTCA-AS1
ENSG00000275479	1.0819	-3.45981	1.80842	0.095441	0.253824	-4.34742	FALSE	lincRNA
ENSG00000105664	1.08178	-1.0819	2.89887	0.0132535	0.0678713	-3.00893	FALSE	protein_coding	COMP
ENSG00000229688	1.0817	-3.65777	1.70039	0.114593	0.285365	-4.46179	FALSE	antisense_RNA	ISPD-AS1
ENSG00000283647	1.08128	-3.31376	1.99823	0.0686713	0.204778	-4.10445	FALSE	antisense_RNA
ENSG00000239608	1.08123	-3.53249	2.09808	0.0575531	0.182158	-3.93443	FALSE	antisense_RNA	RUVBL1-AS1
ENSG00000228215	1.08094	-3.07044	1.95275	0.0743698	0.215691	-4.20421	FALSE	lincRNA
ENSG00000132793	1.08068	2.26499	7.49857	6.89983e-06	0.000273155	4.10422	TRUE	protein_coding	LPIN3
ENSG00000246350	1.08055	-0.634499	3.57699	0.00375584	0.0276181	-1.87626	TRUE	antisense_RNA
ENSG00000273982	1.08018	-2.49703	2.82854	0.0151091	0.0742789	-2.91357	FALSE	antisense_RNA
ENSG00000258744	1.08012	-1.71368	3.34132	0.00581124	0.0379417	-2.13774	TRUE	antisense_RNA
ENSG00000204653	1.07976	-0.437841	4.10681	0.00143	0.0139556	-0.964024	TRUE	protein_coding	ASPDH
ENSG00000229598	1.07905	-2.04782	3.05892	0.00983357	0.0549512	-2.58082	FALSE	processed_pseudogene	PRDX3P1
ENSG00000137877	1.07833	4.17788	7.48858	6.99339e-06	0.000274447	3.93515	TRUE	protein_coding	SPTBN5
ENSG00000213212	1.07728	-1.5861	2.86169	0.0142043	0.0710844	-2.9865	FALSE	processed_pseudogene	NCLP1
ENSG00000207234	1.07721	-4.27438	1.54334	0.148485	0.3362	-4.57149	FALSE	snRNA	RNU6-125P
ENSG00000133107	1.07597	0.46864	5.37112	0.000162988	0.00284124	1.07847	TRUE	protein_coding	TRPC4
ENSG00000255847	1.07415	-1.93492	1.83778	0.0907595	0.245675	-4.58019	FALSE	antisense_RNA
ENSG00000226754	1.07341	-1.35406	3.19307	0.00765742	0.0461957	-2.44666	TRUE	antisense_RNA
ENSG00000186301	1.07304	-0.848312	3.75168	0.00272416	0.0221596	-1.53519	TRUE	unprocessed_pseudogene	MST1P2
ENSG00000112902	1.07268	6.58315	10.3303	2.33944e-07	2.41688e-05	7.35607	TRUE	protein_coding	SEMA5A
ENSG00000237640	1.07193	-1.90386	2.72129	0.0184438	0.0849579	-3.17486	FALSE	antisense_RNA
ENSG00000139194	1.07015	-1.82807	3.04561	0.0100807	0.0559831	-2.63277	FALSE	protein_coding	RBP5
ENSG00000230552	1.06939	-1.11243	3.80009	0.00249331	0.0208011	-1.41502	TRUE	lincRNA
ENSG00000185101	1.06938	-2.14673	2.14258	0.0531615	0.173068	-4.07829	FALSE	protein_coding	ANO9
ENSG00000116783	1.06895	-3.32851	1.63546	0.12768	0.30595	-4.59588	FALSE	protein_coding	TNNI3K
ENSG00000268496	1.06888	-4.55247	1.07571	0.303037	0.522379	-5.01385	FALSE	sense_intronic
ENSG00000110031	1.06835	0.179649	4.30617	0.00100171	0.0106887	-0.694874	TRUE	protein_coding	LPXN
ENSG00000176402	1.06831	-0.147842	5.08962	0.000259489	0.00399563	0.678618	TRUE	protein_coding	GJC3
ENSG00000139985	1.06828	-0.812823	4.28739	0.00103567	0.0109641	-0.605188	TRUE	protein_coding	ADAM21
ENSG00000117394	1.06783	9.36344	9.7696	4.29723e-07	3.65387e-05	6.68431	TRUE	protein_coding	SLC2A1
ENSG00000276742	1.06663	-2.37048	2.77891	0.0165708	0.0789113	-3.01141	FALSE	antisense_RNA
ENSG00000267827	1.06615	-1.06141	1.98488	0.0703013	0.208042	-4.54677	FALSE	processed_transcript
ENSG00000144645	1.06608	2.89446	6.82596	1.75691e-05	0.000541678	3.09105	TRUE	protein_coding	OSBPL10
ENSG00000145794	1.06421	-2.87572	2.54229	0.0256896	0.106592	-3.33495	FALSE	protein_coding	MEGF10
ENSG00000258571	1.06415	-3.46938	1.63978	0.12677	0.30452	-4.56768	FALSE	processed_pseudogene	PTTG4P
ENSG00000179031	1.06384	-1.83223	3.14211	0.00842034	0.0495286	-2.46663	TRUE	processed_pseudogene
ENSG00000273102	1.0635	-2.52663	2.16302	0.0512517	0.16902	-3.979	FALSE	lincRNA
ENSG00000067715	1.06214	7.86835	8.91999	1.14035e-06	7.52511e-05	5.68328	TRUE	protein_coding	SYT1
ENSG00000234424	1.06209	-3.30725	1.53673	0.150087	0.338368	-4.7234	FALSE	unprocessed_pseudogene
ENSG00000273802	1.06192	1.91413	5.40792	0.0001535	0.00272518	0.974494	TRUE	protein_coding	HIST1H2BG
ENSG00000165164	1.06156	0.871042	5.73555	9.07532e-05	0.00186607	1.6234	TRUE	protein_coding	CFAP47
ENSG00000266237	1.06156	-2.18774	2.83547	0.0149152	0.0735262	-2.94091	FALSE	sense_intronic
ENSG00000188488	1.06153	1.50631	6.96193	1.44772e-05	0.000467681	3.41447	TRUE	protein_coding	SERPINA5
ENSG00000280242	1.06138	-3.75695	1.76307	0.1031	0.266232	-4.36706	FALSE	TEC
ENSG00000263988	1.06127	-2.90965	1.94727	0.0750845	0.216995	-4.23828	FALSE	misc_RNA	RN7SL147P
ENSG00000135525	1.061	3.30219	8.90701	1.15811e-06	7.60055e-05	5.85008	TRUE	protein_coding	MAP7
ENSG00000159173	1.06016	3.82877	8.30302	2.42365e-06	0.000130284	5.05582	TRUE	protein_coding	TNNI1
ENSG00000265820	1.0596	-4.34319	1.30171	0.217251	0.425577	-4.82799	FALSE	miRNA	MIR3177
ENSG00000172139	1.05957	-3.29898	1.65431	0.123752	0.299877	-4.57594	FALSE	protein_coding	SLC9C1
ENSG00000230550	1.05941	-3.82423	1.42161	0.180397	0.379741	-4.77575	FALSE	antisense_RNA
ENSG00000081138	1.05881	0.388367	5.08647	0.000260859	0.0040076	0.617732	TRUE	protein_coding	CDH7
ENSG00000259319	1.05879	0.176623	5.2323	0.000204716	0.00335838	0.881092	TRUE	antisense_RNA
ENSG00000278668	1.05801	-3.33132	1.90896	0.0802634	0.227441	-4.22808	FALSE	lincRNA
ENSG00000189423	1.05645	-3.31977	1.41922	0.181078	0.380491	-4.8629	FALSE	transcribed_unprocessed_pseudogene	USP32P3
ENSG00000179399	1.05627	-0.216326	4.72763	0.000479525	0.0062728	0.0810751	TRUE	protein_coding	GPC5
ENSG00000196338	1.05602	3.38824	7.60451	5.98584e-06	0.00024694	4.15646	TRUE	protein_coding	NLGN3
ENSG00000204091	1.05594	2.17329	4.68533	0.000515791	0.0066097	-0.293928	TRUE	antisense_RNA	TDRG1
ENSG00000215045	1.05587	-1.31871	3.93143	0.00196287	0.017522	-1.16306	TRUE	protein_coding	GRID2IP
ENSG00000267696	1.05584	-0.760867	3.42006	0.00502095	0.0341281	-2.13761	TRUE	lincRNA	ERVK-28
ENSG00000271049	1.05574	-3.73665	1.43251	0.177323	0.375614	-4.77733	FALSE	processed_pseudogene
ENSG00000254028	1.0557	-3.33065	2.25577	0.0433701	0.151742	-3.72636	FALSE	lincRNA
ENSG00000237638	1.05535	-1.91188	2.58764	0.0236268	0.100479	-3.399	FALSE	lincRNA	LINC02245
ENSG00000234225	1.05518	-2.99654	2.24189	0.0444716	0.154143	-3.78789	FALSE	lincRNA
ENSG00000099960	1.05504	0.198442	3.93436	0.00195248	0.0174638	-1.35865	TRUE	protein_coding	SLC7A4
ENSG00000232480	1.05481	-0.0263699	4.71885	0.00048683	0.00633161	0.044969	TRUE	antisense_RNA	TGFB2-AS1
ENSG00000186281	1.05365	-0.935097	3.38429	0.00536551	0.0358306	-2.17467	TRUE	protein_coding	GPAT2
ENSG00000261212	1.05229	-3.28675	2.21435	0.0467361	0.158976	-3.79302	FALSE	lincRNA
ENSG00000203527	1.05203	-2.87275	2.17171	0.050459	0.167365	-3.91172	FALSE	antisense_RNA
ENSG00000248240	1.05185	-2.50492	2.38179	0.034492	0.129707	-3.64015	FALSE	antisense_RNA
ENSG00000241180	1.0516	-0.23735	3.62121	0.00346181	0.0261172	-1.85734	TRUE	lincRNA
ENSG00000152583	1.05124	-4.23948	1.02708	0.324479	0.543817	-5.10693	FALSE	protein_coding	SPARCL1
ENSG00000252641	1.05099	-3.23329	1.90041	0.0814631	0.229192	-4.25482	FALSE	snRNA	RNU6-678P
ENSG00000183287	1.0496	1.87744	6.56301	2.57224e-05	0.000719243	2.79895	TRUE	protein_coding	CCBE1
ENSG00000235478	1.04939	-2.81754	2.27727	0.0417149	0.147925	-3.75846	FALSE	lincRNA	LINC01664
ENSG00000092969	1.04891	4.04271	7.64665	5.65902e-06	0.000237231	4.16391	TRUE	protein_coding	TGFB2
ENSG00000234213	1.0481	-3.1435	2.24038	0.0445929	0.154371	-3.77128	FALSE	processed_pseudogene	FHP1
ENSG00000270024	1.04793	-1.48397	2.17836	0.0498607	0.166087	-4.15329	FALSE	protein_coding	C8orf44-SGK3
ENSG00000230993	1.04782	-4.04073	1.58417	0.138928	0.321947	-4.55423	FALSE	processed_pseudogene	RPL12P15
ENSG00000272555	1.04772	-3.51433	1.57329	0.141422	0.325211	-4.64465	FALSE	lincRNA
ENSG00000089847	1.04771	0.44981	4.61288	0.000584718	0.00725185	-0.194971	TRUE	protein_coding	ANKRD24
ENSG00000018236	1.04759	7.79751	10.0387	3.19889e-07	3.03491e-05	7.00932	TRUE	protein_coding	CNTN1
ENSG00000274064	1.0471	-3.55912	2.14983	0.0524764	0.171511	-3.85734	FALSE	processed_pseudogene
ENSG00000226486	1.04687	-2.30216	2.5253	0.0265071	0.108696	-3.43992	FALSE	lincRNA	LINC01035
ENSG00000259618	1.04684	-3.54377	1.93612	0.0765595	0.220059	-4.16196	FALSE	lincRNA
ENSG00000084453	1.04658	1.09045	4.35689	0.000915651	0.0100236	-0.729658	TRUE	protein_coding	SLCO1A2
ENSG00000078114	1.0464	0.349765	3.87712	0.00216652	0.0188241	-1.4841	TRUE	protein_coding	NEBL
ENSG00000171608	1.04597	0.748508	5.34782	0.000169313	0.00291596	1.01006	TRUE	protein_coding	PIK3CD
ENSG00000250343	1.04559	-4.2507	1.22324	0.244527	0.458979	-4.92134	FALSE	antisense_RNA	STK32A-AS1
ENSG00000159289	1.04534	-2.40659	2.52498	0.0265227	0.108696	-3.42451	FALSE	protein_coding	GOLGA6A
ENSG00000268660	1.04414	-3.09239	1.61739	0.131548	0.31193	-4.65917	FALSE	processed_pseudogene	LETM1P2
ENSG00000171759	1.04319	0.465401	5.51469	0.000129123	0.00241283	1.31056	TRUE	protein_coding	PAH
ENSG00000130813	1.04223	0.282874	5.36968	0.000163371	0.00284259	1.09431	TRUE	protein_coding	C19orf66
ENSG00000123933	1.04221	5.9722	10.1806	2.74458e-07	2.69982e-05	7.20599	TRUE	protein_coding	MXD4
ENSG00000243297	1.0411	-3.20826	2.12262	0.0550907	0.177167	-3.93869	FALSE	processed_pseudogene	RPL31P61
ENSG00000213740	1.04042	-3.73483	1.93683	0.0764641	0.219878	-4.13781	FALSE	processed_pseudogene	SERBP1P1
ENSG00000227430	1.03888	-1.66825	2.58998	0.0235248	0.10024	-3.43729	FALSE	processed_pseudogene
ENSG00000073146	1.03793	-1.51727	3.21345	0.00737211	0.0450677	-2.38755	TRUE	protein_coding	MOV10L1
ENSG00000271105	1.03765	-3.43373	2.13992	0.0534151	0.173648	-3.88579	FALSE	processed_pseudogene
ENSG00000185303	1.03764	-4.2068	1.48703	0.162592	0.355681	-4.64601	FALSE	protein_coding	SFTPA2
ENSG00000236056	1.03701	-2.60826	2.13987	0.0534192	0.173648	-4.00213	FALSE	processed_pseudogene	GAPDHP14
ENSG00000256340	1.03652	0.710284	5.09774	0.000255992	0.00395304	0.599559	TRUE	transcribed_unprocessed_pseudogene	ABCC6P1
ENSG00000259397	1.03648	-3.58187	1.77623	0.100823	0.26266	-4.37419	FALSE	processed_pseudogene
ENSG00000005379	1.03642	5.61699	9.69628	4.66236e-07	3.84346e-05	6.66848	TRUE	protein_coding	TSPOAP1
ENSG00000169427	1.03632	2.70311	8.32984	2.34353e-06	0.00012772	5.17043	TRUE	protein_coding	KCNK9
ENSG00000235568	1.03583	0.678612	5.50625	0.000130894	0.00243239	1.27531	TRUE	protein_coding	NFAM1
ENSG00000228779	1.03536	-3.99058	1.72454	0.110037	0.277804	-4.38733	FALSE	antisense_RNA
ENSG00000134853	1.03526	1.42656	6.9171	1.54272e-05	0.000490747	3.35655	TRUE	protein_coding	PDGFRA
ENSG00000107317	1.03478	-3.79841	1.68776	0.117042	0.289481	-4.45873	FALSE	protein_coding	PTGDS
ENSG00000235303	1.03444	-0.494875	4.30506	0.00100369	0.0106972	-0.61192	TRUE	lincRNA
ENSG00000249378	1.03407	-2.20449	2.89804	0.0132741	0.0679511	-2.83408	FALSE	lincRNA	LINC01060
ENSG00000236956	1.03388	-3.63978	1.88061	0.0843031	0.234128	-4.22599	FALSE	unprocessed_pseudogene	NF1P8
ENSG00000273325	1.03305	-2.70135	2.18145	0.0495849	0.165522	-3.92308	FALSE	lincRNA
ENSG00000274252	1.03252	-3.01862	1.7799	0.100196	0.262013	-4.45613	FALSE	protein_coding	GGTLC3
ENSG00000276107	1.03225	-3.67203	1.69088	0.116433	0.288511	-4.47235	FALSE	sense_intronic
ENSG00000242493	1.0314	-4.1346	1.73854	0.107469	0.273906	-4.35246	FALSE	misc_RNA	RN7SL37P
ENSG00000167117	1.03094	-2.01709	2.89393	0.0133763	0.0683324	-2.86639	FALSE	processed_transcript	LINC00483
ENSG00000273045	1.03041	-0.820592	3.90033	0.00207695	0.0182987	-1.27792	TRUE	protein_coding	C2orf15
ENSG00000131126	1.02988	-3.16471	2.03151	0.0647616	0.197195	-4.0779	FALSE	protein_coding	TEX101
ENSG00000172247	1.02973	1.88657	4.66723	0.000532178	0.00675899	-0.28882	TRUE	protein_coding	C1QTNF4
ENSG00000204947	1.02899	2.43995	7.34069	8.54888e-06	0.000319714	3.87048	TRUE	protein_coding	ZNF425
ENSG00000268288	1.02827	-2.30218	2.60342	0.0229472	0.0985184	-3.31176	FALSE	antisense_RNA
ENSG00000196159	1.02758	6.00312	10.7775	1.46791e-07	1.77986e-05	7.85208	TRUE	protein_coding	FAT4
ENSG00000160190	1.02712	-4.15122	1.16013	0.268375	0.485228	-4.99985	FALSE	protein_coding	SLC37A1
ENSG00000141449	1.02669	-3.61339	1.97598	0.0714073	0.210004	-4.09832	FALSE	protein_coding	GREB1L
ENSG00000225936	1.02669	-2.17151	2.74562	0.0176289	0.0823728	-3.09478	FALSE	antisense_RNA
ENSG00000275718	1.02639	-4.4204	1.21266	0.248403	0.463596	-4.90732	FALSE	protein_coding	CCL15
ENSG00000162981	1.02587	4.6111	9.60336	5.17366e-07	4.21358e-05	6.60306	TRUE	protein_coding	FAM84A
ENSG00000266268	1.0236	-3.47847	2.04028	0.0637665	0.195397	-4.02415	FALSE	lincRNA
ENSG00000178038	1.02296	0.831906	5.13137	0.000242029	0.00379624	0.641473	TRUE	protein_coding	ALS2CL
ENSG00000280367	1.02193	-4.04537	1.53842	0.149676	0.337905	-4.60811	FALSE	TEC
ENSG00000266050	1.02193	-0.395743	3.48115	0.00448357	0.0314742	-2.08574	TRUE	transcribed_processed_pseudogene
ENSG00000253558	1.02177	-3.24893	1.61195	0.132734	0.313531	-4.64007	FALSE	transcribed_processed_pseudogene
ENSG00000231711	1.02134	-1.74079	2.61854	0.0223143	0.0967229	-3.37761	FALSE	processed_transcript	LINC00899
ENSG00000250786	1.0199	-0.493439	3.86323	0.00222203	0.0191099	-1.38807	TRUE	lincRNA	SNHG18
ENSG00000213088	1.01977	2.35321	5.23875	0.000202548	0.00333335	0.637869	TRUE	protein_coding	ACKR1
ENSG00000255160	1.01912	-3.61779	1.34509	0.203265	0.408619	-4.89643	FALSE	lincRNA
ENSG00000178115	1.01801	-3.09998	2.18433	0.0493292	0.164892	-3.86166	FALSE	protein_coding	GOLGA8Q
ENSG00000078328	1.01758	5.33412	10.484	1.98953e-07	2.16915e-05	7.55857	TRUE	protein_coding	RBFOX1
ENSG00000254966	1.01753	0.0722772	4.90134	0.000356341	0.00506844	0.342112	TRUE	antisense_RNA
ENSG00000184985	1.01751	2.96216	7.95547	3.77402e-06	0.000172959	4.66418	TRUE	protein_coding	SORCS2
ENSG00000260469	1.01751	-4.05017	1.53629	0.150194	0.338422	-4.61022	FALSE	lincRNA	C15orf59-AS1
ENSG00000108556	1.0174	-1.37331	3.25891	0.00677376	0.0424169	-2.32989	TRUE	protein_coding	CHRNE
ENSG00000259094	1.01686	-3.26986	1.92355	0.0782535	0.223455	-4.21721	FALSE	antisense_RNA
ENSG00000197258	1.01672	-3.08395	2.20831	0.047247	0.160029	-3.82791	FALSE	processed_pseudogene	EIF4BP6
ENSG00000260517	1.01635	-3.33074	2.21392	0.0467727	0.159	-3.78911	FALSE	lincRNA
ENSG00000167774	1.01613	0.00419136	2.64305	0.0213246	0.0937551	-3.65516	FALSE	protein_coding
ENSG00000243333	1.01544	-2.33544	2.01171	0.0670622	0.201909	-4.24442	FALSE	misc_RNA	RN7SL174P
ENSG00000177688	1.01529	-4.06263	1.82468	0.0928219	0.249271	-4.25041	FALSE	protein_coding	SUMO4
ENSG00000258982	1.01528	-2.1909	1.88308	0.0839447	0.233523	-4.46478	FALSE	antisense_RNA
ENSG00000225710	1.01504	-3.68715	1.94644	0.0751932	0.217175	-4.13054	FALSE	unprocessed_pseudogene
ENSG00000182732	1.01498	-1.99545	2.76647	0.0169586	0.0800634	-3.08594	FALSE	protein_coding	RGS6
ENSG00000117305	1.01476	2.13199	7.31144	8.89815e-06	0.00032825	3.85568	TRUE	protein_coding	HMGCL
ENSG00000138315	1.01453	-4.06313	1.82621	0.09258	0.248908	-4.24839	FALSE	protein_coding	OIT3
ENSG00000278937	1.01407	0.696446	4.45708	0.000767487	0.00882858	-0.499642	TRUE	TEC
ENSG00000142233	1.01405	-1.51637	3.1693	0.00800421	0.0477761	-2.46542	TRUE	protein_coding	NTN5
ENSG00000132031	1.01399	-0.294872	4.1251	0.00138379	0.0136357	-0.951907	TRUE	protein_coding	MATN3
ENSG00000165863	1.01399	2.48878	5.86087	7.45229e-05	0.00161202	1.64704	TRUE	protein_coding	C10orf82
ENSG00000008226	1.0138	0.109456	4.46728	0.000753863	0.0087136	-0.404892	TRUE	protein_coding	DLEC1
ENSG00000167434	1.01302	-1.97111	2.88413	0.0136228	0.069121	-2.89022	FALSE	protein_coding	CA4
ENSG00000229999	1.01284	-2.83336	2.45409	0.0302156	0.118836	-3.48045	FALSE	antisense_RNA
ENSG00000269904	1.01258	-3.82822	1.68714	0.117163	0.289657	-4.45605	FALSE	transcribed_processed_pseudogene	MAP2K4P1
ENSG00000105963	1.01248	0.255647	3.78539	0.0025612	0.021204	-1.63615	TRUE	protein_coding	ADAP1
ENSG00000163827	1.01241	0.747449	4.67423	0.000525775	0.00670586	-0.127452	TRUE	protein_coding	LRRC2
ENSG00000113763	1.01231	5.78239	8.5108	1.87176e-06	0.000107635	5.21809	TRUE	protein_coding	UNC5A
ENSG00000251665	1.01214	-2.92653	2.29481	0.0404096	0.144873	-3.71705	FALSE	lincRNA
ENSG00000176299	1.01154	-2.82708	2.05082	0.062589	0.193053	-4.10091	FALSE	protein_coding	OR4M1
ENSG00000270882	1.01111	1.88335	5.0834	0.000262204	0.00402224	0.431687	TRUE	protein_coding	HIST2H4A
ENSG00000243968	1.01036	-3.3606	1.47876	0.164757	0.358907	-4.78625	FALSE	misc_RNA	RN7SL402P
ENSG00000250791	1.01022	-3.25381	1.72059	0.11077	0.278977	-4.49759	FALSE	lincRNA
ENSG00000236819	1.00951	-3.47621	1.89036	0.0828939	0.23156	-4.23465	FALSE	lincRNA	LINC01563
ENSG00000117472	1.00908	-3.30367	1.63527	0.127721	0.306021	-4.60074	FALSE	protein_coding	TSPAN1
ENSG00000211713	1.00882	-2.22308	2.66655	0.020416	0.0910636	-3.21927	FALSE	TR_V_gene	TRBV6-4
ENSG00000126838	1.00877	-2.41984	2.02883	0.0650683	0.197794	-4.20332	FALSE	protein_coding	PZP
ENSG00000198798	1.0084	-0.205195	3.03565	0.0102698	0.0566011	-2.91961	FALSE	protein_coding	MAGEB3
ENSG00000231806	1.00805	3.86741	6.54241	2.65126e-05	0.000733751	2.57674	TRUE	antisense_RNA	PCAT7
ENSG00000245534	1.00797	-1.41519	3.30128	0.00626026	0.0401021	-2.24943	TRUE	antisense_RNA	RORA-AS1
ENSG00000260604	1.00768	-3.02233	1.77609	0.100847	0.26266	-4.46099	FALSE	lincRNA
ENSG00000258794	1.00735	-2.61032	1.79556	0.0975603	0.257108	-4.5083	FALSE	processed_pseudogene	DUX4L27
ENSG00000270116	1.00601	-3.9121	1.11095	0.288176	0.506854	-5.08616	FALSE	sense_intronic
ENSG00000260360	1.00595	-2.92839	2.13855	0.0535458	0.174004	-3.9543	FALSE	lincRNA
ENSG00000153707	1.00552	6.75949	10.3966	2.18103e-07	2.33228e-05	7.42484	TRUE	protein_coding	PTPRD
ENSG00000260996	1.00503	-3.8705	1.91813	0.0789944	0.224906	-4.14821	FALSE	sense_overlapping
ENSG00000247311	1.00502	-1.44763	2.64405	0.0212851	0.0936624	-3.38689	FALSE	antisense_RNA
ENSG00000010704	1.00461	-2.61482	1.89256	0.0825783	0.231023	-4.36947	FALSE	protein_coding	HFE
ENSG00000161921	1.00328	0.00440419	4.89924	0.000357616	0.00507856	0.345688	TRUE	protein_coding	CXCL16
ENSG00000131386	1.00289	-1.12996	3.62702	0.00342502	0.0259192	-1.71796	TRUE	protein_coding	GALNT15
ENSG00000188580	1.00176	-1.19802	3.09405	0.00920979	0.0527146	-2.64795	FALSE	protein_coding	NKAIN2
ENSG00000276975	1.00171	0.721217	5.14026	0.000238472	0.00375322	0.668847	TRUE	transcribed_unprocessed_pseudogene	HYDIN2
ENSG00000124507	1.00137	2.79321	7.94738	3.81373e-06	0.000174188	4.66634	TRUE	protein_coding	PACSIN1
ENSG00000226421	1.00128	-2.36648	2.75018	0.0174801	0.0819001	-3.06072	FALSE	processed_pseudogene	SLC25A5P5
ENSG00000171722	1.00126	2.15201	5.20213	0.00021519	0.00348624	0.600113	TRUE	protein_coding	SPATA46
ENSG00000187595	1.00042	0.710704	5.74785	8.90061e-05	0.00183994	1.65788	TRUE	protein_coding	ZNF385C
ENSG00000270016	1.00029	-3.09008	2.0007	0.0683742	0.204236	-4.1338	FALSE	antisense_RNA
ENSG00000153789	1.00023	-2.20807	2.95145	0.0120161	0.0631219	-2.74434	FALSE	protein_coding	FAM92B
ENSG00000160973	0.999925	-1.51199	3.01917	0.0105903	0.0578827	-2.72811	FALSE	protein_coding	FOXH1
ENSG00000263033	0.999822	-0.857911	3.70112	0.00298882	0.0236093	-1.62504	TRUE	lincRNA
ENSG00000271278	0.999728	-4.45379	1.20122	0.252651	0.468299	-4.91333	FALSE	processed_pseudogene	ELOCP33
ENSG00000187634	0.999255	6.33445	9.92202	3.63271e-07	3.31841e-05	6.90531	TRUE	protein_coding	SAMD11
ENSG00000171435	0.998752	2.78227	7.61591	5.8955e-06	0.000244491	4.22135	TRUE	protein_coding	KSR2
ENSG00000200693	0.998673	-3.0594	2.39298	0.0337938	0.12809	-3.54897	FALSE	snoRNA
ENSG00000115507	0.998515	-3.73081	1.7358	0.107968	0.27484	-4.40683	FALSE	protein_coding	OTX1
ENSG00000276200	0.998483	-3.3666	1.98413	0.070393	0.208154	-4.11864	FALSE	misc_RNA	RN7SL820P
ENSG00000162706	0.998401	5.6697	7.57064	6.26311e-06	0.000252853	3.96367	TRUE	protein_coding	CADM3
ENSG00000164674	0.998311	4.8856	10.2926	2.43511e-07	2.4753e-05	7.36708	TRUE	protein_coding	SYTL3
ENSG00000269403	0.998276	-2.18646	2.44622	0.0306547	0.119935	-3.5885	FALSE	protein_coding
ENSG00000254293	0.998135	2.12865	6.71198	2.07029e-05	0.000611788	2.99548	TRUE	lincRNA
ENSG00000131370	0.99803	6.32976	9.76256	4.33091e-07	3.67095e-05	6.72293	TRUE	protein_coding	SH3BP5
ENSG00000189316	0.997294	-2.0698	2.26761	0.0424511	0.149581	-3.89663	FALSE	antisense_RNA
ENSG00000171570	0.997012	-2.17366	1.96266	0.0730924	0.213279	-4.35018	FALSE	protein_coding	RAB4B-EGLN2
ENSG00000111536	0.996548	-3.91772	1.84259	0.0900125	0.244289	-4.24379	FALSE	protein_coding	IL26
ENSG00000223508	0.996202	2.02539	7.24173	9.79333e-06	0.000354013	3.76698	TRUE	transcribed_processed_pseudogene	RPL23AP53
ENSG00000206344	0.9961	-1.38347	3.05736	0.00986212	0.0550499	-2.6822	FALSE	lincRNA	HCG27
ENSG00000226745	0.996074	-4.03718	1.00403	0.335019	0.553838	-5.16264	FALSE	processed_pseudogene
ENSG00000268480	0.995774	-3.45215	1.52902	0.15197	0.341289	-4.71005	FALSE	lincRNA	LINC01862
ENSG00000250222	0.995663	-2.09509	2.98047	0.011383	0.060719	-2.70978	FALSE	antisense_RNA
ENSG00000267871	0.995053	-2.90622	2.22942	0.0454837	0.156288	-3.82013	FALSE	antisense_RNA
ENSG00000279154	0.995028	-2.82324	2.34389	0.0369605	0.136007	-3.655	FALSE	TEC
ENSG00000110675	0.994709	-4.16054	1.19388	0.255407	0.471266	-4.96532	FALSE	protein_coding	ELMOD1
ENSG00000250517	0.994708	-2.57565	2.36961	0.0352675	0.131646	-3.64998	FALSE	transcribed_processed_pseudogene	LDHAL6CP
ENSG00000197558	0.99465	-0.0888798	3.42203	0.00500263	0.0340121	-2.24116	TRUE	protein_coding	SSPO
ENSG00000168356	0.994572	1.05591	4.73665	0.000472142	0.0062153	-0.0590554	TRUE	protein_coding	SCN11A
ENSG00000267385	0.994451	-3.72315	1.92446	0.0781298	0.223173	-4.15673	FALSE	protein_coding
ENSG00000273056	0.994202	-1.62504	3.19806	0.00758653	0.0459114	-2.39991	TRUE	lincRNA
ENSG00000196337	0.993222	-2.63325	2.30914	0.0393716	0.142284	-3.73666	FALSE	protein_coding	CGB7
ENSG00000171864	0.993169	-3.69833	1.73638	0.107862	0.274621	-4.41055	FALSE	protein_coding	PRND
ENSG00000231897	0.99118	-2.98267	2.08724	0.0586739	0.184649	-4.02336	FALSE	unprocessed_pseudogene	MARK2P14
ENSG00000275140	0.991096	-4.53766	1.0759	0.302956	0.522359	-5.01719	FALSE	unprocessed_pseudogene
ENSG00000164855	0.990944	-1.16022	3.47476	0.00453695	0.0317481	-1.98199	TRUE	protein_coding	TMEM184A
ENSG00000260369	0.990552	-1.37597	3.61217	0.00351999	0.0264307	-1.71162	TRUE	lincRNA
ENSG00000163631	0.990354	-0.650827	3.23219	0.00711932	0.0438895	-2.49284	TRUE	protein_coding	ALB
ENSG00000142920	0.989848	1.91257	6.49726	2.83357e-05	0.00077298	2.69635	TRUE	protein_coding	AZIN2
ENSG00000228294	0.989829	-3.78247	1.0149	0.330015	0.548993	-5.19895	FALSE	transcribed_unprocessed_pseudogene	BMS1P17
ENSG00000259420	0.989798	-2.81049	2.29212	0.0406069	0.145426	-3.73733	FALSE	lincRNA
ENSG00000203814	0.989077	1.81984	6.9794	1.4124e-05	0.000459012	3.41251	TRUE	protein_coding	HIST2H2BF
ENSG00000214870	0.989075	0.926442	5.55373	0.000121261	0.00231552	1.32541	TRUE	lincRNA
ENSG00000227382	0.989029	-3.17893	2.05855	0.0617381	0.191459	-4.03739	FALSE	processed_pseudogene	EIF4A2P2
ENSG00000137101	0.988995	0.293528	4.66394	0.000535212	0.00679099	-0.0881762	TRUE	protein_coding	CD72
ENSG00000259000	0.988482	-2.49645	2.44664	0.030631	0.119895	-3.53884	FALSE	processed_pseudogene	DOCK11P1
ENSG00000111110	0.988096	-0.260021	3.88817	0.00212341	0.0185929	-1.377	TRUE	protein_coding	PPM1H
ENSG00000140284	0.988039	-1.95326	2.45741	0.0300317	0.118371	-3.61002	FALSE	protein_coding	SLC27A2
ENSG00000226070	0.987792	-0.156855	3.19287	0.00766033	0.0462029	-2.64463	TRUE	lincRNA
ENSG00000275340	0.987111	-3.94442	1.64305	0.126086	0.303476	-4.49574	FALSE	transcribed_unprocessed_pseudogene	FGD5P1
ENSG00000184361	0.987068	-2.59536	2.19204	0.0486503	0.163329	-3.92491	FALSE	protein_coding	SPATA32
ENSG00000243642	0.985919	-4.27454	1.07914	0.301565	0.520981	-5.05617	FALSE	misc_RNA	RN7SL526P
ENSG00000141979	0.985691	-4.48666	1.13459	0.278524	0.496671	-4.9718	FALSE	protein_coding
ENSG00000145721	0.985623	3.47048	7.32145	8.77692e-06	0.000325541	3.75401	TRUE	protein_coding	LIX1
ENSG00000021826	0.985621	-0.0976392	4.49087	0.000723336	0.00848884	-0.338873	TRUE	protein_coding	CPS1
ENSG00000163630	0.985396	1.37053	5.84211	7.67427e-05	0.00164686	1.73994	TRUE	protein_coding	SYNPR
ENSG00000233175	0.985338	0.26648	3.98126	0.00179337	0.0164376	-1.28582	TRUE	antisense_RNA
ENSG00000182050	0.985112	1.72985	5.20276	0.000214967	0.00348471	0.652558	TRUE	protein_coding	MGAT4C
ENSG00000090238	0.984986	4.55194	9.37882	6.67474e-07	5.01333e-05	6.34291	TRUE	protein_coding	YPEL3
ENSG00000092421	0.984879	5.72604	5.78778	8.35756e-05	0.0017545	1.25906	TRUE	protein_coding	SEMA6A
ENSG00000214402	0.984645	-4.16475	0.926611	0.372241	0.590393	-5.20409	FALSE	protein_coding	LCNL1
ENSG00000269533	0.984387	-1.39696	3.25705	0.00679726	0.0425245	-2.33022	TRUE	protein_coding
ENSG00000268896	0.984051	-0.414336	2.92484	0.0126272	0.0655203	-3.0824	FALSE	antisense_RNA
ENSG00000245598	0.98403	0.329709	5.17874	0.000223699	0.00359394	0.776139	TRUE	antisense_RNA	DACT3-AS1
ENSG00000174912	0.984024	-4.27516	1.03577	0.320566	0.54015	-5.09352	FALSE	processed_pseudogene	METTL15P1
ENSG00000138380	0.983996	2.49506	7.57376	6.23704e-06	0.000252839	4.18736	TRUE	protein_coding	CARF
ENSG00000269792	0.983892	-2.22535	2.49404	0.0280769	0.113006	-3.50386	FALSE	antisense_RNA
ENSG00000269110	0.98356	-1.06203	2.63311	0.0217208	0.0949571	-3.47776	FALSE	lincRNA
ENSG00000226393	0.982493	-2.06888	2.15999	0.0515302	0.169454	-4.0677	FALSE	unprocessed_pseudogene	IFNA20P
ENSG00000236358	0.980862	-2.7885	1.70537	0.113639	0.283772	-4.59976	FALSE	antisense_RNA
ENSG00000259314	0.980545	-3.19888	1.76893	0.102081	0.264701	-4.44237	FALSE	antisense_RNA
ENSG00000173269	0.98002	0.723603	5.62748	0.000107753	0.00211762	1.46494	TRUE	protein_coding	MMRN2
ENSG00000188505	0.979858	-2.77659	2.51714	0.0269083	0.109622	-3.38795	FALSE	protein_coding	NCCRP1
ENSG00000134115	0.978965	1.13033	5.48966	0.000134448	0.00248208	1.19909	TRUE	protein_coding	CNTN6
ENSG00000264659	0.978745	-1.12504	3.52962	0.00409918	0.02954	-1.89066	TRUE	antisense_RNA
ENSG00000267091	0.978267	-3.74796	1.61114	0.132911	0.313805	-4.56305	FALSE	processed_pseudogene	CTBP2P7
ENSG00000204904	0.977919	-2.53977	2.42852	0.031666	0.122845	-3.56195	FALSE	lincRNA	LINC01545
ENSG00000278828	0.977818	0.932083	4.42976	0.000805232	0.00913666	-0.580217	TRUE	protein_coding	HIST1H3H
ENSG00000177694	0.976797	-0.975456	3.69193	0.00303963	0.0238427	-1.62529	TRUE	protein_coding	NAALADL2
ENSG00000182600	0.976125	-0.618737	3.98584	0.00177856	0.0163517	-1.15518	TRUE	protein_coding	C2orf82
ENSG00000118160	0.976105	5.15607	7.19461	1.04524e-05	0.000368478	3.45455	TRUE	protein_coding	SLC8A2
ENSG00000173918	0.976097	-3.10277	1.7197	0.110937	0.279242	-4.52445	FALSE	protein_coding	C1QTNF1
ENSG00000244482	0.975515	-2.29985	2.51153	0.0271878	0.110413	-3.46379	FALSE	protein_coding	LILRA6
ENSG00000167880	0.975267	-3.49824	1.67408	0.119747	0.293819	-4.52066	FALSE	protein_coding	EVPL
ENSG00000261592	0.975111	-3.21376	1.86404	0.0867504	0.238717	-4.30935	FALSE	antisense_RNA
ENSG00000169064	0.974782	-0.514286	3.75518	0.00270679	0.0220607	-1.57833	TRUE	protein_coding	ZBBX
ENSG00000272162	0.974512	-3.6195	1.76995	0.101905	0.264409	-4.37782	FALSE	protein_coding
ENSG00000172497	0.97436	-4.1533	1.12753	0.281382	0.499917	-5.03059	FALSE	protein_coding	ACOT12
ENSG00000177096	0.974245	-1.17558	3.08804	0.00931365	0.0531066	-2.66289	FALSE	protein_coding	FAM109B
ENSG00000255672	0.973891	1.77023	6.45949	2.9963e-05	0.000800562	2.6532	TRUE	antisense_RNA
ENSG00000267852	0.97343	-3.82614	1.76337	0.103049	0.266151	-4.35907	FALSE	antisense_RNA
ENSG00000235812	0.973296	-4.20695	1.03498	0.320918	0.540372	-5.10631	FALSE	transcribed_processed_pseudogene	ADAM21P1
ENSG00000225670	0.973284	0.282158	3.52031	0.00417029	0.0299178	-2.12169	TRUE	antisense_RNA	CADM3-AS1
ENSG00000137809	0.973278	3.50931	6.85494	1.68557e-05	0.000524465	3.07628	TRUE	protein_coding	ITGA11
ENSG00000240180	0.973174	-2.5626	1.90868	0.0803024	0.227456	-4.35621	FALSE	processed_pseudogene	RPL12P28
ENSG00000263280	0.972302	-3.39938	1.82479	0.0928046	0.249271	-4.33592	FALSE	lincRNA
ENSG00000116819	0.972248	0.243875	4.20417	0.00120113	0.0122463	-0.885521	TRUE	protein_coding	TFAP2E
ENSG00000278733	0.971995	-2.76035	2.30706	0.0395207	0.142632	-3.7216	FALSE	antisense_RNA
ENSG00000165507	0.971983	0.293666	4.88011	0.000369433	0.0051757	0.280502	TRUE	protein_coding	C10orf10
ENSG00000203546	0.971919	1.59523	4.47872	0.000738897	0.00860409	-0.58373	TRUE	protein_coding
ENSG00000271347	0.971815	-2.94256	2.16195	0.0513496	0.169197	-3.91777	FALSE	sense_intronic
ENSG00000219085	0.971539	-3.98171	1.49747	0.159894	0.352067	-4.66582	FALSE	processed_pseudogene	NPM1P37
ENSG00000278054	0.971254	-4.25859	1.08272	0.300038	0.519513	-5.05583	FALSE	processed_pseudogene
ENSG00000137801	0.971065	6.66471	9.37273	6.72148e-07	5.03441e-05	6.25754	TRUE	protein_coding	THBS1
ENSG00000163254	0.970717	1.87186	4.30905	0.000996608	0.0106469	-0.924537	TRUE	protein_coding	CRYGC
ENSG00000227719	0.97024	3.49031	3.27811	0.00653601	0.041301	-3.03244	TRUE	antisense_RNA
ENSG00000183023	0.969887	5.19377	8.07652	3.22958e-06	0.000155095	4.6756	TRUE	protein_coding	SLC8A1
ENSG00000137434	0.968987	-0.665597	3.45953	0.00466679	0.0323884	-2.08406	TRUE	protein_coding	C6orf52
ENSG00000116147	0.968949	5.77585	8.08682	3.1873e-06	0.000154249	4.66349	TRUE	protein_coding	TNR
ENSG00000127084	0.968725	1.83899	6.05127	5.54756e-05	0.00129311	2.01926	TRUE	protein_coding	FGD3
ENSG00000258654	0.968341	-4.01014	1.32402	0.209964	0.416921	-4.8561	FALSE	lincRNA
ENSG00000242479	0.968112	-1.38787	2.47389	0.0291367	0.115908	-3.68724	FALSE	processed_pseudogene
ENSG00000187554	0.968069	-0.737707	4.12444	0.00138543	0.0136469	-0.897621	TRUE	protein_coding	TLR5
ENSG00000271730	0.967854	-3.01086	1.40503	0.185161	0.386161	-4.93938	FALSE	antisense_RNA
ENSG00000182022	0.967296	7.7647	10.1721	2.76973e-07	2.71343e-05	7.1595	TRUE	protein_coding	CHST15
ENSG00000100314	0.967056	1.73838	6.39308	3.30699e-05	0.000859786	2.556	TRUE	protein_coding	CABP7
ENSG00000151702	0.966623	-3.46685	1.87232	0.0855194	0.236429	-4.26146	FALSE	protein_coding	FLI1
ENSG00000257224	0.965654	-2.48979	2.03238	0.0646626	0.19702	-4.18642	FALSE	transcribed_processed_pseudogene
ENSG00000179528	0.96554	2.42152	7.11147	1.17333e-05	0.00040261	3.54784	TRUE	protein_coding	LBX2
ENSG00000257681	0.965031	-1.84613	2.83106	0.0150382	0.0739574	-3.00067	FALSE	antisense_RNA
ENSG00000225493	0.964636	-3.86088	1.51069	0.156531	0.347492	-4.66809	FALSE	lincRNA	LINC01107
ENSG00000271751	0.964175	-3.16247	1.90046	0.0814552	0.229192	-4.26663	FALSE	lincRNA
ENSG00000255010	0.964139	-3.48875	1.54484	0.148125	0.335763	-4.68478	FALSE	processed_pseudogene
ENSG00000091536	0.964049	0.664438	4.06052	0.0015542	0.0147867	-1.20131	TRUE	protein_coding	MYO15A
ENSG00000259939	0.963949	-3.65913	0.514155	0.616404	0.782228	-5.57051	FALSE	antisense_RNA
ENSG00000240710	0.963752	-1.03402	3.34519	0.00576963	0.0377705	-2.23097	TRUE	antisense_RNA
ENSG00000227463	0.963446	-2.84346	1.73698	0.107754	0.274424	-4.5471	FALSE	lincRNA
ENSG00000129988	0.962895	-2.90547	2.00801	0.0675002	0.202703	-4.15258	FALSE	protein_coding	LBP
ENSG00000203506	0.961975	2.63663	7.62631	5.81432e-06	0.000241867	4.24717	TRUE	antisense_RNA	RBMS3-AS2
ENSG00000070729	0.961886	3.28112	5.6853	9.8275e-05	0.0019762	1.2761	TRUE	protein_coding	CNGB1
ENSG00000116661	0.961881	2.62244	6.2026	4.40324e-05	0.00107746	2.17213	TRUE	protein_coding	FBXO2
ENSG00000198691	0.961765	0.824071	5.34803	0.000169255	0.00291596	1.00087	TRUE	protein_coding	ABCA4
ENSG00000258957	0.961538	-2.46257	2.25709	0.0432669	0.151542	-3.84588	FALSE	lincRNA
ENSG00000261141	0.961054	-3.04246	2.18932	0.0488885	0.163885	-3.86279	FALSE	antisense_RNA
ENSG00000224505	0.961038	-3.87699	1.6016	0.135012	0.316782	-4.5564	FALSE	antisense_RNA
ENSG00000187999	0.96077	-3.67757	1.70973	0.112811	0.282602	-4.44837	FALSE	processed_pseudogene	HNRNPA1P61
ENSG00000229839	0.960402	-2.74655	2.10682	0.0566653	0.180553	-4.03093	FALSE	antisense_RNA
ENSG00000184611	0.959641	3.29078	6.92881	1.51729e-05	0.000484942	3.20422	TRUE	protein_coding	KCNH7
ENSG00000263627	0.95902	-4.17963	1.59648	0.136153	0.318052	-4.52249	FALSE	lincRNA	PPP4R1-AS1
ENSG00000274180	0.958857	4.43384	7.81249	4.5463e-06	0.000199839	4.36341	TRUE	protein_coding	NATD1
ENSG00000263164	0.958806	0.740447	4.18378	0.00124571	0.0125822	-0.991182	TRUE	lincRNA
ENSG00000189014	0.958066	-4.3226	1.00452	0.334793	0.553672	-5.1134	FALSE	unprocessed_pseudogene	FAM35DP
ENSG00000279983	0.957489	-1.21961	2.95682	0.0118963	0.062678	-2.88684	FALSE	protein_coding
ENSG00000268120	0.957111	0.158472	1.9356	0.0766286	0.220164	-4.87061	FALSE	lincRNA
ENSG00000244119	0.956924	-1.18102	2.55381	0.0251495	0.105054	-3.59229	FALSE	processed_pseudogene	PDCL3P4
ENSG00000129757	0.956879	5.54603	8.81519	1.29254e-06	8.28177e-05	5.61225	TRUE	protein_coding	CDKN1C
ENSG00000015285	0.956549	-0.954767	3.8923	0.00210752	0.0185017	-1.27629	TRUE	protein_coding	WAS
ENSG00000224596	0.955593	1.13392	5.58517	0.000115296	0.00222627	1.35355	TRUE	antisense_RNA	ZMIZ1-AS1
ENSG00000279205	0.955422	-0.817365	3.60568	0.00356233	0.0266377	-1.80093	TRUE	TEC
ENSG00000257845	0.955197	-3.01358	1.71682	0.111476	0.280233	-4.54372	FALSE	lincRNA	LINC02294
ENSG00000253180	0.955075	-3.09588	1.8541	0.0882486	0.241509	-4.34218	FALSE	processed_pseudogene
ENSG00000270292	0.95486	-2.76752	2.2079	0.0472819	0.160087	-3.87402	FALSE	processed_pseudogene
ENSG00000236687	0.953466	-3.84491	1.67276	0.120009	0.29413	-4.4725	FALSE	lincRNA
ENSG00000225969	0.953306	-2.74552	2.13091	0.0542814	0.175361	-3.99492	FALSE	transcribed_unitary_pseudogene	ABHD11-AS1
ENSG00000237766	0.953234	-2.09839	2.37695	0.0347977	0.130589	-3.71732	FALSE	processed_pseudogene	GGTA2P
ENSG00000266710	0.953209	-2.54502	2.10959	0.0563864	0.180004	-4.06041	FALSE	misc_RNA	RN7SL48P
ENSG00000270277	0.953068	-3.40007	1.60324	0.134648	0.316258	-4.62714	FALSE	antisense_RNA
ENSG00000248472	0.952411	-4.25968	0.93492	0.368112	0.586493	-5.18152	FALSE	transcribed_unprocessed_pseudogene	DDX11L9
ENSG00000203739	0.952286	-1.35215	2.86634	0.0140819	0.0707995	-3.02163	FALSE	antisense_RNA
ENSG00000260409	0.950857	-2.53178	2.53633	0.0259738	0.107452	-3.38978	FALSE	lincRNA
ENSG00000134569	0.948967	5.08858	6.00198	5.98511e-05	0.00136222	1.64081	TRUE	protein_coding	LRP4
ENSG00000264809	0.948945	-2.22164	2.13316	0.0540636	0.174985	-4.08169	FALSE	misc_RNA
ENSG00000258789	0.948001	-0.384877	3.14204	0.00842144	0.0495286	-2.69945	TRUE	antisense_RNA
ENSG00000135472	0.947545	7.488	8.04419	3.36624e-06	0.000159125	4.55857	TRUE	protein_coding	FAIM2
ENSG00000041353	0.947293	3.2777	5.82433	7.89122e-05	0.00167802	1.50273	TRUE	protein_coding	RAB27B
ENSG00000156453	0.946874	5.32114	10.0301	3.22879e-07	3.04193e-05	7.05891	TRUE	protein_coding	PCDH1
ENSG00000197208	0.946034	-0.00854534	4.06207	0.00154986	0.0147715	-1.10329	TRUE	protein_coding	SLC22A4
ENSG00000274447	0.945439	-2.3252	2.44646	0.0306416	0.119901	-3.56672	FALSE	antisense_RNA
ENSG00000171914	0.945315	8.89405	11.3312	8.42399e-08	1.19255e-05	8.38219	TRUE	protein_coding	TLN2
ENSG00000131885	0.945312	-4.35612	1.22361	0.244392	0.458894	-4.90741	FALSE	transcribed_unprocessed_pseudogene	KRT17P1
ENSG00000272844	0.945252	-2.60511	1.99549	0.0690033	0.205483	-4.22117	FALSE	antisense_RNA
ENSG00000236209	0.944843	-0.764625	3.1332	0.0085614	0.0500198	-2.65208	FALSE	lincRNA
ENSG00000278473	0.944555	-2.62113	2.08099	0.0593285	0.186127	-4.09088	FALSE	IG_V_pseudogene	IGHV3-41
ENSG00000204092	0.944403	1.89175	3.51793	0.0041887	0.0300095	-2.37352	TRUE	lincRNA	LINC00951
ENSG00000183044	0.943986	5.81592	9.99166	3.36658e-07	3.11743e-05	6.99873	TRUE	protein_coding	ABAT
ENSG00000232470	0.943858	-0.992447	3.23903	0.00702917	0.0435035	-2.42625	TRUE	lincRNA
ENSG00000142235	0.943809	3.16936	6.04922	5.56503e-05	0.00129606	1.87412	TRUE	protein_coding	LMTK3
ENSG00000241218	0.943367	-2.38755	1.97795	0.0711604	0.209552	-4.28724	FALSE	processed_pseudogene
ENSG00000260312	0.94323	-3.13863	1.79634	0.0974298	0.256931	-4.41525	FALSE	lincRNA
ENSG00000258634	0.942634	7.02025	6.74592	1.9712e-05	0.0005919	2.72059	TRUE	antisense_RNA
ENSG00000272795	0.942499	-3.26286	1.79118	0.0982907	0.258454	-4.40244	FALSE	lincRNA
ENSG00000105270	0.942314	7.07857	9.10122	9.20649e-07	6.39934e-05	5.92061	TRUE	protein_coding	CLIP3
ENSG00000229025	0.942028	-4.06133	1.62976	0.128889	0.307757	-4.4975	FALSE	lincRNA
ENSG00000205108	0.941128	-3.63885	1.58743	0.138187	0.321	-4.60933	FALSE	protein_coding	FAM205A
ENSG00000182687	0.939877	-3.12039	1.82173	0.0932926	0.250176	-4.38336	FALSE	protein_coding	GALR2
ENSG00000230015	0.939293	-3.48387	1.91452	0.0794913	0.225912	-4.20139	FALSE	lincRNA
ENSG00000249540	0.938784	-3.82723	1.5905	0.137493	0.320071	-4.57774	FALSE	processed_pseudogene
ENSG00000270670	0.938578	-0.224144	3.24452	0.0069577	0.0431885	-2.54142	TRUE	processed_pseudogene	MARK2P16
ENSG00000110375	0.938272	-2.93364	2.12895	0.0544719	0.175774	-3.96915	FALSE	protein_coding	UPK2
ENSG00000265033	0.93789	-2.72141	2.2832	0.0412691	0.146819	-3.76505	FALSE	misc_RNA	RN7SL262P
ENSG00000253656	0.9378	-3.25166	1.94578	0.0752803	0.217345	-4.18971	FALSE	lincRNA
ENSG00000272024	0.936453	-3.35929	1.71697	0.111447	0.280213	-4.48666	FALSE	lincRNA
ENSG00000273906	0.936303	-3.65853	1.58965	0.137686	0.320193	-4.60375	FALSE	sense_intronic
ENSG00000211645	0.936274	-4.00805	1.47766	0.165049	0.359177	-4.68569	FALSE	IG_V_gene	IGLV1-50
ENSG00000258172	0.936026	-3.2534	1.8246	0.0928349	0.249271	-4.35841	FALSE	antisense_RNA
ENSG00000224957	0.935824	-0.243258	4.03327	0.00163247	0.0153425	-1.12243	TRUE	lincRNA	LINC01266
ENSG00000177406	0.935016	-2.44823	2.03344	0.0645418	0.196818	-4.19364	FALSE	antisense_RNA
ENSG00000171551	0.935014	-0.782448	3.07586	0.00952762	0.0538498	-2.7517	FALSE	protein_coding	ECEL1
ENSG00000279822	0.934931	2.3621	5.46636	0.000139609	0.00253931	1.01669	TRUE	TEC
ENSG00000142046	0.934187	3.19078	5.96656	6.32212e-05	0.00141745	1.74022	TRUE	protein_coding	TMEM91
ENSG00000115112	0.934085	-0.853875	3.61775	0.003484	0.0262114	-1.77487	TRUE	protein_coding	TFCP2L1
ENSG00000177191	0.933978	2.02289	6.11649	5.01985e-05	0.00119693	2.10133	TRUE	protein_coding	B3GNT8
ENSG00000223760	0.932842	-2.49435	2.19825	0.0481101	0.162056	-3.93297	FALSE	transcribed_unprocessed_pseudogene	MED15P9
ENSG00000251988	0.932828	-3.00272	1.97914	0.0710123	0.20936	-4.17934	FALSE	snRNA	RNU4ATAC18P
ENSG00000232057	0.932739	-2.59904	2.17347	0.0503003	0.167044	-3.95394	FALSE	antisense_RNA
ENSG00000261754	0.932513	2.22382	5.83614	7.74645e-05	0.00165972	1.63575	TRUE	lincRNA
ENSG00000284500	0.932028	-1.42206	2.36173	0.0357781	0.133104	-3.8696	FALSE	sense_overlapping
ENSG00000206625	0.931935	-2.7633	0.813263	0.431778	0.641546	-5.57803	FALSE	snRNA	RNU6-1
ENSG00000206932	0.931935	-2.7633	0.813263	0.431778	0.641546	-5.57803	FALSE	snRNA	RNU6-4P
ENSG00000206965	0.931935	-2.7633	0.813263	0.431778	0.641546	-5.57803	FALSE	snRNA	RNU6-5P
ENSG00000207041	0.931935	-2.7633	0.813263	0.431778	0.641546	-5.57803	FALSE	snRNA	RNU6-3P
ENSG00000207357	0.931935	-2.7633	0.813263	0.431778	0.641546	-5.57803	FALSE	snRNA	RNU6-2
ENSG00000207507	0.931935	-2.7633	0.813263	0.431778	0.641546	-5.57803	FALSE	snRNA	RNU6-9
ENSG00000272055	0.931935	-2.7633	0.813263	0.431778	0.641546	-5.57803	FALSE	snRNA	RNU6-6P
ENSG00000231827	0.931827	-1.75951	2.15901	0.0516208	0.169699	-4.13134	FALSE	transcribed_unprocessed_pseudogene
ENSG00000271824	0.931571	-2.68249	1.50593	0.157735	0.349161	-4.88185	FALSE	protein_coding
ENSG00000270304	0.931428	-3.56605	1.67565	0.119432	0.293335	-4.50901	FALSE	processed_pseudogene
ENSG00000137672	0.931237	-4.36563	1.04738	0.315394	0.534701	-5.06958	FALSE	protein_coding	TRPC6
ENSG00000161328	0.929537	0.429615	4.7809	0.000437604	0.00585472	0.0948333	TRUE	protein_coding	LRRC56
ENSG00000125430	0.929339	-2.73373	1.85384	0.0882878	0.241543	-4.40437	FALSE	protein_coding	HS3ST3B1
ENSG00000264172	0.928622	-4.16056	1.14352	0.274943	0.492796	-5.01579	FALSE	processed_pseudogene	PDLIM1P3
ENSG00000129965	0.92843	-2.65177	1.84644	0.0894201	0.243288	-4.4302	FALSE	protein_coding	INS-IGF2
ENSG00000274349	0.928311	1.84658	6.35598	3.49528e-05	0.000896883	2.4885	TRUE	protein_coding	ZNF658
ENSG00000137709	0.927717	-2.56494	1.83536	0.0911371	0.246426	-4.46246	FALSE	protein_coding	POU2F3
ENSG00000158458	0.927358	-0.495583	3.7214	0.00287963	0.0230089	-1.64221	TRUE	protein_coding	NRG2
ENSG00000204219	0.927312	-1.31108	3.52564	0.00412944	0.0296963	-1.87299	TRUE	protein_coding	TCEA3
ENSG00000181072	0.926833	2.12268	5.46886	0.000139045	0.00253346	1.04895	TRUE	protein_coding	CHRM2
ENSG00000232983	0.926327	-2.33539	1.86673	0.0863484	0.23813	-4.46196	FALSE	processed_pseudogene
ENSG00000240759	0.926317	-4.17924	1.34556	0.203115	0.408471	-4.80835	FALSE	processed_pseudogene	RPS27P21
ENSG00000278626	0.926224	-1.56986	2.61345	0.0225256	0.0973343	-3.41915	FALSE	lincRNA
ENSG00000186310	0.926086	3.45414	7.15389	1.10601e-05	0.000385379	3.51595	TRUE	protein_coding	NAP1L3
ENSG00000204603	0.926059	-1.72705	2.9512	0.0120215	0.0631219	-2.81404	FALSE	lincRNA	LINC01257
ENSG00000163346	0.926023	5.5116	6.79307	1.8418e-05	0.000561597	2.84532	TRUE	protein_coding	PBXIP1
ENSG00000241935	0.925112	1.4484	5.99562	6.04427e-05	0.00137337	1.97286	TRUE	protein_coding	HOGA1
ENSG00000116016	0.924913	8.46315	8.79762	1.32011e-06	8.35938e-05	5.52158	TRUE	protein_coding	EPAS1
ENSG00000270066	0.924826	-4.99587	0.650991	0.527221	0.716646	-5.27054	FALSE	lincRNA
ENSG00000230487	0.924669	3.99525	8.99225	1.04666e-06	7.02252e-05	5.90942	TRUE	lincRNA	PSMG3-AS1
ENSG00000205978	0.924441	6.36746	9.6834	4.72988e-07	3.87549e-05	6.63017	TRUE	protein_coding	NYNRIN
ENSG00000178055	0.924331	-1.68096	2.4522	0.0303207	0.119197	-3.66942	FALSE	protein_coding	PRSS42
ENSG00000276240	0.92406	-3.96866	1.46395	0.168697	0.363863	-4.70757	FALSE	polymorphic_pseudogene	OR4E1
ENSG00000268364	0.923865	0.43538	4.95637	0.000324629	0.00472933	0.392148	TRUE	antisense_RNA	SMC5-AS1
ENSG00000184564	0.923247	-0.322603	2.98405	0.0113072	0.0604101	-2.99413	FALSE	protein_coding	SLITRK6
ENSG00000260100	0.922511	-4.33912	1.04768	0.315263	0.534633	-5.07452	FALSE	lincRNA
ENSG00000234892	0.922305	-2.61615	2.30195	0.039889	0.143597	-3.75197	FALSE	antisense_RNA
ENSG00000120500	0.92208	-0.786424	3.24499	0.00695162	0.0431607	-2.4496	TRUE	protein_coding	ARR3
ENSG00000271567	0.921758	-3.82118	1.59086	0.137414	0.319973	-4.57823	FALSE	protein_coding	PPIAL4E
ENSG00000242719	0.921703	-3.95849	0.96472	0.35357	0.572384	-5.21112	FALSE	misc_RNA	RN7SL806P
ENSG00000163947	0.921412	4.04556	8.23159	2.6517e-06	0.000137355	4.94697	TRUE	protein_coding	ARHGEF3
ENSG00000130656	0.921278	-3.24636	1.90572	0.0807156	0.228092	-4.24749	FALSE	protein_coding	HBZ
ENSG00000053328	0.921207	-1.94186	2.55774	0.0249678	0.104664	-3.4475	FALSE	protein_coding	METTL24
ENSG00000173614	0.92114	1.65968	6.1583	4.70977e-05	0.00113602	2.20405	TRUE	protein_coding	NMNAT1
ENSG00000270264	0.920923	-1.56098	2.42221	0.0320339	0.12365	-3.74207	FALSE	processed_pseudogene
ENSG00000259746	0.920404	-3.29649	1.38194	0.191969	0.394488	-4.91315	FALSE	processed_pseudogene	HSPE1P3
ENSG00000225860	0.920232	-2.75635	2.23369	0.045135	0.155525	-3.83665	FALSE	lincRNA	LINC02072
ENSG00000280182	0.918698	-2.47155	2.45529	0.0301491	0.118644	-3.52992	FALSE	TEC
ENSG00000215030	0.917829	-2.94364	1.85147	0.0886495	0.242243	-4.37157	FALSE	processed_pseudogene
ENSG00000261018	0.917748	0.117578	3.53455	0.00406198	0.0293276	-2.07135	TRUE	antisense_RNA
ENSG00000140274	0.917308	-2.59068	2.18571	0.049207	0.164667	-3.93658	FALSE	protein_coding	DUOXA2
ENSG00000272562	0.917223	-3.0874	1.61623	0.1318	0.312361	-4.66481	FALSE	antisense_RNA
ENSG00000171017	0.917187	-2.635	2.20076	0.0478931	0.161509	-3.90638	FALSE	protein_coding	LRRC8E
ENSG00000257327	0.916825	-3.27071	1.90217	0.0812143	0.228727	-4.24897	FALSE	lincRNA
ENSG00000264672	0.916544	-1.33813	2.39148	0.0338862	0.128261	-3.83736	FALSE	antisense_RNA	SEPT4-AS1
ENSG00000185739	0.91646	-3.11373	1.9122	0.0798134	0.226505	-4.25846	FALSE	protein_coding	SRL
ENSG00000267147	0.916424	-2.35856	2.58306	0.0238274	0.101157	-3.33911	FALSE	lincRNA	LINC01842
ENSG00000119888	0.91628	-0.953418	2.97046	0.0115974	0.0614627	-2.90965	FALSE	protein_coding	EPCAM
ENSG00000174130	0.916005	-2.95017	1.84407	0.0897849	0.243867	-4.38087	FALSE	protein_coding	TLR6
ENSG00000118733	0.915814	3.80842	6.5134	2.76692e-05	0.000758002	2.5365	TRUE	protein_coding	OLFM3
ENSG00000010282	0.915769	-3.64379	1.61446	0.132185	0.312917	-4.57531	FALSE	protein_coding	HHATL
ENSG00000096395	0.915763	-1.46962	2.78929	0.0162538	0.0779233	-3.13618	FALSE	protein_coding	MLN
ENSG00000260101	0.915566	-2.18599	2.17924	0.049782	0.165975	-4.0179	FALSE	lincRNA
ENSG00000250407	0.915174	-2.84634	2.25128	0.0437231	0.152526	-3.79639	FALSE	antisense_RNA
ENSG00000272416	0.915168	-4.36921	1.26178	0.230808	0.443202	-4.86772	FALSE	lincRNA
ENSG00000238260	0.914784	-1.64427	2.59744	0.0232024	0.0993301	-3.43278	FALSE	antisense_RNA
ENSG00000259648	0.914581	-2.36827	2.28003	0.0415065	0.14738	-3.82646	FALSE	transcribed_processed_pseudogene
ENSG00000223547	0.914448	3.75517	7.57495	6.22711e-06	0.000252839	4.08503	TRUE	protein_coding	ZNF844
ENSG00000245317	0.914412	-0.404489	3.87531	0.00217367	0.0188499	-1.38106	TRUE	lincRNA
ENSG00000108846	0.91412	-1.02955	3.37721	0.00543648	0.0361705	-2.17621	TRUE	protein_coding	ABCC3
ENSG00000168874	0.914107	4.82252	7.50173	6.8705e-06	0.000272392	3.90996	TRUE	protein_coding	ATOH8
ENSG00000229951	0.913237	-2.63969	2.28413	0.0411995	0.146709	-3.77627	FALSE	antisense_RNA
ENSG00000251287	0.912935	-1.79682	2.91311	0.0129064	0.0664969	-2.86885	FALSE	protein_coding	ALG1L2
ENSG00000075035	0.912763	6.59237	7.6758	5.44409e-06	0.000229646	4.07695	TRUE	protein_coding	WSCD2
ENSG00000278627	0.912641	0.314414	4.37997	0.000879066	0.00972945	-0.585807	TRUE	antisense_RNA
ENSG00000247872	0.911551	-3.18376	1.66526	0.121519	0.296761	-4.58401	FALSE	processed_pseudogene	SPCS2P3
ENSG00000282535	0.911538	-1.44862	2.44086	0.0309577	0.120736	-3.73298	FALSE	lincRNA
ENSG00000184304	0.911476	-0.202217	3.078	0.00948966	0.0537026	-2.84611	FALSE	protein_coding	PRKD1
ENSG00000217159	0.911324	-4.07706	1.68416	0.117749	0.290599	-4.42879	FALSE	processed_pseudogene	LARP1P1
ENSG00000132259	0.910989	-4.08479	1.50015	0.159209	0.351187	-4.64933	FALSE	protein_coding	CNGA4
ENSG00000179397	0.910408	-0.739785	3.57257	0.00378661	0.0277996	-1.87223	TRUE	protein_coding	CATSPERE
ENSG00000169026	0.909489	-2.13921	2.3275	0.0380796	0.139065	-3.79054	FALSE	protein_coding	MFSD7
ENSG00000162592	0.909421	-2.9012	1.57915	0.140073	0.32338	-4.74684	FALSE	protein_coding	CCDC27
ENSG00000207501	0.909202	-3.47351	1.44864	0.172852	0.369249	-4.80426	FALSE	snRNA	RNVU1-14
ENSG00000152284	0.908879	0.7262	4.36605	0.000900951	0.00990223	-0.666069	TRUE	protein_coding	TCF7L1
ENSG00000161040	0.908807	-0.311557	4.15184	0.00131901	0.0131897	-0.90457	TRUE	protein_coding	FBXL13
ENSG00000237423	0.908724	-3.58088	1.81555	0.0942846	0.251814	-4.32359	FALSE	lincRNA	LINC01522
ENSG00000279930	0.908561	-0.113918	4.02973	0.00164294	0.0154034	-1.14697	TRUE	TEC
ENSG00000198354	0.90853	1.8962	6.2725	3.96184e-05	0.000990129	2.35565	TRUE	protein_coding	DCAF12L2
ENSG00000260874	0.908347	0.657688	5.30273	0.000182298	0.00308266	0.944027	TRUE	lincRNA
ENSG00000237512	0.908079	-1.53295	2.9271	0.0125742	0.0653456	-2.88713	FALSE	antisense_RNA	UNC5B-AS1
ENSG00000273213	0.907933	-3.56711	1.52378	0.153262	0.342824	-4.6993	FALSE	processed_transcript
ENSG00000141574	0.907836	1.00479	4.41485	0.000826644	0.00932095	-0.617516	TRUE	protein_coding	SECTM1
ENSG00000232353	0.907516	-3.0843	1.76577	0.10263	0.265398	-4.46642	FALSE	lincRNA
ENSG00000205838	0.907242	-2.56362	2.16966	0.0506451	0.167801	-3.9663	FALSE	protein_coding	TTC23L
ENSG00000268864	0.907068	-3.75161	1.48237	0.16381	0.357458	-4.71909	FALSE	transcribed_unprocessed_pseudogene
ENSG00000231203	0.906894	-1.32955	3.05738	0.00986176	0.0550499	-2.69354	FALSE	processed_pseudogene	KRT8P10
ENSG00000140368	0.906833	0.671095	5.25372	0.000197607	0.00327596	0.861733	TRUE	protein_coding	PSTPIP1
ENSG00000269437	0.906532	-3.53201	1.40896	0.184022	0.384645	-4.8409	FALSE	protein_coding	NXF2B
ENSG00000284677	0.906239	-4.18771	1.04715	0.315496	0.534841	-5.09942	FALSE	lincRNA
ENSG00000241362	0.906167	-2.03381	2.21988	0.0462727	0.157976	-3.98185	FALSE	processed_pseudogene
ENSG00000264451	0.906083	-3.60352	1.35991	0.198659	0.402996	-4.8846	FALSE	lincRNA
ENSG00000256238	0.905736	-3.54214	0.935499	0.367825	0.586209	-5.31485	FALSE	processed_pseudogene	SUPT16HP1
ENSG00000260455	0.905695	-0.501727	3.72994	0.00283487	0.0227792	-1.62656	TRUE	lincRNA	NBAT1
ENSG00000183798	0.905404	5.86206	8.07519	3.23509e-06	0.000155095	4.64428	TRUE	protein_coding	EMILIN3
ENSG00000198929	0.905312	3.46186	6.49643	2.83702e-05	0.00077298	2.54142	TRUE	protein_coding	NOS1AP
ENSG00000161653	0.905297	2.46038	6.63183	2.32592e-05	0.00066692	2.84298	TRUE	protein_coding	NAGS
ENSG00000130958	0.905041	4.39851	8.24593	2.60412e-06	0.000136132	4.94299	TRUE	protein_coding	SLC35D2
ENSG00000133687	0.904755	2.37376	6.97336	1.42451e-05	0.000461284	3.3532	TRUE	protein_coding	TMTC1
ENSG00000236431	0.90455	-2.05535	2.44077	0.030963	0.12074	-3.62153	FALSE	processed_pseudogene
ENSG00000159403	0.904288	-0.823119	3.47064	0.00457171	0.0319335	-2.04162	TRUE	protein_coding	C1R
ENSG00000180353	0.903703	-4.10025	1.37717	0.193401	0.396255	-4.78559	FALSE	protein_coding	HCLS1
ENSG00000173531	0.903583	3.18041	5.11084	0.000250455	0.00388975	0.321919	TRUE	protein_coding	MST1
ENSG00000119801	0.90288	4.30764	6.46299	2.9808e-05	0.000797209	2.41874	TRUE	protein_coding	YPEL5
ENSG00000282246	0.902736	-1.95112	0.916044	0.377538	0.595234	-5.69174	FALSE	protein_coding
ENSG00000236740	0.902706	-3.35111	1.32045	0.211116	0.418471	-4.9729	FALSE	lincRNA
ENSG00000111405	0.902446	-4.26279	1.24981	0.235001	0.448583	-4.89537	FALSE	protein_coding	ENDOU
ENSG00000225448	0.902403	-2.80018	2.21454	0.0467203	0.158962	-3.85994	FALSE	processed_pseudogene
ENSG00000281969	0.902155	-2.97442	1.80035	0.0967653	0.256101	-4.43777	FALSE	TEC
ENSG00000006756	0.901848	0.544899	3.6388	0.00335153	0.0255561	-1.94829	TRUE	protein_coding	ARSD
ENSG00000143412	0.901654	1.21822	5.52178	0.000127657	0.00239384	1.24057	TRUE	protein_coding	ANXA9
ENSG00000104826	0.901456	-1.62803	3.01956	0.0105826	0.0578827	-2.7115	FALSE	protein_coding	LHB
ENSG00000121310	0.901126	1.11228	4.22131	0.00116494	0.0119722	-0.977187	TRUE	protein_coding	ECHDC2
ENSG00000173281	0.901077	4.54984	9.29241	7.37156e-07	5.35311e-05	6.23996	TRUE	protein_coding	PPP1R3B
ENSG00000277448	0.900829	-2.98385	1.90206	0.08123	0.228732	-4.29372	FALSE	lincRNA	LINC02338
ENSG00000117501	0.900401	-4.07903	1.51869	0.154527	0.344655	-4.62838	FALSE	protein_coding	MROH9
ENSG00000261222	0.900361	-3.40567	1.77542	0.100962	0.262763	-4.40266	FALSE	lincRNA
ENSG00000279949	0.900281	-3.26009	1.89291	0.0825281	0.230975	-4.26366	FALSE	lincRNA
ENSG00000223891	0.900259	2.52446	5.7561	8.78545e-05	0.0018231	1.4726	TRUE	lincRNA	OSER1-AS1
ENSG00000267344	0.90015	-2.79545	1.85875	0.0875442	0.240108	-4.38706	FALSE	antisense_RNA
ENSG00000258780	0.900012	-5.12551	0.678112	0.51046	0.703582	-5.24355	FALSE	unprocessed_pseudogene	BMS1P15
ENSG00000174899	0.899512	-3.20397	1.86592	0.0864694	0.238279	-4.30964	FALSE	protein_coding	PQLC2L
ENSG00000225377	0.899487	1.02626	4.18064	0.00125273	0.012639	-1.03818	TRUE	antisense_RNA	NRSN2-AS1
ENSG00000271858	0.899467	-1.54194	3.07104	0.00961376	0.054133	-2.63565	FALSE	antisense_RNA
ENSG00000273980	0.899351	-4.10864	1.33864	0.205296	0.411155	-4.82634	FALSE	lincRNA
ENSG00000162344	0.899221	3.05935	6.76506	1.91753e-05	0.000579307	2.98341	TRUE	protein_coding	FGF19
ENSG00000228903	0.898975	2.82071	6.54476	2.64212e-05	0.000733473	2.67639	TRUE	transcribed_unprocessed_pseudogene	RASA4CP
ENSG00000244560	0.898793	1.96497	4.99823	0.000302496	0.00449653	0.274334	TRUE	transcribed_unprocessed_pseudogene
ENSG00000186234	0.898739	-2.58073	2.06768	0.0607473	0.189452	-4.11851	FALSE	unprocessed_pseudogene	FAM86MP
ENSG00000167107	0.898596	-3.30836	1.93321	0.0769482	0.220707	-4.19997	FALSE	protein_coding	ACSF2
ENSG00000169239	0.898259	4.0456	7.92172	3.94271e-06	0.000177975	4.53644	TRUE	protein_coding	CA5B
ENSG00000253986	0.898213	-2.72445	1.94259	0.0757003	0.218262	-4.27917	FALSE	lincRNA
ENSG00000139597	0.897958	3.22528	7.77572	4.77108e-06	0.000205422	4.40139	TRUE	protein_coding	N4BP2L1
ENSG00000132821	0.897799	6.972	6.70685	2.08572e-05	0.000615004	2.66267	TRUE	protein_coding	VSTM2L
ENSG00000182472	0.897524	-0.768402	3.22395	0.00722937	0.0443757	-2.49053	TRUE	protein_coding	CAPN12
ENSG00000169439	0.897249	5.17891	8.1479	2.94842e-06	0.00014661	4.7706	TRUE	protein_coding	SDC2
ENSG00000100439	0.897064	4.14236	7.23132	9.93494e-06	0.000357069	3.57169	TRUE	protein_coding	ABHD4
ENSG00000261713	0.896945	-3.37964	1.30694	0.215524	0.42336	-4.98342	FALSE	processed_transcript	SSTR5-AS1
ENSG00000237276	0.89691	-2.24428	2.03263	0.064634	0.196984	-4.23374	FALSE	transcribed_unprocessed_pseudogene	ANO7L1
ENSG00000261242	0.89595	-2.44257	2.20439	0.0475816	0.160957	-3.93301	FALSE	antisense_RNA
ENSG00000105516	0.895935	3.41116	7.49747	6.91014e-06	0.000273163	4.00474	TRUE	protein_coding	DBP
ENSG00000090661	0.895741	4.83234	8.6431	1.59162e-06	9.6062e-05	5.42868	TRUE	protein_coding	CERS4
ENSG00000027869	0.89563	-3.57673	1.48887	0.162115	0.355055	-4.73987	FALSE	protein_coding	SH2D2A
ENSG00000282164	0.89555	0.377147	4.20335	0.0012029	0.0122598	-0.906698	TRUE	sense_intronic	PEG13
ENSG00000272668	0.895482	0.914099	3.1177	0.00881254	0.0510678	-2.95946	FALSE	antisense_RNA
ENSG00000126709	0.895321	2.75174	5.11432	0.000249005	0.00387768	0.376798	TRUE	protein_coding	IFI6
ENSG00000180730	0.895229	-3.43682	1.71005	0.11275	0.282492	-4.48478	FALSE	protein_coding	SHISA2
ENSG00000240376	0.894775	-2.83943	2.12723	0.0546398	0.176091	-3.98669	FALSE	processed_pseudogene
ENSG00000275183	0.89452	-2.90303	1.53726	0.149957	0.338276	-4.80032	FALSE	protein_coding	LENG9
ENSG00000247765	0.89432	-2.75004	1.90582	0.0807016	0.228092	-4.32809	FALSE	lincRNA
ENSG00000223443	0.894109	-2.68207	2.35279	0.036366	0.13457	-3.6625	FALSE	protein_coding	USP17L2
ENSG00000277039	0.893266	-2.8254	1.58249	0.13931	0.32244	-4.75675	FALSE	misc_RNA
ENSG00000275678	0.893196	-2.82961	2.09302	0.0580743	0.1834	-4.03955	FALSE	sense_intronic
ENSG00000156564	0.892627	4.39183	7.46003	7.26834e-06	0.000281731	3.87856	TRUE	protein_coding	LRFN2
ENSG00000264515	0.892533	-1.69716	3.08169	0.00942467	0.0535252	-2.59371	FALSE	processed_transcript
ENSG00000140450	0.892182	4.0295	5.89804	7.03223e-05	0.00154012	1.55037	TRUE	protein_coding	ARRDC4
ENSG00000239486	0.891969	-2.75926	1.89281	0.0825431	0.230975	-4.34485	FALSE	unprocessed_pseudogene
ENSG00000135409	0.891839	1.5382	5.02218	0.000290549	0.00435969	0.368849	TRUE	protein_coding	AMHR2
ENSG00000278396	0.891608	-2.11328	2.60895	0.0227137	0.0978423	-3.33454	FALSE	sense_intronic
ENSG00000099866	0.89148	-0.900069	3.45549	0.00470184	0.0325648	-2.05719	TRUE	protein_coding	MADCAM1
ENSG00000273680	0.891304	-2.5792	1.86647	0.0863874	0.238131	-4.41576	FALSE	antisense_RNA
ENSG00000240240	0.891067	0.826789	4.70629	0.000497476	0.00644257	-0.0839713	TRUE	processed_transcript
ENSG00000186075	0.890429	-1.89326	2.7693	0.0168697	0.0798706	-3.1001	FALSE	protein_coding	ZPBP2
ENSG00000227825	0.890082	-2.00038	2.24078	0.0445609	0.154334	-3.95589	FALSE	transcribed_processed_pseudogene	SLC9A7P1
ENSG00000249484	0.889581	-3.46829	1.69303	0.116014	0.287741	-4.50195	FALSE	lincRNA	LINC01470
ENSG00000281347	0.889258	0.0629639	2.0686	0.0606478	0.189199	-4.64297	FALSE	transcribed_unprocessed_pseudogene	NF1P9
ENSG00000087116	0.889245	7.23124	9.20922	8.11658e-07	5.82133e-05	6.04884	TRUE	protein_coding	ADAMTS2
ENSG00000105856	0.888084	5.67778	8.23216	2.64977e-06	0.000137355	4.85941	TRUE	protein_coding	HBP1
ENSG00000255757	0.8876	-2.10063	2.65171	0.020985	0.092775	-3.26527	FALSE	processed_pseudogene
ENSG00000257702	0.886931	3.1878	6.78566	1.86152e-05	0.000566183	3.00173	TRUE	antisense_RNA	LBX2-AS1
ENSG00000144063	0.886628	-3.22569	1.80927	0.0953027	0.25363	-4.38481	FALSE	protein_coding	MALL
ENSG00000197870	0.886205	-2.50486	2.161	0.0514371	0.169342	-3.98992	FALSE	protein_coding	PRB3
ENSG00000261168	0.885909	0.948678	4.82012	0.000409202	0.00554645	0.0970134	TRUE	sense_overlapping
ENSG00000152034	0.885733	-2.63541	2.22156	0.0461328	0.157737	-3.8746	FALSE	protein_coding	MCHR2
ENSG00000147246	0.885284	-3.04273	1.98863	0.0698402	0.206949	-4.16028	FALSE	protein_coding	HTR2C
ENSG00000258824	0.884955	0.185215	4.57722	0.000622097	0.00759065	-0.225975	TRUE	antisense_RNA
ENSG00000170684	0.884327	-0.0318669	3.28009	0.00651194	0.0411971	-2.5096	TRUE	protein_coding	ZNF296
ENSG00000248320	0.883514	-3.15863	1.87229	0.0855234	0.236429	-4.30787	FALSE	processed_pseudogene	THAP12P9
ENSG00000063180	0.883266	3.51634	5.82085	7.93441e-05	0.00168398	1.47243	TRUE	protein_coding	CA11
ENSG00000257896	0.882716	-3.32946	1.80871	0.0953944	0.25375	-4.36931	FALSE	transcribed_unprocessed_pseudogene
ENSG00000268320	0.882544	-3.46885	1.65334	0.123952	0.300131	-4.55329	FALSE	protein_coding	SCGB1C2
ENSG00000170608	0.882524	-1.84675	2.24392	0.044309	0.153895	-3.98053	FALSE	protein_coding	FOXA3
ENSG00000272168	0.882119	4.50642	9.06053	9.65689e-07	6.63428e-05	5.96318	TRUE	lincRNA	CASC15
ENSG00000179082	0.88201	-2.07557	2.58476	0.0237528	0.100903	-3.38089	FALSE	lincRNA	C9orf106
ENSG00000251216	0.8817	4.28213	7.49567	6.92692e-06	0.000273426	3.93588	TRUE	lincRNA
ENSG00000254343	0.881575	-3.05756	1.85147	0.0886484	0.242243	-4.35336	FALSE	lincRNA
ENSG00000183246	0.881461	-3.36624	0.505693	0.622157	0.78602	-5.63663	FALSE	protein_coding	RIMBP3C
ENSG00000258609	0.881039	-3.16289	1.81133	0.0949671	0.25295	-4.39169	FALSE	lincRNA	LINC-ROR
ENSG00000180767	0.880744	-1.88448	2.28407	0.0412037	0.146709	-3.90809	FALSE	protein_coding	CHST13
ENSG00000259223	0.880656	-2.54412	2.07184	0.0603007	0.18845	-4.11907	FALSE	lincRNA
ENSG00000265844	0.880407	-3.5601	1.37943	0.192723	0.395374	-4.87037	FALSE	lincRNA
ENSG00000232828	0.880373	-2.69549	1.97445	0.0715991	0.210408	-4.23811	FALSE	antisense_RNA
ENSG00000051620	0.880232	5.8276	8.87945	1.19681e-06	7.77896e-05	5.68123	TRUE	protein_coding	HEBP2
ENSG00000280222	0.880011	-4.10186	1.28301	0.223517	0.433674	-4.88655	FALSE	TEC
ENSG00000277067	0.880005	-3.72139	1.19557	0.254768	0.470666	-5.03972	FALSE	lincRNA
ENSG00000267327	0.879987	-3.13454	1.89293	0.0825261	0.230975	-4.28284	FALSE	lincRNA
ENSG00000270074	0.879935	1.93983	5.48866	0.000134665	0.00248208	1.10255	TRUE	lincRNA
ENSG00000150275	0.879125	-0.0523812	3.95232	0.0018899	0.0170671	-1.29407	TRUE	protein_coding	PCDH15
ENSG00000151360	0.879009	-1.07978	2.87183	0.0139386	0.0702226	-3.06213	FALSE	protein_coding	ALLC
ENSG00000276031	0.87886	-4.15776	1.00996	0.332282	0.551406	-5.13741	FALSE	misc_RNA	RN7SL197P
ENSG00000229920	0.878442	-3.50471	1.5901	0.137585	0.320071	-4.62767	FALSE	transcribed_processed_pseudogene	RPS4XP5
ENSG00000250155	0.878323	-2.03619	1.80666	0.0957291	0.25429	-4.61149	FALSE	antisense_RNA
ENSG00000279758	0.878047	-3.78167	1.15817	0.269144	0.486131	-5.06647	FALSE	TEC
ENSG00000188107	0.878029	2.54803	5.55304	0.000121396	0.00231577	1.13772	TRUE	protein_coding	EYS
ENSG00000172232	0.877953	-1.76405	2.40242	0.0332158	0.126764	-3.73791	FALSE	protein_coding	AZU1
ENSG00000234473	0.877525	-4.43345	0.956237	0.357667	0.576304	-5.13655	FALSE	processed_pseudogene	ZNF101P2
ENSG00000221844	0.8772	0.460487	4.49757	0.000714899	0.00842787	-0.399699	TRUE	processed_pseudogene	DPP3P2
ENSG00000212951	0.87719	-3.7543	0.868372	0.402085	0.616696	-5.32794	FALSE	unprocessed_pseudogene
ENSG00000271811	0.877114	-0.438658	3.80198	0.00248471	0.0207649	-1.50758	TRUE	lincRNA
ENSG00000280241	0.877021	-1.24097	3.34732	0.00574684	0.0376897	-2.19776	TRUE	antisense_RNA
ENSG00000235992	0.876826	-1.71072	2.00856	0.0674356	0.202554	-4.37821	FALSE	processed_pseudogene	GRAMD4P2
ENSG00000197253	0.876472	-2.44222	1.96097	0.0733087	0.213622	-4.30406	FALSE	protein_coding	TPSB2
ENSG00000249099	0.87606	-3.90979	1.3941	0.188359	0.389973	-4.79656	FALSE	lincRNA
ENSG00000231189	0.874937	-3.68699	0.923109	0.373991	0.591865	-5.29737	FALSE	lincRNA
ENSG00000231944	0.873729	-1.03422	2.82099	0.0153229	0.0750167	-3.15972	FALSE	antisense_RNA	PHKA1-AS1
ENSG00000168675	0.873598	-1.60321	2.44436	0.0307596	0.120172	-3.69908	FALSE	protein_coding	LDLRAD4
ENSG00000266957	0.873322	-2.78746	1.75139	0.105161	0.270145	-4.53916	FALSE	antisense_RNA
ENSG00000205426	0.873314	-0.655686	2.5009	0.0277249	0.111914	-3.78522	FALSE	protein_coding	KRT81
ENSG00000263063	0.872736	-2.1062	2.68836	0.0196064	0.088711	-3.20341	FALSE	lincRNA
ENSG00000261403	0.872687	-4.05572	0.932247	0.369437	0.587591	-5.22121	FALSE	lincRNA
ENSG00000175866	0.872597	6.62575	10.0754	3.07396e-07	2.92664e-05	7.07135	TRUE	protein_coding	BAIAP2
ENSG00000130222	0.872592	2.42343	5.88554	7.17058e-05	0.00156233	1.69194	TRUE	protein_coding	GADD45G
ENSG00000168453	0.872435	-0.684363	3.64731	0.00329948	0.0252375	-1.74795	TRUE	protein_coding	HR
ENSG00000167779	0.872042	-1.99199	1.8061	0.09582	0.254357	-4.62171	FALSE	protein_coding	IGFBP6
ENSG00000120645	0.871695	4.2583	8.87211	1.20736e-06	7.82873e-05	5.74626	TRUE	protein_coding	IQSEC3
ENSG00000100678	0.87168	7.42139	9.35919	6.82657e-07	5.07098e-05	6.22574	TRUE	protein_coding	SLC8A3
ENSG00000175920	0.871285	-2.12147	2.18537	0.0492367	0.164705	-4.02112	FALSE	protein_coding	DOK7
ENSG00000270179	0.871232	-1.62569	2.78387	0.0164186	0.0784628	-3.11956	FALSE	sense_intronic
ENSG00000259531	0.87053	-1.87629	2.82642	0.0151686	0.074497	-3.00598	FALSE	processed_pseudogene
ENSG00000204618	0.870229	0.938528	4.44196	0.000788135	0.00897658	-0.561122	TRUE	protein_coding	RNF39
ENSG00000260879	0.870036	-0.524251	2.94174	0.0122356	0.0639917	-3.03636	FALSE	antisense_RNA
ENSG00000229739	0.869952	-3.13402	1.97015	0.0721399	0.211469	-4.17341	FALSE	antisense_RNA
ENSG00000165023	0.869919	3.81898	6.20648	4.37746e-05	0.00107309	2.05975	TRUE	protein_coding	DIRAS2
ENSG00000237174	0.869649	-3.33517	1.48412	0.163352	0.356804	-4.78647	FALSE	antisense_RNA
ENSG00000213213	0.869457	2.93659	5.88559	7.1701e-05	0.00156233	1.63625	TRUE	protein_coding	CCDC183
ENSG00000105609	0.868863	-2.5844	2.2357	0.0449713	0.155139	-3.86118	FALSE	protein_coding	LILRB5
ENSG00000227060	0.868773	-4.13771	1.55851	0.144871	0.330531	-4.57412	FALSE	lincRNA	LINC00629
ENSG00000184659	0.868642	-4.47878	0.887012	0.392361	0.608965	-5.18382	FALSE	protein_coding	FOXD4L4
ENSG00000182327	0.868453	-1.29372	2.87627	0.0138236	0.0697865	-3.01742	FALSE	protein_coding	GLTPD2
ENSG00000230679	0.868212	-4.28744	0.993885	0.339738	0.558189	-5.12988	FALSE	antisense_RNA	ENO1-AS1
ENSG00000227304	0.868092	-2.72269	2.03836	0.0639831	0.195758	-4.13925	FALSE	transcribed_processed_pseudogene
ENSG00000233515	0.868059	1.60245	5.50785	0.000130555	0.00243208	1.17337	TRUE	lincRNA	LINC01518
ENSG00000242267	0.867942	-0.833144	1.99103	0.0695457	0.206273	-4.59075	FALSE	transcribed_unprocessed_pseudogene	SKINT1L
ENSG00000233729	0.867935	-0.756207	3.08409	0.0093825	0.0533625	-2.74293	FALSE	antisense_RNA
ENSG00000163803	0.8679	0.242839	3.98874	0.00176927	0.0162941	-1.27131	TRUE	protein_coding	PLB1
ENSG00000222585	0.867591	-3.74361	1.31999	0.211264	0.41855	-4.90529	FALSE	rRNA	RNA5SP494
ENSG00000115718	0.867423	1.51659	5.21552	0.000210474	0.00342832	0.698475	TRUE	protein_coding	PROC
ENSG00000234690	0.866984	2.65544	6.26548	4.00396e-05	0.000998737	2.26526	TRUE	lincRNA
ENSG00000171885	0.866934	-1.54155	2.94625	0.0121331	0.0635171	-2.85337	FALSE	protein_coding	AQP4
ENSG00000278001	0.866743	-4.2876	1.00356	0.335238	0.553895	-5.12183	FALSE	processed_pseudogene
ENSG00000100504	0.866739	0.256612	4.29198	0.00102726	0.0108926	-0.733824	TRUE	protein_coding	PYGL
ENSG00000134864	0.866655	-0.268075	3.50087	0.00432293	0.0306955	-2.07333	TRUE	protein_coding	GGACT
ENSG00000121053	0.866503	1.43233	5.72444	9.23628e-05	0.00189053	1.54408	TRUE	protein_coding	EPX
ENSG00000130950	0.866153	-0.670056	2.59432	0.0233368	0.0996779	-3.62164	FALSE	protein_coding	NUTM2F
ENSG00000223522	0.866046	-1.85786	1.96702	0.072537	0.21239	-4.41088	FALSE	antisense_RNA
ENSG00000263809	0.864549	1.89238	5.39401	0.000157016	0.00276403	0.951327	TRUE	protein_coding
ENSG00000159625	0.863861	-1.21328	3.17883	0.00786338	0.0471019	-2.49946	TRUE	protein_coding	DRC7
ENSG00000259615	0.863661	-3.80688	1.67088	0.120387	0.294764	-4.48132	FALSE	antisense_RNA
ENSG00000069018	0.863644	-2.68586	2.00404	0.0679741	0.203446	-4.19651	FALSE	protein_coding	TRPC7
ENSG00000166947	0.863256	-3.03475	1.77904	0.100344	0.262195	-4.4577	FALSE	protein_coding	EPB42
ENSG00000147852	0.863132	7.02377	8.01967	3.47403e-06	0.000163081	4.53524	TRUE	protein_coding	VLDLR
ENSG00000231140	0.862404	-4.27868	1.35386	0.200527	0.405236	-4.78555	FALSE	lincRNA
ENSG00000256029	0.86222	-2.85637	1.79629	0.097438	0.256931	-4.46464	FALSE	protein_coding
ENSG00000270149	0.862059	2.43706	5.42454	0.000149407	0.00267361	0.937422	TRUE	protein_coding
ENSG00000267112	0.861687	-3.51481	1.68549	0.117486	0.290113	-4.50513	FALSE	antisense_RNA
ENSG00000157343	0.860635	2.50538	5.26216	0.000194877	0.0032426	0.656997	TRUE	protein_coding	ARMC12
ENSG00000160883	0.860563	1.69872	5.26829	0.000192919	0.00322151	0.764661	TRUE	protein_coding	HK3
ENSG00000130957	0.860453	1.83707	5.64512	0.000104762	0.00207369	1.37023	TRUE	protein_coding	FBP2
ENSG00000204860	0.860352	0.464881	4.65654	0.000542101	0.00684947	-0.12434	TRUE	antisense_RNA	FAM201A
ENSG00000166432	0.860228	0.305247	3.95875	0.00186799	0.0169151	-1.33416	TRUE	protein_coding	ZMAT1
ENSG00000269388	0.86017	0.0379134	4.15963	0.00130073	0.0130357	-0.938198	TRUE	transcribed_processed_pseudogene
ENSG00000226985	0.859906	-3.44603	1.5996	0.135456	0.317052	-4.62543	FALSE	lincRNA	LINC01203
ENSG00000188833	0.85953	-0.610819	2.91746	0.0128022	0.0661367	-3.06437	FALSE	protein_coding	ENTPD8
ENSG00000248858	0.859522	1.16432	3.55205	0.00393279	0.0286353	-2.20249	TRUE	processed_transcript
ENSG00000100311	0.859521	-3.09635	1.45013	0.172442	0.368678	-4.87145	FALSE	protein_coding	PDGFB
ENSG00000257261	0.859405	-2.1626	1.71007	0.112747	0.282492	-4.72193	FALSE	lincRNA
ENSG00000163794	0.859273	0.994687	3.36247	0.0055873	0.0369196	-2.52451	TRUE	protein_coding	UCN
ENSG00000265272	0.859248	-3.45536	1.37367	0.194457	0.397455	-4.89567	FALSE	misc_RNA	RN7SL693P
ENSG00000233435	0.859093	1.13263	5.21426	0.000210914	0.00343342	0.742533	TRUE	processed_pseudogene	AGGF1P2
ENSG00000275210	0.858745	-4.04113	1.42128	0.180492	0.37988	-4.74634	FALSE	processed_transcript
ENSG00000269349	0.858518	-2.87065	1.67031	0.120502	0.294971	-4.63359	FALSE	antisense_RNA
ENSG00000268163	0.85763	-0.738912	3.5596	0.00387833	0.0283212	-1.89666	TRUE	protein_coding
ENSG00000163492	0.857503	-4.02856	1.50136	0.158898	0.35084	-4.65654	FALSE	protein_coding	CCDC141
ENSG00000227568	0.857161	-0.35926	3.83364	0.00234517	0.0198594	-1.4627	TRUE	processed_pseudogene	SNX18P26
ENSG00000232642	0.856837	-2.65316	2.11923	0.0554254	0.177903	-4.02926	FALSE	antisense_RNA
ENSG00000072952	0.856669	3.47728	8.00259	3.55126e-06	0.000165271	4.68544	TRUE	protein_coding	MRVI1
ENSG00000066056	0.856565	-3.6214	1.60173	0.134984	0.316781	-4.59525	FALSE	protein_coding	TIE1
ENSG00000248167	0.856556	-2.88973	0.772451	0.454671	0.660143	-5.58334	FALSE	protein_coding	TRIM39-RPP21
ENSG00000159307	0.856327	7.85877	7.68055	5.40987e-06	0.00022875	4.05532	TRUE	protein_coding	SCUBE1
ENSG00000249215	0.856141	-3.49659	1.45664	0.170671	0.366194	-4.79177	FALSE	processed_pseudogene	NCOA4P4
ENSG00000235010	0.855344	0.168932	3.72841	0.00284282	0.0228216	-1.72931	TRUE	antisense_RNA
ENSG00000258585	0.85505	-2.47849	1.94947	0.0747961	0.21644	-4.31436	FALSE	unprocessed_pseudogene	ZNF519P3
ENSG00000215374	0.855005	0.710041	4.54645	0.000656362	0.00788771	-0.347432	TRUE	lincRNA	FAM66B
ENSG00000129214	0.854872	-2.31365	2.50298	0.0276192	0.111579	-3.47806	FALSE	protein_coding	SHBG
ENSG00000179057	0.854458	0.616494	4.57314	0.000626538	0.00763794	-0.288529	TRUE	protein_coding	IGSF22
ENSG00000166863	0.854446	3.15836	4.8591	0.000382878	0.00531369	-0.112628	TRUE	protein_coding	TAC3
ENSG00000167653	0.854444	-2.30773	2.21081	0.0470346	0.15957	-3.94761	FALSE	protein_coding	PSCA
ENSG00000182574	0.854255	-3.59034	1.58441	0.138873	0.321902	-4.62159	FALSE	processed_pseudogene
ENSG00000277420	0.854125	0.215022	4.04272	0.00160489	0.0151411	-1.17091	TRUE	lincRNA
ENSG00000149527	0.853823	-0.978021	3.10522	0.00902005	0.0519567	-2.66852	FALSE	protein_coding	PLCH2
ENSG00000182256	0.853798	-2.57584	1.89978	0.0815518	0.229257	-4.36919	FALSE	protein_coding	GABRG3
ENSG00000255100	0.853543	-2.19168	2.51276	0.0271264	0.110247	-3.48163	FALSE	antisense_RNA
ENSG00000104883	0.85223	0.447551	3.65754	0.00323793	0.0249573	-1.9001	TRUE	protein_coding	PEX11G
ENSG00000163617	0.851938	1.65291	4.85851	0.000383261	0.00531436	0.0724349	TRUE	protein_coding	CCDC191
ENSG00000225964	0.851803	-2.83374	1.82038	0.0935093	0.250489	-4.43544	FALSE	antisense_RNA	NRIR
ENSG00000236299	0.851618	-3.48677	1.34479	0.203356	0.408632	-4.92249	FALSE	lincRNA
ENSG00000272808	0.85123	-1.54823	2.97164	0.011572	0.0613881	-2.80875	FALSE	processed_transcript
ENSG00000186326	0.851194	-2.75492	2.16749	0.0508425	0.168106	-3.93942	FALSE	protein_coding	RGS9BP
ENSG00000277675	0.850879	-3.76567	1.60454	0.134361	0.315889	-4.57042	FALSE	antisense_RNA
ENSG00000142178	0.850824	-1.99777	2.06591	0.0609381	0.189762	-4.23205	FALSE	protein_coding	SIK1
ENSG00000282393	0.84995	4.90801	8.68448	1.51349e-06	9.20093e-05	5.47667	TRUE	lincRNA
ENSG00000006210	0.849906	0.0577205	3.20112	0.00754344	0.0457331	-2.66812	TRUE	protein_coding	CX3CL1
ENSG00000136250	0.849777	-2.76006	1.49949	0.159378	0.351421	-4.87603	FALSE	protein_coding	AOAH
ENSG00000259120	0.849285	-3.69619	1.50937	0.156866	0.348088	-4.6969	FALSE	protein_coding	SMIM6
ENSG00000163424	0.849043	-1.14658	3.28599	0.00644084	0.0408812	-2.32114	TRUE	protein_coding	C3orf30
ENSG00000230417	0.848744	1.76921	5.86517	7.40241e-05	0.0016038	1.73158	TRUE	lincRNA	LINC00595
ENSG00000261143	0.84822	3.02022	5.52687	0.000126614	0.00238905	1.04119	TRUE	transcribed_unprocessed_pseudogene	ADAMTS7P3
ENSG00000227700	0.847621	-0.274914	3.71905	0.00289206	0.0230741	-1.68015	TRUE	processed_pseudogene
ENSG00000283235	0.8476	-3.95978	1.38	0.19255	0.395109	-4.80489	FALSE	processed_transcript
ENSG00000235863	0.847436	0.775665	4.84872	0.000389711	0.00538373	0.167102	TRUE	protein_coding	B3GALT4
ENSG00000197591	0.847001	-1.04463	2.36186	0.0357694	0.133091	-3.94665	FALSE	protein_coding	OR11L1
ENSG00000251459	0.846945	-3.17444	1.51764	0.15479	0.3451	-4.77491	FALSE	lincRNA
ENSG00000230524	0.846585	-3.70371	1.60552	0.134144	0.315702	-4.57828	FALSE	transcribed_unprocessed_pseudogene	COL6A4P1
ENSG00000108947	0.846429	6.04702	7.04119	1.29467e-05	0.000430153	3.18957	TRUE	protein_coding	EFNB3
ENSG00000280095	0.846375	-3.41045	1.50762	0.157309	0.348416	-4.74566	FALSE	lincRNA
ENSG00000277327	0.846356	-3.8231	1.18787	0.257678	0.473988	-5.03015	FALSE	unprocessed_pseudogene	SPDYE20P
ENSG00000188747	0.846346	0.390486	3.01514	0.0106701	0.0581473	-3.06073	FALSE	protein_coding	NOXA1
ENSG00000274220	0.846148	-0.0628483	3.66489	0.00319448	0.0246717	-1.80915	TRUE	lincRNA
ENSG00000260271	0.846096	-4.35359	0.877745	0.397175	0.612772	-5.21158	FALSE	lincRNA
ENSG00000130598	0.845957	-2.5532	2.02315	0.0657235	0.199316	-4.19164	FALSE	protein_coding	TNNI2
ENSG00000188629	0.845401	1.58521	3.84299	0.00230553	0.0196282	-1.73207	TRUE	protein_coding	ZNF177
ENSG00000105464	0.845325	-2.05012	2.16958	0.0506523	0.167801	-4.06039	FALSE	protein_coding	GRIN2D
ENSG00000233056	0.845213	-1.28565	2.8655	0.014104	0.0708447	-3.0378	FALSE	lincRNA	ERVH48-1
ENSG00000105204	0.845168	5.11865	8.50588	1.88313e-06	0.000107649	5.23934	TRUE	protein_coding	DYRK1B
ENSG00000240875	0.844814	-3.92682	1.16726	0.265592	0.482302	-5.03308	FALSE	lincRNA	LINC00886
ENSG00000224239	0.844728	-1.02827	2.55299	0.0251875	0.105148	-3.62612	FALSE	lincRNA
ENSG00000235770	0.844481	-2.83282	1.7689	0.102086	0.264701	-4.50757	FALSE	lincRNA	LINC00607
ENSG00000120907	0.844293	-3.20944	1.32872	0.208453	0.41511	-4.99139	FALSE	protein_coding	ADRA1A
ENSG00000225951	0.844282	-2.17279	2.30627	0.0395777	0.142723	-3.82023	FALSE	antisense_RNA	ODF2-AS1
ENSG00000142765	0.844025	2.01794	4.88202	0.000368234	0.00516425	0.0664098	TRUE	protein_coding	SYTL1
ENSG00000012822	0.843793	6.55769	9.38098	6.65824e-07	5.01333e-05	6.26958	TRUE	protein_coding	CALCOCO1
ENSG00000236963	0.843716	-3.14195	1.16177	0.267731	0.48442	-5.18408	FALSE	lincRNA	LINC01141
ENSG00000003147	0.843579	8.10597	10.3646	2.25605e-07	2.38287e-05	7.36797	TRUE	protein_coding	ICA1
ENSG00000272369	0.843308	-4.82902	0.936469	0.367346	0.585777	-5.09118	FALSE	lincRNA
ENSG00000105519	0.84324	3.84108	4.86849	0.000376804	0.00524905	-0.168281	TRUE	protein_coding	CAPS
ENSG00000275017	0.8431	-1.53563	2.87798	0.0137796	0.0696424	-2.9735	FALSE	processed_pseudogene
ENSG00000259616	0.842495	-2.31237	2.22771	0.0456243	0.156553	-3.92038	FALSE	lincRNA
ENSG00000184716	0.842445	-2.08409	1.76941	0.101999	0.264627	-4.65561	FALSE	protein_coding	SERINC4
ENSG00000228661	0.842392	-2.21517	2.05379	0.0622608	0.19244	-4.20811	FALSE	antisense_RNA
ENSG00000049540	0.842045	5.53714	7.38049	8.09702e-06	0.000307062	3.70074	TRUE	protein_coding	ELN
ENSG00000169302	0.842029	2.93894	6.42083	3.17321e-05	0.000840358	2.47546	TRUE	protein_coding	STK32A
ENSG00000062282	0.841227	1.03826	3.84323	0.00230452	0.0196262	-1.65115	TRUE	protein_coding	DGAT2
ENSG00000197658	0.841175	-2.68262	1.70039	0.114593	0.285365	-4.62908	FALSE	protein_coding	SLC22A24
ENSG00000144771	0.841162	-3.23771	1.81708	0.0940384	0.251429	-4.37274	FALSE	protein_coding	LRTM1
ENSG00000268655	0.840893	-0.743802	2.91925	0.0127596	0.0659704	-3.03844	FALSE	protein_coding
ENSG00000262833	0.840825	-2.44209	1.99204	0.0694229	0.206119	-4.25821	FALSE	antisense_RNA
ENSG00000278383	0.840812	-1.6118	2.23141	0.0453203	0.155942	-4.04742	FALSE	antisense_RNA
ENSG00000227716	0.840689	-1.6697	2.40855	0.032845	0.125926	-3.7469	FALSE	lincRNA
ENSG00000272848	0.839873	-3.31146	1.55369	0.14601	0.332393	-4.70564	FALSE	lincRNA
ENSG00000215183	0.837893	-3.57551	1.45306	0.171644	0.367437	-4.7832	FALSE	protein_coding	MSMP
ENSG00000266934	0.837823	-0.0194517	3.8683	0.00220158	0.0189944	-1.44978	TRUE	sense_intronic
ENSG00000180549	0.837727	-2.05081	2.16177	0.0513659	0.169211	-4.07221	FALSE	protein_coding	FUT7
ENSG00000172014	0.837652	1.27935	4.61399	0.000583589	0.00724502	-0.304546	TRUE	protein_coding	ANKRD20A4
ENSG00000283101	0.837468	-2.97786	1.79965	0.0968806	0.256266	-4.43933	FALSE	transcribed_unprocessed_pseudogene	BMS1P21
ENSG00000255487	0.837263	-3.73173	1.59511	0.136459	0.318574	-4.58711	FALSE	antisense_RNA
ENSG00000228757	0.837146	-2.63195	1.88741	0.0833173	0.232295	-4.37713	FALSE	unprocessed_pseudogene
ENSG00000261122	0.837131	-0.347805	2.60233	0.0229937	0.0986554	-3.66751	FALSE	lincRNA	LINC02167
ENSG00000232109	0.836582	0.180117	3.8986	0.0020835	0.0183445	-1.42442	TRUE	processed_pseudogene	VN1R54P
ENSG00000259840	0.836479	-2.55704	1.9058	0.0807051	0.228092	-4.36409	FALSE	lincRNA
ENSG00000277301	0.83647	-0.675311	3.3143	0.00611049	0.0393666	-2.34526	TRUE	antisense_RNA
ENSG00000141527	0.836355	1.68016	4.78897	0.000431595	0.00579439	-0.0518666	TRUE	protein_coding	CARD14
ENSG00000153982	0.835767	4.09123	6.86112	1.67075e-05	0.000520454	3.03569	TRUE	protein_coding	GDPD1
ENSG00000262686	0.83572	-2.4813	1.84443	0.0897291	0.243764	-4.46712	FALSE	lincRNA	GLIS2-AS1
ENSG00000000971	0.835489	-3.61437	1.46662	0.16798	0.362879	-4.76089	FALSE	protein_coding	CFH
ENSG00000254941	0.835408	-2.88226	1.91586	0.0793072	0.225606	-4.29188	FALSE	processed_pseudogene
ENSG00000270533	0.835238	0.299765	4.41161	0.000831364	0.00935577	-0.52968	TRUE	transcribed_processed_pseudogene
ENSG00000267030	0.835229	-2.96656	0.932604	0.36926	0.587555	-5.43856	FALSE	antisense_RNA
ENSG00000239908	0.834945	-2.99909	1.33061	0.207848	0.414236	-5.03127	FALSE	misc_RNA	RN7SL75P
ENSG00000261796	0.834691	2.44913	5.48329	0.000135838	0.00249612	1.03332	TRUE	protein_coding	ISY1-RAB43
ENSG00000186150	0.834396	1.33151	3.85206	0.0022677	0.0194039	-1.67834	TRUE	protein_coding	UBL4B
ENSG00000183878	0.834369	-3.85104	1.32647	0.209175	0.416027	-4.88099	FALSE	protein_coding	UTY
ENSG00000166793	0.834363	2.56072	5.98668	6.12827e-05	0.00138674	1.83765	TRUE	protein_coding	YPEL4
ENSG00000163012	0.834071	-3.13988	1.96601	0.0726643	0.212663	-4.17896	FALSE	protein_coding	ZSWIM2
ENSG00000105289	0.834019	-2.82097	1.65603	0.123399	0.299542	-4.66279	FALSE	protein_coding	TJP3
ENSG00000256824	0.833645	-3.38655	1.62519	0.129866	0.309298	-4.60327	FALSE	antisense_RNA
ENSG00000237248	0.833537	-1.16228	2.23805	0.0447808	0.154778	-4.12879	FALSE	lincRNA	LINC00987
ENSG00000144488	0.833487	0.00409521	3.69762	0.00300807	0.0237198	-1.76041	TRUE	protein_coding	ESPNL
ENSG00000283268	0.833474	-3.53409	1.61216	0.132687	0.313531	-4.59628	FALSE	protein_coding
ENSG00000280283	0.833418	2.11691	5.04547	0.000279404	0.0042214	0.335455	TRUE	TEC
ENSG00000106479	0.83247	3.32811	6.92044	1.53541e-05	0.000490153	3.18716	TRUE	protein_coding	ZNF862
ENSG00000267561	0.832455	-1.66706	1.90706	0.0805282	0.227833	-4.54359	FALSE	protein_coding
ENSG00000257989	0.832428	-3.58557	1.33512	0.206413	0.412505	-4.91617	FALSE	lincRNA
ENSG00000146250	0.832202	-1.09854	3.2903	0.00638952	0.0406222	-2.32135	TRUE	protein_coding	PRSS35
ENSG00000258676	0.831736	0.947516	3.20786	0.00744927	0.0453484	-2.8009	TRUE	processed_transcript
ENSG00000143409	0.831613	3.18997	7.01001	1.35272e-05	0.000445507	3.33025	TRUE	protein_coding	MINDY1
ENSG00000219188	0.831611	-2.90354	1.62644	0.129599	0.308987	-4.68592	FALSE	processed_pseudogene	CACYBPP3
ENSG00000176318	0.831515	-3.29278	1.23645	0.239752	0.453839	-5.07743	FALSE	processed_pseudogene	FOXN3P1
ENSG00000258499	0.831261	-0.353246	3.03401	0.0103011	0.0567112	-2.90148	FALSE	lincRNA	LINC02287
ENSG00000070985	0.830863	2.0027	4.94446	0.000331236	0.00479972	0.176133	TRUE	protein_coding	TRPM5
ENSG00000165828	0.830159	-0.451288	3.5048	0.00429164	0.0305535	-2.03874	TRUE	protein_coding	PRAP1
ENSG00000119681	0.829757	1.28978	5.31208	0.000179521	0.00305287	0.886544	TRUE	protein_coding	LTBP2
ENSG00000280953	0.829425	-2.46262	1.70729	0.113274	0.28333	-4.66377	FALSE	lincRNA
ENSG00000240898	0.828961	-2.36791	1.80173	0.0965385	0.255712	-4.55043	FALSE	processed_pseudogene
ENSG00000165171	0.828949	-0.800575	2.36806	0.0353672	0.131903	-3.98496	FALSE	protein_coding	METTL27
ENSG00000234880	0.828899	-2.06328	1.92731	0.0777427	0.222325	-4.42999	FALSE	lincRNA	LINC00163
ENSG00000111490	0.828489	-0.847719	2.65172	0.0209846	0.092775	-3.49024	FALSE	protein_coding	TBC1D30
ENSG00000182489	0.827962	3.17026	7.23463	9.88961e-06	0.000356066	3.65486	TRUE	protein_coding	XKRX
ENSG00000267192	0.827265	-3.35282	1.57539	0.140937	0.324724	-4.67191	FALSE	antisense_RNA
ENSG00000122121	0.82723	0.183478	3.49761	0.00434906	0.0307799	-2.15032	TRUE	protein_coding	XPNPEP2
ENSG00000250410	0.827101	-3.10194	1.65517	0.123575	0.299753	-4.61241	FALSE	antisense_RNA
ENSG00000271040	0.826943	-3.29667	1.39997	0.186636	0.388036	-4.8944	FALSE	lincRNA
ENSG00000261019	0.82692	-2.95662	1.58157	0.13952	0.322764	-4.73449	FALSE	lincRNA
ENSG00000240808	0.826843	-3.53643	1.5773	0.140497	0.324139	-4.63939	FALSE	processed_pseudogene
ENSG00000154016	0.826827	-1.93217	2.17625	0.0500494	0.166517	-4.0728	FALSE	protein_coding	GRAP
ENSG00000105976	0.826752	3.882	6.9071	1.56479e-05	0.000495637	3.12014	TRUE	protein_coding	MET
ENSG00000174567	0.826618	-3.699	1.31647	0.212405	0.419857	-4.91724	FALSE	protein_coding	GOLT1A
ENSG00000281348	0.826556	-2.49662	1.48225	0.163841	0.357464	-4.95338	FALSE	protein_coding
ENSG00000185437	0.826443	0.204308	4.31058	0.000993902	0.0106222	-0.694664	TRUE	protein_coding	SH3BGR
ENSG00000223963	0.82629	-1.17595	2.06642	0.0608828	0.189677	-4.40235	FALSE	processed_pseudogene	THAP12P8
ENSG00000147256	0.826216	11.8325	8.52611	1.83679e-06	0.000107037	5.15818	TRUE	protein_coding	ARHGAP36
ENSG00000145949	0.826164	-2.44839	2.06648	0.0608763	0.189677	-4.14562	FALSE	protein_coding	MYLK4
ENSG00000221753	0.825556	-4.16705	0.886252	0.392754	0.609184	-5.23826	FALSE	miRNA	MIR1273A
ENSG00000228502	0.82526	-0.995757	3.09966	0.00911399	0.0522547	-2.67624	FALSE	processed_pseudogene	EEF1A1P11
ENSG00000213889	0.824727	0.181768	3.79637	0.00251029	0.0208464	-1.60908	TRUE	protein_coding	PPM1N
ENSG00000187134	0.824622	0.00133465	3.17895	0.00786164	0.0471019	-2.69957	TRUE	protein_coding	AKR1C1
ENSG00000255621	0.824276	-3.0985	1.74893	0.1056	0.270852	-4.48863	FALSE	lincRNA
ENSG00000228451	0.824034	1.52633	5.47731	0.000137158	0.00250752	1.13157	TRUE	transcribed_processed_pseudogene	SDAD1P1
ENSG00000106733	0.823922	0.697422	4.37652	0.000884438	0.00977077	-0.644864	TRUE	protein_coding	NMRK1
ENSG00000261672	0.823427	0.145049	3.40436	0.00516931	0.0348561	-2.31395	TRUE	lincRNA
ENSG00000272486	0.822722	-1.89129	2.58618	0.0236903	0.10067	-3.41097	FALSE	antisense_RNA
ENSG00000261572	0.822533	-2.75656	2.00451	0.0679181	0.203393	-4.18432	FALSE	sense_intronic
ENSG00000206557	0.822408	-3.99607	1.19351	0.255544	0.471472	-4.99541	FALSE	protein_coding	TRIM71
ENSG00000261634	0.822372	-0.443243	3.1923	0.00766838	0.0462309	-2.60222	TRUE	antisense_RNA
ENSG00000272372	0.82197	0.883993	4.82235	0.000407647	0.0055408	0.10805	TRUE	antisense_RNA
ENSG00000227107	0.821877	-0.745292	3.59753	0.00361622	0.0268993	-1.82877	TRUE	lincRNA
ENSG00000220785	0.82132	0.517232	3.76736	0.00264709	0.021729	-1.71174	TRUE	transcribed_unprocessed_pseudogene	MTMR9LP
ENSG00000230269	0.821316	4.31308	5.52174	0.000127664	0.00239384	0.908006	TRUE	lincRNA	LINC02525
ENSG00000145384	0.821217	-2.63137	1.57689	0.140592	0.324303	-4.80403	FALSE	protein_coding	FABP2
ENSG00000182853	0.820941	-2.57557	1.98265	0.070577	0.208434	-4.24813	FALSE	protein_coding	VMO1
ENSG00000133466	0.820241	3.49702	5.48417	0.000135645	0.00249504	0.919542	TRUE	protein_coding	C1QTNF6
ENSG00000248521	0.820221	-4.20369	0.92288	0.374105	0.591982	-5.20324	FALSE	processed_pseudogene
ENSG00000255346	0.820055	0.932435	4.20158	0.0012067	0.0122893	-0.988632	TRUE	protein_coding	NOX5
ENSG00000061455	0.819764	-2.11619	2.35546	0.0361894	0.134137	-3.75165	FALSE	protein_coding	PRDM6
ENSG00000244668	0.819761	-1.87903	2.47587	0.0290306	0.115554	-3.59699	FALSE	processed_pseudogene	SNRPCP3
ENSG00000272444	0.819474	-1.76954	2.2753	0.0418638	0.148162	-3.94628	FALSE	lincRNA
ENSG00000257185	0.818997	-0.0883365	2.28055	0.0414673	0.147318	-4.26759	FALSE	lincRNA	LINC02293
ENSG00000114126	0.817569	5.48348	8.94105	1.11215e-06	7.38856e-05	5.77025	TRUE	protein_coding	TFDP2
ENSG00000255145	0.817561	-2.79904	1.95346	0.0742777	0.215513	-4.25183	FALSE	antisense_RNA	STX17-AS1
ENSG00000196890	0.817379	0.820041	4.61585	0.000581707	0.00723033	-0.241228	TRUE	protein_coding	HIST3H2BB
ENSG00000196605	0.816928	2.1819	5.95349	6.45142e-05	0.00143927	1.82628	TRUE	protein_coding	ZNF846
ENSG00000267390	0.816836	0.582641	3.75729	0.00269634	0.0220215	-1.74005	TRUE	antisense_RNA
ENSG00000244671	0.816598	-3.88106	1.4325	0.177326	0.375614	-4.75825	FALSE	misc_RNA	RN7SL280P
ENSG00000234286	0.816127	-1.69452	2.34843	0.0366557	0.13529	-3.84171	FALSE	antisense_RNA
ENSG00000133800	0.815966	-2.20974	2.24804	0.04398	0.153067	-3.90716	FALSE	protein_coding	LYVE1
ENSG00000185924	0.815817	-1.09192	2.68825	0.0196107	0.0887156	-3.38195	FALSE	protein_coding	RTN4RL1
[truncated: 25,040 more rows]

## Sheet: overlap SEQC
ENSG	logFC	AveExpr	t	P.Value	adj.P.Val	B	differentially expressed on adj.pvalue	Type	Symbol
ENSG00000248540	-1.94365	4.50022	-12.8139	2.11639e-08	4.8051e-06	9.87147	TRUE	lincRNA
