# Supplementary material for: Integrative analysis identifies lincRNAs up- and downstream of neuroblastoma driver genes
Source: Sci Rep. 2019 Apr 5;9:5685. doi: 10.1038/s41598-019-42107-y (PMC6451017; doi:10.1038/s41598-019-42107-y)
Supplement: Supplementary file 9 — Supplemental table 8 [file 41598_2019_42107_MOESM9_ESM.xlsx]

## Sheet: Blad1
Integrative analysis identifies lincRNAs up- and downstream of neuroblastoma driver genes
Dries Rombaut1,2, Hua-Sheng Chiu3, Bieke Decaesteker1,2, Celine Everaert1,2, Nurten Yigit1,2, Agathe Peltier4,5, Isabelle Janoueix-Lerosey4,5, Christoph Bartenhagen7, Matthias Fischer6,7, Stephen Roberts8, Nicky D’Haene9, Katleen De Preter1,2, Frank Speleman1,2, Geertrui Denecker1,2, Pavel Sumazin3, Jo Vandesompele1,2, Steve Lefever1,2, Pieter Mestdagh*1,2
1. Center for Medical Genetics, Ghent University, Ghent, 9000, Belgium
2. Cancer Research Institute Ghent (CRIG), Ghent, 9000, Belgium
3. Texas Children’s Cancer Center, Baylor College of Medicine, Houston, TX 77030, USA
4. Institut Curie, PSL Research University, Inserm U830, Equipe Labellisée contre le Cancer, F-75005, Paris, France.
5. SIREDO: Care, Innovation and Research for Children, Adolescents and Young Adults with Cancer, Institut Curie, F-75005, Paris, France.
6. Center for Molecular Medicine Cologne (CMMC), University of Cologne, 50931 Cologne, Germany
7. Department of Experimental Pediatric Oncology, University Children’s Hospital of Cologne, Medical Faculty, University of Cologne, 50937 Cologne, Germany
8. Department of Pediatrics, Memorial Sloan Kettering Cancer Center, New York, NY, United States of America
9. Hôpital Erasme, Cliniques Universitaires de Bruxelles, Bruxelles, 1070, Belgium
* Corresponding author: Pieter.Mestdagh@UGent.be

## Sheet: all DEgenes PHOX2B modelsystem 
ENSG	logFC	AveExpr	t	P.Value	adj.P.Val	B	differentially expressed	differentially expressed on adj.pvalue	Type	Symbol
ENSG00000189221	-1.2691	8.04004	-21.6674	8.72005e-11	1.15832e-06	15.2083	TRUE	TRUE	protein_coding	MAOA
ENSG00000113657	-1.21353	9.06093	-21.2651	1.07971e-10	1.15832e-06	15.0543	TRUE	TRUE	protein_coding	DPYSL3
ENSG00000158639	-1.5894	6.11507	-18.8556	4.23327e-10	3.02763e-06	13.5981	TRUE	TRUE	protein_coding	PAGE5
ENSG00000167244	0.954797	10.2308	17.9534	7.36917e-10	3.16226e-06	13.2356	TRUE	TRUE	protein_coding	IGF2
ENSG00000152377	1.43755	6.95656	17.9585	7.34576e-10	3.16226e-06	13.1731	TRUE	TRUE	protein_coding	SPOCK1
ENSG00000041353	-1.22177	6.0708	-17.3345	1.09453e-09	3.91404e-06	12.7361	TRUE	TRUE	protein_coding	RAB27B
ENSG00000165646	1.3624	6.57949	16.4779	1.93502e-09	4.28515e-06	12.2379	TRUE	TRUE	protein_coding	SLC18A2
ENSG00000244405	-1.35234	4.9749	-16.4384	1.98774e-09	4.28515e-06	11.9968	TRUE	TRUE	protein_coding	ETV5
ENSG00000109132	-0.941312	8.31625	-15.7027	3.31942e-09	5.87733e-06	11.7453	TRUE	TRUE	protein_coding	PHOX2B
ENSG00000164099	-0.937244	7.49255	-15.6043	3.56102e-09	5.87733e-06	11.6712	TRUE	TRUE	protein_coding	PRSS12
ENSG00000159224	2.24803	4.36058	16.4315	1.99718e-09	4.28515e-06	11.6648	TRUE	TRUE	protein_coding	GIP
ENSG00000054598	-1.37944	4.96494	-15.8437	3.00362e-09	5.85871e-06	11.6264	TRUE	TRUE	protein_coding	FOXC1
ENSG00000175155	1.07203	6.1539	15.4837	3.88358e-09	5.95187e-06	11.5551	TRUE	TRUE	protein_coding	YPEL2
ENSG00000155886	1.05255	6.05476	15.0865	5.18901e-09	6.66231e-06	11.273	TRUE	TRUE	protein_coding	SLC24A2
ENSG00000172403	-1.1425	5.70905	-15.0803	5.21275e-09	6.66231e-06	11.2435	TRUE	TRUE	protein_coding	SYNPO2
ENSG00000164300	1.23943	5.24688	14.976	5.63167e-09	6.66231e-06	11.124	TRUE	TRUE	protein_coding	SERINC5
ENSG00000138640	-1.17241	5.15694	-14.845	6.21021e-09	6.66231e-06	11.0159	TRUE	TRUE	protein_coding	FAM13A
ENSG00000139289	1.61129	4.59257	14.8521	6.17722e-09	6.66231e-06	10.8835	TRUE	TRUE	protein_coding	PHLDA1
ENSG00000157005	1.07106	5.9836	14.1269	1.07664e-08	1.00544e-05	10.5662	TRUE	TRUE	protein_coding	SST
ENSG00000127920	-1.5397	6.39685	-14.1095	1.0914e-08	1.00544e-05	10.5596	TRUE	TRUE	protein_coding	GNG11
ENSG00000164687	-0.987667	5.71013	-14.0713	1.12465e-08	1.00544e-05	10.5123	TRUE	TRUE	protein_coding	FABP5
ENSG00000144354	-0.939698	6.08278	-13.7658	1.43339e-08	1.23019e-05	10.29	TRUE	TRUE	protein_coding	CDCA7
ENSG00000089250	-1.02393	7.0959	-13.4993	1.77837e-08	1.41321e-05	10.081	TRUE	TRUE	protein_coding	NOS1
ENSG00000182752	-2.34485	3.34661	-14.9418	5.7769e-09	6.66231e-06	10.0715	TRUE	TRUE	protein_coding	PAPPA
ENSG00000145244	2.26757	3.41355	14.6901	6.97845e-09	7.12998e-06	10.0663	TRUE	TRUE	protein_coding	CORIN
ENSG00000159307	1.53622	4.91327	13.5755	1.67129e-08	1.3792e-05	10.0554	TRUE	TRUE	protein_coding	SCUBE1
ENSG00000131747	-0.73127	9.14893	-13.3447	2.01873e-08	1.54693e-05	9.93248	TRUE	TRUE	protein_coding	TOP2A
ENSG00000245870	-0.852553	6.78967	-13.2054	2.26565e-08	1.67627e-05	9.84138	TRUE	TRUE	lincRNA	NESPR
ENSG00000006071	1.15917	5.57382	13.0707	2.53561e-08	1.70012e-05	9.72137	TRUE	TRUE	protein_coding	ABCC8
ENSG00000163873	1.12273	4.87653	13.0847	2.50605e-08	1.70012e-05	9.68424	TRUE	TRUE	protein_coding	GRIK3
ENSG00000105409	0.750064	8.78692	13.018	2.6506e-08	1.72337e-05	9.66083	TRUE	TRUE	protein_coding	ATP1A3
ENSG00000164506	-0.812507	6.65775	-12.8567	3.03877e-08	1.91764e-05	9.54968	TRUE	TRUE	protein_coding	STXBP5
ENSG00000096433	1.19348	5.95029	12.7102	3.44486e-08	2.1118e-05	9.42805	TRUE	TRUE	protein_coding	ITPR3
ENSG00000165029	1.62969	3.61045	13.1199	2.43327e-08	1.70012e-05	9.32299	TRUE	TRUE	protein_coding	ABCA1
ENSG00000170017	-0.86167	6.3755	-12.4942	4.15439e-08	2.47602e-05	9.24062	TRUE	TRUE	protein_coding	ALCAM
ENSG00000196358	0.882012	5.86344	12.2445	5.17691e-08	2.8481e-05	9.02563	TRUE	TRUE	protein_coding	NTNG2
ENSG00000145113	1.13529	4.37121	12.2765	5.03213e-08	2.8481e-05	8.96107	TRUE	TRUE	protein_coding	MUC4
ENSG00000111269	-1.21792	4.4054	-12.2656	5.08107e-08	2.8481e-05	8.94776	TRUE	TRUE	protein_coding	CREBL2
ENSG00000163902	-0.712412	7.46892	-12.1693	5.53587e-08	2.89701e-05	8.93439	TRUE	TRUE	protein_coding	RPN1
ENSG00000167767	1.06454	4.57092	12.1892	5.43859e-08	2.89701e-05	8.92018	TRUE	TRUE	protein_coding	KRT80
ENSG00000115963	-0.845558	6.42258	-12.1082	5.84732e-08	2.91768e-05	8.89833	TRUE	TRUE	protein_coding	RND3
ENSG00000137558	-1.05257	4.67225	-12.1372	5.69759e-08	2.91065e-05	8.88387	TRUE	TRUE	protein_coding	PI15
ENSG00000196220	0.924216	5.29921	12.0066	6.40796e-08	3.12475e-05	8.81208	TRUE	TRUE	protein_coding	SRGAP3
ENSG00000092969	1.00798	6.02126	11.9363	6.82966e-08	3.25638e-05	8.74917	TRUE	TRUE	protein_coding	TGFB2
ENSG00000109790	-0.879282	5.64684	-11.8525	7.37202e-08	3.34722e-05	8.67672	TRUE	TRUE	protein_coding	KLHL5
ENSG00000135472	0.881801	6.49591	11.8348	7.49254e-08	3.34722e-05	8.64763	TRUE	TRUE	protein_coding	FAIM2
ENSG00000188042	0.715123	6.87045	11.7909	7.8002e-08	3.34722e-05	8.59875	TRUE	TRUE	protein_coding	ARL4C
ENSG00000143153	0.757269	7.38332	11.7953	7.76894e-08	3.34722e-05	8.59203	TRUE	TRUE	protein_coding	ATP1B1
ENSG00000120251	0.9795	6.42625	11.6831	8.61536e-08	3.62453e-05	8.50895	TRUE	TRUE	protein_coding	GRIA2
ENSG00000169427	1.33243	3.79809	11.842	7.44287e-08	3.34722e-05	8.46253	TRUE	TRUE	protein_coding	KCNK9
ENSG00000078114	0.947329	4.96817	11.5908	9.38638e-08	3.72952e-05	8.43095	TRUE	TRUE	protein_coding	NEBL
ENSG00000136944	0.903578	5.13207	11.5432	9.81288e-08	3.74789e-05	8.39239	TRUE	TRUE	protein_coding	LMX1B
ENSG00000170382	0.951012	5.07144	11.5261	9.97091e-08	3.74789e-05	8.37533	TRUE	TRUE	protein_coding	LRRN2
ENSG00000165023	1.05517	5.02316	11.5123	1.01006e-07	3.74789e-05	8.3609	TRUE	TRUE	protein_coding	DIRAS2
ENSG00000100604	0.634796	11.1997	11.628	9.06691e-08	3.67056e-05	8.35771	TRUE	TRUE	protein_coding	CHGA
ENSG00000135549	1.09519	4.618	11.5091	1.01313e-07	3.74789e-05	8.33544	TRUE	TRUE	protein_coding	PKIB
ENSG00000280165	1.00344	5.50328	11.4308	1.09056e-07	3.96593e-05	8.28994	TRUE	TRUE	protein_coding	PCDH20
ENSG00000108679	1.18196	4.36846	11.3955	1.12753e-07	3.96594e-05	8.2069	TRUE	TRUE	protein_coding	LGALS3BP
ENSG00000165072	1.54023	3.99451	11.396	1.12698e-07	3.96594e-05	8.13	TRUE	TRUE	protein_coding	MAMDC2
ENSG00000116183	4.33959	2.17062	17.0365	1.33049e-09	4.07813e-06	8.0388	TRUE	TRUE	protein_coding	PAPPA2
ENSG00000076770	-0.92429	4.9394	-11.1638	1.40639e-07	4.78975e-05	8.03599	TRUE	TRUE	protein_coding	MBNL3
ENSG00000011347	0.822535	5.63365	11.1168	1.47154e-07	4.93333e-05	7.98971	TRUE	TRUE	protein_coding	SYT7
ENSG00000171488	-0.879558	5.53867	-11.072	1.53668e-07	5.07246e-05	7.94923	TRUE	TRUE	protein_coding	LRRC8C
ENSG00000254726	-0.655377	7.2592	-11.0465	1.57524e-07	5.12097e-05	7.87548	TRUE	TRUE	protein_coding	MEX3A
ENSG00000055118	0.726539	6.54968	10.9828	1.67589e-07	5.36684e-05	7.83243	TRUE	TRUE	protein_coding	KCNH2
ENSG00000143476	-0.779968	5.83371	-10.9578	1.71726e-07	5.41847e-05	7.83081	TRUE	TRUE	protein_coding	DTL
ENSG00000180573	1.89273	2.87654	11.6304	9.04674e-08	3.67056e-05	7.81133	TRUE	TRUE	protein_coding	HIST1H2AC
ENSG00000167900	-0.771335	6.64356	-10.9032	1.81165e-07	5.55295e-05	7.75135	TRUE	TRUE	protein_coding	TK1
ENSG00000164109	-0.695386	7.31504	-10.9227	1.77734e-07	5.52675e-05	7.7508	TRUE	TRUE	protein_coding	MAD2L1
ENSG00000214944	-0.946426	4.72081	-10.868	1.87543e-07	5.58879e-05	7.74913	TRUE	TRUE	protein_coding	ARHGEF28
ENSG00000100097	-1.01938	4.42763	-10.8824	1.849e-07	5.58762e-05	7.74405	TRUE	TRUE	protein_coding	LGALS1
ENSG00000026025	-0.620459	7.7911	-10.8525	1.90427e-07	5.59698e-05	7.66737	TRUE	TRUE	protein_coding	VIM
ENSG00000101438	1.91948	2.82905	11.3633	1.16242e-07	4.02271e-05	7.58072	TRUE	TRUE	protein_coding	SLC32A1
ENSG00000102362	-0.728918	5.88091	-10.6122	2.41831e-07	6.86019e-05	7.48476	TRUE	TRUE	protein_coding	SYTL4
ENSG00000198121	-0.8919	4.96803	-10.5753	2.50962e-07	6.86019e-05	7.46973	TRUE	TRUE	protein_coding	LPAR1
ENSG00000124216	0.982526	4.73562	10.5636	2.53941e-07	6.86019e-05	7.45597	TRUE	TRUE	protein_coding	SNAI1
ENSG00000184678	1.24562	3.54064	10.7205	2.17024e-07	6.29254e-05	7.44163	TRUE	TRUE	protein_coding	HIST2H2BE
ENSG00000140416	0.627239	7.60831	10.5858	2.48318e-07	6.86019e-05	7.39955	TRUE	TRUE	protein_coding	TPM1
ENSG00000145362	-0.693148	7.70619	-10.5804	2.49687e-07	6.86019e-05	7.39171	TRUE	TRUE	protein_coding	ANK2
ENSG00000124795	-0.66871	7.54023	-10.5564	2.55787e-07	6.86019e-05	7.37155	TRUE	TRUE	protein_coding	DEK
ENSG00000129757	0.942852	5.9507	10.4986	2.7117e-07	7.18298e-05	7.36678	TRUE	TRUE	protein_coding	CDKN1C
ENSG00000139618	-0.82578	4.98775	-10.3616	3.11754e-07	7.7779e-05	7.25587	TRUE	TRUE	protein_coding	BRCA2
ENSG00000123091	-0.725507	6.17833	-10.3918	3.02278e-07	7.7779e-05	7.24782	TRUE	TRUE	protein_coding	RNF11
ENSG00000170144	-0.580345	9.32553	-10.3625	3.1147e-07	7.7779e-05	7.12123	TRUE	TRUE	protein_coding	HNRNPA3
ENSG00000137968	-0.642403	6.63441	-10.2843	3.37518e-07	8.32389e-05	7.11728	TRUE	TRUE	protein_coding	SLC44A5
ENSG00000262246	0.654734	6.31587	10.222	3.59932e-07	8.77581e-05	7.06344	TRUE	TRUE	protein_coding	CORO7
ENSG00000113196	0.750198	5.95456	10.1924	3.71145e-07	8.94751e-05	7.04789	TRUE	TRUE	protein_coding	HAND1
ENSG00000013293	0.636742	6.90672	10.162	3.83056e-07	9.13206e-05	6.97707	TRUE	TRUE	protein_coding	SLC7A14
ENSG00000094804	-0.790683	6.35615	-10.1288	3.96528e-07	9.34934e-05	6.96491	TRUE	TRUE	protein_coding	CDC6
ENSG00000136492	-0.655639	6.73338	-10.0341	4.37829e-07	0.000101011	6.84748	TRUE	TRUE	protein_coding	BRIP1
ENSG00000173207	-0.586684	7.3927	-10.0457	4.32557e-07	0.00010088	6.83607	TRUE	TRUE	protein_coding	CKS1B
ENSG00000175866	0.732336	6.15672	9.97131	4.67784e-07	0.00010575	6.80377	TRUE	TRUE	protein_coding	BAIAP2
ENSG00000159173	1.63541	2.76239	10.3684	3.09604e-07	7.7779e-05	6.80085	TRUE	TRUE	protein_coding	TNNI1
ENSG00000198722	-0.69061	6.34199	-9.97041	4.68226e-07	0.00010575	6.79542	TRUE	TRUE	protein_coding	UNC13B
ENSG00000198732	0.827352	4.74207	9.91168	4.98264e-07	0.000107987	6.79539	TRUE	TRUE	protein_coding	SMOC1
ENSG00000008118	0.973768	4.39627	9.91225	4.97964e-07	0.000107987	6.79246	TRUE	TRUE	protein_coding	CAMK1G
ENSG00000075790	-0.859721	5.0408	-9.88731	5.1133e-07	0.000108085	6.76459	TRUE	TRUE	protein_coding	BCAP29
ENSG00000277586	-0.783659	6.16528	-9.91875	4.94543e-07	0.000107987	6.74835	TRUE	TRUE	protein_coding	NEFL
ENSG00000060656	0.645255	6.77271	9.92844	4.89488e-07	0.000107987	6.73086	TRUE	TRUE	protein_coding	PTPRU
ENSG00000064300	0.903215	6.16772	9.89821	5.0544e-07	0.000108085	6.72544	TRUE	TRUE	protein_coding	NGFR
ENSG00000184254	0.580477	7.85948	9.85441	5.29561e-07	0.000110313	6.61242	TRUE	TRUE	protein_coding	ALDH1A3
ENSG00000182580	1.02944	4.6985	9.70494	6.21652e-07	0.000124656	6.57818	TRUE	TRUE	protein_coding	EPHB3
ENSG00000100234	-0.650717	7.99223	-9.80603	5.57648e-07	0.000115047	6.55544	TRUE	TRUE	protein_coding	TIMP3
ENSG00000127564	-0.654593	6.33492	-9.72698	6.07051e-07	0.000124047	6.53033	TRUE	TRUE	protein_coding	PKMYT1
ENSG00000139567	1.33286	3.06133	9.88273	5.13825e-07	0.000108085	6.52988	TRUE	TRUE	protein_coding	ACVRL1
ENSG00000089639	0.722864	5.28697	9.66482	6.49208e-07	0.000127784	6.5139	TRUE	TRUE	protein_coding	GMIP
ENSG00000129195	-0.573778	7.30004	-9.70607	6.20895e-07	0.000124656	6.46706	TRUE	TRUE	protein_coding	PIMREG
ENSG00000006468	-0.808458	6.83044	-9.65836	6.53768e-07	0.000127784	6.43315	TRUE	TRUE	protein_coding	ETV1
ENSG00000143924	-0.598104	7.15588	-9.65331	6.57355e-07	0.000127784	6.41366	TRUE	TRUE	protein_coding	EML4
ENSG00000087842	-0.904553	4.62474	-9.53639	7.46619e-07	0.00013991	6.39875	TRUE	TRUE	protein_coding	PIR
ENSG00000100526	-0.800295	5.04242	-9.5324	7.4989e-07	0.00013991	6.38237	TRUE	TRUE	protein_coding	CDKN3
ENSG00000184185	0.816391	4.65369	9.52178	7.58662e-07	0.000140326	6.38191	TRUE	TRUE	protein_coding	KCNJ12
ENSG00000120437	-0.63242	6.53123	-9.57947	7.12294e-07	0.000136455	6.35731	TRUE	TRUE	protein_coding	ACAT2
ENSG00000168078	-0.6791	6.72955	-9.54423	7.40244e-07	0.00013991	6.30913	TRUE	TRUE	protein_coding	PBK
ENSG00000167670	-0.632904	6.59281	-9.48017	7.94114e-07	0.000144394	6.2429	TRUE	TRUE	protein_coding	CHAF1A
ENSG00000100302	1.20267	3.79642	9.41337	8.54806e-07	0.000151576	6.23254	TRUE	TRUE	protein_coding	RASD2
ENSG00000165140	-0.956138	4.26434	-9.38273	8.84298e-07	0.000154604	6.23096	TRUE	TRUE	protein_coding	FBP1
ENSG00000132510	0.612489	7.45972	9.49781	7.78875e-07	0.000142834	6.22717	TRUE	TRUE	protein_coding	KDM6B
ENSG00000129990	0.751851	5.08604	9.35463	9.12314e-07	0.000157404	6.18217	TRUE	TRUE	protein_coding	SYT5
ENSG00000156802	-0.645474	7.0454	-9.43136	8.37985e-07	0.000149832	6.16811	TRUE	TRUE	protein_coding	ATAD2
ENSG00000166803	-0.786314	5.23694	-9.33681	9.30566e-07	0.000157691	6.15626	TRUE	TRUE	protein_coding	PCLAF
ENSG00000108064	-0.742301	5.99329	-9.35	9.17016e-07	0.000157404	6.12725	TRUE	TRUE	protein_coding	TFAM
ENSG00000164104	-0.559862	9.91498	-9.4412	8.2894e-07	0.00014946	6.08855	TRUE	TRUE	protein_coding	HMGB2
ENSG00000003096	-0.546411	7.76629	-9.3807	8.86291e-07	0.000154604	6.08338	TRUE	TRUE	protein_coding	KLHL13
ENSG00000082397	-0.560047	7.30764	-9.33409	9.33385e-07	0.000157691	6.04625	TRUE	TRUE	protein_coding	EPB41L3
ENSG00000184445	-0.578369	7.65808	-9.26801	1.00483e-06	0.000168435	5.95728	TRUE	TRUE	protein_coding	KNTC1
ENSG00000135503	0.627518	6.30977	9.19039	1.09633e-06	0.000180946	5.92488	TRUE	TRUE	protein_coding	ACVR1B
ENSG00000124302	0.710932	5.62353	9.13706	1.16437e-06	0.000185938	5.90391	TRUE	TRUE	protein_coding	CHST8
ENSG00000140450	0.717495	5.20648	9.11351	1.19586e-06	0.000185938	5.90288	TRUE	TRUE	protein_coding	ARRDC4
ENSG00000184500	-0.781449	4.78295	-9.0883	1.23058e-06	0.000185938	5.89899	TRUE	TRUE	protein_coding	PROS1
ENSG00000265972	0.731497	8.06653	9.22801	1.05091e-06	0.000174794	5.89697	TRUE	TRUE	protein_coding	TXNIP
ENSG00000175183	-0.80211	6.12013	-9.1229	1.1832e-06	0.000185938	5.86002	TRUE	TRUE	protein_coding	CSRP2
ENSG00000137804	-0.558336	7.17754	-9.16023	1.13427e-06	0.000185467	5.85007	TRUE	TRUE	protein_coding	NUSAP1
ENSG00000163050	0.628725	6.01191	9.1043	1.20842e-06	0.000185938	5.84177	TRUE	TRUE	protein_coding	COQ8A
ENSG00000165304	-0.667051	6.26276	-9.10928	1.2016e-06	0.000185938	5.8349	TRUE	TRUE	protein_coding	MELK
ENSG00000138606	0.920327	4.51973	9.01197	1.34246e-06	0.000197286	5.82152	TRUE	TRUE	protein_coding	SHF
ENSG00000171320	-0.830614	4.6177	-9.0127	1.34134e-06	0.000197286	5.81994	TRUE	TRUE	protein_coding	ESCO2
ENSG00000109472	0.544049	8.08409	9.15499	1.14101e-06	0.000185467	5.81086	TRUE	TRUE	protein_coding	CPE
ENSG00000054654	-0.540256	7.17896	-9.12166	1.18486e-06	0.000185938	5.80488	TRUE	TRUE	protein_coding	SYNE2
ENSG00000170312	-0.563497	7.78193	-9.13605	1.16571e-06	0.000185938	5.79916	TRUE	TRUE	protein_coding	CDK1
ENSG00000145685	-0.670306	5.36786	-9.02896	1.31663e-06	0.000196178	5.79679	TRUE	TRUE	protein_coding	LHFPL2
ENSG00000120802	-0.548532	8.25204	-9.09853	1.21636e-06	0.000185938	5.73929	TRUE	TRUE	protein_coding	TMPO
ENSG00000168496	-0.559767	7.40752	-9.06092	1.26951e-06	0.000190479	5.72453	TRUE	TRUE	protein_coding	FEN1
ENSG00000187714	-0.659342	5.43599	-8.95819	1.42783e-06	0.000202761	5.71	TRUE	TRUE	protein_coding	SLC18A3
ENSG00000167106	0.755921	4.74276	8.906	1.51627e-06	0.000209344	5.69101	TRUE	TRUE	protein_coding	FAM102A
ENSG00000089351	0.596772	6.77772	8.99264	1.37248e-06	0.000197637	5.67022	TRUE	TRUE	protein_coding	GRAMD1A
ENSG00000134363	1.82497	2.84579	9.08947	1.22893e-06	0.000185938	5.66461	TRUE	TRUE	protein_coding	FST
ENSG00000163507	-0.676861	6.31025	-8.96195	1.42167e-06	0.000202761	5.65966	TRUE	TRUE	protein_coding	KIAA1524
ENSG00000065328	-0.65955	6.42463	-8.95297	1.43641e-06	0.000202761	5.64255	TRUE	TRUE	protein_coding	MCM10
ENSG00000143870	-0.5437	8.58372	-9.00157	1.35853e-06	0.000197637	5.61382	TRUE	TRUE	protein_coding	PDIA6
ENSG00000154654	-0.721982	4.97826	-8.83062	1.65455e-06	0.000215152	5.59174	TRUE	TRUE	protein_coding	NCAM2
ENSG00000143228	-0.646615	7.03983	-8.92516	1.48313e-06	0.000207988	5.57926	TRUE	TRUE	protein_coding	NUF2
ENSG00000138346	-0.683959	5.42642	-8.84376	1.62952e-06	0.000213865	5.57675	TRUE	TRUE	protein_coding	DNA2
ENSG00000082781	0.567112	6.97181	8.91697	1.4972e-06	0.000208597	5.57145	TRUE	TRUE	protein_coding	ITGB5
ENSG00000126603	0.68893	5.07716	8.81764	1.67971e-06	0.000217107	5.56798	TRUE	TRUE	protein_coding	GLIS2
ENSG00000128340	1.10456	3.31176	8.84103	1.63469e-06	0.000213865	5.56542	TRUE	TRUE	protein_coding	RAC2
ENSG00000198554	-0.675705	5.80895	-8.84661	1.62413e-06	0.000213865	5.55404	TRUE	TRUE	protein_coding	WDHD1
ENSG00000165240	-0.683789	6.40558	-8.8641	1.59154e-06	0.000213865	5.53829	TRUE	TRUE	protein_coding	ATP7A
ENSG00000105204	0.745542	5.07032	8.78778	1.73913e-06	0.000219499	5.53385	TRUE	TRUE	protein_coding	DYRK1B
ENSG00000076003	-0.737652	7.54195	-8.90269	1.52207e-06	0.000209344	5.53209	TRUE	TRUE	protein_coding	MCM6
ENSG00000072210	-0.533148	7.08153	-8.88434	1.55468e-06	0.000211122	5.52824	TRUE	TRUE	protein_coding	ALDH3A2
ENSG00000142156	0.591618	6.79414	8.85681	1.60504e-06	0.000213865	5.50793	TRUE	TRUE	protein_coding	COL6A1
ENSG00000173848	-0.612414	5.79003	-8.80264	1.70928e-06	0.000218299	5.50243	TRUE	TRUE	protein_coding	NET1
ENSG00000107954	0.69928	4.97717	8.75256	1.81216e-06	0.000224053	5.49817	TRUE	TRUE	protein_coding	NEURL1
ENSG00000144366	-0.613558	6.44956	-8.81026	1.69419e-06	0.000217668	5.47098	TRUE	TRUE	protein_coding	GULP1
ENSG00000123094	-0.697271	4.95002	-8.72002	1.88255e-06	0.000230811	5.46347	TRUE	TRUE	protein_coding	RASSF8
ENSG00000139318	-0.527662	7.25262	-8.79654	1.72148e-06	0.000218557	5.41547	TRUE	TRUE	protein_coding	DUSP6
ENSG00000105825	-1.95343	2.53919	-8.99265	1.37248e-06	0.000197637	5.41063	TRUE	TRUE	protein_coding	TFPI2
ENSG00000142731	-0.665808	5.71481	-8.71397	1.89595e-06	0.000231133	5.40216	TRUE	TRUE	protein_coding	PLK4
ENSG00000176204	2.2846	1.72893	9.6481	6.61074e-07	0.000127784	5.38869	TRUE	TRUE	protein_coding	LRRTM4
ENSG00000182022	0.784728	5.38575	8.68262	1.9671e-06	0.000235788	5.38732	TRUE	TRUE	protein_coding	CHST15
ENSG00000137962	-0.658289	5.21338	-8.66784	2.00164e-06	0.000237277	5.38288	TRUE	TRUE	protein_coding	ARHGAP29
ENSG00000104738	-0.546567	7.92056	-8.76313	1.78991e-06	0.00022328	5.34948	TRUE	TRUE	protein_coding	MCM4
ENSG00000204131	0.765196	6.45865	8.70876	1.90759e-06	0.000231239	5.34795	TRUE	TRUE	protein_coding	NHSL2
ENSG00000130600	0.582635	7.60386	8.75028	1.81698e-06	0.000224053	5.34516	TRUE	TRUE	processed_transcript	H19
ENSG00000156587	-0.913796	4.35535	-8.58948	2.1959e-06	0.000252525	5.34106	TRUE	TRUE	protein_coding	UBE2L6
ENSG00000204387	0.565652	6.72991	8.70093	1.9252e-06	0.000232063	5.32319	TRUE	TRUE	protein_coding	C6orf48
ENSG00000145819	-0.751771	6.11753	-8.61388	2.13332e-06	0.000247419	5.25512	TRUE	TRUE	protein_coding	ARHGAP26
ENSG00000136167	-0.56978	7.75991	-8.67491	1.98502e-06	0.000236615	5.24795	TRUE	TRUE	protein_coding	LCP1
ENSG00000145687	-0.870872	4.59994	-8.51058	2.41213e-06	0.000270793	5.23774	TRUE	TRUE	protein_coding	SSBP2
ENSG00000136383	0.542476	6.48137	8.61575	2.1286e-06	0.000247419	5.23255	TRUE	TRUE	protein_coding	ALPK3
ENSG00000112379	-0.778749	4.57815	-8.48525	2.48631e-06	0.000270793	5.20788	TRUE	TRUE	protein_coding	ARFGEF3
ENSG00000175643	-0.672318	5.74538	-8.53694	2.33744e-06	0.000263959	5.18601	TRUE	TRUE	protein_coding	RMI2
ENSG00000104327	-1.44589	2.71586	-8.61886	2.12079e-06	0.000247419	5.16398	TRUE	TRUE	protein_coding	CALB1
ENSG00000225783	0.647953	8.20076	8.61895	2.12058e-06	0.000247419	5.16335	TRUE	TRUE	lincRNA	MIAT
ENSG00000183775	-0.656609	5.59076	-8.50101	2.43987e-06	0.000270793	5.15337	TRUE	TRUE	protein_coding	KCTD16
ENSG00000117519	-0.49702	8.31997	-8.58757	2.20089e-06	0.000252525	5.12066	TRUE	TRUE	protein_coding	CNN3
ENSG00000198400	1.73678	2.11988	8.84741	1.62263e-06	0.000213865	5.11595	TRUE	TRUE	protein_coding	NTRK1
ENSG00000102109	0.6464	5.49219	8.45942	2.56447e-06	0.000276499	5.10797	TRUE	TRUE	protein_coding	PCSK1N
ENSG00000112118	-0.498465	8.33944	-8.57659	2.22976e-06	0.000254477	5.10643	TRUE	TRUE	protein_coding	MCM3
ENSG00000154319	0.644603	6.3901	8.49534	2.45646e-06	0.000270793	5.09053	TRUE	TRUE	protein_coding	FAM167A
ENSG00000063978	-0.674772	5.1	-8.41161	2.71618e-06	0.000288507	5.08242	TRUE	TRUE	protein_coding	RNF4
ENSG00000185269	1.42274	2.9852	8.4518	2.58802e-06	0.000277643	5.0739	TRUE	TRUE	protein_coding	NOTUM
ENSG00000077279	0.52667	7.44169	8.50006	2.44263e-06	0.000270793	5.04448	TRUE	TRUE	protein_coding	DCX
ENSG00000089199	-0.519621	7.29737	-8.48699	2.48114e-06	0.000270793	5.03483	TRUE	TRUE	protein_coding	CHGB
ENSG00000163602	-0.540041	6.85035	-8.46522	2.54668e-06	0.000275968	5.02875	TRUE	TRUE	protein_coding	RYBP
ENSG00000139734	-0.671085	5.39649	-8.38094	2.81857e-06	0.000296447	5.02133	TRUE	TRUE	protein_coding	DIAPH3
ENSG00000167325	-0.502971	8.0414	-8.49165	2.46733e-06	0.000270793	5.01156	TRUE	TRUE	protein_coding	RRM1
ENSG00000205336	1.58161	2.45394	8.54203	2.32331e-06	0.000263751	4.99689	TRUE	TRUE	protein_coding	ADGRG1
ENSG00000114346	-0.534807	6.90617	-8.43504	2.64065e-06	0.00028188	4.98845	TRUE	TRUE	protein_coding	ECT2
ENSG00000072133	-0.572505	6.38938	-8.40175	2.74867e-06	0.000290519	4.97555	TRUE	TRUE	protein_coding	RPS6KA6
ENSG00000051180	-0.755888	5.16156	-8.30731	3.08169e-06	0.000319424	4.95057	TRUE	TRUE	protein_coding	RAD51
ENSG00000094755	0.967324	4.25251	8.25588	3.281e-06	0.000336829	4.94737	TRUE	TRUE	protein_coding	GABRP
ENSG00000042832	3.87667	1.52575	10.4358	2.89027e-07	7.56263e-05	4.91133	TRUE	TRUE	protein_coding	TG
ENSG00000151892	1.16262	3.40781	8.23037	3.38497e-06	0.000340976	4.89868	TRUE	TRUE	protein_coding	GFRA1
ENSG00000181218	1.11093	3.63244	8.21017	3.46979e-06	0.000346269	4.89136	TRUE	TRUE	protein_coding	HIST3H2A
ENSG00000198626	0.77542	4.79354	8.23556	3.36354e-06	0.000340976	4.88902	TRUE	TRUE	protein_coding	RYR2
ENSG00000205476	0.53107	6.60466	8.34255	2.95262e-06	0.000309031	4.88786	TRUE	TRUE	protein_coding	CCDC85C
ENSG00000091490	-0.744144	4.40625	-8.20249	3.50266e-06	0.000347334	4.87552	TRUE	TRUE	protein_coding	SEL1L3
ENSG00000140525	-0.487803	7.57957	-8.33705	2.97238e-06	0.000309589	4.8355	TRUE	TRUE	protein_coding	FANCI
ENSG00000276293	-0.539121	7.04009	-8.28409	3.17001e-06	0.000326998	4.7927	TRUE	TRUE	protein_coding	PIP4K2B
ENSG00000166407	0.584585	5.6529	8.21474	3.45044e-06	0.000345946	4.79155	TRUE	TRUE	protein_coding	LMO1
ENSG00000178695	-0.567455	6.14351	-8.20012	3.51284e-06	0.000347334	4.73844	TRUE	TRUE	protein_coding	KCTD12
ENSG00000174136	-0.575657	6.11747	-8.1921	3.54764e-06	0.000349166	4.73015	TRUE	TRUE	protein_coding	RGMB
ENSG00000104419	0.699946	5.00927	8.09392	4.00449e-06	0.000383573	4.69445	TRUE	TRUE	protein_coding	NDRG1
ENSG00000131979	-0.505237	8.23174	-8.24106	3.34098e-06	0.000340976	4.68927	TRUE	TRUE	protein_coding	GCH1
ENSG00000083857	0.672973	8.09394	8.23224	3.37724e-06	0.000340976	4.68298	TRUE	TRUE	protein_coding	FAT1
ENSG00000005238	0.731341	4.68263	8.05595	4.19775e-06	0.000398527	4.67419	TRUE	TRUE	protein_coding	FAM214B
ENSG00000205542	-0.540107	6.19719	-8.14244	3.77127e-06	0.000366137	4.66145	TRUE	TRUE	protein_coding	TMSB4X
ENSG00000155011	-2.0148	1.53979	-8.88602	1.55166e-06	0.000211122	4.65593	TRUE	TRUE	protein_coding	DKK2
ENSG00000171551	1.98393	1.56393	8.76878	1.77814e-06	0.000223109	4.63404	TRUE	TRUE	protein_coding	ECEL1
ENSG00000228716	-0.752494	7.43799	-8.16629	3.66205e-06	0.000358781	4.62565	TRUE	TRUE	protein_coding	DHFR
ENSG00000165300	-0.756241	4.78996	-8.01382	4.42391e-06	0.000412067	4.61547	TRUE	TRUE	protein_coding	SLITRK5
ENSG00000119699	-0.747766	4.8609	-8.0097	4.44675e-06	0.000412067	4.60418	TRUE	TRUE	protein_coding	TGFB3
ENSG00000093009	-0.645727	5.69043	-8.06659	4.14257e-06	0.000395036	4.60356	TRUE	TRUE	protein_coding	CDC45
ENSG00000198431	-0.469642	8.23778	-8.15538	3.71159e-06	0.000361981	4.57944	TRUE	TRUE	protein_coding	TXNRD1
ENSG00000112902	-0.728044	5.3803	-8.02623	4.35596e-06	0.000408129	4.57933	TRUE	TRUE	protein_coding	SEMA5A
ENSG00000105270	0.524402	7.07196	8.10905	3.93014e-06	0.000378139	4.56748	TRUE	TRUE	protein_coding	CLIP3
ENSG00000101057	-0.542072	7.8366	-8.12537	3.85164e-06	0.000372255	4.55605	TRUE	TRUE	protein_coding	MYBL2
ENSG00000077152	-0.520066	6.82075	-8.04965	4.23074e-06	0.000399888	4.50466	TRUE	TRUE	protein_coding	UBE2T
ENSG00000012048	-0.753278	5.92409	-7.99492	4.52963e-06	0.000417114	4.49464	TRUE	TRUE	protein_coding	BRCA1
ENSG00000169554	-0.627446	4.96611	-7.93046	4.91093e-06	0.000435409	4.4929	TRUE	TRUE	protein_coding	ZEB2
ENSG00000126787	-0.544383	6.79862	-8.0362	4.30219e-06	0.000404859	4.48862	TRUE	TRUE	protein_coding	DLGAP5
ENSG00000141753	0.738775	5.27129	7.94164	4.84242e-06	0.000431116	4.47847	TRUE	TRUE	protein_coding	IGFBP4
ENSG00000189057	-0.937936	4.34644	-7.87524	5.26496e-06	0.000453674	4.47548	TRUE	TRUE	protein_coding	FAM111B
ENSG00000102466	-0.621606	5.24088	-7.91787	4.98931e-06	0.000438733	4.45178	TRUE	TRUE	protein_coding	FGF14
ENSG00000130958	0.793381	3.99392	7.83675	5.52788e-06	0.000464858	4.44168	TRUE	TRUE	protein_coding	SLC35D2
ENSG00000078549	0.623621	5.56227	7.92581	4.93974e-06	0.000436161	4.43142	TRUE	TRUE	protein_coding	ADCYAP1R1
ENSG00000108384	-0.563749	6.83726	-7.98744	4.57217e-06	0.000418335	4.42357	TRUE	TRUE	protein_coding	RAD51C
ENSG00000104081	0.706423	5.3969	7.90022	5.10154e-06	0.000443152	4.41362	TRUE	TRUE	protein_coding	BMF
ENSG00000160460	0.704404	5.71125	7.9061	5.06387e-06	0.000441668	4.39424	TRUE	TRUE	protein_coding	SPTBN4
ENSG00000139117	-0.604256	5.40376	-7.87744	5.25036e-06	0.000453674	4.38477	TRUE	TRUE	protein_coding	CPNE8
ENSG00000144681	0.526313	6.99897	7.95882	4.73907e-06	0.000425446	4.37691	TRUE	TRUE	protein_coding	STAC
ENSG00000066279	-0.484524	7.33118	-7.96931	4.67716e-06	0.000421652	4.37518	TRUE	TRUE	protein_coding	ASPM
ENSG00000073111	-0.487165	7.74133	-7.98236	4.60137e-06	0.000418335	4.37465	TRUE	TRUE	protein_coding	MCM2
ENSG00000132646	-0.69708	7.68138	-7.97549	4.64108e-06	0.000420165	4.36876	TRUE	TRUE	protein_coding	PCNA
ENSG00000113810	-0.534734	7.99832	-7.98334	4.5957e-06	0.000418335	4.36592	TRUE	TRUE	protein_coding	SMC4
ENSG00000131153	-0.707175	4.98977	-7.83103	5.56807e-06	0.000464858	4.36447	TRUE	TRUE	protein_coding	GINS2
ENSG00000163520	0.511165	6.2613	7.90816	5.05073e-06	0.000441668	4.35405	TRUE	TRUE	protein_coding	FBLN2
ENSG00000176890	-0.516829	7.50495	-7.95036	4.78967e-06	0.000428196	4.34286	TRUE	TRUE	protein_coding	TYMS
ENSG00000189403	-0.455707	10.0371	-8.0081	4.45561e-06	0.000412067	4.32813	TRUE	TRUE	protein_coding	HMGB1
ENSG00000196584	-0.587277	5.50097	-7.83564	5.53561e-06	0.000464858	4.32173	TRUE	TRUE	protein_coding	XRCC2
ENSG00000136982	-0.625687	5.28012	-7.80599	5.74807e-06	0.00047618	4.30373	TRUE	TRUE	protein_coding	DSCC1
ENSG00000148053	-0.761555	4.51379	-7.73317	6.3077e-06	0.000504992	4.28106	TRUE	TRUE	protein_coding	NTRK2
ENSG00000165895	-1.26604	2.76391	-7.77851	5.95273e-06	0.000489835	4.27623	TRUE	TRUE	protein_coding	ARHGAP42
ENSG00000158164	-0.580001	6.39659	-7.83717	5.52492e-06	0.000464858	4.25405	TRUE	TRUE	protein_coding	TMSB15A
ENSG00000148848	-0.573495	5.65621	-7.77774	5.95857e-06	0.000489835	4.23246	TRUE	TRUE	protein_coding	ADAM12
ENSG00000138778	-0.580987	6.84104	-7.83741	5.52322e-06	0.000464858	4.22754	TRUE	TRUE	protein_coding	CENPE
ENSG00000137812	-0.640943	5.69516	-7.77034	6.0151e-06	0.000490722	4.22021	TRUE	TRUE	protein_coding	KNL1
ENSG00000088882	0.47558	7.29797	7.84796	5.44989e-06	0.000464858	4.2172	TRUE	TRUE	protein_coding	CPXM1
ENSG00000138180	-0.536635	5.85544	-7.77213	6.00135e-06	0.000490722	4.20806	TRUE	TRUE	protein_coding	CEP55
ENSG00000136842	-0.498979	8.10952	-7.83183	5.56242e-06	0.000464858	4.16271	TRUE	TRUE	protein_coding	TMOD1
ENSG00000092841	-0.496145	9.00112	-7.85052	5.43223e-06	0.000464858	4.15515	TRUE	TRUE	protein_coding	MYL6
ENSG00000128512	-0.597373	5.81532	-7.71011	6.4969e-06	0.000516287	4.13031	TRUE	TRUE	protein_coding	DOCK4
ENSG00000018236	0.428201	8.6422	7.8184	5.65807e-06	0.000470541	4.12503	TRUE	TRUE	protein_coding	CNTN1
ENSG00000175832	-1.01899	4.40419	-7.59942	7.4934e-06	0.000576267	4.12068	TRUE	TRUE	protein_coding	ETV4
ENSG00000166503	-0.477015	6.86152	-7.7442	6.21933e-06	0.000503554	4.10274	TRUE	TRUE	protein_coding	HDGFL3
ENSG00000051620	-0.55097	5.54554	-7.66289	6.90346e-06	0.000540587	4.09089	TRUE	TRUE	protein_coding	HEBP2
ENSG00000120539	-0.657096	6.05164	-7.69042	6.66315e-06	0.000526768	4.08594	TRUE	TRUE	protein_coding	MASTL
ENSG00000198598	0.581867	5.29404	7.63823	7.1265e-06	0.000556022	4.08	TRUE	TRUE	protein_coding	MMP17
ENSG00000154229	-0.540326	7.31584	-7.73538	6.28988e-06	0.000504992	4.06817	TRUE	TRUE	protein_coding	PRKCA
ENSG00000118689	-0.449683	8.15073	-7.75069	6.16788e-06	0.000501281	4.05337	TRUE	TRUE	protein_coding	FOXO3
ENSG00000078674	-0.443534	7.64489	-7.73375	6.30298e-06	0.000504992	4.05104	TRUE	TRUE	protein_coding	PCM1
ENSG00000073712	-0.658586	6.79587	-7.6887	6.67789e-06	0.000526768	4.03365	TRUE	TRUE	protein_coding	FERMT2
ENSG00000188229	-0.551615	8.11964	-7.73015	6.33212e-06	0.000505063	4.02732	TRUE	TRUE	protein_coding	TUBB4B
ENSG00000121621	-0.549497	5.69259	-7.606	7.42979e-06	0.00057343	4.00227	TRUE	TRUE	protein_coding	KIF18A
ENSG00000151414	-0.752562	4.10323	-7.4816	8.73646e-06	0.000648614	3.98559	TRUE	TRUE	protein_coding	NEK7
ENSG00000165973	0.702597	5.19091	7.5579	7.90835e-06	0.000598148	3.98493	TRUE	TRUE	protein_coding	NELL1
ENSG00000163629	-0.537286	5.62395	-7.58199	7.66471e-06	0.000585245	3.97615	TRUE	TRUE	protein_coding	PTPN13
ENSG00000143434	0.570483	5.27417	7.55703	7.91732e-06	0.000598148	3.97416	TRUE	TRUE	protein_coding	SEMA6C
ENSG00000261115	0.495355	6.73657	7.62294	7.26874e-06	0.000565066	3.9473	TRUE	TRUE	protein_coding	TMEM178B
ENSG00000213853	-0.893873	4.09409	-7.43525	9.28442e-06	0.000679886	3.92723	TRUE	TRUE	protein_coding	EMP2
ENSG00000116337	0.511262	6.44425	7.58915	7.59385e-06	0.000581906	3.92002	TRUE	TRUE	protein_coding	AMPD2
ENSG00000101003	-0.612074	5.31	-7.49707	8.56132e-06	0.000637818	3.89337	TRUE	TRUE	protein_coding	GINS1
ENSG00000123374	-0.494883	6.34128	-7.55172	7.97218e-06	0.000600179	3.87776	TRUE	TRUE	protein_coding	CDK2
ENSG00000101158	-0.436462	8.23839	-7.61968	7.29943e-06	0.000565403	3.87435	TRUE	TRUE	protein_coding	NELFCD
ENSG00000119508	0.868869	3.49983	7.37907	9.99832e-06	0.000717471	3.87204	TRUE	TRUE	protein_coding	NR4A3
ENSG00000166426	-0.721255	4.77529	-7.43823	9.24811e-06	0.000679546	3.87101	TRUE	TRUE	protein_coding	CRABP1
ENSG00000028277	-0.784038	4.13655	-7.38912	9.86644e-06	0.000710383	3.86301	TRUE	TRUE	protein_coding	POU2F2
ENSG00000032444	0.480614	6.38595	7.51296	8.38536e-06	0.000626886	3.8211	TRUE	TRUE	protein_coding	PNPLA6
ENSG00000214548	0.424081	11.8682	7.66365	6.89667e-06	0.000540587	3.8176	TRUE	TRUE	lincRNA	MEG3
ENSG00000100605	0.451441	7.01797	7.53095	8.19078e-06	0.000614481	3.80759	TRUE	TRUE	protein_coding	ITPK1
ENSG00000138660	-0.56781	5.19229	-7.4163	9.5189e-06	0.000694685	3.79623	TRUE	TRUE	protein_coding	AP1AR
ENSG00000123485	-0.50042	6.07959	-7.46307	8.95123e-06	0.000662267	3.7774	TRUE	TRUE	protein_coding	HJURP
ENSG00000112312	-0.621634	5.91311	-7.44304	9.18984e-06	0.000677585	3.765	TRUE	TRUE	protein_coding	GMNN
ENSG00000166348	0.832677	3.84691	7.29832	1.11293e-05	0.000770289	3.75966	TRUE	TRUE	protein_coding	USP54
ENSG00000143772	0.633783	4.86671	7.35888	1.02691e-05	0.000729582	3.7511	TRUE	TRUE	protein_coding	ITPKB
ENSG00000151835	-1.00932	5.51298	-7.3943	9.79914e-06	0.000707913	3.74185	TRUE	TRUE	protein_coding	SACS
ENSG00000099869	1.07747	3.13388	7.26958	1.15641e-05	0.000789288	3.72058	TRUE	TRUE	antisense_RNA	IGF2-AS
ENSG00000080824	-0.51085	10.4883	-7.56222	7.8641e-06	0.000598148	3.71912	TRUE	TRUE	protein_coding	HSP90AA1
ENSG00000099625	0.611992	4.84706	7.32721	1.07097e-05	0.000749297	3.71022	TRUE	TRUE	protein_coding	CBARP
ENSG00000155313	-0.521176	5.7608	-7.36577	1.01758e-05	0.000725356	3.67207	TRUE	TRUE	protein_coding	USP25
ENSG00000102384	-0.617504	4.77663	-7.28009	1.1403e-05	0.000781669	3.6568	TRUE	TRUE	protein_coding	CENPI
ENSG00000138160	-0.541835	6.78552	-7.39675	9.76752e-06	0.000707913	3.63893	TRUE	TRUE	protein_coding	KIF11
ENSG00000100297	-0.55912	7.03776	-7.39993	9.72659e-06	0.000707436	3.62916	TRUE	TRUE	protein_coding	MCM5
ENSG00000197299	-0.504187	5.75773	-7.32371	1.07595e-05	0.000749532	3.61468	TRUE	TRUE	protein_coding	BLM
ENSG00000186480	-0.539503	5.8573	-7.32874	1.06879e-05	0.000749297	3.61312	TRUE	TRUE	protein_coding	INSIG1
ENSG00000204624	0.802326	4.60794	7.22793	1.22267e-05	0.000819802	3.60365	TRUE	TRUE	protein_coding	DISP3
ENSG00000259781	-0.523639	7.00171	-7.37646	1.00329e-05	0.000717551	3.5987	TRUE	TRUE	processed_pseudogene	HMGB1P6
ENSG00000122420	-0.930549	3.38586	-7.16462	1.33131e-05	0.000870871	3.59512	TRUE	TRUE	protein_coding	PTGFR
ENSG00000180616	0.697379	4.35326	7.18977	1.28697e-05	0.000849641	3.57634	TRUE	TRUE	protein_coding	SSTR2
ENSG00000075035	0.583124	6.41607	7.33135	1.0651e-05	0.000749297	3.5718	TRUE	TRUE	protein_coding	WSCD2
ENSG00000072954	0.554896	5.3305	7.24984	1.18732e-05	0.000803633	3.55311	TRUE	TRUE	protein_coding	TMEM38A
ENSG00000111247	-0.544141	5.73231	-7.26805	1.15877e-05	0.000789288	3.54101	TRUE	TRUE	protein_coding	RAD51AP1
ENSG00000156687	-0.988649	3.41775	-7.11565	1.42239e-05	0.00091226	3.53165	TRUE	TRUE	protein_coding	UNC5D
ENSG00000121152	-0.485533	6.56286	-7.30291	1.10614e-05	0.000768071	3.52335	TRUE	TRUE	protein_coding	NCAPH
ENSG00000132359	0.539393	7.92671	7.33674	1.0575e-05	0.000748835	3.49995	TRUE	TRUE	protein_coding	RAP1GAP2
ENSG00000113763	0.757833	5.8038	7.23988	1.20326e-05	0.000809314	3.49577	TRUE	TRUE	protein_coding	UNC5A
ENSG00000105649	0.621904	5.1143	7.18276	1.29916e-05	0.000855054	3.48461	TRUE	TRUE	protein_coding	RAB3A
ENSG00000134853	-1.26049	2.4586	-7.10566	1.44178e-05	0.000915229	3.42194	TRUE	TRUE	protein_coding	PDGFRA
ENSG00000124942	-0.511979	7.35477	-7.2511	1.18532e-05	0.000803633	3.40698	TRUE	TRUE	protein_coding	AHNAK
ENSG00000178295	-0.467651	6.70822	-7.20997	1.2525e-05	0.000834405	3.38503	TRUE	TRUE	protein_coding	GEN1
ENSG00000143320	0.559851	7.55794	7.24218	1.19955e-05	0.000809314	3.3845	TRUE	TRUE	protein_coding	CRABP2
ENSG00000101773	-0.521088	5.45615	-7.12954	1.3959e-05	0.000902122	3.37584	TRUE	TRUE	protein_coding	RBBP8
ENSG00000145386	-0.46508	6.84818	-7.20782	1.25612e-05	0.000834405	3.37358	TRUE	TRUE	protein_coding	CCNA2
ENSG00000196230	-0.427288	11.4918	-7.3264	1.07212e-05	0.000749297	3.36466	TRUE	TRUE	protein_coding	TUBB
ENSG00000011426	-0.447971	7.20786	-7.20866	1.2547e-05	0.000834405	3.35488	TRUE	TRUE	protein_coding	ANLN
ENSG00000142235	0.861788	3.4807	6.96981	1.73537e-05	0.0010367	3.33831	TRUE	TRUE	protein_coding	LMTK3
ENSG00000261716	0.717641	4.16327	6.99633	1.67338e-05	0.00102201	3.33134	TRUE	TRUE	sense_overlapping
ENSG00000125686	-0.480837	6.0977	-7.13273	1.38989e-05	0.00090095	3.32085	TRUE	TRUE	protein_coding	MED1
ENSG00000091317	-0.504635	5.67972	-7.10585	1.44141e-05	0.000915229	3.32055	TRUE	TRUE	protein_coding	CMTM6
ENSG00000167552	-0.528576	10.9044	-7.28154	1.1381e-05	0.000781669	3.31898	TRUE	TRUE	protein_coding	TUBA1A
ENSG00000165891	-0.787838	4.08318	-6.97895	1.71373e-05	0.00103577	3.31784	TRUE	TRUE	protein_coding	E2F7
ENSG00000166510	-0.420069	7.51105	-7.19186	1.28336e-05	0.000849641	3.31648	TRUE	TRUE	protein_coding	CCDC68
ENSG00000234964	-0.804592	4.01189	-6.96861	1.73822e-05	0.0010367	3.30976	TRUE	TRUE	processed_pseudogene	FABP5P7
ENSG00000169504	-0.527527	6.11972	-7.10626	1.44061e-05	0.000915229	3.28239	TRUE	TRUE	protein_coding	CLIC4
ENSG00000165672	-0.482105	7.46997	-7.15205	1.35407e-05	0.000880393	3.26273	TRUE	TRUE	protein_coding	PRDX3
ENSG00000125170	0.497122	6.59575	7.11464	1.42434e-05	0.00091226	3.25793	TRUE	TRUE	protein_coding	DOK4
ENSG00000100867	0.710905	4.99422	6.99813	1.66928e-05	0.00102201	3.24299	TRUE	TRUE	protein_coding	DHRS2
ENSG00000123505	-0.480801	6.06025	-7.07137	1.5105e-05	0.000953212	3.23784	TRUE	TRUE	protein_coding	AMD1
ENSG00000169607	-0.490341	5.68029	-7.0302	1.59765e-05	0.000995524	3.21425	TRUE	TRUE	protein_coding	CKAP2L
ENSG00000136928	1.1125	2.48014	6.92015	1.8581e-05	0.00108685	3.20951	TRUE	TRUE	protein_coding	GABBR2
ENSG00000101412	-0.429639	7.1246	-7.10075	1.45142e-05	0.000918633	3.20768	TRUE	TRUE	protein_coding	E2F1
ENSG00000144554	-0.537864	6.12593	-7.04772	1.55994e-05	0.000981528	3.19963	TRUE	TRUE	protein_coding	FANCD2
ENSG00000099365	0.987027	3.02886	6.86697	1.99987e-05	0.0011283	3.19807	TRUE	TRUE	protein_coding	STX1B
ENSG00000137872	-0.629165	5.39372	-6.99172	1.684e-05	0.00102201	3.19114	TRUE	TRUE	protein_coding	SEMA6D
ENSG00000182901	-0.715599	4.41273	-6.90938	1.88591e-05	0.00109363	3.18867	TRUE	TRUE	protein_coding	RGS7
ENSG00000224531	-0.56786	4.94167	-6.95298	1.77595e-05	0.00104684	3.18667	TRUE	TRUE	protein_coding	SMIM13
ENSG00000112029	-0.530641	5.65323	-7.00468	1.65438e-05	0.00101709	3.18136	TRUE	TRUE	protein_coding	FBXO5
ENSG00000159217	0.377447	10.3274	7.16667	1.32764e-05	0.000870871	3.17511	TRUE	TRUE	protein_coding	IGF2BP1
ENSG00000136717	0.466206	8.51123	7.1193	1.41537e-05	0.00091196	3.17253	TRUE	TRUE	protein_coding	BIN1
ENSG00000255730	1.23402	3.68845	6.85039	2.04639e-05	0.00113163	3.17209	TRUE	TRUE	protein_coding
ENSG00000116260	0.502388	6.01279	7.01369	1.6341e-05	0.00101041	3.15902	TRUE	TRUE	protein_coding	QSOX1
ENSG00000123933	0.48295	5.68232	6.99076	1.68621e-05	0.00102201	3.15655	TRUE	TRUE	protein_coding	MXD4
ENSG00000112715	0.48666	6.39903	7.02965	1.59886e-05	0.000995524	3.15139	TRUE	TRUE	protein_coding	VEGFA
ENSG00000176531	0.686251	4.1698	6.86564	2.00355e-05	0.0011283	3.15017	TRUE	TRUE	protein_coding	PHLDB3
ENSG00000149636	-0.586496	5.30121	-6.95579	1.76911e-05	0.00104568	3.14987	TRUE	TRUE	protein_coding	DSN1
ENSG00000181222	-1.04093	3.33965	-6.82625	2.11622e-05	0.0011568	3.14907	TRUE	TRUE	protein_coding	POLR2A
ENSG00000123416	-0.501475	11.0378	-7.16128	1.33733e-05	0.000872149	3.14579	TRUE	TRUE	protein_coding	TUBA1B
ENSG00000181790	0.810874	4.07925	6.85041	2.04633e-05	0.00113163	3.13911	TRUE	TRUE	protein_coding	ADGRB1
ENSG00000168528	0.59294	5.03926	6.91781	1.8641e-05	0.00108685	3.1233	TRUE	TRUE	protein_coding	SERINC2
ENSG00000280987	-0.656885	5.79705	-6.97155	1.73122e-05	0.0010367	3.12235	TRUE	TRUE	protein_coding
ENSG00000109674	-0.795371	3.86175	-6.82338	2.12468e-05	0.0011568	3.1221	TRUE	TRUE	protein_coding	NEIL3
ENSG00000157570	-0.448547	6.60397	-7.01572	1.62958e-05	0.00101041	3.11839	TRUE	TRUE	protein_coding	TSPAN18
ENSG00000163535	-0.493248	5.76911	-6.96068	1.75727e-05	0.00104443	3.10755	TRUE	TRUE	protein_coding	SGO2
ENSG00000124191	0.84298	3.9735	6.81603	2.14654e-05	0.00116304	3.10131	TRUE	TRUE	protein_coding	TOX2
ENSG00000141668	-0.787366	4.51868	-6.85049	2.0461e-05	0.00113163	3.09584	TRUE	TRUE	protein_coding	CBLN2
ENSG00000067057	-0.447873	7.66434	-7.03531	1.58656e-05	0.000995355	3.08856	TRUE	TRUE	protein_coding	PFKP
ENSG00000128951	-0.527188	7.09863	-7.00792	1.64706e-05	0.0010155	3.07795	TRUE	TRUE	protein_coding	DUT
ENSG00000172209	-1.89213	1.25545	-7.29201	1.12231e-05	0.000774285	3.06278	TRUE	TRUE	protein_coding	GPR22
ENSG00000198576	0.913937	4.05723	6.78664	2.23634e-05	0.0011877	3.05383	TRUE	TRUE	protein_coding	ARC
ENSG00000124126	0.545949	5.05693	6.86882	1.99474e-05	0.0011283	3.05148	TRUE	TRUE	protein_coding	PREX1
ENSG00000087116	0.825331	4.53316	6.82178	2.12942e-05	0.0011568	3.05118	TRUE	TRUE	protein_coding	ADAMTS2
ENSG00000137857	0.82297	3.5847	6.74945	2.35575e-05	0.0012328	3.03622	TRUE	TRUE	protein_coding	DUOX1
ENSG00000149554	-0.675277	4.98518	-6.84711	2.05575e-05	0.00113388	3.03409	TRUE	TRUE	protein_coding	CHEK1
ENSG00000169862	0.562494	5.03967	6.85498	2.03341e-05	0.00113163	3.03399	TRUE	TRUE	protein_coding	CTNND2
ENSG00000123473	-0.53873	5.08933	-6.85305	2.03885e-05	0.00113163	3.02784	TRUE	TRUE	protein_coding	STIL
ENSG00000106211	-0.463137	7.00823	-6.96811	1.73943e-05	0.0010367	3.02593	TRUE	TRUE	protein_coding	HSPB1
ENSG00000129173	-0.630598	4.39376	-6.79251	2.21809e-05	0.00118682	3.02587	TRUE	TRUE	protein_coding	E2F8
ENSG00000175581	-0.52498	5.68972	-6.89751	1.91709e-05	0.00110276	3.0258	TRUE	TRUE	protein_coding	MRPL48
ENSG00000105968	-0.419079	7.2589	-6.97154	1.73125e-05	0.0010367	3.01708	TRUE	TRUE	protein_coding	H2AFV
ENSG00000165410	-0.514768	5.92849	-6.90492	1.89757e-05	0.00109742	3.01367	TRUE	TRUE	protein_coding	CFL2
ENSG00000164070	-0.593494	5.32507	-6.85895	2.02222e-05	0.00113163	3.01006	TRUE	TRUE	protein_coding	HSPA4L
ENSG00000149260	0.496343	6.74988	6.93918	1.81e-05	0.00106398	2.99926	TRUE	TRUE	protein_coding	CAPN5
ENSG00000121957	-0.456747	6.04202	-6.90037	1.90954e-05	0.00110137	2.99661	TRUE	TRUE	protein_coding	GPSM2
ENSG00000099901	-0.450048	7.36986	-6.95682	1.76661e-05	0.00104568	2.9905	TRUE	TRUE	protein_coding	RANBP1
ENSG00000197771	-0.431115	6.79028	-6.91939	1.86006e-05	0.00108685	2.969	TRUE	TRUE	protein_coding	MCMBP
ENSG00000240801	1.05338	4.41691	6.7439	2.37415e-05	0.00123341	2.95857	TRUE	TRUE	3prime_overlapping_ncRNA
ENSG00000135913	-0.613106	4.98466	-6.78773	2.23293e-05	0.0011877	2.94853	TRUE	TRUE	protein_coding	USP37
ENSG00000168209	0.736193	4.74746	6.76461	2.30627e-05	0.00121581	2.94316	TRUE	TRUE	protein_coding	DDIT4
ENSG00000186063	-0.444544	6.21068	-6.86944	1.99303e-05	0.0011283	2.93825	TRUE	TRUE	protein_coding	AIDA
ENSG00000276043	-0.472541	7.15747	-6.91111	1.88141e-05	0.00109363	2.93608	TRUE	TRUE	protein_coding	UHRF1
ENSG00000126561	1.44766	2.13608	6.74031	2.38614e-05	0.00123664	2.9073	TRUE	TRUE	protein_coding	STAT5A
ENSG00000135776	-0.648734	4.20829	-6.69326	2.54925e-05	0.00128581	2.90659	TRUE	TRUE	protein_coding	ABCB10
ENSG00000096401	-0.450555	6.71306	-6.86999	1.99151e-05	0.0011283	2.90298	TRUE	TRUE	protein_coding	CDC5L
ENSG00000085840	-0.601007	5.00188	-6.74663	2.36509e-05	0.00123341	2.88748	TRUE	TRUE	protein_coding	ORC1
ENSG00000224032	0.563696	5.42806	6.78099	2.25404e-05	0.00119414	2.88426	TRUE	TRUE	lincRNA	EPB41L4A-AS1
ENSG00000128708	-0.482729	6.24218	-6.82948	2.10674e-05	0.00115607	2.8786	TRUE	TRUE	protein_coding	HAT1
ENSG00000145920	0.494642	5.98545	6.81351	2.15407e-05	0.00116417	2.87554	TRUE	TRUE	protein_coding	CPLX2
ENSG00000164045	-0.541521	5.15931	-6.751	2.35065e-05	0.0012328	2.87389	TRUE	TRUE	protein_coding	CDC25A
ENSG00000163082	0.66303	4.03176	6.65525	2.68971e-05	0.0013252	2.86909	TRUE	TRUE	protein_coding	SGPP2
ENSG00000198826	-0.43641	6.72507	-6.84316	2.06705e-05	0.00113719	2.86346	TRUE	TRUE	protein_coding	ARHGAP11A
ENSG00000161671	0.409573	7.60859	6.87092	1.98894e-05	0.0011283	2.85499	TRUE	TRUE	protein_coding	EMC10
ENSG00000170873	0.472731	5.81033	6.78729	2.2343e-05	0.0011877	2.85359	TRUE	TRUE	protein_coding	MTSS1
ENSG00000089685	-0.503328	7.48613	-6.86313	2.01054e-05	0.00112927	2.85024	TRUE	TRUE	protein_coding	BIRC5
ENSG00000110693	1.2671	2.05762	6.6953	2.54193e-05	0.00128581	2.84114	TRUE	TRUE	protein_coding	SOX6
ENSG00000187486	0.633244	4.27244	6.64635	2.72379e-05	0.00133428	2.83021	TRUE	TRUE	protein_coding	KCNJ11
ENSG00000180176	0.395889	8.78969	6.88645	1.94664e-05	0.00111677	2.8288	TRUE	TRUE	protein_coding	TH
ENSG00000186469	-0.417284	8.55284	-6.87696	1.97238e-05	0.0011283	2.82444	TRUE	TRUE	protein_coding	GNG2
ENSG00000035499	-0.490918	5.4608	-6.72356	2.4429e-05	0.00125997	2.7993	TRUE	TRUE	protein_coding	DEPDC1B
ENSG00000090932	0.531051	4.99729	6.68607	2.57522e-05	0.001294	2.79701	TRUE	TRUE	protein_coding	DLL3
ENSG00000109814	-0.54808	4.84872	-6.67046	2.63255e-05	0.00131358	2.79604	TRUE	TRUE	protein_coding	UGDH
ENSG00000051341	-0.54506	5.0978	-6.67396	2.61956e-05	0.00131321	2.77028	TRUE	TRUE	protein_coding	POLQ
ENSG00000156466	1.74346	1.16648	6.99379	1.67923e-05	0.00102201	2.76811	TRUE	TRUE	protein_coding	GDF6
ENSG00000109805	-0.480473	6.30275	-6.75335	2.34292e-05	0.0012321	2.76367	TRUE	TRUE	protein_coding	NCAPG
ENSG00000167881	-0.472361	6.69355	-6.76784	2.29586e-05	0.0012133	2.75663	TRUE	TRUE	protein_coding	SRP68
ENSG00000165338	-0.567405	5.10419	-6.65999	2.67178e-05	0.0013247	2.74961	TRUE	TRUE	protein_coding	HECTD2
ENSG00000165244	-0.697543	4.53203	-6.6013	2.9034e-05	0.00137822	2.73847	TRUE	TRUE	protein_coding	ZNF367
ENSG00000174080	0.696649	4.26085	6.5775	3.00338e-05	0.00140393	2.73382	TRUE	TRUE	protein_coding	CTSF
ENSG00000116016	0.416587	7.9257	6.79543	2.20907e-05	0.00118495	2.73149	TRUE	TRUE	protein_coding	EPAS1
ENSG00000164032	-0.493374	8.48387	-6.81039	2.16345e-05	0.00116631	2.73067	TRUE	TRUE	protein_coding	H2AFZ
ENSG00000244486	1.35053	3.23565	6.51267	3.29472e-05	0.00147581	2.72395	TRUE	TRUE	protein_coding	SCARF2
ENSG00000080986	-0.565377	6.08403	-6.70369	2.51211e-05	0.00128028	2.71026	TRUE	TRUE	protein_coding	NDC80
ENSG00000099204	0.47219	5.96083	6.69653	2.53753e-05	0.00128581	2.70807	TRUE	TRUE	protein_coding	ABLIM1
ENSG00000172020	0.421587	7.0096	6.74392	2.37407e-05	0.00123341	2.7014	TRUE	TRUE	protein_coding	GAP43
ENSG00000151929	0.699306	3.96566	6.52796	3.2234e-05	0.00145799	2.69542	TRUE	TRUE	protein_coding	BAG3
ENSG00000112742	-0.497521	5.62838	-6.65957	2.67335e-05	0.0013247	2.68865	TRUE	TRUE	protein_coding	TTK
ENSG00000136159	-0.567578	5.59747	-6.65062	2.70736e-05	0.00132927	2.67971	TRUE	TRUE	protein_coding	NUDT15
ENSG00000112144	-0.553515	4.75869	-6.58184	2.98486e-05	0.00139832	2.67937	TRUE	TRUE	protein_coding	ICK
ENSG00000135605	-1.13664	2.41381	-6.51416	3.28771e-05	0.00147575	2.67735	TRUE	TRUE	protein_coding	TEC
ENSG00000064999	0.398927	7.22158	6.73274	2.41161e-05	0.00124683	2.67334	TRUE	TRUE	protein_coding	ANKS1A
ENSG00000169432	-1.07127	2.92857	-6.47457	3.47988e-05	0.00153183	2.66878	TRUE	TRUE	protein_coding	SCN9A
ENSG00000185909	0.539511	5.01949	6.59697	2.92133e-05	0.00138062	2.66528	TRUE	TRUE	protein_coding	KLHDC8B
ENSG00000159873	-0.558827	5.85007	-6.65495	2.69087e-05	0.0013252	2.66049	TRUE	TRUE	protein_coding	CCDC117
ENSG00000149926	0.484111	5.86492	6.65442	2.69289e-05	0.0013252	2.65562	TRUE	TRUE	protein_coding	FAM57B
ENSG00000166483	-0.415954	6.6497	-6.69435	2.54533e-05	0.00128581	2.6521	TRUE	TRUE	protein_coding	WEE1
ENSG00000151726	-0.613884	5.18351	-6.59542	2.92778e-05	0.00138062	2.64707	TRUE	TRUE	protein_coding	ACSL1
ENSG00000072657	-0.399207	7.19345	-6.71095	2.48657e-05	0.00127636	2.64355	TRUE	TRUE	protein_coding	TRHDE
ENSG00000234409	0.746666	3.75224	6.47689	3.4683e-05	0.00153119	2.64307	TRUE	TRUE	protein_coding	CCDC188
ENSG00000111206	-0.418692	7.37263	-6.71695	2.46567e-05	0.00126867	2.64301	TRUE	TRUE	protein_coding	FOXM1
ENSG00000170011	-0.680707	4.24748	-6.51053	3.30485e-05	0.00147727	2.6418	TRUE	TRUE	protein_coding	MYRIP
ENSG00000189367	-0.502951	5.23016	-6.59658	2.92297e-05	0.00138062	2.64135	TRUE	TRUE	protein_coding	KIAA0408
ENSG00000161888	-0.577547	4.90283	-6.56646	3.051e-05	0.00141953	2.63908	TRUE	TRUE	protein_coding	SPC24
ENSG00000109685	-0.427828	7.11423	-6.70401	2.51095e-05	0.00128028	2.63788	TRUE	TRUE	protein_coding	NSD2
ENSG00000125746	0.553159	5.71273	6.62989	2.788e-05	0.00134635	2.63517	TRUE	TRUE	protein_coding	EML2
ENSG00000147256	0.382252	11.3459	6.80594	2.17691e-05	0.00117062	2.62537	TRUE	TRUE	protein_coding	ARHGAP36
ENSG00000138376	-0.612863	4.32753	-6.49761	3.36663e-05	0.00149245	2.61244	TRUE	TRUE	protein_coding	BARD1
ENSG00000136824	-0.511758	6.77434	-6.67146	2.62884e-05	0.00131358	2.61091	TRUE	TRUE	protein_coding	SMC2
ENSG00000150672	-0.515284	5.06459	-6.56115	3.07416e-05	0.00142461	2.60995	TRUE	TRUE	protein_coding	DLG2
ENSG00000255104	1.09839	2.5042	6.4463	3.62439e-05	0.0015682	2.60423	TRUE	TRUE	protein_coding
ENSG00000090857	0.458519	5.86278	6.61734	2.83807e-05	0.00135621	2.60138	TRUE	TRUE	protein_coding	PDPR
ENSG00000166451	-0.5831	4.82255	-6.53337	3.19855e-05	0.00145799	2.60124	TRUE	TRUE	protein_coding	CENPN
ENSG00000261143	1.28135	1.79589	6.54915	3.12725e-05	0.00143373	2.59256	TRUE	TRUE	transcribed_unprocessed_pseudogene	ADAMTS7P3
ENSG00000112081	-0.429267	8.22803	-6.70804	2.49677e-05	0.00127854	2.5913	TRUE	TRUE	protein_coding	SRSF3
ENSG00000218336	0.515876	6.22585	6.62675	2.80044e-05	0.00134635	2.58365	TRUE	TRUE	protein_coding	TENM3
ENSG00000163673	0.955571	3.06152	6.40529	3.84553e-05	0.00163063	2.57636	TRUE	TRUE	protein_coding	DCLK3
ENSG00000260412	-0.485653	5.43349	-6.56517	3.05659e-05	0.00141953	2.57152	TRUE	TRUE	sense_overlapping
ENSG00000078668	-0.510974	6.44816	-6.62808	2.79518e-05	0.00134635	2.5697	TRUE	TRUE	protein_coding	VDAC3
ENSG00000171408	-0.64472	4.04647	-6.44486	3.63195e-05	0.0015682	2.56942	TRUE	TRUE	protein_coding	PDE7B
ENSG00000185033	0.520592	5.02643	6.5284	3.22135e-05	0.00145799	2.56413	TRUE	TRUE	protein_coding	SEMA4B
ENSG00000120903	1.11309	2.22136	6.44474	3.63253e-05	0.0015682	2.56412	TRUE	TRUE	protein_coding	CHRNA2
ENSG00000090889	-0.429094	6.45882	-6.61995	2.82757e-05	0.0013542	2.5564	TRUE	TRUE	protein_coding	KIF4A
ENSG00000071539	-0.494523	6.89271	-6.63739	2.75854e-05	0.00134211	2.55332	TRUE	TRUE	protein_coding	TRIP13
ENSG00000133606	0.409138	7.12824	6.64457	2.73067e-05	0.00133461	2.54904	TRUE	TRUE	protein_coding	MKRN1
ENSG00000206053	-0.531707	7.15484	-6.64242	2.73895e-05	0.00133561	2.5456	TRUE	TRUE	protein_coding	JPT2
ENSG00000152954	-0.468697	6.12524	-6.59006	2.9502e-05	0.00138511	2.53929	TRUE	TRUE	protein_coding	NRSN1
ENSG00000092853	-0.60659	5.30511	-6.52793	3.22353e-05	0.00145799	2.53345	TRUE	TRUE	protein_coding	CLSPN
ENSG00000105726	0.406612	7.13482	6.63352	2.77371e-05	0.0013434	2.53239	TRUE	TRUE	protein_coding	ATP13A1
ENSG00000130287	0.475697	5.34529	6.52702	3.22775e-05	0.00145799	2.52325	TRUE	TRUE	protein_coding	NCAN
ENSG00000163597	0.392004	7.42787	6.63402	2.77174e-05	0.0013434	2.51778	TRUE	TRUE	processed_transcript	SNHG16
ENSG00000237649	-0.392163	7.24129	-6.62563	2.80489e-05	0.00134635	2.51553	TRUE	TRUE	protein_coding	KIFC1
ENSG00000170745	-0.569498	4.52497	-6.44739	3.61871e-05	0.0015682	2.51397	TRUE	TRUE	protein_coding	KCNS3
ENSG00000011009	0.413636	6.49312	6.5911	2.94582e-05	0.00138511	2.51023	TRUE	TRUE	protein_coding	LYPLA2
ENSG00000137310	-0.660941	4.54502	-6.43198	3.70004e-05	0.00158144	2.49034	TRUE	TRUE	protein_coding	TCF19
ENSG00000261678	0.566523	5.56416	6.51458	3.28573e-05	0.00147575	2.4813	TRUE	TRUE	protein_coding	SCRT1
ENSG00000106018	1.80554	1.00576	6.8217	2.12965e-05	0.0011568	2.48059	TRUE	TRUE	protein_coding	VIPR2
ENSG00000125885	-0.429313	6.18954	-6.55347	3.10803e-05	0.00143103	2.47944	TRUE	TRUE	protein_coding	MCM8
ENSG00000117450	-0.405175	7.37594	-6.60421	2.89143e-05	0.00137631	2.47689	TRUE	TRUE	protein_coding	PRDX1
ENSG00000174151	0.549338	4.6719	6.43498	3.68401e-05	0.00158088	2.47336	TRUE	TRUE	protein_coding	CYB561D1
ENSG00000253537	0.546581	4.74135	6.43895	3.66301e-05	0.00157502	2.47	TRUE	TRUE	protein_coding	PCDHGA7
ENSG00000153140	-0.564759	5.01821	-6.45775	3.56512e-05	0.00155791	2.46492	TRUE	TRUE	protein_coding	CETN3
ENSG00000160957	-0.426164	6.37832	-6.55375	3.10678e-05	0.00143103	2.46467	TRUE	TRUE	protein_coding	RECQL4
ENSG00000159713	0.663863	3.84074	6.35817	4.11743e-05	0.00171209	2.46373	TRUE	TRUE	protein_coding	TPPP3
ENSG00000165501	-0.628455	4.17734	-6.38173	3.97902e-05	0.00167504	2.46254	TRUE	TRUE	protein_coding	LRR1
ENSG00000115266	0.42605	7.78579	6.60384	2.89297e-05	0.00137631	2.45633	TRUE	TRUE	protein_coding	APC2
ENSG00000143126	0.414811	7.03481	6.56852	3.04206e-05	0.00141892	2.44199	TRUE	TRUE	protein_coding	CELSR2
ENSG00000174371	-0.518962	6.01303	-6.50645	3.3242e-05	0.00147975	2.4261	TRUE	TRUE	protein_coding	EXO1
ENSG00000100442	-0.455655	6.7949	-6.53938	3.17122e-05	0.00145078	2.41432	TRUE	TRUE	protein_coding	FKBP3
ENSG00000150961	-0.463288	6.26697	-6.50831	3.31536e-05	0.00147888	2.40643	TRUE	TRUE	protein_coding	SEC24D
ENSG00000114554	0.402205	7.38904	6.54932	3.12652e-05	0.00143373	2.3943	TRUE	TRUE	protein_coding	PLXNA1
ENSG00000156564	0.900246	2.93366	6.26982	4.68398e-05	0.0018611	2.38787	TRUE	TRUE	protein_coding	LRFN2
ENSG00000130844	-0.463163	5.44575	-6.43926	3.66135e-05	0.00157502	2.38396	TRUE	TRUE	protein_coding	ZNF331
ENSG00000197081	0.382712	7.80306	6.55489	3.10174e-05	0.00143103	2.38284	TRUE	TRUE	protein_coding	IGF2R
ENSG00000163320	-0.414331	6.69273	-6.50395	3.33616e-05	0.001482	2.36806	TRUE	TRUE	protein_coding	CGGBP1
ENSG00000182010	-0.48283	5.42722	-6.42667	3.72849e-05	0.00159043	2.3676	TRUE	TRUE	protein_coding	RTKN2
ENSG00000072571	-0.448957	5.70112	-6.44676	3.62199e-05	0.0015682	2.36707	TRUE	TRUE	protein_coding	HMMR
ENSG00000198816	0.921519	4.16061	6.29422	4.51967e-05	0.00181599	2.33809	TRUE	TRUE	protein_coding	ZNF358
ENSG00000139354	-0.533924	5.3263	-6.39671	3.89356e-05	0.00164774	2.33562	TRUE	TRUE	protein_coding	GAS2L3
ENSG00000101447	-0.527794	5.58871	-6.4123	3.80673e-05	0.00161737	2.32871	TRUE	TRUE	protein_coding	FAM83D
ENSG00000169379	-0.654312	4.40042	-6.30518	4.44788e-05	0.00180404	2.32247	TRUE	TRUE	protein_coding	ARL13B
ENSG00000154473	-0.362475	8.2998	-6.52187	3.25163e-05	0.00146569	2.31251	TRUE	TRUE	protein_coding	BUB3
ENSG00000107742	1.4391	1.8478	6.31385	4.39194e-05	0.00179151	2.30831	TRUE	TRUE	protein_coding	SPOCK2
ENSG00000099875	0.391554	7.04254	6.47808	3.46236e-05	0.00153119	2.30682	TRUE	TRUE	protein_coding	MKNK2
ENSG00000189056	1.03169	3.04541	6.21182	5.10056e-05	0.00192672	2.30594	TRUE	TRUE	protein_coding	RELN
ENSG00000115107	0.921486	3.46044	6.22362	5.01271e-05	0.00191035	2.30433	TRUE	TRUE	protein_coding	STEAP3
ENSG00000173542	-0.456015	5.64051	-6.39476	3.90459e-05	0.00164915	2.29605	TRUE	TRUE	protein_coding	MOB1B
ENSG00000143977	-0.438846	6.28916	-6.4329	3.69512e-05	0.00158144	2.292	TRUE	TRUE	protein_coding	SNRPG
ENSG00000069275	-0.34796	9.09987	-6.52835	3.22158e-05	0.00145799	2.29047	TRUE	TRUE	protein_coding	NUCKS1
ENSG00000106086	-0.430514	6.18656	-6.42197	3.75388e-05	0.00159808	2.28404	TRUE	TRUE	protein_coding	PLEKHA8
ENSG00000154553	-0.566212	4.71134	-6.30583	4.44366e-05	0.00180404	2.28043	TRUE	TRUE	protein_coding	PDLIM3
ENSG00000158402	-0.526271	4.81002	-6.30216	4.46752e-05	0.00180518	2.26084	TRUE	TRUE	protein_coding	CDC25C
ENSG00000167703	0.606242	4.39699	6.263	4.73098e-05	0.00186189	2.25678	TRUE	TRUE	protein_coding	SLC43A2
ENSG00000205659	-0.528636	4.80443	-6.29799	4.49481e-05	0.00181085	2.25541	TRUE	TRUE	protein_coding	LIN52
ENSG00000242732	0.458317	8.06077	6.47232	3.49116e-05	0.00153183	2.24828	TRUE	TRUE	protein_coding	RTL5
ENSG00000114544	0.480665	5.4493	6.34968	4.16859e-05	0.00173	2.24788	TRUE	TRUE	protein_coding	SLC41A3
ENSG00000170540	-0.386826	8.2548	-6.47327	3.48639e-05	0.00153183	2.24164	TRUE	TRUE	protein_coding	ARL6IP1
ENSG00000165655	0.549969	4.52656	6.26242	4.73503e-05	0.00186189	2.23762	TRUE	TRUE	protein_coding	ZNF503
ENSG00000034152	0.581814	4.49042	6.25595	4.78016e-05	0.00187159	2.23331	TRUE	TRUE	protein_coding	MAP2K3
ENSG00000139116	-0.36148	8.06001	-6.45061	3.60197e-05	0.0015682	2.21584	TRUE	TRUE	protein_coding	KIF21A
ENSG00000138182	-0.422582	6.18119	-6.37561	4.01446e-05	0.00167903	2.21487	TRUE	TRUE	protein_coding	KIF20B
ENSG00000168140	0.864389	4.16358	6.20987	5.11525e-05	0.00192887	2.21213	TRUE	TRUE	protein_coding	VASN
ENSG00000047634	-0.45904	5.73476	-6.34274	4.21084e-05	0.00174416	2.20814	TRUE	TRUE	protein_coding	SCML1
ENSG00000115232	-0.840416	3.00703	-6.13935	5.67724e-05	0.00208224	2.20382	TRUE	TRUE	protein_coding	ITGA4
ENSG00000075043	0.436458	9.10883	6.46802	3.51278e-05	0.00153817	2.19958	TRUE	TRUE	protein_coding	KCNQ2
ENSG00000168234	0.494006	4.98317	6.27546	4.64544e-05	0.00185265	2.19434	TRUE	TRUE	protein_coding	TTC39C
ENSG00000023171	0.750304	3.8108	6.16927	5.43117e-05	0.00201611	2.19214	TRUE	TRUE	protein_coding	GRAMD1B
ENSG00000166831	-0.566905	4.39197	-6.21705	5.06144e-05	0.00192209	2.19136	TRUE	TRUE	protein_coding	RBPMS2
ENSG00000248540	-1.06497	4.00925	-6.17722	5.36766e-05	0.00199693	2.19036	TRUE	TRUE	lincRNA
ENSG00000064042	-0.487002	6.48128	-6.37302	4.02959e-05	0.00168208	2.18742	TRUE	TRUE	protein_coding	LIMCH1
ENSG00000139687	-0.520175	5.82484	-6.3225	4.33685e-05	0.00177579	2.1691	TRUE	TRUE	protein_coding	RB1
ENSG00000067064	-0.417761	6.63225	-6.36305	4.08836e-05	0.0017033	2.16103	TRUE	TRUE	protein_coding	IDI1
ENSG00000148484	-0.516261	4.87381	-6.24038	4.89072e-05	0.00189594	2.15958	TRUE	TRUE	protein_coding	RSU1
ENSG00000117154	0.849004	3.2435	6.11002	5.9299e-05	0.00213835	2.15288	TRUE	TRUE	protein_coding	IGSF21
ENSG00000188613	-0.666152	5.15347	-6.25798	4.76594e-05	0.00186944	2.1517	TRUE	TRUE	protein_coding	NANOS1
ENSG00000024526	-0.418439	6.02945	-6.3245	4.32421e-05	0.001774	2.15127	TRUE	TRUE	protein_coding	DEPDC1
ENSG00000180287	-0.700641	3.59017	-6.12439	5.80462e-05	0.00210452	2.14961	TRUE	TRUE	protein_coding	PLD5
ENSG00000135916	0.399453	7.15604	6.37646	4.00953e-05	0.00167903	2.14766	TRUE	TRUE	protein_coding	ITM2C
ENSG00000163364	-0.416599	6.27625	-6.33537	4.2563e-05	0.0017529	2.14626	TRUE	TRUE	lincRNA	LINC01116
ENSG00000177542	0.505144	5.98516	6.31795	4.3657e-05	0.0017842	2.14455	TRUE	TRUE	protein_coding	SLC25A22
ENSG00000213639	-0.430453	7.44197	-6.38082	3.98427e-05	0.00167504	2.13965	TRUE	TRUE	protein_coding	PPP1CB
ENSG00000125869	0.446165	5.5655	6.28436	4.58533e-05	0.00183208	2.13637	TRUE	TRUE	protein_coding	LAMP5
ENSG00000138658	-0.540183	5.78697	-6.29744	4.49843e-05	0.00181085	2.1354	TRUE	TRUE	protein_coding	ZGRF1
ENSG00000162073	-0.444395	5.65539	-6.28659	4.57034e-05	0.0018295	2.13178	TRUE	TRUE	protein_coding	PAQR4
ENSG00000163950	-0.53848	5.083	-6.23843	4.9047e-05	0.00189594	2.12906	TRUE	TRUE	protein_coding	SLBP
ENSG00000005108	-0.409437	6.56527	-6.33534	4.25644e-05	0.0017529	2.12383	TRUE	TRUE	protein_coding	THSD7A
ENSG00000146826	0.526281	4.61381	6.1938	5.23786e-05	0.0019631	2.1227	TRUE	TRUE	protein_coding	C7orf43
ENSG00000185480	-0.475903	5.5135	-6.26525	4.71541e-05	0.00186189	2.11563	TRUE	TRUE	protein_coding	PARPBP
ENSG00000085999	-0.610211	5.25485	-6.24117	4.88503e-05	0.00189594	2.11235	TRUE	TRUE	protein_coding	RAD54L
ENSG00000170743	-0.452826	5.5842	-6.26432	4.72189e-05	0.00186189	2.10599	TRUE	TRUE	protein_coding	SYT9
ENSG00000135829	-0.426742	8.15326	-6.37995	3.98931e-05	0.00167504	2.10537	TRUE	TRUE	protein_coding	DHX9
ENSG00000167962	0.54003	4.96046	6.20569	5.14683e-05	0.00193737	2.09294	TRUE	TRUE	protein_coding	ZNF598
ENSG00000158373	1.15031	2.38958	6.0735	6.26143e-05	0.00220238	2.09038	TRUE	TRUE	protein_coding	HIST1H2BD
ENSG00000196950	-0.417896	6.14745	-6.28753	4.56409e-05	0.0018295	2.08484	TRUE	TRUE	protein_coding	SLC39A10
ENSG00000164118	0.37829	7.20772	6.33656	4.2489e-05	0.0017529	2.0844	TRUE	TRUE	protein_coding	CEP44
ENSG00000164292	-0.455205	7.08484	-6.328	4.3022e-05	0.00176835	2.07932	TRUE	TRUE	protein_coding	RHOBTB3
ENSG00000165801	-0.445049	5.48727	-6.23728	4.91304e-05	0.00189594	2.07595	TRUE	TRUE	protein_coding	ARHGEF40
ENSG00000172159	-0.793056	3.77994	-6.08106	6.19126e-05	0.00218225	2.06848	TRUE	TRUE	protein_coding	FRMD3
ENSG00000124225	0.461845	5.53281	6.23577	4.92395e-05	0.00189607	2.06666	TRUE	TRUE	protein_coding	PMEPA1
ENSG00000110367	-0.437597	5.83819	-6.25378	4.79545e-05	0.00187415	2.06288	TRUE	TRUE	protein_coding	DDX6
ENSG00000136810	-0.413725	6.80895	-6.30272	4.46385e-05	0.00180518	2.0578	TRUE	TRUE	protein_coding	TXN
ENSG00000165868	0.428973	6.15866	6.27112	4.67503e-05	0.00186099	2.05755	TRUE	TRUE	protein_coding	HSPA12A
ENSG00000092470	-0.661079	5.15174	-6.19023	5.26556e-05	0.00196483	2.04949	TRUE	TRUE	protein_coding	WDR76
ENSG00000124587	0.45299	6.32787	6.26618	4.70899e-05	0.00186189	2.0361	TRUE	TRUE	protein_coding	PEX6
ENSG00000111615	-0.427521	5.88266	-6.23831	4.90561e-05	0.00189594	2.03482	TRUE	TRUE	protein_coding	KRR1
ENSG00000155849	0.601372	4.2346	6.09547	6.05976e-05	0.00215872	2.02825	TRUE	TRUE	protein_coding	ELMO1
ENSG00000166448	0.848912	3.2577	6.02029	6.78015e-05	0.00233037	2.02171	TRUE	TRUE	protein_coding	TMEM130
ENSG00000135454	-0.412634	6.10322	-6.24042	4.89042e-05	0.00189594	2.01716	TRUE	TRUE	protein_coding	B4GALNT1
ENSG00000168824	0.623331	4.968	6.15476	5.54904e-05	0.00204923	2.01609	TRUE	TRUE	protein_coding	HGNC:18790
ENSG00000106399	-0.502196	5.94878	-6.22729	4.98572e-05	0.00190345	2.0124	TRUE	TRUE	protein_coding	RPA3
ENSG00000007968	-0.637781	4.7412	-6.12773	5.77592e-05	0.00210048	2.01022	TRUE	TRUE	protein_coding	E2F2
ENSG00000153044	-0.463468	6.10779	-6.23412	4.93593e-05	0.00189607	2.00761	TRUE	TRUE	protein_coding	CENPH
ENSG00000173988	-0.575589	4.78049	-6.12416	5.80665e-05	0.00210452	1.99813	TRUE	TRUE	protein_coding	LRRC63
ENSG00000187735	-0.399525	6.52065	-6.24023	4.89176e-05	0.00189594	1.98258	TRUE	TRUE	protein_coding	TCEA1
ENSG00000112320	0.507087	5.13397	6.14238	5.65176e-05	0.00207644	1.9736	TRUE	TRUE	protein_coding	SOBP
ENSG00000162607	-0.535761	6.42802	-6.22868	4.97556e-05	0.00190295	1.97303	TRUE	TRUE	protein_coding	USP1
ENSG00000116729	-0.409637	6.59258	-6.23135	4.95605e-05	0.00189887	1.96386	TRUE	TRUE	protein_coding	WLS
ENSG00000142945	-0.387411	7.49432	-6.26199	4.73803e-05	0.00186189	1.95637	TRUE	TRUE	protein_coding	KIF2C
ENSG00000159199	-0.45918	5.22489	-6.13407	5.72184e-05	0.00209501	1.95122	TRUE	TRUE	protein_coding	ATP5G1
ENSG00000163395	1.75216	1.00407	6.31003	4.41648e-05	0.0017981	1.95	TRUE	TRUE	protein_coding	IGFN1
ENSG00000169679	-0.383248	6.72372	-6.21745	5.05844e-05	0.00192209	1.9333	TRUE	TRUE	protein_coding	BUB1
ENSG00000164176	-0.438258	6.27912	-6.1927	5.24638e-05	0.0019631	1.92933	TRUE	TRUE	protein_coding	EDIL3
ENSG00000141682	-0.499818	4.9579	-6.09357	6.07692e-05	0.00215872	1.92553	TRUE	TRUE	protein_coding	PMAIP1
ENSG00000109851	-1.34733	1.45547	-6.09201	6.091e-05	0.00216014	1.91371	TRUE	TRUE	protein_coding	DBX1
ENSG00000111328	-0.473459	6.4747	-6.19201	5.25175e-05	0.0019631	1.91286	TRUE	TRUE	protein_coding	CDK2AP1
ENSG00000113721	0.45943	7.00089	6.21309	5.091e-05	0.0019265	1.90837	TRUE	TRUE	protein_coding	PDGFRB
ENSG00000176641	-0.521143	5.95279	-6.15059	5.58342e-05	0.00205485	1.89508	TRUE	TRUE	protein_coding	RNF152
ENSG00000060749	-0.367855	7.35508	-6.21422	5.08254e-05	0.0019265	1.89042	TRUE	TRUE	protein_coding	QSER1
ENSG00000213024	-0.491828	7.10902	-6.19644	5.2175e-05	0.00196054	1.87738	TRUE	TRUE	protein_coding	NUP62
ENSG00000174482	-0.489213	5.13687	-6.06886	6.30496e-05	0.00221045	1.86341	TRUE	TRUE	protein_coding	LINGO2
ENSG00000148204	0.980052	2.44521	5.90366	8.08341e-05	0.00265195	1.86021	TRUE	TRUE	protein_coding	CRB2
ENSG00000146670	-0.500807	6.92104	-6.17691	5.37018e-05	0.00199693	1.85888	TRUE	TRUE	protein_coding	CDCA5
ENSG00000035928	-0.396797	6.5549	-6.15812	5.52147e-05	0.00204609	1.85431	TRUE	TRUE	protein_coding	RFC1
ENSG00000198910	0.362799	8.84244	6.23357	4.93988e-05	0.00189607	1.85366	TRUE	TRUE	protein_coding	L1CAM
ENSG00000204950	1.48571	1.24937	6.09521	6.06208e-05	0.00215872	1.84788	TRUE	TRUE	protein_coding	LRRC10B
ENSG00000241978	0.834223	2.81245	5.88589	8.30426e-05	0.00270305	1.84258	TRUE	TRUE	protein_coding	AKAP2
ENSG00000214160	0.484017	5.74454	6.09761	6.04043e-05	0.00215872	1.83261	TRUE	TRUE	protein_coding	ALG3
ENSG00000148948	1.05647	2.272	5.89222	8.22489e-05	0.00268605	1.8313	TRUE	TRUE	protein_coding	LRRC4C
ENSG00000082497	-0.683346	3.64551	-5.91326	7.96676e-05	0.00262573	1.83079	TRUE	TRUE	protein_coding	SERTAD4
ENSG00000110881	0.524195	4.82285	6.01555	6.8285e-05	0.00233672	1.82247	TRUE	TRUE	protein_coding	ASIC1
ENSG00000170779	-0.473018	5.32345	-6.05773	6.41064e-05	0.00224383	1.82198	TRUE	TRUE	protein_coding	CDCA4
ENSG00000005379	0.692933	4.10608	5.94513	7.59189e-05	0.00254518	1.81964	TRUE	TRUE	protein_coding	TSPOAP1
ENSG00000152944	-0.489602	4.84683	-6.01082	6.87716e-05	0.00234259	1.81431	TRUE	TRUE	protein_coding	MED21
ENSG00000156970	-0.417396	7.19492	-6.15665	5.53352e-05	0.00204702	1.81088	TRUE	TRUE	protein_coding	BUB1B
ENSG00000258913	-0.899279	2.67594	-5.86362	8.59014e-05	0.00275501	1.81035	TRUE	TRUE	lincRNA
ENSG00000178860	1.0106	2.64457	5.85878	8.65353e-05	0.00276295	1.80315	TRUE	TRUE	protein_coding	MSC
ENSG00000162694	-0.420244	5.70436	-6.0722	6.27359e-05	0.00220305	1.79906	TRUE	TRUE	protein_coding	EXTL2
ENSG00000147536	-0.48327	5.91185	-6.08076	6.19404e-05	0.00218225	1.79132	TRUE	TRUE	protein_coding	GINS4
ENSG00000167863	-0.43535	6.60199	-6.1141	5.89404e-05	0.002129	1.78334	TRUE	TRUE	protein_coding	ATP5H
ENSG00000186642	0.800175	3.45072	5.8682	8.53051e-05	0.00274409	1.7815	TRUE	TRUE	protein_coding	PDE2A
ENSG00000143401	-0.37341	6.83448	-6.12173	5.82763e-05	0.00210856	1.7788	TRUE	TRUE	protein_coding	ANP32E
ENSG00000197381	0.584297	4.04806	5.90565	8.05902e-05	0.002648	1.76606	TRUE	TRUE	protein_coding	ADARB1
ENSG00000140534	-0.476382	5.43309	-6.02788	6.7034e-05	0.00232356	1.76251	TRUE	TRUE	protein_coding	TICRR
ENSG00000112851	-0.451686	5.34554	-6.0203	6.78006e-05	0.00233037	1.76122	TRUE	TRUE	protein_coding	ERBIN
ENSG00000180229	0.41653	5.78318	6.05391	6.44733e-05	0.002253	1.76059	TRUE	TRUE	transcribed_unprocessed_pseudogene	HERC2P3
ENSG00000091972	0.484573	5.21506	6.00947	6.89114e-05	0.00234321	1.75918	TRUE	TRUE	protein_coding	CD200
ENSG00000076382	-0.362291	7.43697	-6.13039	5.75318e-05	0.00209908	1.75705	TRUE	TRUE	protein_coding	SPAG5
ENSG00000113387	-0.383199	7.42533	-6.12932	5.76228e-05	0.00209908	1.75606	TRUE	TRUE	protein_coding	SUB1
ENSG00000107282	0.811923	3.37402	5.84316	8.86197e-05	0.00280899	1.75099	TRUE	TRUE	protein_coding	APBA1
ENSG00000151725	-0.464022	5.43058	-6.01949	6.78823e-05	0.00233037	1.7497	TRUE	TRUE	protein_coding	CENPU
ENSG00000071246	-0.34715	8.48469	-6.15168	5.57444e-05	0.00205485	1.74217	TRUE	TRUE	protein_coding	VASH1
ENSG00000180628	-0.752125	4.55603	-5.93188	7.74536e-05	0.00258854	1.74027	TRUE	TRUE	protein_coding	PCGF5
ENSG00000008513	0.450796	5.40754	6.0126	6.85875e-05	0.00234259	1.73952	TRUE	TRUE	protein_coding	ST3GAL1
ENSG00000186635	0.408562	6.60419	6.08489	6.15598e-05	0.00217958	1.7369	TRUE	TRUE	protein_coding	ARAP1
ENSG00000262621	1.70376	1.57971	5.92111	7.87265e-05	0.00261479	1.72764	TRUE	TRUE	protein_coding
ENSG00000137877	1.52309	1.08894	6.05193	6.46642e-05	0.00225599	1.72647	TRUE	TRUE	protein_coding	SPTBN5
ENSG00000108018	-0.401115	7.39385	-6.10806	5.94727e-05	0.00214102	1.72487	TRUE	TRUE	protein_coding	SORCS1
ENSG00000167861	0.450938	7.19918	6.10047	6.01481e-05	0.00215872	1.72331	TRUE	TRUE	protein_coding	HID1
ENSG00000138443	-0.421181	7.12982	-6.0966	6.04953e-05	0.00215872	1.72191	TRUE	TRUE	protein_coding	ABI2
ENSG00000115392	-0.462469	5.68518	-6.01815	6.8019e-05	0.00233134	1.71814	TRUE	TRUE	protein_coding	FANCL
ENSG00000026559	0.486385	5.62685	6.0107	6.8784e-05	0.00234259	1.71124	TRUE	TRUE	protein_coding	KCNG1
ENSG00000132780	-0.373072	8.59092	-6.13011	5.7556e-05	0.00209908	1.70442	TRUE	TRUE	protein_coding	NASP
ENSG00000115159	-0.473052	4.93741	-5.94703	7.57016e-05	0.00254187	1.70295	TRUE	TRUE	protein_coding	GPD2
ENSG00000100479	-0.595247	4.29425	-5.8802	8.37626e-05	0.00271682	1.69553	TRUE	TRUE	protein_coding	POLE2
ENSG00000182287	-0.449962	6.14495	-6.02933	6.68887e-05	0.00232227	1.68932	TRUE	TRUE	protein_coding	AP1S2
ENSG00000174720	-0.452507	6.38996	-6.04067	6.57629e-05	0.0022906	1.68597	TRUE	TRUE	protein_coding	LARP7
ENSG00000080839	-0.629261	4.18503	-5.86217	8.60906e-05	0.00275695	1.68414	TRUE	TRUE	protein_coding	RBL1
ENSG00000113368	-0.399376	7.89363	-6.09752	6.04129e-05	0.00215872	1.68401	TRUE	TRUE	protein_coding	LMNB1
ENSG00000102241	-0.370916	7.46615	-6.08359	6.16789e-05	0.0021802	1.68309	TRUE	TRUE	protein_coding	HTATSF1
ENSG00000198901	-0.349606	8.24143	-6.0942	6.07124e-05	0.00215872	1.66336	TRUE	TRUE	protein_coding	PRC1
ENSG00000023608	-0.421188	5.86712	-5.99337	7.05971e-05	0.00239294	1.6598	TRUE	TRUE	protein_coding	SNAPC1
ENSG00000041982	-2.27029	0.351588	-6.66253	2.66218e-05	0.0013247	1.64985	TRUE	TRUE	protein_coding	TNC
ENSG00000257267	-0.522956	4.82401	-5.8997	8.13209e-05	0.00266385	1.64678	TRUE	TRUE	transcribed_unitary_pseudogene	ZNF271P
ENSG00000127124	-0.790438	2.93648	-5.75359	0.000101638	0.00310648	1.64662	TRUE	TRUE	protein_coding	HIVEP3
ENSG00000156052	-0.401639	6.55873	-6.02229	6.75984e-05	0.00233037	1.64396	TRUE	TRUE	protein_coding	GNAQ
ENSG00000005486	0.39905	6.23045	6.00153	6.97371e-05	0.00236753	1.63674	TRUE	TRUE	protein_coding	RHBDD2
ENSG00000173334	0.554495	4.36955	5.8509	8.75801e-05	0.00278626	1.63586	TRUE	TRUE	protein_coding	TRIB1
ENSG00000267034	0.574648	4.61549	5.87003	8.50674e-05	0.00274409	1.62915	TRUE	TRUE	lincRNA
ENSG00000122585	-0.380544	7.03727	-6.03261	6.65613e-05	0.00231465	1.62783	TRUE	TRUE	protein_coding	NPY
ENSG00000175264	0.486396	5.14203	5.91813	7.9082e-05	0.00261626	1.62726	TRUE	TRUE	protein_coding	CHST1
ENSG00000244306	0.36536	6.97355	6.02641	6.7182e-05	0.00232363	1.62136	TRUE	TRUE	transcribed_processed_pseudogene
ENSG00000128591	0.504143	4.87044	5.88506	8.31476e-05	0.00270305	1.61396	TRUE	TRUE	protein_coding	FLNC
ENSG00000111602	-0.362155	7.27734	-6.02571	6.72527e-05	0.00232363	1.6031	TRUE	TRUE	protein_coding	TIMELESS
ENSG00000140945	1.86839	1.16186	5.94791	7.56007e-05	0.00254187	1.60029	TRUE	TRUE	protein_coding	CDH13
ENSG00000198535	1.3455	1.34774	5.85407	8.71586e-05	0.00277872	1.59614	TRUE	TRUE	protein_coding	C2CD4A
ENSG00000183654	-0.746948	3.13486	-5.72349	0.000106456	0.00322615	1.59128	TRUE	TRUE	protein_coding	MARCH11
ENSG00000235531	1.14448	1.82174	5.74877	0.000102394	0.00312068	1.57662	TRUE	TRUE	antisense_RNA	MSC-AS1
ENSG00000130589	0.386526	6.33884	5.96663	7.34968e-05	0.0024829	1.57318	TRUE	TRUE	protein_coding	HELZ2
ENSG00000274588	-0.616992	4.01316	-5.76622	9.96862e-05	0.00305989	1.56051	TRUE	TRUE	protein_coding	DGKK
ENSG00000113811	-0.460014	5.13165	-5.86909	8.51899e-05	0.00274409	1.55463	TRUE	TRUE	protein_coding	SELENOK
ENSG00000142494	-0.498849	6.00202	-5.92596	7.81505e-05	0.00260678	1.54207	TRUE	TRUE	protein_coding	SLC47A1
ENSG00000023697	-0.490594	5.13419	-5.86064	8.62914e-05	0.00275927	1.54154	TRUE	TRUE	protein_coding	DERA
ENSG00000176884	0.807262	2.79845	5.67748	0.000114294	0.00339235	1.53793	TRUE	TRUE	protein_coding	GRIN1
ENSG00000163808	-0.494974	5.23191	-5.85034	8.7655e-05	0.00278626	1.51238	TRUE	TRUE	protein_coding	KIF15
ENSG00000177239	0.442662	5.54287	5.87276	8.4716e-05	0.00273745	1.50562	TRUE	TRUE	protein_coding	MAN1B1
ENSG00000138495	-0.445493	5.59827	-5.87507	8.44179e-05	0.00273193	1.50482	TRUE	TRUE	protein_coding	COX17
ENSG00000151553	-0.493264	4.71295	-5.78622	9.66742e-05	0.00299746	1.48602	TRUE	TRUE	protein_coding	FAM160B1
ENSG00000162627	-0.534878	4.68072	-5.78185	9.73246e-05	0.00300893	1.48475	TRUE	TRUE	protein_coding	SNX7
ENSG00000197183	0.409033	6.29055	5.90709	8.04155e-05	0.00264631	1.48393	TRUE	TRUE	protein_coding	NOL4L
ENSG00000171425	0.480798	4.8092	5.79262	9.57319e-05	0.00298081	1.47841	TRUE	TRUE	protein_coding	ZNF581
ENSG00000135902	1.6739	0.890927	5.92129	7.87051e-05	0.00261479	1.46399	TRUE	TRUE	protein_coding	CHRND
ENSG00000203685	1.07435	2.03865	5.64446	0.000120295	0.00352411	1.46326	TRUE	TRUE	protein_coding	STUM
ENSG00000266074	0.785269	3.48337	5.6582	0.000117758	0.00347539	1.4601	TRUE	TRUE	protein_coding	BAHCC1
ENSG00000118193	-0.417364	5.87442	-5.86512	8.5705e-05	0.00275282	1.45847	TRUE	TRUE	protein_coding	KIF14
ENSG00000269113	1.67727	0.88762	5.91666	7.92585e-05	0.00261626	1.45715	TRUE	TRUE	protein_coding	TRABD2B
ENSG00000274333	-0.471855	4.92945	-5.78421	9.69735e-05	0.0030024	1.45041	TRUE	TRUE	lincRNA
ENSG00000130766	0.509395	4.51532	5.745	0.000102989	0.00312993	1.44871	TRUE	TRUE	protein_coding	SESN2
ENSG00000169169	0.372326	7.22059	5.92518	7.82422e-05	0.00260678	1.44827	TRUE	TRUE	protein_coding	CPT1C
ENSG00000123219	-0.542987	5.11106	-5.79808	9.49344e-05	0.00296494	1.44758	TRUE	TRUE	protein_coding	CENPK
ENSG00000115738	0.487195	5.67708	5.84306	8.8632e-05	0.00280899	1.44392	TRUE	TRUE	protein_coding	ID2
ENSG00000121068	0.428437	6.28343	5.87972	8.38244e-05	0.00271682	1.4416	TRUE	TRUE	protein_coding	TBX2
ENSG00000173065	0.42487	5.5611	5.83131	9.02354e-05	0.00284301	1.43822	TRUE	TRUE	protein_coding	FAM222B
ENSG00000143797	-0.351148	7.26494	-5.91916	7.89581e-05	0.00261626	1.43678	TRUE	TRUE	protein_coding	MBOAT2
ENSG00000269893	0.439806	5.31938	5.8113	9.30347e-05	0.00291835	1.43643	TRUE	TRUE	lincRNA	SNHG8
ENSG00000177084	-0.338248	7.79916	-5.93274	7.73538e-05	0.00258854	1.43073	TRUE	TRUE	protein_coding	POLE
ENSG00000100644	-0.333819	8.59675	-5.95487	7.4811e-05	0.00251985	1.43051	TRUE	TRUE	protein_coding	HIF1A
ENSG00000152193	-0.537859	4.78722	-5.75444	0.000101505	0.00310648	1.42586	TRUE	TRUE	protein_coding	RNF219
ENSG00000196277	-1.30278	1.409	-5.70768	0.000109082	0.00328717	1.41882	TRUE	TRUE	protein_coding	GRM7
ENSG00000123080	-0.414905	6.79345	-5.88742	8.28502e-05	0.00270157	1.41617	TRUE	TRUE	protein_coding	CDKN2C
ENSG00000079246	-0.329567	9.42302	-5.96571	7.35982e-05	0.0024829	1.41461	TRUE	TRUE	protein_coding	XRCC5
ENSG00000135049	-0.414917	7.1574	-5.89711	8.16414e-05	0.00267027	1.40845	TRUE	TRUE	protein_coding	AGTPBP1
ENSG00000007541	0.468719	4.98092	5.75818	0.000100924	0.00309347	1.39905	TRUE	TRUE	protein_coding	PIGQ
ENSG00000173163	-0.790823	3.18492	-5.59575	0.000129763	0.00372886	1.39529	TRUE	TRUE	protein_coding	COMMD1
ENSG00000158555	0.551657	4.20181	5.67738	0.000114312	0.00339235	1.39118	TRUE	TRUE	protein_coding	GDPD5
ENSG00000110436	-0.400572	5.94981	-5.80705	9.36419e-05	0.00292883	1.3591	TRUE	TRUE	protein_coding	SLC1A2
ENSG00000158186	-0.433083	5.51482	-5.76762	9.94717e-05	0.00305769	1.34519	TRUE	TRUE	protein_coding	MRAS
ENSG00000137601	-0.428004	5.88664	-5.79175	9.58594e-05	0.00298081	1.34154	TRUE	TRUE	protein_coding	NEK1
ENSG00000116991	-0.413207	5.76236	-5.77572	9.82429e-05	0.00302859	1.32936	TRUE	TRUE	protein_coding	SIPA1L2
ENSG00000173376	-0.659446	3.61092	-5.57857	0.000133287	0.00379792	1.32375	TRUE	TRUE	protein_coding	NDNF
ENSG00000040275	-0.462945	4.9135	-5.70148	0.000110132	0.00330901	1.32228	TRUE	TRUE	protein_coding	SPDL1
ENSG00000166311	0.572233	4.41736	5.65286	0.000118737	0.00349467	1.32002	TRUE	TRUE	protein_coding	SMPD1
ENSG00000095906	-0.381149	6.13151	-5.78647	9.66382e-05	0.00299746	1.30881	TRUE	TRUE	protein_coding	NUBP2
ENSG00000196961	0.370837	7.10915	5.83148	9.02113e-05	0.00284301	1.30667	TRUE	TRUE	protein_coding	AP2A1
ENSG00000113575	-0.362252	7.27137	-5.82843	9.06324e-05	0.00285133	1.29302	TRUE	TRUE	protein_coding	PPP2CA
ENSG00000137216	0.377463	6.27746	5.77611	9.81851e-05	0.00302859	1.27795	TRUE	TRUE	protein_coding	TMEM63B
ENSG00000141519	0.428993	5.2027	5.68109	0.000113658	0.00338905	1.24583	TRUE	TRUE	protein_coding	CCDC40
ENSG00000107957	0.341946	7.65508	5.80964	9.32709e-05	0.00292149	1.24249	TRUE	TRUE	protein_coding	SH3PXD2A
ENSG00000143337	-0.519975	4.49879	-5.60978	0.000126957	0.00368106	1.24157	TRUE	TRUE	protein_coding	TOR1AIP1
ENSG00000117724	-0.319877	8.76816	-5.83884	8.9204e-05	0.00282295	1.23984	TRUE	TRUE	protein_coding	CENPF
ENSG00000086061	-0.353877	8.69302	-5.83627	8.95547e-05	0.00282988	1.23888	TRUE	TRUE	protein_coding	DNAJA1
ENSG00000143603	1.5208	0.998502	5.67549	0.000114646	0.00339756	1.23871	TRUE	TRUE	protein_coding	KCNN3
ENSG00000156113	0.474186	4.65578	5.62184	0.000124596	0.00362241	1.23252	TRUE	TRUE	protein_coding	KCNMA1
ENSG00000140396	-0.424724	5.82587	-5.71735	0.000107469	0.00324708	1.22979	TRUE	TRUE	protein_coding	NCOA2
ENSG00000099308	0.474946	4.74223	5.6244	0.000124101	0.0036129	1.2232	TRUE	TRUE	protein_coding	MAST3
ENSG00000184661	-0.482844	5.03789	-5.64373	0.000120431	0.00352411	1.21275	TRUE	TRUE	protein_coding	CDCA2
ENSG00000112769	0.445647	5.24123	5.65025	0.000119219	0.00350407	1.19161	TRUE	TRUE	protein_coding	LAMA4
ENSG00000157456	-0.354021	6.78081	-5.73929	0.000103897	0.00315307	1.18161	TRUE	TRUE	protein_coding	CCNB2
ENSG00000111669	-0.432625	9.74606	-5.82552	9.1036e-05	0.00285984	1.18036	TRUE	TRUE	protein_coding	TPI1
ENSG00000185697	-0.658967	3.37439	-5.46714	0.000158753	0.00433536	1.17811	TRUE	TRUE	protein_coding	MYBL1
ENSG00000123384	0.386217	6.01815	5.69596	0.000111075	0.00332387	1.17402	TRUE	TRUE	protein_coding	LRP1
ENSG00000113369	-0.453204	6.17062	-5.70067	0.000110269	0.00330901	1.16918	TRUE	TRUE	protein_coding	ARRDC3
ENSG00000165169	-0.744752	2.9347	-5.43267	0.000167635	0.004454	1.16436	TRUE	TRUE	protein_coding	DYNLT3
ENSG00000130508	0.346206	7.4617	5.75266	0.000101783	0.00310648	1.16143	TRUE	TRUE	protein_coding	PXDN
ENSG00000007047	0.419552	5.65202	5.66261	0.000116956	0.00345649	1.1599	TRUE	TRUE	protein_coding	MARK4
ENSG00000131620	0.80817	3.56448	5.46751	0.000158659	0.00433536	1.15582	TRUE	TRUE	protein_coding	ANO1
ENSG00000184349	-0.507657	6.32194	-5.69776	0.000110767	0.00331928	1.15158	TRUE	TRUE	protein_coding	EFNA5
ENSG00000203814	0.912583	2.53497	5.41139	0.000173379	0.00454692	1.14745	TRUE	TRUE	protein_coding	HIST2H2BF
ENSG00000163689	-0.612817	3.68144	-5.45722	0.000161255	0.0043474	1.12457	TRUE	TRUE	protein_coding	C3orf67
ENSG00000175727	0.368618	7.30355	5.72004	0.000107024	0.00323879	1.11779	TRUE	TRUE	protein_coding	MLXIP
ENSG00000117632	-0.348067	9.3517	-5.76827	9.93732e-05	0.00305769	1.10384	TRUE	TRUE	protein_coding	STMN1
ENSG00000170606	-0.361364	7.48954	-5.71655	0.0001076	0.00324708	1.10263	TRUE	TRUE	protein_coding	HSPA4
ENSG00000164742	0.41022	6.68158	5.68118	0.000113642	0.00338905	1.09493	TRUE	TRUE	protein_coding	ADCY1
ENSG00000164463	0.748958	3.22221	5.40022	0.000176476	0.00457302	1.08875	TRUE	TRUE	protein_coding	CREBRF
ENSG00000160445	0.391847	5.90516	5.63379	0.000122304	0.00356799	1.08579	TRUE	TRUE	protein_coding	ZER1
ENSG00000172115	-0.36715	7.41599	-5.70213	0.000110021	0.00330901	1.08341	TRUE	TRUE	protein_coding	CYCS
ENSG00000165490	-0.456364	5.437	-5.59545	0.000129822	0.00372886	1.08078	TRUE	TRUE	protein_coding	DDIAS
ENSG00000069020	-0.678586	3.50892	-5.41272	0.000173013	0.00454692	1.07783	TRUE	TRUE	protein_coding	MAST4
ENSG00000119139	-0.568156	4.07938	-5.45971	0.000160623	0.0043474	1.06985	TRUE	TRUE	protein_coding	TJP2
ENSG00000215252	0.452668	6.24968	5.64305	0.000120558	0.00352411	1.0681	TRUE	TRUE	protein_coding	GOLGA8B
ENSG00000139926	-0.64144	3.48933	-5.40348	0.000175567	0.00456438	1.06518	TRUE	TRUE	protein_coding	FRMD6
ENSG00000119403	-0.358284	6.54729	-5.65481	0.000118378	0.00348889	1.06315	TRUE	TRUE	protein_coding	PHF19
ENSG00000117139	0.33591	7.40877	5.67832	0.000114146	0.00339235	1.04498	TRUE	TRUE	protein_coding	KDM5B
ENSG00000185813	-0.431807	5.5143	-5.57623	0.000133774	0.0038067	1.03978	TRUE	TRUE	protein_coding	PCYT2
ENSG00000237732	0.518786	4.22775	5.45631	0.000161488	0.0043474	1.03739	TRUE	TRUE	transcribed_unprocessed_pseudogene
ENSG00000136527	-0.322922	7.87463	-5.6807	0.000113727	0.00338905	1.02577	TRUE	TRUE	protein_coding	TRA2B
ENSG00000112984	-0.361473	7.42674	-5.66661	0.000116234	0.00343989	1.02569	TRUE	TRUE	protein_coding	KIF20A
ENSG00000185222	-0.471795	5.16771	-5.53432	0.00014284	0.00401675	1.01893	TRUE	TRUE	protein_coding	TCEAL9
ENSG00000099953	0.588888	3.74865	5.39331	0.000178423	0.00459574	1.01114	TRUE	TRUE	protein_coding	MMP11
ENSG00000088808	-0.390813	6.00713	-5.59274	0.000130373	0.00373968	1.01088	TRUE	TRUE	protein_coding	PPP1R13B
ENSG00000070193	0.771794	2.82452	5.32826	0.000197891	0.00500111	1.01	TRUE	TRUE	protein_coding	FGF10
ENSG00000081386	-0.490247	4.75401	-5.48936	0.000153291	0.00423842	1.00889	TRUE	TRUE	protein_coding	ZNF510
ENSG00000196449	0.429962	5.73253	5.57182	0.0001347	0.00382797	1.005	TRUE	TRUE	protein_coding	YRDC
ENSG00000160310	-0.402849	6.02551	-5.58794	0.000131352	0.00375773	1.0014	TRUE	TRUE	protein_coding	PRMT2
ENSG00000111196	-0.535808	4.26179	-5.43311	0.000167518	0.004454	0.997949	TRUE	TRUE	protein_coding	MAGOHB
ENSG00000215397	0.651759	4.0572	5.41226	0.00017314	0.00454692	0.995701	TRUE	TRUE	protein_coding	SCRT2
ENSG00000138496	-0.637455	3.4167	-5.34964	0.000191255	0.00489685	0.989247	TRUE	TRUE	protein_coding	PARP9
ENSG00000167658	0.305768	11.7607	5.74736	0.000102616	0.00312301	0.988153	TRUE	TRUE	protein_coding	EEF2
ENSG00000155093	0.375653	6.54125	5.6065	0.000127607	0.00368498	0.984972	TRUE	TRUE	protein_coding	PTPRN2
ENSG00000181315	-0.399818	5.61124	-5.5494	0.000139506	0.003938	0.984508	TRUE	TRUE	protein_coding	ZNF322
ENSG00000108055	-0.358885	7.67908	-5.64537	0.000120125	0.00352411	0.978376	TRUE	TRUE	protein_coding	SMC3
ENSG00000048392	-0.486284	4.488	-5.43845	0.000166108	0.00443286	0.9693	TRUE	TRUE	protein_coding	RRM2B
ENSG00000092421	0.366389	7.19226	5.6201	0.000124935	0.00362733	0.963296	TRUE	TRUE	protein_coding	SEMA6A
ENSG00000080345	-0.347185	6.88013	-5.60535	0.000127835	0.00368659	0.959547	TRUE	TRUE	protein_coding	RIF1
ENSG00000130529	0.581262	4.15052	5.39625	0.000177593	0.00459088	0.954268	TRUE	TRUE	protein_coding	TRPM4
ENSG00000050344	-0.458647	4.9093	-5.47061	0.000157886	0.00433536	0.954	TRUE	TRUE	protein_coding	NFE2L3
ENSG00000132436	-0.562164	5.04117	-5.47968	0.000155646	0.00428695	0.950782	TRUE	TRUE	protein_coding	FIGNL1
ENSG00000138750	-0.437934	5.48747	-5.51687	0.000146803	0.00408006	0.947501	TRUE	TRUE	protein_coding	NUP54
ENSG00000041357	-0.35736	7.22507	-5.60683	0.000127541	0.00368498	0.940459	TRUE	TRUE	protein_coding	PSMA4
ENSG00000136848	0.3697	6.55062	5.57856	0.000133288	0.00379792	0.939063	TRUE	TRUE	protein_coding	DAB2IP
ENSG00000121671	0.560347	3.96321	5.368	0.000185743	0.00476712	0.938373	TRUE	TRUE	protein_coding	CRY2
ENSG00000162337	0.355156	6.29031	5.56304	0.000136561	0.00387572	0.934951	TRUE	TRUE	protein_coding	LRP5
ENSG00000177054	-0.359909	6.20136	-5.55718	0.000137817	0.00390622	0.934619	TRUE	TRUE	protein_coding	ZDHHC13
ENSG00000166387	0.467325	4.89062	5.45719	0.000161264	0.0043474	0.932328	TRUE	TRUE	protein_coding	PPFIBP2
ENSG00000279232	-0.686028	3.30651	-5.30437	0.000205591	0.00512485	0.931496	TRUE	TRUE	antisense_RNA
ENSG00000153214	0.621803	3.75148	5.33854	0.000194669	0.0049606	0.92403	TRUE	TRUE	protein_coding	TMEM87B
ENSG00000162981	-0.51378	4.8141	-5.44204	0.00016517	0.00441881	0.923649	TRUE	TRUE	protein_coding	FAM84A
ENSG00000129810	-0.485432	4.56905	-5.41814	0.000171534	0.00452141	0.923513	TRUE	TRUE	protein_coding	SGO1
ENSG00000033327	0.347943	8.7546	5.63333	0.000122392	0.00356799	0.910449	TRUE	TRUE	protein_coding	GAB2
ENSG00000107731	0.432894	7.19638	5.58484	0.000131988	0.0037709	0.906152	TRUE	TRUE	protein_coding	UNC5B
ENSG00000137168	-0.370886	6.00794	-5.52735	0.00014441	0.00404545	0.904873	TRUE	TRUE	protein_coding	PPIL1
ENSG00000134508	0.726556	3.34251	5.28583	0.000211788	0.00521712	0.896094	TRUE	TRUE	protein_coding	CABLES1
ENSG00000163918	-0.371576	5.93771	-5.51742	0.000146677	0.00408006	0.895962	TRUE	TRUE	protein_coding	RFC4
ENSG00000020577	-0.416777	6.51654	-5.54954	0.000139475	0.003938	0.895856	TRUE	TRUE	protein_coding	SAMD4A
ENSG00000163781	-0.342203	7.58454	-5.58964	0.000131004	0.00375276	0.89293	TRUE	TRUE	protein_coding	TOPBP1
ENSG00000145016	0.419839	5.21736	5.45997	0.000160557	0.0043474	0.888612	TRUE	TRUE	protein_coding	RUBCN
ENSG00000099889	0.491287	6.03503	5.51828	0.000146478	0.00408006	0.886821	TRUE	TRUE	protein_coding	ARVCF
ENSG00000065615	-0.483355	4.75127	-5.40857	0.000174155	0.00454692	0.878862	TRUE	TRUE	protein_coding	CYB5R4
ENSG00000124207	-0.383962	8.39462	-5.60372	0.000128159	0.00369099	0.87798	TRUE	TRUE	protein_coding	CSE1L
ENSG00000164949	-0.603954	4.0904	-5.33558	0.000195592	0.00497819	0.870209	TRUE	TRUE	protein_coding	GEM
ENSG00000172469	-0.685886	3.10923	-5.24596	0.000225784	0.00545544	0.860453	TRUE	TRUE	protein_coding	MANEA
ENSG00000058804	-0.39223	6.52239	-5.52644	0.000144615	0.00404545	0.857723	TRUE	TRUE	protein_coding	NDC1
ENSG00000072071	0.365947	6.54273	5.52658	0.000144584	0.00404545	0.855308	TRUE	TRUE	protein_coding	ADGRL1
ENSG00000052749	0.36558	6.57016	5.52551	0.000144828	0.00404612	0.851452	TRUE	TRUE	protein_coding	RRP12
ENSG00000132334	-0.796126	2.60368	-5.21242	0.000238315	0.00562244	0.844503	TRUE	TRUE	protein_coding	PTPRE
ENSG00000111445	-0.410786	6.06909	-5.49327	0.000152351	0.00421786	0.843796	TRUE	TRUE	protein_coding	RFC5
ENSG00000198944	1.18463	1.35787	5.27157	0.000216685	0.00530729	0.840594	TRUE	TRUE	protein_coding	SOWAHA
ENSG00000133878	0.424832	4.98197	5.40936	0.000173936	0.00454692	0.840401	TRUE	TRUE	protein_coding	DUSP26
ENSG00000168000	0.344082	6.99138	5.53637	0.00014238	0.00400907	0.839736	TRUE	TRUE	protein_coding	BSCL2
ENSG00000165476	-0.449847	5.48912	-5.44964	0.000163198	0.00438245	0.838349	TRUE	TRUE	protein_coding	REEP3
ENSG00000266412	-0.432706	5.70878	-5.46481	0.000159335	0.00434397	0.836212	TRUE	TRUE	protein_coding	NCOA4
ENSG00000169926	0.343836	7.84092	5.55428	0.000138445	0.00391883	0.822451	TRUE	TRUE	protein_coding	KLF13
ENSG00000136574	0.688212	3.15044	5.22512	0.000233488	0.00556064	0.821373	TRUE	TRUE	protein_coding	GATA4
ENSG00000271614	0.815743	3.1415	5.21679	0.000236643	0.00559802	0.810442	TRUE	TRUE	lincRNA	ATP2B1-AS1
ENSG00000143147	-0.44698	6.22762	-5.48118	0.000155279	0.00428235	0.809496	TRUE	TRUE	protein_coding	GPR161
ENSG00000256500	-0.501987	5.10105	-5.39807	0.000177078	0.00458311	0.808403	TRUE	TRUE	protein_coding
ENSG00000117984	0.34036	7.0613	5.51949	0.000146202	0.0040792	0.80781	TRUE	TRUE	protein_coding	CTSD
ENSG00000087258	0.413016	5.86355	5.45674	0.000161377	0.0043474	0.803831	TRUE	TRUE	protein_coding	GNAO1
ENSG00000134352	-0.323637	7.4662	-5.52743	0.00014439	0.00404545	0.797942	TRUE	TRUE	protein_coding	IL6ST
ENSG00000241878	0.388119	5.49024	5.42221	0.000170432	0.00450344	0.790835	TRUE	TRUE	protein_coding	PISD
ENSG00000137770	-0.408306	6.12524	-5.45961	0.000160649	0.0043474	0.783567	TRUE	TRUE	protein_coding	CTDSPL2
ENSG00000132207	0.756505	4.42359	5.31537	0.000202006	0.00506929	0.78235	TRUE	TRUE	protein_coding	SLX1A
ENSG00000134109	-0.409026	5.56602	-5.41936	0.000171202	0.00451821	0.778861	TRUE	TRUE	protein_coding	EDEM1
ENSG00000075131	-0.608557	3.98258	-5.26191	0.00022007	0.00535353	0.768776	TRUE	TRUE	protein_coding	TIPIN
ENSG00000115902	-0.576203	4.5233	-5.31624	0.000201725	0.00506929	0.76771	TRUE	TRUE	protein_coding	SLC1A4
ENSG00000169783	0.372897	6.19087	5.44733	0.000163795	0.00438749	0.755618	TRUE	TRUE	protein_coding	LINGO1
ENSG00000133119	-0.392339	6.65888	-5.46984	0.000158077	0.00433536	0.755058	TRUE	TRUE	protein_coding	RFC3
ENSG00000185633	-0.631854	3.83846	-5.23667	0.000229184	0.00550658	0.750984	TRUE	TRUE	protein_coding	NDUFA4L2
ENSG00000145632	-0.569665	3.77511	-5.23078	0.000231369	0.00552813	0.750037	TRUE	TRUE	protein_coding	PLK2
ENSG00000102024	-0.388135	6.83791	-5.47414	0.000157009	0.00431895	0.749277	TRUE	TRUE	protein_coding	PLS3
ENSG00000129128	-0.415655	5.59349	-5.40128	0.00017618	0.00457087	0.746107	TRUE	TRUE	protein_coding	SPCS3
ENSG00000116478	-0.360592	6.4273	-5.45262	0.000162432	0.00436734	0.74482	TRUE	TRUE	protein_coding	HDAC1
ENSG00000070756	0.345806	9.54787	5.54863	0.000139673	0.003938	0.740887	TRUE	TRUE	protein_coding	PABPC1
ENSG00000141933	0.776598	3.27311	5.17972	0.000251242	0.00581516	0.736638	TRUE	TRUE	protein_coding	TPGS1
ENSG00000177169	0.406733	7.37411	5.48612	0.000154074	0.00425459	0.735221	TRUE	TRUE	protein_coding	ULK1
ENSG00000169057	0.543677	6.15929	5.43055	0.000168198	0.00446089	0.732196	TRUE	TRUE	protein_coding	MECP2
ENSG00000137193	-0.456478	4.70076	-5.3129	0.000202804	0.00508338	0.730923	TRUE	TRUE	protein_coding	PIM1
ENSG00000170647	-1.14066	1.45498	-5.18253	0.000250104	0.00580134	0.730798	TRUE	TRUE	protein_coding	TMEM133
ENSG00000129422	-0.384497	6.21002	-5.43231	0.000167731	0.004454	0.730692	TRUE	TRUE	protein_coding	MTUS1
ENSG00000116147	0.509615	5.78364	5.40528	0.000175067	0.00455853	0.729203	TRUE	TRUE	protein_coding	TNR
ENSG00000138757	-0.3286	8.15693	-5.50257	0.00015014	0.0041674	0.72365	TRUE	TRUE	protein_coding	G3BP2
ENSG00000254774	1.45683	0.880236	5.28957	0.000210521	0.00520384	0.718497	TRUE	TRUE	antisense_RNA
ENSG00000198959	-0.634697	3.69501	-5.20146	0.00024257	0.0056771	0.715965	TRUE	TRUE	protein_coding	TGM2
ENSG00000137710	-0.490675	5.13016	-5.33964	0.000194328	0.00495778	0.708562	TRUE	TRUE	protein_coding	RDX
ENSG00000171298	0.402931	6.70086	5.44038	0.000165604	0.0044249	0.702904	TRUE	TRUE	protein_coding	GAA
ENSG00000141458	0.378136	5.69415	5.38233	0.000181561	0.00467094	0.700888	TRUE	TRUE	protein_coding	NPC1
ENSG00000246763	-1.05158	1.81505	-5.12771	0.000273345	0.00614124	0.70045	TRUE	TRUE	antisense_RNA	RGMB-AS1
ENSG00000160752	-0.341486	7.24147	-5.46006	0.000160536	0.0043474	0.700434	TRUE	TRUE	protein_coding	FDPS
ENSG00000179603	-0.604421	3.47236	-5.17097	0.000254822	0.0058689	0.697826	TRUE	TRUE	protein_coding	GRM8
ENSG00000155256	0.367428	6.1061	5.40294	0.000175717	0.00456438	0.690816	TRUE	TRUE	protein_coding	ZFYVE27
ENSG00000117152	0.677539	8.77527	5.49741	0.000151362	0.00419588	0.688538	TRUE	TRUE	protein_coding	RGS4
ENSG00000281406	2.17353	0.0286743	5.79515	9.53616e-05	0.00297395	0.684699	TRUE	TRUE	lincRNA	BLACAT1
ENSG00000119333	-0.362265	6.65907	-5.42267	0.000170308	0.00450344	0.677604	TRUE	TRUE	protein_coding	WDR34
ENSG00000112319	-0.48319	4.7803	-5.28681	0.000211454	0.00521606	0.675941	TRUE	TRUE	protein_coding	EYA4
ENSG00000272196	0.913991	2.13369	5.0972	0.000287254	0.00637475	0.674235	TRUE	TRUE	protein_coding	HIST2H2AA4
ENSG00000196132	0.373965	6.5571	5.41327	0.000172862	0.00454692	0.669077	TRUE	TRUE	protein_coding	MYT1
ENSG00000142856	-0.398274	5.32372	-5.33149	0.000196872	0.00499715	0.666325	TRUE	TRUE	protein_coding	ITGB3BP
ENSG00000261308	0.898773	2.48446	5.09339	0.000289041	0.00639348	0.665304	TRUE	TRUE	protein_coding	FIGNL2
ENSG00000065911	-0.3614	6.56437	-5.40823	0.000174249	0.00454692	0.661046	TRUE	TRUE	protein_coding	MTHFD2
ENSG00000155090	0.403314	6.62663	5.40862	0.000174141	0.00454692	0.65621	TRUE	TRUE	protein_coding	KLF10
ENSG00000126777	-0.328482	8.42243	-5.46688	0.000158818	0.00433536	0.653387	TRUE	TRUE	protein_coding	KTN1
ENSG00000261796	-0.861515	2.32231	-5.07933	0.000295745	0.00647501	0.647835	TRUE	TRUE	protein_coding	ISY1-RAB43
ENSG00000081181	-0.453384	4.78755	-5.27062	0.000217016	0.00530934	0.647674	TRUE	TRUE	protein_coding	ARG2
ENSG00000177707	-0.587918	4.70942	-5.26004	0.000220735	0.00536363	0.645711	TRUE	TRUE	protein_coding	NECTIN3
ENSG00000161981	-0.551801	5.76607	-5.35142	0.000190714	0.00488883	0.645679	TRUE	TRUE	protein_coding	SNRNP25
ENSG00000162378	-0.388041	5.39683	-5.32289	0.000199595	0.00503234	0.642158	TRUE	TRUE	protein_coding	ZYG11B
ENSG00000134057	-0.312178	7.65634	-5.43749	0.000166362	0.00443412	0.640779	TRUE	TRUE	protein_coding	CCNB1
ENSG00000171951	0.318905	8.48168	5.46068	0.000160377	0.0043474	0.640475	TRUE	TRUE	protein_coding	SCG2
ENSG00000117016	0.330766	8.47981	5.45687	0.000161344	0.0043474	0.634306	TRUE	TRUE	protein_coding	RIMS3
ENSG00000157637	0.341001	7.03602	5.40765	0.000174409	0.00454692	0.626275	TRUE	TRUE	protein_coding	SLC38A10
ENSG00000163638	0.316717	9.16848	5.46829	0.000158464	0.00433536	0.624292	TRUE	TRUE	protein_coding	ADAMTS9
ENSG00000145555	0.657291	3.67525	5.14184	0.000267145	0.00604544	0.619649	TRUE	TRUE	protein_coding	MYO10
ENSG00000171159	0.389063	5.64579	5.32917	0.000197601	0.00499968	0.61933	TRUE	TRUE	protein_coding	C9orf16
ENSG00000130340	-0.513904	5.04413	-5.27684	0.00021486	0.00526861	0.618846	TRUE	TRUE	protein_coding	SNX9
ENSG00000157388	0.587821	3.96333	5.16836	0.000255903	0.00587493	0.61643	TRUE	TRUE	protein_coding	CACNA1D
ENSG00000231607	-0.496453	5.07281	-5.27709	0.000214775	0.00526861	0.614511	TRUE	TRUE	antisense_RNA	DLEU2
ENSG00000057608	-0.326665	7.89719	-5.42547	0.000169554	0.00449131	0.609202	TRUE	TRUE	protein_coding	GDI2
ENSG00000100678	0.648765	5.01788	5.26861	0.000217715	0.00532039	0.608062	TRUE	TRUE	protein_coding	SLC8A3
ENSG00000100749	-0.465413	5.19525	-5.28397	0.000212417	0.00522663	0.607262	TRUE	TRUE	protein_coding	VRK1
ENSG00000168411	-0.390595	5.67236	-5.31713	0.00020144	0.00506929	0.598136	TRUE	TRUE	protein_coding	RFWD3
ENSG00000125520	-0.385714	5.65975	-5.316	0.000201804	0.00506929	0.597747	TRUE	TRUE	protein_coding	SLC2A4RG
ENSG00000215146	-0.474736	4.52318	-5.20881	0.000239707	0.00563943	0.590143	TRUE	TRUE	transcribed_unprocessed_pseudogene
ENSG00000161082	0.394291	5.26942	5.28026	0.000213685	0.00525179	0.587229	TRUE	TRUE	protein_coding	CELF5
ENSG00000244462	-0.35379	6.98299	-5.38081	0.000182	0.00467664	0.586178	TRUE	TRUE	protein_coding	RBM12
ENSG00000174442	-0.368464	6.32874	-5.34545	0.000192536	0.00492379	0.577188	TRUE	TRUE	protein_coding	ZWILCH
ENSG00000188070	0.436292	6.08889	5.33023	0.000197268	0.00499715	0.573274	TRUE	TRUE	protein_coding	C11orf95
ENSG00000167716	0.410516	5.54908	5.28667	0.000211501	0.00521606	0.56124	TRUE	TRUE	protein_coding	WDR81
ENSG00000185880	-0.449005	5.05453	-5.24338	0.000226725	0.00546585	0.560881	TRUE	TRUE	protein_coding	TRIM69
ENSG00000095539	0.437318	4.83096	5.22232	0.000234544	0.00556064	0.558028	TRUE	TRUE	protein_coding	SEMA4G
ENSG00000198168	-0.384122	5.37367	-5.26706	0.000218259	0.00532761	0.553223	TRUE	TRUE	protein_coding	SVIP
ENSG00000135905	-0.372875	5.78392	-5.29225	0.000209619	0.00520384	0.543953	TRUE	TRUE	protein_coding	DOCK10
ENSG00000166482	-0.492069	4.55358	-5.181	0.000250721	0.00580937	0.539727	TRUE	TRUE	protein_coding	MFAP4
ENSG00000173221	-0.625557	4.58987	-5.1787	0.000251658	0.0058185	0.532587	TRUE	TRUE	protein_coding	GLRX
ENSG00000114107	-0.414681	5.17852	-5.23197	0.000230925	0.00552366	0.523096	TRUE	TRUE	protein_coding	CEP70
ENSG00000116161	-0.432626	6.65428	-5.32389	0.000199274	0.00503015	0.515597	TRUE	TRUE	protein_coding	CACYBP
ENSG00000049540	0.523165	3.89426	5.09826	0.000286758	0.00637475	0.512482	TRUE	TRUE	protein_coding	ELN
ENSG00000132031	1.00396	2.03714	4.98968	0.00034252	0.00716288	0.509715	TRUE	TRUE	protein_coding	MATN3
ENSG00000120915	0.462419	5.1796	5.22434	0.000233781	0.00556064	0.508383	TRUE	TRUE	protein_coding	EPHX2
ENSG00000140937	-0.563245	4.53714	-5.15906	0.000259786	0.00592975	0.507739	TRUE	TRUE	protein_coding	CDH11
ENSG00000251322	0.393959	5.51753	5.2496	0.000224466	0.00543083	0.503781	TRUE	TRUE	protein_coding	SHANK3
ENSG00000189319	0.381063	5.72792	5.26209	0.000220009	0.00535353	0.498809	TRUE	TRUE	protein_coding	FAM53B
ENSG00000031691	-0.554571	4.68008	-5.1679	0.000256093	0.00587493	0.498238	TRUE	TRUE	protein_coding	CENPQ
ENSG00000126215	-0.387251	5.35717	-5.22971	0.000231769	0.00553151	0.493739	TRUE	TRUE	protein_coding	XRCC3
ENSG00000100979	0.408164	5.27371	5.22266	0.000234416	0.00556064	0.491585	TRUE	TRUE	protein_coding	PLTP
ENSG00000196781	0.37509	6.55613	5.30533	0.000205275	0.00512485	0.491113	TRUE	TRUE	protein_coding	TLE1
ENSG00000077514	-0.374308	5.49275	-5.23798	0.000228701	0.00550658	0.489383	TRUE	TRUE	protein_coding	POLD3
ENSG00000197256	-0.394539	5.77297	-5.25746	0.000221648	0.00537973	0.487872	TRUE	TRUE	protein_coding	KANK2
ENSG00000108001	0.577356	4.51281	5.14613	0.000265292	0.00602338	0.487057	TRUE	TRUE	protein_coding	EBF3
ENSG00000175879	-0.427779	5.53798	-5.23364	0.000230304	0.00552111	0.477051	TRUE	TRUE	protein_coding	HOXD8
ENSG00000269834	0.560851	3.8035	5.06636	0.000302076	0.00656671	0.475491	TRUE	TRUE	processed_transcript	ZNF528-AS1
ENSG00000102189	-0.434607	5.04053	-5.18787	0.000247951	0.00576386	0.470996	TRUE	TRUE	protein_coding	EEA1
ENSG00000183856	-0.347725	7.58466	-5.33072	0.000197114	0.00499715	0.468322	TRUE	TRUE	protein_coding	IQGAP3
ENSG00000167460	-0.358181	7.99227	-5.34065	0.000194017	0.00495575	0.464645	TRUE	TRUE	protein_coding	TPM4
ENSG00000167088	-0.376026	7.00377	-5.30775	0.000204484	0.00511353	0.464093	TRUE	TRUE	protein_coding	SNRPD1
ENSG00000204052	0.917792	2.24626	4.95882	0.000360372	0.0074419	0.463663	TRUE	TRUE	protein_coding	LRRC73
ENSG00000156804	1.3763	0.99748	5.06038	0.000305039	0.00659849	0.461915	TRUE	TRUE	protein_coding	FBXO32
ENSG00000053918	0.680128	3.0542	4.99216	0.000341128	0.0071484	0.460996	TRUE	TRUE	protein_coding	KCNQ1
ENSG00000165730	-1.0072	2.03178	-4.95793	0.000360902	0.00744568	0.460804	TRUE	TRUE	protein_coding	STOX1
ENSG00000140575	-0.356351	6.90258	-5.30152	0.000206531	0.00514075	0.460368	TRUE	TRUE	protein_coding	IQGAP1
ENSG00000062822	-0.326869	7.21348	-5.31208	0.000203073	0.00508417	0.458027	TRUE	TRUE	protein_coding	POLD1
ENSG00000170385	0.574816	3.55217	5.03009	0.000320541	0.00684331	0.455573	TRUE	TRUE	protein_coding	SLC30A1
ENSG00000111271	0.401374	5.93186	5.24947	0.000224513	0.00543083	0.455323	TRUE	TRUE	protein_coding	ACAD10
ENSG00000198056	-0.42415	5.31293	-5.20215	0.000242298	0.0056771	0.454752	TRUE	TRUE	protein_coding	PRIM1
ENSG00000148700	-0.369347	7.96982	-5.33217	0.000196657	0.00499715	0.451685	TRUE	TRUE	protein_coding	ADD3
ENSG00000171045	0.480321	4.38647	5.11074	0.000280993	0.00627366	0.449013	TRUE	TRUE	protein_coding	TSNARE1
ENSG00000114541	-0.377536	5.87348	-5.23511	0.00022976	0.00551424	0.439196	TRUE	TRUE	protein_coding	FRMD4B
ENSG00000121211	-0.542032	4.25055	-5.0877	0.000291736	0.00641998	0.43841	TRUE	TRUE	protein_coding	MND1
ENSG00000157064	0.402633	7.36111	5.30418	0.000205653	0.00512485	0.436054	TRUE	TRUE	protein_coding	NMNAT2
ENSG00000118194	1.11968	1.6685	4.95139	0.000364811	0.00749032	0.431464	TRUE	TRUE	protein_coding	TNNT2
ENSG00000102996	0.416612	4.98159	5.15945	0.000259621	0.00592975	0.429931	TRUE	TRUE	protein_coding	MMP15
ENSG00000215271	-0.604065	3.38099	-4.99153	0.000341479	0.0071484	0.420538	TRUE	TRUE	protein_coding	HOMEZ
ENSG00000137575	-0.374109	6.35047	-5.25119	0.000223895	0.00542813	0.419191	TRUE	TRUE	protein_coding	SDCBP
ENSG00000215475	0.523724	4.56776	5.10718	0.000282622	0.00629693	0.412542	TRUE	TRUE	protein_coding	SIAH3
ENSG00000159899	0.369071	5.81588	5.21204	0.000238461	0.00562244	0.405621	TRUE	TRUE	protein_coding	NPR2
ENSG00000096060	-0.393018	5.30738	-5.17041	0.000255054	0.0058689	0.402367	TRUE	TRUE	protein_coding	FKBP5
ENSG00000061676	-0.305664	7.56221	-5.28977	0.000210453	0.00520384	0.401405	TRUE	TRUE	protein_coding	NCKAP1
ENSG00000241506	-0.519102	4.30503	-5.06977	0.000300396	0.00654346	0.398937	TRUE	TRUE	processed_pseudogene	PSMC1P1
ENSG00000197712	-0.52638	4.06725	-5.03903	0.000315883	0.00677758	0.389218	TRUE	TRUE	protein_coding	FAM114A1
ENSG00000120645	0.640047	3.74482	5.00446	0.000334305	0.00704273	0.38449	TRUE	TRUE	protein_coding	IQSEC3
ENSG00000119326	-0.370966	5.84457	-5.19939	0.000243381	0.00568843	0.38294	TRUE	TRUE	protein_coding	CTNNAL1
ENSG00000130304	0.514964	4.41606	5.07031	0.000300133	0.00654346	0.377412	TRUE	TRUE	protein_coding	SLC27A1
ENSG00000104946	0.474594	5.41489	5.16444	0.000257534	0.00589717	0.376301	TRUE	TRUE	protein_coding	TBC1D17
ENSG00000148688	-0.428625	4.79676	-5.10721	0.000282609	0.00629693	0.375886	TRUE	TRUE	protein_coding	RPP30
ENSG00000227051	0.334064	8.23267	5.29036	0.000210256	0.00520384	0.369778	TRUE	TRUE	protein_coding	C14orf132
ENSG00000119969	-0.403353	5.78539	-5.18587	0.000248757	0.00577633	0.367538	TRUE	TRUE	protein_coding	HELLS
ENSG00000178467	0.491108	4.09817	5.03086	0.000320134	0.00684331	0.366775	TRUE	TRUE	protein_coding	P4HTM
ENSG00000118922	-0.363362	6.31217	-5.21726	0.000236463	0.00559802	0.366021	TRUE	TRUE	protein_coding	KLF12
ENSG00000115541	-0.383058	6.57193	-5.22463	0.000233673	0.00556064	0.356649	TRUE	TRUE	protein_coding	HSPE1
ENSG00000151422	-0.356332	5.73549	-5.17517	0.000253097	0.00583918	0.354922	TRUE	TRUE	protein_coding	FER
ENSG00000169635	0.337537	6.15125	5.2013	0.000242631	0.0056771	0.352785	TRUE	TRUE	protein_coding	HIC2
ENSG00000144840	-0.529855	4.25396	-5.03645	0.000317216	0.00679938	0.35277	TRUE	TRUE	protein_coding	RABL3
ENSG00000137075	0.381382	6.07164	5.19599	0.000244721	0.00571353	0.351876	TRUE	TRUE	protein_coding	RNF38
ENSG00000174132	-0.576282	3.56867	-4.9641	0.00035725	0.0074131	0.348027	TRUE	TRUE	protein_coding	FAM174A
ENSG00000101210	0.320918	9.03084	5.29768	0.000207806	0.00516648	0.34762	TRUE	TRUE	protein_coding	EEF1A2
ENSG00000164305	-0.583498	4.09463	-5.01477	0.000328692	0.00698831	0.345525	TRUE	TRUE	protein_coding	CASP3
ENSG00000164985	-0.314265	7.84419	-5.26312	0.000219643	0.00535353	0.342765	TRUE	TRUE	protein_coding	PSIP1
ENSG00000099917	0.437031	6.78494	5.22246	0.000234489	0.00556064	0.336442	TRUE	TRUE	protein_coding	MED15
ENSG00000109323	0.590529	3.6394	4.95959	0.000359913	0.0074419	0.326862	TRUE	TRUE	protein_coding	MANBA
ENSG00000111530	-0.312231	7.32576	-5.237	0.000229061	0.00550658	0.326473	TRUE	TRUE	protein_coding	CAND1
ENSG00000165966	1.06066	1.58246	4.8816	0.000409456	0.00816385	0.321949	TRUE	TRUE	protein_coding	PDZRN4
ENSG00000152910	0.785168	2.48013	4.87347	0.000415019	0.00823741	0.321793	TRUE	TRUE	protein_coding	CNTNAP4
ENSG00000116062	-0.329829	7.64012	-5.24425	0.000226407	0.00546434	0.321534	TRUE	TRUE	protein_coding	MSH6
ENSG00000165462	0.31435	9.39714	5.29014	0.000210328	0.00520384	0.320207	TRUE	TRUE	protein_coding	PHOX2A
ENSG00000086717	-0.729537	3.17222	-4.90789	0.000391998	0.00790479	0.314051	TRUE	TRUE	protein_coding	PPEF1
ENSG00000182004	-0.3752	6.8934	-5.20942	0.000239471	0.00563943	0.307691	TRUE	TRUE	protein_coding	SNRPE
ENSG00000140332	-0.384051	5.68198	-5.14125	0.0002674	0.00604544	0.304938	TRUE	TRUE	protein_coding	TLE3
ENSG00000258279	0.694915	2.7867	4.87476	0.000414131	0.00822741	0.300175	TRUE	TRUE	lincRNA	LINC00592
ENSG00000152240	-0.450159	5.18009	-5.09503	0.000288269	0.00638298	0.295788	TRUE	TRUE	protein_coding	HAUS1
ENSG00000128656	-0.353429	5.8217	-5.14355	0.000266402	0.0060422	0.292121	TRUE	TRUE	protein_coding	CHN1
ENSG00000144642	-0.41215	5.07928	-5.08325	0.00029386	0.0064535	0.290664	TRUE	TRUE	protein_coding	RBMS3
ENSG00000070367	-0.320051	7.02526	-5.2026	0.000242122	0.0056771	0.287292	TRUE	TRUE	protein_coding	EXOC5
ENSG00000274827	0.458672	4.36882	5.00896	0.000331843	0.00702172	0.283044	TRUE	TRUE	lincRNA	LINC01297
ENSG00000118007	-0.386799	5.30686	-5.09033	0.000290489	0.00639911	0.268691	TRUE	TRUE	protein_coding	STAG1
ENSG00000111276	-0.331398	6.5467	-5.17005	0.000255205	0.0058689	0.267122	TRUE	TRUE	protein_coding	CDKN1B
ENSG00000188522	0.450147	4.50803	5.01191	0.000330237	0.00699769	0.263493	TRUE	TRUE	protein_coding	FAM83G
ENSG00000153707	0.412257	6.01935	5.13899	0.00026838	0.00604871	0.262066	TRUE	TRUE	protein_coding	PTPRD
ENSG00000169021	-0.350039	5.96041	-5.13333	0.000270858	0.00609175	0.25979	TRUE	TRUE	protein_coding	UQCRFS1
ENSG00000119787	-0.330601	6.25122	-5.14904	0.000264043	0.00600776	0.257206	TRUE	TRUE	protein_coding	ATL2
ENSG00000186185	-0.340457	6.24205	-5.14235	0.000266923	0.00604544	0.246915	TRUE	TRUE	protein_coding	KIF18B
ENSG00000171451	-0.433051	4.72567	-5.02231	0.000324655	0.0069106	0.246182	TRUE	TRUE	protein_coding	DSEL
ENSG00000140323	0.397705	4.95851	5.04662	0.000311981	0.00670309	0.245213	TRUE	TRUE	protein_coding	DISP2
ENSG00000109572	-0.303596	8.13657	-5.21257	0.000238259	0.00562244	0.244394	TRUE	TRUE	protein_coding	CLCN3
ENSG00000186868	0.462578	4.8034	5.03021	0.000320477	0.00684331	0.24368	TRUE	TRUE	protein_coding	MAPT
ENSG00000214114	-0.434522	4.76672	-5.0223	0.000324659	0.0069106	0.239375	TRUE	TRUE	protein_coding	MYCBP
ENSG00000138092	-0.396622	6.75507	-5.16085	0.000259033	0.00592518	0.236239	TRUE	TRUE	protein_coding	CENPO
ENSG00000196873	-0.574192	3.65071	-4.90351	0.000394856	0.00794751	0.235508	TRUE	TRUE	protein_coding	CBWD3
ENSG00000184047	-0.382148	7.0036	-5.16743	0.000256289	0.00587493	0.230038	TRUE	TRUE	protein_coding	DIABLO
ENSG00000100100	0.810663	2.22929	4.8047	0.000465359	0.00891496	0.224556	TRUE	TRUE	protein_coding	PIK3IP1
ENSG00000154080	-0.817853	2.40578	-4.80268	0.000466931	0.00892911	0.215483	TRUE	TRUE	protein_coding	CHST9
ENSG00000122565	-0.290984	8.21751	-5.19374	0.000245611	0.00572809	0.2091	TRUE	TRUE	protein_coding	CBX3
ENSG00000130816	-0.316901	8.18513	-5.19224	0.000246206	0.00573086	0.208097	TRUE	TRUE	protein_coding	DNMT1
ENSG00000147065	-0.318517	8.24211	-5.1921	0.000246265	0.00573086	0.20525	TRUE	TRUE	protein_coding	MSN
ENSG00000116489	-0.361316	6.71474	-5.14062	0.000267672	0.00604544	0.205025	TRUE	TRUE	protein_coding	CAPZA1
ENSG00000070961	0.31935	7.66729	5.17566	0.000252898	0.00583918	0.204916	TRUE	TRUE	protein_coding	ATP2B1
ENSG00000129009	-0.714927	4.28485	-4.94834	0.000366655	0.0075182	0.204874	TRUE	TRUE	protein_coding	ISLR
ENSG00000171960	-0.40944	5.26614	-5.04849	0.000311027	0.0067002	0.204712	TRUE	TRUE	protein_coding	PPIH
ENSG00000168005	-0.368919	6.35918	-5.12323	0.000275342	0.00617964	0.204469	TRUE	TRUE	protein_coding	C11orf84
ENSG00000178999	-0.341793	7.24791	-5.15584	0.000261145	0.00595445	0.195161	TRUE	TRUE	protein_coding	AURKB
ENSG00000050405	-0.37524	5.9214	-5.09157	0.000289899	0.00639838	0.194091	TRUE	TRUE	protein_coding	LIMA1
ENSG00000243708	0.753167	2.83275	4.81105	0.000460457	0.00883682	0.193721	TRUE	TRUE	protein_coding	PLA2G4B
ENSG00000137285	-0.323753	9.0164	-5.20455	0.000241362	0.00567214	0.192618	TRUE	TRUE	protein_coding	TUBB2B
ENSG00000110237	0.366372	6.38608	5.1169	0.000278191	0.00622406	0.190354	TRUE	TRUE	protein_coding	ARHGEF17
ENSG00000025770	-0.358619	6.50605	-5.12202	0.000275884	0.00618534	0.18996	TRUE	TRUE	protein_coding	NCAPH2
ENSG00000187522	-0.394145	5.4759	-5.0548	0.000307834	0.00663808	0.186097	TRUE	TRUE	protein_coding	HSPA14
ENSG00000152253	-0.453408	4.95995	-5.00575	0.000333598	0.00703803	0.180182	TRUE	TRUE	protein_coding	SPC25
ENSG00000128791	-0.429657	4.65958	-4.97347	0.000351778	0.00731371	0.175502	TRUE	TRUE	protein_coding	TWSG1
ENSG00000060718	-0.538865	4.96574	-5.00157	0.000335895	0.00706278	0.173903	TRUE	TRUE	protein_coding	COL11A1
ENSG00000006634	-0.37868	5.47197	-5.04658	0.000312	0.00670309	0.172594	TRUE	TRUE	protein_coding	DBF4
ENSG00000165548	0.45226	4.7198	4.97754	0.000349431	0.00727902	0.169383	TRUE	TRUE	protein_coding	TMEM63C
ENSG00000111554	-0.666785	3.46841	-4.84464	0.000435392	0.0084848	0.168386	TRUE	TRUE	protein_coding	MDM1
ENSG00000138398	-0.336542	6.32402	-5.09578	0.00028792	0.00638183	0.161186	TRUE	TRUE	protein_coding	PPIG
ENSG00000091039	-0.341381	6.78925	-5.11239	0.00028024	0.00626336	0.15203	TRUE	TRUE	protein_coding	OSBPL8
ENSG00000146918	-0.340883	6.60566	-5.10406	0.000284063	0.00632245	0.151713	TRUE	TRUE	protein_coding	NCAPG2
ENSG00000142230	-0.333387	7.68063	-5.13976	0.000268048	0.00604756	0.14424	TRUE	TRUE	protein_coding	SAE1
ENSG00000170581	0.348617	5.87689	5.05729	0.000306583	0.00661776	0.139497	TRUE	TRUE	protein_coding	STAT2
ENSG00000136840	0.549099	3.59718	4.84107	0.000437983	0.00852755	0.137412	TRUE	TRUE	protein_coding	ST6GALNAC4
ENSG00000136631	-0.365067	6.02816	-5.06388	0.0003033	0.00658665	0.136055	TRUE	TRUE	protein_coding	VPS45
ENSG00000188985	-1.01875	2.53285	-4.75382	0.000506711	0.00949518	0.132324	TRUE	TRUE	processed_pseudogene	DHFRP1
ENSG00000128050	-0.342703	8.46444	-5.15291	0.000262388	0.00597644	0.129448	TRUE	TRUE	protein_coding	PAICS
ENSG00000104722	-0.407107	5.29729	-5.00585	0.000333538	0.00703803	0.128463	TRUE	TRUE	protein_coding	NEFM
ENSG00000124172	-0.322092	8.5489	-5.14792	0.000264521	0.00601224	0.1173	TRUE	TRUE	protein_coding	ATP5E
ENSG00000236333	-0.391154	6.45145	-5.07453	0.00029807	0.00651686	0.114758	TRUE	TRUE	processed_transcript	TRHDE-AS1
ENSG00000123737	-0.339673	6.20944	-5.06031	0.000305076	0.00659849	0.111907	TRUE	TRUE	protein_coding	EXOSC9
ENSG00000167874	0.837875	2.63964	4.74826	0.000511459	0.00954774	0.111319	TRUE	TRUE	protein_coding	TMEM88
ENSG00000155368	-0.565382	6.03906	-5.04639	0.000312099	0.00670309	0.107751	TRUE	TRUE	protein_coding	DBI
ENSG00000241258	-0.400188	6.29831	-5.06216	0.000304154	0.00659849	0.10735	TRUE	TRUE	protein_coding	CRCP
ENSG00000137807	-0.327185	6.68719	-5.08147	0.000294716	0.00645906	0.107323	TRUE	TRUE	protein_coding	KIF23
ENSG00000121680	0.429788	4.67854	4.93525	0.00037466	0.00762686	0.105123	TRUE	TRUE	protein_coding	PEX16
ENSG00000136108	-0.30658	6.95864	-5.09103	0.000290158	0.00639838	0.104101	TRUE	TRUE	protein_coding	CKAP2
ENSG00000178966	-0.491656	4.18647	-4.8798	0.000410682	0.00817402	0.102767	TRUE	TRUE	protein_coding	RMI1
ENSG00000163655	-0.312571	6.76421	-5.07413	0.000298264	0.00651686	0.0891684	TRUE	TRUE	protein_coding	GMPS
ENSG00000137699	1.19073	3.93476	4.83698	0.000440974	0.00857801	0.0882704	TRUE	TRUE	protein_coding	TRIM29
ENSG00000186871	-0.488432	4.33543	-4.88618	0.000406357	0.0081332	0.0868609	TRUE	TRUE	protein_coding	ERCC6L
ENSG00000102312	0.584121	4.05945	4.84881	0.000432382	0.00843509	0.0716408	TRUE	TRUE	protein_coding	PORCN
ENSG00000134153	-0.406541	4.99064	-4.93578	0.000374335	0.00762686	0.0564953	TRUE	TRUE	protein_coding	EMC7
ENSG00000258334	0.941589	1.70417	4.69654	0.000557904	0.0101962	0.0544573	TRUE	TRUE	antisense_RNA
ENSG00000124767	-0.327528	7.62039	-5.08404	0.000293484	0.00645184	0.0533121	TRUE	TRUE	protein_coding	GLO1
ENSG00000103381	-0.419682	4.76157	-4.91019	0.000390509	0.00788218	0.0514595	TRUE	TRUE	protein_coding	CPPED1
ENSG00000105223	0.31293	7.98628	5.09173	0.000289828	0.00639838	0.0477918	TRUE	TRUE	protein_coding	PLD3
ENSG00000116604	0.375588	5.31048	4.9607	0.000359258	0.0074419	0.0476701	TRUE	TRUE	protein_coding	MEF2D
ENSG00000122952	-0.406279	6.45632	-5.03474	0.000318107	0.00681168	0.0471948	TRUE	TRUE	protein_coding	ZWINT
ENSG00000255112	0.361166	5.86261	5.00122	0.000336088	0.00706278	0.0464404	TRUE	TRUE	protein_coding	CHMP1B
ENSG00000091136	0.30387	7.77139	5.08209	0.000294417	0.00645906	0.0419246	TRUE	TRUE	protein_coding	LAMB1
ENSG00000187323	0.516737	3.77624	4.79776	0.000470788	0.00897089	0.0349094	TRUE	TRUE	protein_coding	DCC
ENSG00000225614	1.01941	1.59398	4.6868	0.000567135	0.0103278	0.0333856	TRUE	TRUE	protein_coding	ZNF469
ENSG00000198887	0.325856	6.20338	5.01427	0.000328961	0.00698831	0.0332975	TRUE	TRUE	protein_coding	SMC5
ENSG00000162728	0.507977	4.45489	4.86399	0.000421607	0.00829147	0.025209	TRUE	TRUE	protein_coding	KCNJ9
ENSG00000189045	-0.785162	2.37866	-4.6807	0.000572998	0.0104012	0.0231142	TRUE	TRUE	protein_coding	ANKDD1B
ENSG00000028137	0.803354	2.25861	4.67414	0.000579378	0.0104479	0.017751	TRUE	TRUE	protein_coding	TNFRSF1B
ENSG00000196262	-0.281202	9.93205	-5.12077	0.000276444	0.00619143	0.0150116	TRUE	TRUE	protein_coding	PPIA
ENSG00000074370	0.55019	4.54067	4.86444	0.00042129	0.00829147	0.0113417	TRUE	TRUE	protein_coding	ATP2A3
ENSG00000155959	-0.374157	6.31323	-5.00414	0.000334477	0.00704273	0.00759128	TRUE	TRUE	protein_coding	VBP1
ENSG00000173281	0.520483	5.29974	4.93303	0.000376036	0.00764762	0.00377515	TRUE	TRUE	protein_coding	PPP1R3B
ENSG00000135116	0.759209	2.57206	4.67792	0.000575689	0.0104264	0.00294775	TRUE	TRUE	protein_coding	HRK
ENSG00000115414	-0.402878	5.21565	-4.92371	0.000381875	0.00772244	0.00132426	TRUE	TRUE	protein_coding	FN1
ENSG00000277200	0.368454	5.59104	4.95338	0.000363615	0.00748009	-0.00228776	TRUE	TRUE	lincRNA
ENSG00000112655	0.335244	8.08123	5.0612	0.000304634	0.00659849	-0.00836407	TRUE	TRUE	protein_coding	PTK7
ENSG00000183160	0.368895	6.16682	4.9869	0.000344089	0.00718868	-0.0093863	TRUE	TRUE	protein_coding	TMEM119
ENSG00000177380	0.321812	6.38074	4.99709	0.000338374	0.00710387	-0.0118146	TRUE	TRUE	protein_coding	PPFIA3
ENSG00000186732	1.08082	1.68221	4.65292	0.000600509	0.0107297	-0.0135986	TRUE	TRUE	protein_coding	MPPED1
ENSG00000183873	0.323915	6.71655	5.01165	0.000330381	0.00699769	-0.0138402	TRUE	TRUE	protein_coding	SCN5A
ENSG00000093010	0.354392	5.65035	4.94703	0.000367446	0.0075182	-0.0205159	TRUE	TRUE	protein_coding	COMT
ENSG00000147862	-0.353357	5.80705	-4.9555	0.00036235	0.00746122	-0.0232428	TRUE	TRUE	protein_coding	NFIB
ENSG00000162374	-0.306226	8.75844	-5.06845	0.000301045	0.00655094	-0.0261593	TRUE	TRUE	protein_coding	ELAVL4
ENSG00000183908	-0.327513	6.96478	-5.01226	0.000330049	0.00699769	-0.0295724	TRUE	TRUE	protein_coding	LRRC55
ENSG00000164970	-0.315252	6.4226	-4.98329	0.000346139	0.00722448	-0.0378614	TRUE	TRUE	protein_coding	FAM219A
ENSG00000162191	0.318133	7.40249	5.02295	0.000324313	0.0069106	-0.0388559	TRUE	TRUE	protein_coding	UBXN1
ENSG00000163430	-0.358054	6.05762	-4.96032	0.000359479	0.0074419	-0.0423717	TRUE	TRUE	protein_coding	FSTL1
ENSG00000114796	0.323528	6.31953	4.97472	0.000351052	0.00730569	-0.0443959	TRUE	TRUE	protein_coding	KLHL24
ENSG00000140481	-0.392286	4.93156	-4.86692	0.000419556	0.00826628	-0.0507606	TRUE	TRUE	protein_coding	CCDC33
ENSG00000250979	-0.391062	5.01465	-4.86912	0.000418029	0.00826541	-0.0606204	TRUE	TRUE	unprocessed_pseudogene
ENSG00000105011	-0.482225	5.04866	-4.86863	0.000418369	0.00826541	-0.0652086	TRUE	TRUE	protein_coding	ASF1B
ENSG00000171992	0.530055	3.63891	4.72328	0.00053336	0.00986498	-0.0662127	TRUE	TRUE	protein_coding	SYNPO
ENSG00000105829	-0.479054	4.63283	-4.82404	0.000450589	0.00871761	-0.0710125	TRUE	TRUE	protein_coding	BET1
ENSG00000101868	-0.327643	6.2428	-4.94625	0.000367921	0.0075182	-0.0847006	TRUE	TRUE	protein_coding	POLA1
ENSG00000100387	-0.364429	6.27357	-4.94692	0.00036751	0.0075182	-0.0860969	TRUE	TRUE	protein_coding	RBX1
ENSG00000161642	0.393726	4.97953	4.84917	0.000432123	0.00843509	-0.0914964	TRUE	TRUE	protein_coding	ZNF385A
ENSG00000139182	0.358561	6.37625	4.94681	0.000367581	0.0075182	-0.0967591	TRUE	TRUE	protein_coding	CLSTN3
ENSG00000143742	-0.366741	8.12123	-5.00827	0.00033222	0.00702278	-0.0998823	TRUE	TRUE	protein_coding	SRP9
ENSG00000101224	0.288619	7.55213	4.9915	0.000341495	0.0071484	-0.100568	TRUE	TRUE	protein_coding	CDC25B
ENSG00000196659	-0.554492	4.11879	-4.74817	0.000511531	0.00954774	-0.105558	TRUE	TRUE	protein_coding	TTC30B
ENSG00000139163	-0.318668	6.7799	-4.95882	0.00036037	0.0074419	-0.107621	TRUE	TRUE	protein_coding	ETNK1
ENSG00000139197	0.324922	6.16742	4.92831	0.000378984	0.0076857	-0.109338	TRUE	TRUE	protein_coding	PEX5
ENSG00000106948	0.442809	4.2524	4.7623	0.000499561	0.00941051	-0.110869	TRUE	TRUE	protein_coding	AKNA
ENSG00000110841	0.730253	3.22732	4.65262	0.000600815	0.0107297	-0.116123	TRUE	TRUE	protein_coding	PPFIBP1
ENSG00000100139	-0.341944	5.69033	-4.89074	0.000403299	0.00809466	-0.119675	TRUE	TRUE	protein_coding	MICALL1
ENSG00000162654	-0.467074	4.36964	-4.76684	0.000495773	0.00935559	-0.12125	TRUE	TRUE	protein_coding	GBP4
ENSG00000171303	0.30282	6.95297	4.95679	0.000361577	0.00745244	-0.123879	TRUE	TRUE	protein_coding	KCNK3
ENSG00000133731	-0.338567	5.67151	-4.88525	0.000406983	0.00813814	-0.126729	TRUE	TRUE	protein_coding	IMPA1
ENSG00000049089	0.650057	3.20267	4.64094	0.000612797	0.0108215	-0.133084	TRUE	TRUE	protein_coding	COL9A2
ENSG00000160161	0.651547	3.48822	4.66625	0.000587137	0.0105331	-0.135067	TRUE	TRUE	protein_coding	CILP2
ENSG00000204389	-0.352847	7.19182	-4.95226	0.000364287	0.00748672	-0.146219	TRUE	TRUE	protein_coding	HSPA1A
ENSG00000108559	-0.329795	6.7075	-4.93236	0.000376456	0.0076489	-0.14737	TRUE	TRUE	protein_coding	NUP88
ENSG00000182963	-0.322268	6.18742	-4.90431	0.000394328	0.00794431	-0.150995	TRUE	TRUE	protein_coding	GJC1
ENSG00000088325	-0.326282	7.95822	-4.97236	0.000352422	0.00732001	-0.153411	TRUE	TRUE	protein_coding	TPX2
ENSG00000176720	0.341044	5.64588	4.86809	0.000418741	0.00826541	-0.154497	TRUE	TRUE	protein_coding	BOK
ENSG00000173898	0.334164	7.13955	4.94486	0.000368766	0.0075283	-0.15628	TRUE	TRUE	protein_coding	SPTBN2
ENSG00000185818	0.700964	3.81236	4.68591	0.000567992	0.0103278	-0.156587	TRUE	TRUE	protein_coding	NAT8L
ENSG00000168724	-0.389895	5.29689	-4.83588	0.000441783	0.00857819	-0.160167	TRUE	TRUE	protein_coding	DNAJC21
ENSG00000163346	0.445316	5.03875	4.81226	0.000459529	0.00883682	-0.163246	TRUE	TRUE	protein_coding	PBXIP1
ENSG00000235823	-0.374139	5.50532	-4.85078	0.000430961	0.00842909	-0.163934	TRUE	TRUE	lincRNA	OLMALINC
ENSG00000177875	0.484074	4.22717	4.72685	0.000530169	0.00982323	-0.165875	TRUE	TRUE	protein_coding	CCDC184
ENSG00000168476	-0.587618	4.63635	-4.7654	0.000496969	0.00936992	-0.168927	TRUE	TRUE	protein_coding	REEP4
ENSG00000106771	0.310994	6.97398	4.92938	0.000378312	0.00767934	-0.172071	TRUE	TRUE	protein_coding	TMEM245
ENSG00000079308	0.43	4.50738	4.75287	0.000507514	0.00950194	-0.173506	TRUE	TRUE	protein_coding	TNS1
ENSG00000113742	0.377755	5.79948	4.86707	0.000419454	0.00826628	-0.174542	TRUE	TRUE	protein_coding	CPEB4
ENSG00000261586	0.505353	3.90678	4.68622	0.00056769	0.0103278	-0.175946	TRUE	TRUE	lincRNA
ENSG00000182674	-0.597704	3.53412	-4.64308	0.000610581	0.0108091	-0.179122	TRUE	TRUE	protein_coding	KCNB2
ENSG00000196593	0.478073	7.05651	4.9258	0.000380559	0.00770309	-0.183155	TRUE	TRUE	transcribed_unprocessed_pseudogene	ANKRD20A19P
ENSG00000221988	-0.350757	5.37177	-4.82277	0.000451539	0.00872028	-0.19394	TRUE	TRUE	protein_coding	PPT2
ENSG00000108947	0.320109	6.28392	4.88281	0.000408632	0.00815856	-0.197986	TRUE	TRUE	protein_coding	EFNB3
ENSG00000167996	-0.296922	9.3649	-4.9818	0.000346986	0.00723511	-0.198982	TRUE	TRUE	protein_coding	FTH1
ENSG00000099821	0.310816	6.54575	4.89383	0.000401237	0.0080608	-0.201547	TRUE	TRUE	protein_coding	POLRMT
ENSG00000136141	-0.381094	5.34265	-4.81341	0.000458642	0.0088336	-0.205388	TRUE	TRUE	protein_coding	LRCH1
ENSG00000020129	0.334271	5.69143	4.83624	0.000441521	0.00857819	-0.214676	TRUE	TRUE	protein_coding	NCDN
ENSG00000282164	1.3099	0.735459	4.60316	0.00065331	0.0112771	-0.222569	TRUE	TRUE	sense_intronic	PEG13
ENSG00000205037	0.707174	3.47707	4.61121	0.00064445	0.0111872	-0.224784	TRUE	TRUE	lincRNA
ENSG00000184838	-0.636986	3.02836	-4.56876	0.000692625	0.0117884	-0.225901	TRUE	TRUE	protein_coding	PRR16
ENSG00000164405	-0.373607	6.95315	-4.8956	0.000400059	0.00804468	-0.227568	TRUE	TRUE	protein_coding	UQCRQ
ENSG00000013810	-0.342301	6.48936	-4.87498	0.000413978	0.00822741	-0.228178	TRUE	TRUE	protein_coding	TACC3
ENSG00000077092	-0.428759	4.76305	-4.74511	0.000514169	0.0095764	-0.229155	TRUE	TRUE	protein_coding	RARB
ENSG00000153714	-0.712728	2.72104	-4.53715	0.000730934	0.0121994	-0.239174	TRUE	TRUE	protein_coding	LURAP1L
ENSG00000161547	-0.300779	8.48501	-4.93529	0.000374635	0.00762686	-0.241174	TRUE	TRUE	protein_coding	SRSF2
ENSG00000179242	0.528421	4.11026	4.66686	0.000586542	0.0105313	-0.245922	TRUE	TRUE	protein_coding	CDH4
ENSG00000247556	-0.297924	6.94035	-4.88262	0.000408765	0.00815856	-0.249314	TRUE	TRUE	processed_transcript	OIP5-AS1
ENSG00000176593	0.55802	3.73994	4.62472	0.000629857	0.0109999	-0.249489	TRUE	TRUE	processed_transcript
ENSG00000118257	-0.376284	5.8209	-4.82333	0.00045112	0.00872004	-0.250232	TRUE	TRUE	protein_coding	NRP2
ENSG00000144580	-0.353586	6.28267	-4.8512	0.000430664	0.00842909	-0.250662	TRUE	TRUE	protein_coding	CNOT9
ENSG00000184545	0.330405	7.13163	4.88709	0.000405745	0.00812853	-0.254663	TRUE	TRUE	protein_coding	DUSP8
ENSG00000164418	-0.407225	4.70458	-4.72451	0.000532263	0.00985353	-0.254683	TRUE	TRUE	protein_coding	GRIK2
ENSG00000272333	0.371671	6.75047	4.87176	0.000416201	0.00825325	-0.254927	TRUE	TRUE	protein_coding	KMT2B
ENSG00000153048	-0.336256	6.49142	-4.85751	0.000426173	0.00835828	-0.258357	TRUE	TRUE	protein_coding	CARHSP1
ENSG00000078369	-0.29743	8.19612	-4.91757	0.000385773	0.00779392	-0.258433	TRUE	TRUE	protein_coding	GNB1
ENSG00000163032	1.01118	1.44276	4.49888	0.000780315	0.0127805	-0.259751	TRUE	TRUE	protein_coding	VSNL1
ENSG00000111639	-0.31017	6.35993	-4.84872	0.000432448	0.00843509	-0.262292	TRUE	TRUE	protein_coding	MRPL51
ENSG00000225391	1.25648	0.808504	4.55707	0.000706545	0.0119273	-0.266635	TRUE	TRUE	lincRNA
ENSG00000187837	0.625026	3.23179	4.55928	0.000703888	0.0119012	-0.274134	TRUE	TRUE	protein_coding	HIST1H1C
ENSG00000155760	-0.493114	3.98591	-4.63198	0.000622165	0.0109065	-0.279513	TRUE	TRUE	protein_coding	FZD7
ENSG00000165996	-0.624541	3.15355	-4.54562	0.00072046	0.0120959	-0.28239	TRUE	TRUE	protein_coding	HACD1
ENSG00000128849	0.740914	2.36938	4.48975	0.000792588	0.0129223	-0.285503	TRUE	TRUE	protein_coding	CGNL1
ENSG00000065609	-0.342166	5.71947	-4.79554	0.000472538	0.00899626	-0.286235	TRUE	TRUE	protein_coding	SNAP91
ENSG00000177889	-0.353771	7.73365	-4.88751	0.000405463	0.00812853	-0.287439	TRUE	TRUE	protein_coding	UBE2N
ENSG00000141560	-0.324471	5.86638	-4.80192	0.000467524	0.0089325	-0.29278	TRUE	TRUE	protein_coding	FN3KRP
ENSG00000111665	-0.348892	5.33976	-4.75929	0.000502083	0.00944145	-0.298185	TRUE	TRUE	protein_coding	CDCA3
ENSG00000213551	-0.326046	6.48331	-4.83372	0.000443378	0.00860137	-0.298596	TRUE	TRUE	protein_coding	DNAJC9
ENSG00000125871	-0.402817	4.92713	-4.71869	0.000537496	0.00991617	-0.302934	TRUE	TRUE	protein_coding	MGME1
ENSG00000273802	1.22089	1.66894	4.45472	0.000841639	0.0134607	-0.318909	TRUE	TRUE	protein_coding	HIST1H2BG
ENSG00000164611	-0.325783	6.08582	-4.79972	0.00046925	0.00894953	-0.320219	TRUE	TRUE	protein_coding	PTTG1
ENSG00000103034	0.296985	7.49062	4.86079	0.000423855	0.00832043	-0.320929	TRUE	TRUE	protein_coding	NDRG4
ENSG00000261279	-1.13597	1.06912	-4.48454	0.000799697	0.0130122	-0.324957	TRUE	TRUE	transcribed_unprocessed_pseudogene	ULK4P1
ENSG00000197093	0.472229	4.58799	4.67132	0.000582139	0.0104873	-0.327146	TRUE	TRUE	protein_coding	GAL3ST4
ENSG00000182670	-0.283168	8.34071	-4.88111	0.000409791	0.00816385	-0.327687	TRUE	TRUE	protein_coding	TTC3
ENSG00000255583	0.816561	2.26118	4.45452	0.00084192	0.0134607	-0.334226	TRUE	TRUE	transcribed_unprocessed_pseudogene
ENSG00000129911	0.403758	5.42434	4.74569	0.000513664	0.00957531	-0.335051	TRUE	TRUE	protein_coding	KLF16
ENSG00000128641	-0.28965	7.85661	-4.86242	0.000422706	0.00830549	-0.336901	TRUE	TRUE	protein_coding	MYO1B
ENSG00000197106	0.279588	8.17767	4.87093	0.000416773	0.00825695	-0.337863	TRUE	TRUE	protein_coding	SLC6A17
ENSG00000136378	0.492492	6.7198	4.8216	0.000452423	0.00872948	-0.33836	TRUE	TRUE	protein_coding	ADAMTS7
ENSG00000188529	-0.322117	6.8231	-4.82491	0.000449938	0.00871287	-0.34015	TRUE	TRUE	protein_coding	SRSF10
ENSG00000188816	-0.616894	3.34521	-4.52845	0.000741864	0.0123454	-0.34093	TRUE	TRUE	protein_coding	HMX2
ENSG00000180329	-0.510916	4.28011	-4.62667	0.000627786	0.0109778	-0.343016	TRUE	TRUE	protein_coding	CCDC43
ENSG00000136205	0.353583	7.76239	4.85567	0.000427473	0.00837614	-0.343999	TRUE	TRUE	protein_coding	TNS3
ENSG00000092098	0.329237	6.05445	4.77845	0.000486232	0.00921607	-0.354975	TRUE	TRUE	protein_coding	RNF31
ENSG00000181192	-0.3777	6.58414	-4.80374	0.000466106	0.00892129	-0.358166	TRUE	TRUE	protein_coding	DHTKD1
ENSG00000104885	0.358461	6.91535	4.81528	0.000457221	0.00881413	-0.363856	TRUE	TRUE	protein_coding	DOT1L
ENSG00000075218	-0.32636	6.48102	-4.79472	0.000473188	0.00900063	-0.365551	TRUE	TRUE	protein_coding	GTSE1
ENSG00000149577	0.562048	3.85488	4.56813	0.000693369	0.0117884	-0.366472	TRUE	TRUE	protein_coding	SIDT2
ENSG00000158445	0.352792	6.88041	4.81188	0.000459819	0.00883682	-0.367286	TRUE	TRUE	protein_coding	KCNB1
ENSG00000137267	-0.380583	6.86705	-4.80905	0.000461992	0.00885835	-0.370334	TRUE	TRUE	protein_coding	TUBB2A
ENSG00000116830	-0.367362	5.62449	-4.73949	0.000519039	0.00964199	-0.370518	TRUE	TRUE	protein_coding	TTF2
ENSG00000139218	-0.320403	6.41106	-4.78199	0.000483366	0.00917528	-0.381545	TRUE	TRUE	protein_coding	SCAF11
ENSG00000247627	0.292902	11.9301	4.92754	0.000379467	0.00768824	-0.381709	TRUE	TRUE	processed_pseudogene	MTND4P12
ENSG00000149480	-0.293338	7.10068	-4.81149	0.000460114	0.00883682	-0.382271	TRUE	TRUE	protein_coding	MTA2
ENSG00000272551	-0.645911	3.16941	-4.48428	0.000800045	0.0130122	-0.387297	TRUE	TRUE	lincRNA
ENSG00000167566	0.303494	6.32324	4.7745	0.00048946	0.0092609	-0.387767	TRUE	TRUE	protein_coding	NCKAP5L
ENSG00000055483	0.385564	5.49198	4.71889	0.000537309	0.00991617	-0.390495	TRUE	TRUE	protein_coding	USP36
ENSG00000176018	-0.521561	3.5898	-4.52331	0.0007484	0.012391	-0.392544	TRUE	TRUE	protein_coding	LYSMD3
ENSG00000151612	0.347922	5.83493	4.74221	0.000516676	0.00960641	-0.393307	TRUE	TRUE	protein_coding	ZNF827
ENSG00000115993	-0.444932	4.488	-4.61865	0.000636373	0.0110918	-0.396562	TRUE	TRUE	protein_coding	TRAK2
ENSG00000097046	-0.402979	5.51962	-4.7102	0.000545226	0.0100329	-0.407016	TRUE	TRUE	protein_coding	CDC7
ENSG00000115091	-0.332428	6.72221	-4.78163	0.000483652	0.00917528	-0.407298	TRUE	TRUE	protein_coding	ACTR3
ENSG00000119866	0.428556	5.37847	4.69979	0.000554863	0.0101797	-0.40746	TRUE	TRUE	protein_coding	BCL11A
ENSG00000055130	-0.346067	6.49119	-4.7696	0.000493493	0.00932075	-0.409626	TRUE	TRUE	protein_coding	CUL1
ENSG00000150093	-0.293339	8.33998	-4.83246	0.000444306	0.00861158	-0.411432	TRUE	TRUE	protein_coding	ITGB1
ENSG00000177030	0.303701	6.33145	4.75859	0.000502675	0.0094443	-0.415977	TRUE	TRUE	protein_coding	DEAF1
ENSG00000179431	0.389855	4.91413	4.65204	0.000601404	0.0107297	-0.418598	TRUE	TRUE	protein_coding	FJX1
ENSG00000132623	0.504806	4.45942	4.60345	0.00065298	0.0112771	-0.419693	TRUE	TRUE	protein_coding	ANKEF1
ENSG00000243279	0.324583	5.90578	4.72764	0.000529471	0.00981878	-0.426683	TRUE	TRUE	protein_coding	PRAF2
ENSG00000117650	-0.348558	6.00407	-4.73125	0.000526269	0.00976785	-0.429537	TRUE	TRUE	protein_coding	NEK2
ENSG00000176749	0.326348	5.66298	4.70906	0.000546272	0.0100435	-0.430017	TRUE	TRUE	protein_coding	CDK5R1
ENSG00000109881	-0.330928	5.57589	-4.70136	0.000553397	0.0101658	-0.430537	TRUE	TRUE	protein_coding	CCDC34
ENSG00000166619	0.358312	5.24358	4.6743	0.000579221	0.0104479	-0.432627	TRUE	TRUE	protein_coding	BLCAP
ENSG00000165195	-0.458605	4.43597	-4.59126	0.000666641	0.0114887	-0.433733	TRUE	TRUE	protein_coding	PIGA
ENSG00000137496	0.530579	4.89161	4.63908	0.000614736	0.0108379	-0.435287	TRUE	TRUE	protein_coding	IL18BP
ENSG00000260903	0.347666	6.64038	4.7597	0.000501741	0.00944145	-0.439659	TRUE	TRUE	protein_coding	XKR7
ENSG00000167925	0.428801	4.44103	4.58455	0.00067428	0.0115924	-0.449841	TRUE	TRUE	protein_coding	GHDC
ENSG00000120693	-0.372907	5.70884	-4.69953	0.000555101	0.0101797	-0.450145	TRUE	TRUE	protein_coding	SMAD9
ENSG00000134222	-0.36371	5.41318	-4.67664	0.000576934	0.0104374	-0.450892	TRUE	TRUE	protein_coding	PSRC1
ENSG00000197077	0.422583	4.63924	4.60477	0.000651523	0.0112771	-0.451561	TRUE	TRUE	protein_coding	KIAA1671
ENSG00000261613	0.377983	4.77239	4.61551	0.000639766	0.0111238	-0.457366	TRUE	TRUE	antisense_RNA
ENSG00000188681	0.424038	4.66222	4.59437	0.000663126	0.0114373	-0.47362	TRUE	TRUE	transcribed_unprocessed_pseudogene	TEKT4P2
ENSG00000076248	-0.338893	7.05439	-4.75462	0.000506034	0.00949079	-0.477386	TRUE	TRUE	protein_coding	UNG
ENSG00000163399	0.266342	8.66505	4.80116	0.000468121	0.00893594	-0.480221	TRUE	TRUE	protein_coding	ATP1A1
ENSG00000001617	0.66792	2.67383	4.38656	0.00094634	0.014673	-0.485918	TRUE	TRUE	protein_coding	SEMA3F
ENSG00000138614	-0.378339	5.23847	-4.64153	0.000612191	0.0108197	-0.485987	TRUE	TRUE	protein_coding	INTS14
ENSG00000172331	-0.414688	4.4613	-4.5629	0.000699566	0.0118622	-0.488167	TRUE	TRUE	protein_coding	BPGM
ENSG00000183386	0.535572	3.66188	4.47617	0.000811247	0.0131367	-0.488693	TRUE	TRUE	protein_coding	FHL3
ENSG00000188725	-0.337505	5.61129	-4.6688	0.000584616	0.0105055	-0.491365	TRUE	TRUE	protein_coding	SMIM15
ENSG00000180979	-0.406305	4.63366	-4.57803	0.000681789	0.0116747	-0.493898	TRUE	TRUE	protein_coding	LRRC57
ENSG00000221890	0.393255	5.43393	4.65056	0.000602912	0.0107297	-0.500778	TRUE	TRUE	protein_coding	NPTXR
ENSG00000138641	-0.398731	5.44569	-4.65001	0.000603473	0.0107297	-0.501034	TRUE	TRUE	protein_coding	HERC3
ENSG00000075223	-1.01125	1.66709	-4.33743	0.00103019	0.0155223	-0.50133	TRUE	TRUE	protein_coding	SEMA3C
ENSG00000054118	-0.279867	7.37442	-4.74793	0.00051174	0.00954774	-0.508889	TRUE	TRUE	protein_coding	THRAP3
ENSG00000169902	-0.506373	5.13487	-4.61765	0.00063745	0.0111016	-0.509188	TRUE	TRUE	protein_coding	TPST1
ENSG00000074966	-1.61676	0.423107	-4.48326	0.00080145	0.0130174	-0.511504	TRUE	TRUE	protein_coding	TXK
ENSG00000144857	0.634967	3.00174	4.39711	0.000929282	0.0144903	-0.512197	TRUE	TRUE	protein_coding	BOC
ENSG00000009335	0.308438	6.16329	4.69344	0.000560822	0.0102321	-0.512968	TRUE	TRUE	protein_coding	UBE3C
ENSG00000138944	0.98773	1.51762	4.32992	0.00104366	0.0156374	-0.515159	TRUE	TRUE	protein_coding	KIAA1644
ENSG00000189266	-0.336577	5.55999	-4.65011	0.000603374	0.0107297	-0.517151	TRUE	TRUE	protein_coding	PNRC2
ENSG00000164326	-0.526036	4.20987	-4.51712	0.000756358	0.012493	-0.517761	TRUE	TRUE	protein_coding	CARTPT
ENSG00000184990	-0.407007	5.47829	-4.64014	0.000613627	0.0108273	-0.52254	TRUE	TRUE	protein_coding	SIVA1
ENSG00000136104	-0.320384	5.94892	-4.66896	0.000584463	0.0105055	-0.531741	TRUE	TRUE	protein_coding	RNASEH2B
ENSG00000148773	-0.433333	8.66402	-4.77003	0.00049313	0.00932075	-0.533774	TRUE	TRUE	protein_coding	MKI67
ENSG00000100626	0.528504	4.35849	4.52604	0.000744931	0.0123709	-0.533954	TRUE	TRUE	protein_coding	GALNT16
ENSG00000131067	0.354391	7.08271	4.72279	0.000533802	0.00986498	-0.535012	TRUE	TRUE	protein_coding	GGT7
ENSG00000115761	-0.367493	5.70623	-4.65027	0.000603207	0.0107297	-0.535257	TRUE	TRUE	protein_coding	NOL10
ENSG00000127337	-0.46448	4.50119	-4.53695	0.00073119	0.0121994	-0.539617	TRUE	TRUE	protein_coding	YEATS4
ENSG00000275038	0.583747	3.06105	4.38606	0.000947154	0.014673	-0.540253	TRUE	TRUE	protein_coding
ENSG00000198924	-0.477552	3.99893	-4.48061	0.000805101	0.0130667	-0.541491	TRUE	TRUE	protein_coding	DCLRE1A
ENSG00000120533	-0.315229	6.21348	-4.67791	0.000575704	0.0104264	-0.543572	TRUE	TRUE	protein_coding	ENY2
ENSG00000198814	-0.483757	3.79442	-4.45655	0.000838999	0.0134541	-0.544221	TRUE	TRUE	protein_coding	GK
ENSG00000198668	-0.25786	9.11327	-4.77485	0.00048917	0.0092609	-0.544924	TRUE	TRUE	protein_coding	CALM1
ENSG00000175344	0.322229	7.97093	4.74425	0.00051491	0.00958188	-0.546946	TRUE	TRUE	protein_coding	CHRNA7
ENSG00000130150	-0.444848	4.23397	-4.50326	0.000774492	0.0127142	-0.547802	TRUE	TRUE	protein_coding	MOSPD2
ENSG00000218891	0.416477	4.35778	4.51766	0.000755662	0.0124911	-0.549619	TRUE	TRUE	protein_coding	ZNF579
ENSG00000115163	-0.336829	5.81225	-4.64837	0.000605149	0.0107484	-0.551707	TRUE	TRUE	protein_coding	CENPA
ENSG00000048740	0.559807	4.25021	4.50131	0.00077707	0.0127412	-0.555543	TRUE	TRUE	protein_coding	CELF2
ENSG00000111237	-0.362962	5.6742	-4.63606	0.000617877	0.0108844	-0.555913	TRUE	TRUE	protein_coding	VPS29
ENSG00000140464	0.36581	5.0879	4.58922	0.000668949	0.0115156	-0.555969	TRUE	TRUE	protein_coding	PML
ENSG00000174456	0.328908	5.61588	4.63196	0.000622185	0.0109065	-0.557636	TRUE	TRUE	protein_coding	C12orf76
ENSG00000085117	1.29552	0.953887	4.33491	0.00103469	0.0155459	-0.557968	TRUE	TRUE	protein_coding	CD82
ENSG00000132002	-0.333854	6.82997	-4.69828	0.000556274	0.0101838	-0.559619	TRUE	TRUE	protein_coding	DNAJB1
ENSG00000262580	0.663414	3.7342	4.43888	0.000864838	0.0137045	-0.563837	TRUE	TRUE	antisense_RNA
ENSG00000214176	0.427446	4.96663	4.57129	0.000689646	0.0117668	-0.566752	TRUE	TRUE	transcribed_unprocessed_pseudogene	PLEKHM1P1
ENSG00000230989	-0.289002	7.32883	-4.71256	0.000543063	0.0100017	-0.567593	TRUE	TRUE	protein_coding	HSBP1
ENSG00000182871	0.414291	4.95733	4.56686	0.000694874	0.0118046	-0.57306	TRUE	TRUE	protein_coding	COL18A1
ENSG00000055044	-0.307327	6.87837	-4.68998	0.000564108	0.0102833	-0.577637	TRUE	TRUE	protein_coding	NOP58
ENSG00000137801	0.804981	2.46262	4.31623	0.00106871	0.0159459	-0.577698	TRUE	TRUE	protein_coding	THBS1
ENSG00000135750	-1.09556	1.07703	-4.30985	0.00108061	0.0160899	-0.579058	TRUE	TRUE	protein_coding	KCNK1
ENSG00000146963	-0.295946	6.46635	-4.66972	0.000583712	0.0105055	-0.58095	TRUE	TRUE	protein_coding	LUC7L2
ENSG00000155755	-0.336944	6.68444	-4.67776	0.000575844	0.0104264	-0.58439	TRUE	TRUE	protein_coding	TMEM237
ENSG00000128595	-0.309539	7.1883	-4.6966	0.000557853	0.0101962	-0.586746	TRUE	TRUE	protein_coding	CALU
ENSG00000181234	0.285678	7.7453	4.7148	0.00054102	0.00997261	-0.586921	TRUE	TRUE	protein_coding	TMEM132C
ENSG00000129534	-0.309885	6.12348	-4.64421	0.00060942	0.0107975	-0.593316	TRUE	TRUE	protein_coding	MIS18BP1
ENSG00000275713	-0.961244	2.03197	-4.28442	0.00112937	0.0165517	-0.59332	TRUE	TRUE	protein_coding	HIST1H2BH
ENSG00000182916	-0.321494	5.97704	-4.63411	0.000619919	0.0109024	-0.595369	TRUE	TRUE	protein_coding	TCEAL7
ENSG00000133789	-0.341566	5.74753	-4.61174	0.000643871	0.0111862	-0.60758	TRUE	TRUE	protein_coding	SWAP70
ENSG00000151287	-0.461084	4.1549	-4.45484	0.000841459	0.0134607	-0.616069	TRUE	TRUE	protein_coding	TEX30
ENSG00000124194	0.325302	5.88184	4.6164	0.0006388	0.0111161	-0.617023	TRUE	TRUE	protein_coding	GDAP1L1
ENSG00000183248	0.364909	6.19902	4.63533	0.000618641	0.0108889	-0.617207	TRUE	TRUE	protein_coding	PRR36
ENSG00000152128	0.644987	3.24158	4.3546	0.00100004	0.0151981	-0.621482	TRUE	TRUE	protein_coding	TMEM163
ENSG00000177917	-0.353639	5.44487	-4.57977	0.000679774	0.0116495	-0.62356	TRUE	TRUE	protein_coding	ARL6IP6
ENSG00000132535	0.36617	6.1617	4.62833	0.000626022	0.0109648	-0.625736	TRUE	TRUE	protein_coding	DLG4
ENSG00000168970	0.630905	5.26019	4.56223	0.00070036	0.0118622	-0.626145	TRUE	TRUE	protein_coding	JMJD7-PLA2G4B
ENSG00000197903	0.88388	2.88354	4.31249	0.00107567	0.0160275	-0.634118	TRUE	TRUE	protein_coding	HIST1H2BK
ENSG00000170419	0.414087	4.57402	4.49247	0.000788917	0.012882	-0.634127	TRUE	TRUE	protein_coding	VSTM2A
ENSG00000184985	0.904072	1.89754	4.25628	0.00118602	0.0172056	-0.634211	TRUE	TRUE	protein_coding	SORCS2
ENSG00000163293	-0.855879	2.10434	-4.26029	0.00117777	0.0171091	-0.637259	TRUE	TRUE	protein_coding	NIPAL1
ENSG00000103546	0.339884	6.21178	4.62452	0.000630076	0.0109999	-0.637441	TRUE	TRUE	protein_coding	SLC6A2
ENSG00000007923	-0.360109	5.18841	-4.54979	0.000715364	0.0120563	-0.637956	TRUE	TRUE	protein_coding	DNAJC11
ENSG00000072501	-0.283355	8.22314	-4.69845	0.000556117	0.0101838	-0.638399	TRUE	TRUE	protein_coding	SMC1A
ENSG00000153113	-0.343223	5.28855	-4.5579	0.000705543	0.0119198	-0.639246	TRUE	TRUE	protein_coding	CAST
ENSG00000203811	1.71933	-0.119367	4.54774	0.000717867	0.012071	-0.639399	TRUE	TRUE	protein_coding	HIST2H3C
ENSG00000203852	1.71933	-0.119367	4.54774	0.000717867	0.012071	-0.639399	TRUE	TRUE	protein_coding	HIST2H3A
ENSG00000159111	0.389452	5.92004	4.60384	0.000652549	0.0112771	-0.64284	TRUE	TRUE	protein_coding	MRPL10
ENSG00000161544	0.425815	6.82585	4.64989	0.000603595	0.0107297	-0.644007	TRUE	TRUE	protein_coding	CYGB
ENSG00000171160	0.361382	5.05193	4.53417	0.000734667	0.0122384	-0.645954	TRUE	TRUE	protein_coding	MORN4
ENSG00000165684	0.411015	5.56612	4.57588	0.000684292	0.0116989	-0.648221	TRUE	TRUE	protein_coding	SNAPC4
ENSG00000213015	0.411732	4.84042	4.51105	0.000764241	0.0125819	-0.649975	TRUE	TRUE	protein_coding	ZNF580
ENSG00000213213	0.654089	2.73673	4.29206	0.00111448	0.0164345	-0.651877	TRUE	TRUE	protein_coding	CCDC183
ENSG00000147724	-0.411483	4.95899	-4.51836	0.000754754	0.0124857	-0.654621	TRUE	TRUE	protein_coding	FAM135B
ENSG00000204396	0.894225	1.80745	4.24058	0.0012189	0.0174934	-0.656389	TRUE	TRUE	protein_coding	VWA7
ENSG00000143776	-0.308009	6.0541	-4.60328	0.000653171	0.0112771	-0.657457	TRUE	TRUE	protein_coding	CDC42BPA
ENSG00000101049	0.999006	1.25908	4.24099	0.00121802	0.0174926	-0.663056	TRUE	TRUE	protein_coding	SGK2
ENSG00000185149	-0.583045	2.96646	-4.30015	0.00109895	0.0162614	-0.668674	TRUE	TRUE	protein_coding	NPY2R
ENSG00000158106	1.3496	1.19561	4.24197	0.00121595	0.0174744	-0.66984	TRUE	TRUE	protein_coding	RHPN1
ENSG00000167771	0.317876	5.66554	4.57107	0.000689909	0.0117668	-0.670066	TRUE	TRUE	protein_coding	RCOR2
ENSG00000184949	0.426481	4.13621	4.42338	0.000888187	0.0140228	-0.670472	TRUE	TRUE	protein_coding	FAM227A
ENSG00000132640	-0.295971	6.30578	-4.60865	0.000647245	0.0112175	-0.673065	TRUE	TRUE	protein_coding	BTBD3
ENSG00000147852	0.35661	5.77318	4.57671	0.000683322	0.0116917	-0.673305	TRUE	TRUE	protein_coding	VLDLR
ENSG00000139370	0.369571	4.76762	4.49034	0.000791798	0.0129192	-0.673705	TRUE	TRUE	protein_coding	SLC15A4
ENSG00000095383	0.587193	3.33347	4.3326	0.00103884	0.0155869	-0.675332	TRUE	TRUE	protein_coding	TBC1D2
ENSG00000124208	-1.02075	1.93616	-4.22902	0.00124372	0.0177075	-0.677777	TRUE	TRUE	protein_coding	TMEM189-UBE2V1
ENSG00000100167	0.279085	7.25041	4.64633	0.000607243	0.0107767	-0.678748	TRUE	TRUE	protein_coding	2003-09-01
ENSG00000241634	-0.620545	2.75222	-4.27355	0.00115092	0.0168102	-0.682856	TRUE	TRUE	processed_pseudogene
ENSG00000168884	0.506539	3.75567	4.36828	0.000976668	0.0149738	-0.691772	TRUE	TRUE	protein_coding	TNIP2
ENSG00000104177	-0.27981	8.06206	-4.66336	0.000590009	0.0105758	-0.69195	TRUE	TRUE	protein_coding	MYEF2
ENSG00000163482	0.482194	5.76919	4.56214	0.000700475	0.0118622	-0.697319	TRUE	TRUE	protein_coding	STK36
ENSG00000198898	-0.391781	5.87806	-4.56868	0.000692724	0.0117884	-0.697722	TRUE	TRUE	protein_coding	CAPZA2
ENSG00000236345	-0.970927	1.30812	-4.21665	0.00127084	0.0179981	-0.698995	TRUE	TRUE	antisense_RNA
ENSG00000160293	0.318622	6.61262	4.6091	0.000646761	0.0112175	-0.699343	TRUE	TRUE	protein_coding	VAV2
ENSG00000278928	0.326891	5.54172	4.54433	0.000722041	0.0121127	-0.700694	TRUE	TRUE	TEC
ENSG00000116191	-0.572335	3.10657	-4.29407	0.0011106	0.0163998	-0.700803	TRUE	TRUE	protein_coding	RALGPS2
ENSG00000113790	-0.590493	3.44482	-4.32711	0.00104876	0.0156919	-0.700974	TRUE	TRUE	protein_coding	EHHADH
ENSG00000131174	-0.345587	6.16908	-4.58243	0.000676718	0.0116064	-0.705315	TRUE	TRUE	protein_coding	COX7B
ENSG00000110200	-0.443957	4.53528	-4.44371	0.000857694	0.0136316	-0.708223	TRUE	TRUE	protein_coding	ANAPC15
ENSG00000026652	0.325454	5.57372	4.54212	0.000724772	0.01213	-0.70878	TRUE	TRUE	protein_coding	AGPAT4
ENSG00000139645	0.310167	6.382	4.58893	0.000669275	0.0115156	-0.715393	TRUE	TRUE	protein_coding	ANKRD52
ENSG00000128294	0.412126	4.6475	4.45339	0.000843556	0.0134768	-0.715762	TRUE	TRUE	protein_coding	TPST2
ENSG00000143933	-0.317847	10.0449	-4.69593	0.000558481	0.0101981	-0.719526	TRUE	TRUE	protein_coding	CALM2
ENSG00000108468	-0.26895	7.97878	-4.64499	0.000608616	0.0107921	-0.720036	TRUE	TRUE	protein_coding	CBX1
ENSG00000148357	0.371445	6.06872	4.56841	0.000693034	0.0117884	-0.72088	TRUE	TRUE	protein_coding	HMCN2
ENSG00000159055	-0.416487	4.68313	-4.45195	0.00084565	0.0135002	-0.721741	TRUE	TRUE	protein_coding	MIS18A
ENSG00000136450	-0.267667	8.61898	-4.65824	0.000595143	0.01065	-0.726588	TRUE	TRUE	protein_coding	SRSF1
ENSG00000129680	-0.409561	4.34039	-4.40934	0.000909908	0.0142578	-0.731606	TRUE	TRUE	protein_coding	MAP7D3
ENSG00000092199	-0.259069	9.44358	-4.67405	0.000579463	0.0104479	-0.734066	TRUE	TRUE	protein_coding	HNRNPC
ENSG00000270149	0.75547	2.24891	4.2093	0.00128727	0.0181231	-0.734558	TRUE	TRUE	protein_coding
ENSG00000131389	0.349572	5.38067	4.50422	0.000773218	0.0127091	-0.748431	TRUE	TRUE	protein_coding	SLC6A6
ENSG00000136518	-0.333608	6.6991	-4.58356	0.000675412	0.0115945	-0.749931	TRUE	TRUE	protein_coding	ACTL6A
ENSG00000112787	0.314033	6.71712	4.5835	0.000675483	0.0115945	-0.752284	TRUE	TRUE	protein_coding	FBRSL1
ENSG00000185559	0.277337	10.5629	4.68267	0.000571104	0.0103756	-0.7619	TRUE	TRUE	protein_coding	DLK1
ENSG00000216490	0.840681	1.70903	4.17185	0.00137438	0.0189882	-0.763828	TRUE	TRUE	protein_coding	IFI30
ENSG00000164938	0.336959	5.92789	4.53494	0.000733701	0.0122318	-0.76442	TRUE	TRUE	protein_coding	TP53INP1
ENSG00000166037	-0.320626	5.4849	-4.50112	0.000777324	0.0127412	-0.766869	TRUE	TRUE	protein_coding	CEP57
ENSG00000185989	0.467581	3.74461	4.32296	0.00105633	0.0157942	-0.768516	TRUE	TRUE	protein_coding	RASA3
ENSG00000146410	-0.640227	3.10617	-4.25307	0.00119266	0.0172554	-0.769445	TRUE	TRUE	protein_coding	MTFR2
ENSG00000089280	-0.256892	8.21474	-4.62287	0.000631837	0.0110217	-0.770014	TRUE	TRUE	protein_coding	FUS
ENSG00000108953	-0.289146	9.92588	-4.6624	0.000590975	0.0105843	-0.773579	TRUE	TRUE	protein_coding	YWHAE
ENSG00000058668	-0.409214	5.00849	-4.45499	0.000841248	0.0134607	-0.773726	TRUE	TRUE	protein_coding	ATP2B4
ENSG00000230269	0.461345	4.62232	4.41151	0.000906517	0.0142388	-0.783643	TRUE	TRUE	lincRNA	LINC02525
ENSG00000163961	-0.396067	4.80927	-4.42912	0.000879475	0.0139159	-0.784724	TRUE	TRUE	protein_coding	RNF168
ENSG00000172939	-0.287703	6.63061	-4.5605	0.000702435	0.011886	-0.785224	TRUE	TRUE	protein_coding	OXSR1
ENSG00000105568	0.305927	8.78606	4.62748	0.000626917	0.0109716	-0.787853	TRUE	TRUE	protein_coding	PPP2R1A
ENSG00000090006	0.342283	6.27379	4.54117	0.000725952	0.0121403	-0.78903	TRUE	TRUE	protein_coding	LTBP4
ENSG00000090661	0.410193	4.42296	4.38424	0.000950133	0.0147086	-0.794121	TRUE	TRUE	protein_coding	CERS4
ENSG00000119950	0.319978	5.83817	4.51202	0.000762977	0.0125733	-0.794368	TRUE	TRUE	protein_coding	MXI1
ENSG00000143036	0.620524	2.78188	4.21127	0.00128285	0.018093	-0.794573	TRUE	TRUE	protein_coding	SLC44A3
ENSG00000272872	0.367256	5.08495	4.45087	0.00084722	0.0135152	-0.796773	TRUE	TRUE	sense_intronic
ENSG00000148450	-0.376866	4.78165	-4.41594	0.000899642	0.0141516	-0.803136	TRUE	TRUE	protein_coding	MSRB2
ENSG00000102144	-0.378078	9.44437	-4.63358	0.00062048	0.0109028	-0.804789	TRUE	TRUE	protein_coding	PGK1
ENSG00000164076	0.37385	4.73746	4.41034	0.000908353	0.0142495	-0.807906	TRUE	TRUE	protein_coding	CAMKV
ENSG00000148408	0.284479	6.51659	4.54067	0.000726563	0.0121411	-0.811471	TRUE	TRUE	protein_coding	CACNA1B
ENSG00000150593	0.295065	6.85523	4.55519	0.000708815	0.0119562	-0.812136	TRUE	TRUE	protein_coding	PDCD4
ENSG00000258676	1.37684	0.348456	4.24776	0.00120374	0.0173805	-0.812142	TRUE	TRUE	processed_transcript
ENSG00000114770	0.321307	6.61454	4.54368	0.000722851	0.0121168	-0.814042	TRUE	TRUE	protein_coding	ABCC5
ENSG00000244879	0.337958	6.61058	4.54262	0.00072415	0.0121291	-0.815542	TRUE	TRUE	antisense_RNA	GABPB1-AS1
ENSG00000015133	-0.408528	4.3073	-4.35539	0.000998669	0.0151981	-0.81924	TRUE	TRUE	protein_coding	CCDC88C
ENSG00000166340	0.351584	6.37608	4.52815	0.000742243	0.0123454	-0.821151	TRUE	TRUE	protein_coding	TPP1
ENSG00000103978	0.328344	5.95359	4.50394	0.000773588	0.0127091	-0.821651	TRUE	TRUE	protein_coding	TMEM87A
ENSG00000121644	-0.313024	5.62855	-4.47507	0.000812766	0.0131514	-0.831828	TRUE	TRUE	protein_coding	DESI2
ENSG00000260337	1.13218	1.42328	4.12792	0.00148443	0.0200188	-0.832302	TRUE	TRUE	processed_transcript
ENSG00000118160	0.395701	4.45121	4.36554	0.000981304	0.015007	-0.832328	TRUE	TRUE	protein_coding	SLC8A2
ENSG00000110900	0.397816	5.11758	4.43289	0.000873788	0.0138362	-0.833257	TRUE	TRUE	protein_coding	TSPAN11
ENSG00000103121	-0.388928	4.42025	-4.35752	0.000994999	0.015184	-0.837643	TRUE	TRUE	protein_coding	CMC2
ENSG00000026950	0.661049	2.53906	4.1651	0.00139071	0.0191399	-0.839941	TRUE	TRUE	protein_coding	BTN3A1
ENSG00000169567	-0.288024	7.85847	-4.57205	0.000688757	0.0117659	-0.841794	TRUE	TRUE	protein_coding	HINT1
ENSG00000197601	-0.281006	7.08607	-4.54561	0.000720475	0.0120959	-0.844225	TRUE	TRUE	protein_coding	FAR1
ENSG00000121005	-0.436272	4.57207	-4.36806	0.00097704	0.0149738	-0.847322	TRUE	TRUE	protein_coding	CRISPLD1
ENSG00000038427	0.359158	7.28001	4.54937	0.000715869	0.0120563	-0.850167	TRUE	TRUE	protein_coding	VCAN
ENSG00000103642	0.500575	3.55717	4.25466	0.00118937	0.017231	-0.850838	TRUE	TRUE	protein_coding	LACTB
ENSG00000119943	0.890373	1.67604	4.11472	0.00151925	0.0203604	-0.854278	TRUE	TRUE	protein_coding	PYROXD2
ENSG00000090238	0.472484	4.61548	4.36811	0.000976959	0.0149738	-0.858187	TRUE	TRUE	protein_coding	YPEL3
ENSG00000163485	0.828025	1.75793	4.11072	0.00152997	0.0204777	-0.863486	TRUE	TRUE	protein_coding	ADORA1
ENSG00000155926	2.94738	-0.934644	5.05893	0.000305765	0.00660674	-0.86428	TRUE	TRUE	protein_coding	SLA
ENSG00000165238	0.39018	6.30943	4.49668	0.000783258	0.0128189	-0.870243	TRUE	TRUE	protein_coding	WNK2
ENSG00000134690	-0.299664	6.60291	-4.51072	0.00076467	0.0125819	-0.870323	TRUE	TRUE	protein_coding	CDCA8
ENSG00000101972	-0.302875	6.9169	-4.52358	0.00074806	0.012391	-0.871366	TRUE	TRUE	protein_coding	STAG2
ENSG00000165521	0.263931	8.17584	4.56305	0.000699382	0.0118622	-0.873268	TRUE	TRUE	protein_coding	EML5
ENSG00000169231	0.449274	4.53306	4.35051	0.00100713	0.015239	-0.873637	TRUE	TRUE	protein_coding	THBS3
ENSG00000156787	-0.368281	4.90312	-4.38628	0.000946794	0.014673	-0.876853	TRUE	TRUE	protein_coding	TBC1D31
ENSG00000165512	-0.304415	6.17013	-4.48393	0.000800528	0.0130122	-0.878472	TRUE	TRUE	protein_coding	ZNF22
ENSG00000156966	0.623939	3.01969	4.18257	0.00134884	0.0187076	-0.879351	TRUE	TRUE	protein_coding	B3GNT7
ENSG00000088812	0.290207	6.46737	4.49392	0.000786954	0.0128598	-0.889426	TRUE	TRUE	protein_coding	ATRN
ENSG00000137207	0.28076	6.92586	4.51404	0.000760354	0.0125397	-0.889469	TRUE	TRUE	protein_coding	YIPF3
ENSG00000172366	0.468797	3.82718	4.26041	0.00117751	0.0171091	-0.892979	TRUE	TRUE	protein_coding	MCRIP2
ENSG00000117385	0.344138	5.32784	4.41679	0.000898327	0.0141445	-0.894157	TRUE	TRUE	protein_coding	P3H1
ENSG00000090612	-0.295274	6.06765	-4.46721	0.000823797	0.0132798	-0.897461	TRUE	TRUE	protein_coding	ZNF268
ENSG00000168490	0.489625	3.61674	4.232	0.00123726	0.017639	-0.901561	TRUE	TRUE	protein_coding	PHYHIP
ENSG00000108091	0.303683	5.7535	4.4446	0.00085639	0.013621	-0.902795	TRUE	TRUE	protein_coding	CCDC6
ENSG00000120594	0.372333	4.69019	4.35096	0.00100636	0.0152381	-0.903296	TRUE	TRUE	protein_coding	PLXDC2
ENSG00000142173	0.330185	7.59221	4.52744	0.000743144	0.0123508	-0.90659	TRUE	TRUE	protein_coding	COL6A2
ENSG00000117480	1.63313	-0.163642	4.32808	0.001047	0.0156765	-0.908952	TRUE	TRUE	protein_coding	FAAH
ENSG00000167202	0.315761	5.82381	4.44569	0.000854778	0.0136054	-0.909248	TRUE	TRUE	protein_coding	TBC1D2B
ENSG00000279692	1.82476	-0.360402	4.42264	0.000889321	0.0140304	-0.910133	TRUE	TRUE	TEC
ENSG00000161800	-0.269798	7.33955	-4.51624	0.000757501	0.0125023	-0.911723	TRUE	TRUE	protein_coding	RACGAP1
ENSG00000117697	-0.380188	5.20001	-4.39302	0.000935855	0.0145611	-0.913971	TRUE	TRUE	protein_coding	NSL1
ENSG00000012963	-0.344518	6.50309	-4.48017	0.000805706	0.0130667	-0.915572	TRUE	TRUE	protein_coding	UBR7
ENSG00000136158	0.468984	6.0902	4.45786	0.000837118	0.013434	-0.916493	TRUE	TRUE	protein_coding	SPRY2
ENSG00000197275	-0.511986	4.15473	-4.28044	0.0011372	0.0166211	-0.918409	TRUE	TRUE	protein_coding	RAD54B
ENSG00000135968	0.300344	5.86275	4.44061	0.000862278	0.0136842	-0.922904	TRUE	TRUE	protein_coding	GCC2
ENSG00000280237	0.369954	6.23991	4.46078	0.000832924	0.0133787	-0.926996	TRUE	TRUE	TEC	MIR4697HG
ENSG00000115884	-0.288889	6.44973	-4.46593	0.000825605	0.0132989	-0.93644	TRUE	TRUE	protein_coding	SDC1
ENSG00000188488	1.14749	0.952043	4.07663	0.00162457	0.0213976	-0.937055	TRUE	TRUE	protein_coding	SERPINA5
ENSG00000206203	4.92216	-2.96366	7.02879	1.60074e-05	0.000995524	-0.940114	TRUE	TRUE	protein_coding	TSSK2
ENSG00000094916	-0.307347	8.26856	-4.52328	0.000748447	0.012391	-0.947423	TRUE	TRUE	protein_coding	CBX5
ENSG00000083457	-0.356011	5.25639	-4.37773	0.000960878	0.0148214	-0.949936	TRUE	TRUE	protein_coding	ITGAE
ENSG00000175938	0.724573	2.73372	4.11475	0.00151916	0.0203604	-0.950226	TRUE	TRUE	protein_coding	ORAI3
ENSG00000132382	0.278004	6.91465	4.47851	0.00080799	0.0130938	-0.95128	TRUE	TRUE	protein_coding	MYBBP1A
ENSG00000277258	0.274293	6.69323	4.4681	0.000822543	0.0132695	-0.95333	TRUE	TRUE	protein_coding	PCGF2
ENSG00000011052	-0.362411	5.50213	-4.39482	0.000932956	0.0145265	-0.955561	TRUE	TRUE	protein_coding	NME1-NME2
ENSG00000180530	-0.29879	6.16181	-4.4395	0.000863914	0.0137	-0.955951	TRUE	TRUE	protein_coding	NRIP1
ENSG00000070404	0.494306	3.5864	4.1965	0.00131636	0.0184138	-0.957355	TRUE	TRUE	protein_coding	FSTL3
ENSG00000162706	0.340091	5.32947	4.38035	0.000956538	0.0147864	-0.958592	TRUE	TRUE	protein_coding	CADM3
ENSG00000107521	0.329928	5.28004	4.37619	0.000963433	0.0148395	-0.958655	TRUE	TRUE	protein_coding	HPS1
ENSG00000110514	0.290578	6.86275	4.47217	0.000816827	0.0132071	-0.958752	TRUE	TRUE	protein_coding	MADD
ENSG00000168495	0.276708	6.79854	4.46908	0.000821159	0.0132672	-0.959499	TRUE	TRUE	protein_coding	POLR3D
ENSG00000242265	-0.414839	5.72425	-4.40685	0.000913823	0.0142908	-0.962977	TRUE	TRUE	protein_coding	PEG10
ENSG00000138594	-0.353996	5.48957	-4.38962	0.000941367	0.0146362	-0.96311	TRUE	TRUE	protein_coding	TMOD3
ENSG00000188786	0.346348	4.8999	4.33764	0.00102981	0.0155223	-0.964808	TRUE	TRUE	protein_coding	MTF1
ENSG00000106012	0.324904	5.3432	4.37695	0.000962167	0.0148306	-0.966728	TRUE	TRUE	protein_coding	IQCE
ENSG00000129951	0.290409	6.44601	4.44859	0.000850536	0.013548	-0.967494	TRUE	TRUE	protein_coding	PLPPR3
ENSG00000106003	0.539905	3.3033	4.15989	0.00140347	0.0192784	-0.967695	TRUE	TRUE	protein_coding	LFNG
ENSG00000160113	-0.306402	5.71169	-4.40197	0.000921544	0.0143906	-0.97119	TRUE	TRUE	protein_coding	NR2F6
ENSG00000086200	-0.378332	5.11329	-4.35116	0.001006	0.0152381	-0.973812	TRUE	TRUE	protein_coding	IPO11
ENSG00000183580	-0.4461	4.14713	-4.24455	0.00121049	0.0174245	-0.981055	TRUE	TRUE	protein_coding	FBXL7
ENSG00000086475	-0.277375	6.99353	-4.46069	0.000833051	0.0133787	-0.987601	TRUE	TRUE	protein_coding	SEPHS1
ENSG00000108106	-0.311482	7.88588	-4.48709	0.000796207	0.0129715	-0.99272	TRUE	TRUE	protein_coding	UBE2S
ENSG00000233670	-1.13548	1.11174	-4.03038	0.00176269	0.0225	-0.99709	TRUE	TRUE	protein_coding	PIRT
ENSG00000260285	0.657201	2.35378	4.05787	0.00167918	0.0219152	-0.998052	TRUE	TRUE	antisense_RNA
ENSG00000249590	-3.27388	-1.098	-5.23208	0.000230883	0.00552366	-0.998705	TRUE	TRUE	protein_coding
ENSG00000029993	-0.27508	6.72639	-4.4427	0.000859184	0.0136452	-1.00002	TRUE	TRUE	protein_coding	HMGB3
ENSG00000171813	0.576661	2.90704	4.1015	0.00155497	0.0206978	-1.00072	TRUE	TRUE	protein_coding	PWWP2B
ENSG00000113048	-0.367553	6.39754	-4.42571	0.000884647	0.0139772	-1.00229	TRUE	TRUE	protein_coding	MRPS27
ENSG00000155463	0.315178	6.44908	4.42725	0.000882298	0.0139503	-1.00537	TRUE	TRUE	protein_coding	OXA1L
ENSG00000117266	0.545546	3.29313	4.13456	0.00146721	0.0198489	-1.00962	TRUE	TRUE	protein_coding	CDK18
ENSG00000169100	0.273697	8.59046	4.49607	0.000784071	0.0128224	-1.01034	TRUE	TRUE	protein_coding	SLC25A6
ENSG00000203760	-0.382351	4.70397	-4.28981	0.00111885	0.0164651	-1.01051	TRUE	TRUE	protein_coding	CENPW
ENSG00000179104	-0.331503	5.18727	-4.33452	0.00103538	0.0155459	-1.01576	TRUE	TRUE	protein_coding	TMTC2
ENSG00000115875	-0.280481	7.51649	-4.46195	0.000831256	0.0133787	-1.01765	TRUE	TRUE	protein_coding	SRSF7
ENSG00000105808	0.373989	5.81946	4.38371	0.000951001	0.0147114	-1.01775	TRUE	TRUE	protein_coding	RASA4
ENSG00000100842	-0.280146	6.40337	-4.41665	0.000898536	0.0141445	-1.01935	TRUE	TRUE	protein_coding	EFS
ENSG00000100304	0.316229	6.23362	4.40821	0.000911691	0.0142679	-1.01945	TRUE	TRUE	protein_coding	TTLL12
ENSG00000073849	0.323571	5.40287	4.35118	0.00100596	0.0152381	-1.02091	TRUE	TRUE	protein_coding	ST6GAL1
ENSG00000270906	0.313064	7.54307	4.46091	0.000832743	0.0133787	-1.02128	TRUE	TRUE	processed_pseudogene	MTND4P35
ENSG00000125841	-0.346357	5.48176	-4.35452	0.00100017	0.0151981	-1.02407	TRUE	TRUE	protein_coding	NRSN2
ENSG00000174672	0.299616	6.20694	4.40348	0.000919138	0.0143635	-1.0253	TRUE	TRUE	protein_coding	BRSK2
ENSG00000105339	0.509297	4.31496	4.23895	0.00122237	0.0175026	-1.02639	TRUE	TRUE	protein_coding	DENND3
ENSG00000075624	-0.320895	10.3212	-4.5233	0.000748424	0.012391	-1.033	TRUE	TRUE	protein_coding	ACTB
ENSG00000182747	0.449378	5.87426	4.37793	0.000960547	0.0148214	-1.03386	TRUE	TRUE	protein_coding	SLC35D3
ENSG00000089289	0.301125	5.77746	4.36896	0.000975537	0.0149738	-1.03917	TRUE	TRUE	protein_coding	IGBP1
ENSG00000117593	-0.405517	5.9415	-4.37785	0.00096067	0.0148214	-1.04027	TRUE	TRUE	protein_coding	DARS2
ENSG00000117971	0.286707	6.74956	4.41995	0.000893456	0.0140852	-1.04267	TRUE	TRUE	protein_coding	CHRNB4
ENSG00000006831	-0.281283	6.52378	-4.40904	0.000910381	0.0142578	-1.04325	TRUE	TRUE	protein_coding	ADIPOR2
ENSG00000091409	-0.429538	4.15546	-4.20936	0.00128711	0.0181231	-1.04481	TRUE	TRUE	protein_coding	ITGA6
ENSG00000151117	0.59914	2.79384	4.0642	0.00166054	0.0217651	-1.04675	TRUE	TRUE	protein_coding	TMEM86A
ENSG00000231412	1.33708	0.450589	4.05561	0.00168589	0.0219492	-1.04929	TRUE	TRUE	lincRNA
ENSG00000183684	-0.377357	6.71717	-4.41369	0.000903125	0.0141959	-1.05014	TRUE	TRUE	protein_coding	ALYREF
ENSG00000176386	-0.496043	4.00883	-4.18824	0.00133552	0.0185709	-1.05125	TRUE	TRUE	protein_coding	CDC26
ENSG00000147669	-0.306727	6.25906	-4.38863	0.000942973	0.0146506	-1.05538	TRUE	TRUE	protein_coding	POLR2K
ENSG00000148925	-0.33148	5.46404	-4.33482	0.00103485	0.0155459	-1.05661	TRUE	TRUE	protein_coding	BTBD10
ENSG00000160691	-0.25301	7.87263	-4.45009	0.000848351	0.0135232	-1.05755	TRUE	TRUE	protein_coding	SHC1
ENSG00000145781	-0.39118	4.67264	-4.25767	0.00118314	0.0171756	-1.06112	TRUE	TRUE	protein_coding	COMMD10
ENSG00000146021	0.62162	2.62125	4.03925	0.0017353	0.0222816	-1.06388	TRUE	TRUE	protein_coding	KLHL3
ENSG00000154328	0.441351	3.7735	4.15429	0.00141732	0.0193706	-1.06811	TRUE	TRUE	protein_coding	NEIL2
ENSG00000254806	1.46014	1.33565	3.97706	0.00193713	0.0240502	-1.07109	TRUE	TRUE	protein_coding	SYS1-DBNDD2
ENSG00000179094	0.407027	6.03885	4.36697	0.00097888	0.0149913	-1.072	TRUE	TRUE	protein_coding	PER1
ENSG00000132854	1.2939	0.309771	4.06003	0.00167281	0.021868	-1.07291	TRUE	TRUE	protein_coding	KANK4
ENSG00000153015	-0.338465	4.97213	-4.28205	0.00113403	0.0165972	-1.07296	TRUE	TRUE	protein_coding	CWC27
ENSG00000145020	0.521359	3.37793	4.10619	0.0015422	0.0205652	-1.07463	TRUE	TRUE	protein_coding	AMT
ENSG00000116254	0.895366	1.81248	3.98052	0.00192529	0.0239611	-1.07699	TRUE	TRUE	protein_coding	CHD5
ENSG00000169251	-0.310722	5.96449	-4.35562	0.000998266	0.0151981	-1.08322	TRUE	TRUE	protein_coding	NMD3
ENSG00000174891	-0.394431	5.24656	-4.30043	0.0010984	0.0162614	-1.08437	TRUE	TRUE	protein_coding	RSRC1
ENSG00000137135	-0.394187	4.67762	-4.24499	0.00120956	0.0174245	-1.08439	TRUE	TRUE	protein_coding	ARHGEF39
ENSG00000164111	-0.338184	6.24331	-4.37095	0.000972179	0.0149635	-1.08491	TRUE	TRUE	protein_coding	ANXA5
ENSG00000187535	0.368025	5.62494	4.33202	0.00103988	0.0155917	-1.08494	TRUE	TRUE	protein_coding	IFT140
ENSG00000131773	0.348412	5.07413	4.28595	0.00112637	0.0165303	-1.08555	TRUE	TRUE	protein_coding	KHDRBS3
ENSG00000117054	-0.337918	5.84845	-4.34626	0.00101456	0.0153299	-1.08614	TRUE	TRUE	protein_coding	ACADM
ENSG00000273003	4.74913	-3.04935	6.69224	2.55293e-05	0.00128581	-1.08699	TRUE	TRUE	protein_coding	ARL2-SNX15
ENSG00000116117	-0.80878	1.66108	-3.96837	0.0019672	0.0243416	-1.08869	TRUE	TRUE	protein_coding	PARD3B
ENSG00000175662	0.398532	5.16087	4.29127	0.00111601	0.0164345	-1.08966	TRUE	TRUE	protein_coding	TOM1L2
ENSG00000145626	1.11223	1.29064	3.96471	0.00198004	0.0244019	-1.09006	TRUE	TRUE	protein_coding	UGT3A1
ENSG00000188342	-0.33556	5.29374	-4.30108	0.00109717	0.0162614	-1.09135	TRUE	TRUE	protein_coding	GTF2F2
ENSG00000112038	-0.461669	4.06024	-4.17141	0.00137543	0.0189905	-1.09177	TRUE	TRUE	protein_coding	OPRM1
ENSG00000169760	-0.796915	1.85448	-3.97041	0.00196013	0.0242681	-1.09523	TRUE	TRUE	protein_coding	NLGN1
ENSG00000188687	0.593633	3.10874	4.06523	0.00165754	0.0217518	-1.09638	TRUE	TRUE	protein_coding	SLC4A5
ENSG00000240583	0.78634	3.01387	4.05389	0.00169101	0.021976	-1.09672	TRUE	TRUE	protein_coding	AQP1
ENSG00000173692	-0.268697	7.05437	-4.40014	0.00092444	0.0144253	-1.09884	TRUE	TRUE	protein_coding	PSMD1
ENSG00000005249	-0.29339	5.92278	-4.34412	0.00101832	0.0153759	-1.09904	TRUE	TRUE	protein_coding	PRKAR2B
ENSG00000158467	0.335961	5.18457	4.28665	0.00112501	0.0165249	-1.10219	TRUE	TRUE	protein_coding	AHCYL2
ENSG00000131470	-0.323619	5.27894	-4.29301	0.00111265	0.0164188	-1.10353	TRUE	TRUE	protein_coding	PSMC3IP
ENSG00000149257	-0.468922	4.3041	-4.1905	0.00133025	0.0185336	-1.10677	TRUE	TRUE	protein_coding	SERPINH1
ENSG00000172780	1.48043	0.788879	3.97875	0.00193136	0.0240227	-1.10794	TRUE	TRUE	protein_coding	RAB43
ENSG00000124789	-0.301997	6.30813	-4.36014	0.000990501	0.0151261	-1.11057	TRUE	TRUE	protein_coding	NUP153
ENSG00000162298	0.349909	6.25093	4.35555	0.000998393	0.0151981	-1.1142	TRUE	TRUE	protein_coding	SYVN1
ENSG00000142168	-0.283379	7.61699	-4.41023	0.000908526	0.0142495	-1.11475	TRUE	TRUE	protein_coding	SOD1
ENSG00000091947	0.36023	4.92347	4.25079	0.00119741	0.0173124	-1.12222	TRUE	TRUE	protein_coding	TMEM101
ENSG00000012822	0.430006	6.34653	4.35488	0.000999552	0.0151981	-1.1239	TRUE	TRUE	protein_coding	CALCOCO1
ENSG00000014138	-0.371129	5.10499	-4.26475	0.00116866	0.017023	-1.12531	TRUE	TRUE	protein_coding	POLA2
ENSG00000198885	-0.381348	4.93018	-4.24438	0.00121085	0.0174245	-1.13158	TRUE	TRUE	protein_coding	ITPRIPL1
ENSG00000171848	-0.359979	7.20755	-4.38637	0.000946657	0.014673	-1.13291	TRUE	TRUE	protein_coding	RRM2
ENSG00000133243	0.270012	7.45325	4.39503	0.000932623	0.0145265	-1.13295	TRUE	TRUE	protein_coding	BTBD2
ENSG00000149541	0.292315	6.08881	4.33482	0.00103484	0.0155459	-1.13494	TRUE	TRUE	protein_coding	B3GAT3
ENSG00000166924	0.381592	4.41481	4.18681	0.00133885	0.0186052	-1.1396	TRUE	TRUE	protein_coding	NYAP1
ENSG00000106665	0.343358	6.161	4.33566	0.00103334	0.0155459	-1.14063	TRUE	TRUE	protein_coding	CLIP2
ENSG00000213689	-0.702638	2.20766	-3.96028	0.00199565	0.024552	-1.14283	TRUE	TRUE	protein_coding	TREX1
ENSG00000099994	0.968271	1.41932	3.92815	0.00211285	0.0254252	-1.1474	TRUE	TRUE	protein_coding	SUSD2
ENSG00000163832	-0.422522	4.54212	-4.19306	0.00132431	0.0184869	-1.14991	TRUE	TRUE	protein_coding	ELP6
ENSG00000011422	-0.547474	3.03393	-4.02512	0.00177914	0.0226035	-1.15048	TRUE	TRUE	protein_coding	PLAUR
ENSG00000273825	-0.796754	1.8521	-3.93618	0.00208291	0.0251921	-1.15117	TRUE	TRUE	unprocessed_pseudogene
ENSG00000168758	0.293027	5.79008	4.306	0.00108785	0.0161753	-1.1523	TRUE	TRUE	protein_coding	SEMA4C
ENSG00000204241	1.04768	0.858881	3.93718	0.00207921	0.0251639	-1.15347	TRUE	TRUE	lincRNA
ENSG00000123975	-0.313604	7.06733	-4.36857	0.000976179	0.0149738	-1.15557	TRUE	TRUE	protein_coding	CKS2
ENSG00000213967	-0.45066	3.64764	-4.08465	0.00160178	0.0211625	-1.16207	TRUE	TRUE	protein_coding	ZNF726
ENSG00000115540	-0.393245	5.30971	-4.26204	0.00117418	0.0170801	-1.16215	TRUE	TRUE	protein_coding	MOB4
ENSG00000151466	-0.35286	5.0511	-4.2391	0.00122204	0.0175026	-1.16224	TRUE	TRUE	protein_coding	SCLT1
ENSG00000143469	-0.305461	5.64739	-4.28863	0.00112114	0.0164875	-1.16359	TRUE	TRUE	protein_coding	SYT14
ENSG00000103253	0.457569	4.07401	4.13344	0.00147011	0.0198631	-1.1648	TRUE	TRUE	protein_coding	HAGHL
ENSG00000147255	0.273328	7.12805	4.36444	0.000983177	0.015025	-1.16756	TRUE	TRUE	protein_coding	IGSF1
ENSG00000126107	0.294685	5.85828	4.3008	0.00109771	0.0162614	-1.16977	TRUE	TRUE	protein_coding	HECTD3
ENSG00000130713	-0.3125	5.48012	-4.2703	0.00115743	0.0168938	-1.17346	TRUE	TRUE	protein_coding	EXOSC2
ENSG00000107815	0.317961	5.75616	4.29139	0.00111578	0.0164345	-1.17403	TRUE	TRUE	protein_coding	TWNK
ENSG00000176597	-0.394428	4.2504	-4.14545	0.00143945	0.0195845	-1.17696	TRUE	TRUE	protein_coding	B3GNT5
ENSG00000143164	-0.357877	4.7845	-4.20047	0.00130726	0.0183564	-1.1836	TRUE	TRUE	protein_coding	DCAF6
ENSG00000154839	-0.503949	4.65474	-4.18278	0.00134833	0.0187076	-1.18796	TRUE	TRUE	protein_coding	SKA1
ENSG00000008394	-0.545683	2.99409	-3.9983	0.00186558	0.023364	-1.19009	TRUE	TRUE	protein_coding	MGST1
ENSG00000118432	-0.583605	2.74107	-3.97414	0.00194719	0.0241358	-1.19038	TRUE	TRUE	protein_coding	CNR1
ENSG00000105520	0.313705	5.39682	4.25355	0.00119167	0.0172527	-1.19312	TRUE	TRUE	protein_coding	PLPPR2
ENSG00000139372	-0.294448	7.24476	-4.35202	0.0010045	0.0152381	-1.19648	TRUE	TRUE	protein_coding	TDG
ENSG00000135835	0.51163	3.22474	4.01852	0.00180005	0.0227858	-1.19899	TRUE	TRUE	protein_coding	KIAA1614
ENSG00000147465	0.75303	1.78858	3.90528	0.0022006	0.0261295	-1.19953	TRUE	TRUE	protein_coding	STAR
ENSG00000197283	0.423919	5.86524	4.28167	0.00113479	0.0165972	-1.20375	TRUE	TRUE	protein_coding	SYNGAP1
ENSG00000125651	0.272187	7.05305	4.33936	0.00102675	0.0154922	-1.20726	TRUE	TRUE	protein_coding	GTF2F1
ENSG00000134324	0.270667	7.43503	4.35187	0.00100476	0.0152381	-1.20859	TRUE	TRUE	protein_coding	LPIN1
ENSG00000092621	-0.307985	6.30309	-4.3043	0.00109105	0.0162116	-1.20924	TRUE	TRUE	protein_coding	PHGDH
ENSG00000174600	0.335349	6.207	4.29877	0.00110158	0.0162892	-1.21087	TRUE	TRUE	protein_coding	CMKLR1
ENSG00000163909	0.450075	4.03123	4.10098	0.00155641	0.0207033	-1.21337	TRUE	TRUE	protein_coding	HEYL
ENSG00000176619	-0.244758	8.20407	-4.3681	0.000976987	0.0149738	-1.21924	TRUE	TRUE	protein_coding	LMNB2
ENSG00000108370	-0.523029	4.57253	-4.15475	0.00141617	0.0193706	-1.22132	TRUE	TRUE	protein_coding	RGS9
ENSG00000104967	0.305927	6.53641	4.30856	0.00108303	0.0161147	-1.22336	TRUE	TRUE	protein_coding	NOVA2
ENSG00000118997	1.11866	0.779564	3.89589	0.00223769	0.0264383	-1.22384	TRUE	TRUE	protein_coding	DNAH7
ENSG00000092439	-0.328627	5.52887	-4.24507	0.0012094	0.0174245	-1.22494	TRUE	TRUE	protein_coding	TRPM7
ENSG00000166272	0.304366	5.43615	4.23434	0.00123222	0.0175904	-1.23289	TRUE	TRUE	protein_coding	WBP1L
ENSG00000115271	-0.370594	4.41135	-4.12854	0.0014828	0.0200102	-1.23938	TRUE	TRUE	protein_coding	GCA
ENSG00000164919	-0.292029	6.66699	-4.30255	0.00109438	0.0162499	-1.24395	TRUE	TRUE	protein_coding	COX6C
ENSG00000074755	0.279673	6.60764	4.29556	0.00110774	0.0163689	-1.25239	TRUE	TRUE	protein_coding	ZZEF1
ENSG00000148180	1.67471	0.879405	3.87738	0.00231273	0.0271544	-1.25285	TRUE	TRUE	protein_coding	GSN
ENSG00000121753	0.427481	6.42002	4.28526	0.00112772	0.0165388	-1.25435	TRUE	TRUE	protein_coding	ADGRB2
ENSG00000023909	-0.472623	3.73969	-4.04034	0.00173195	0.0222529	-1.25766	TRUE	TRUE	protein_coding	GCLM
ENSG00000196419	-0.256924	8.97617	-4.36583	0.000980812	0.015007	-1.2582	TRUE	TRUE	protein_coding	XRCC6
ENSG00000138668	-0.254794	8.30869	-4.34888	0.00100997	0.0152712	-1.25837	TRUE	TRUE	protein_coding	HNRNPD
ENSG00000198689	0.341691	4.77327	4.15852	0.00140685	0.0192912	-1.25899	TRUE	TRUE	protein_coding	SLC9A6
ENSG00000156256	-0.331931	6.1279	-4.26557	0.001167	0.0170103	-1.26062	TRUE	TRUE	protein_coding	USP16
ENSG00000180233	-0.446564	3.71997	-4.03565	0.00174637	0.0223658	-1.26245	TRUE	TRUE	protein_coding	ZNRF2
ENSG00000067248	-0.333909	5.16896	-4.19261	0.00132534	0.0184893	-1.26438	TRUE	TRUE	protein_coding	DHX29
ENSG00000184208	-0.350945	5.3904	-4.21142	0.00128249	0.018093	-1.26488	TRUE	TRUE	protein_coding	C22orf46
ENSG00000188818	0.35325	4.6221	4.13824	0.00145778	0.0197588	-1.26639	TRUE	TRUE	protein_coding	ZDHHC11
ENSG00000196235	0.25129	7.48322	4.32016	0.00106146	0.0158578	-1.26781	TRUE	TRUE	protein_coding	SUPT5H
ENSG00000080822	-0.295702	6.93794	-4.30054	0.00109821	0.0162614	-1.26782	TRUE	TRUE	protein_coding	CLDND1
ENSG00000163009	-0.631498	2.81239	-3.93309	0.00209438	0.0253024	-1.27116	TRUE	TRUE	lincRNA	C2orf48
ENSG00000169436	0.723074	2.15788	3.87889	0.00230653	0.0271172	-1.27595	TRUE	TRUE	protein_coding	COL22A1
ENSG00000164751	-0.3439	4.898	-4.15842	0.0014071	0.0192912	-1.27921	TRUE	TRUE	protein_coding	PEX2
ENSG00000255354	1.32097	0.177716	3.9324	0.00209697	0.0253032	-1.28035	TRUE	TRUE	antisense_RNA
ENSG00000116574	-0.281826	5.9685	-4.24494	0.00120966	0.0174245	-1.28064	TRUE	TRUE	protein_coding	RHOU
ENSG00000253898	0.367002	4.58088	4.12487	0.00149239	0.020101	-1.28204	TRUE	TRUE	lincRNA	LINC01419
ENSG00000126464	0.340225	5.91056	4.23531	0.00123015	0.01758	-1.2922	TRUE	TRUE	protein_coding	PRR12
ENSG00000203668	-0.295795	6.17009	-4.24831	0.0012026	0.0173757	-1.29603	TRUE	TRUE	protein_coding	CHML
ENSG00000050426	0.287536	5.95321	4.23219	0.00123685	0.017639	-1.3028	TRUE	TRUE	protein_coding	LETMD1
ENSG00000144589	0.875425	5.09595	4.1603	0.00140247	0.0192769	-1.30297	TRUE	TRUE	protein_coding	STK11IP
ENSG00000117399	-0.312425	7.12284	-4.28654	0.00112523	0.0165249	-1.3053	TRUE	TRUE	protein_coding	CDC20
ENSG00000164674	0.665521	2.14622	3.86062	0.00238292	0.0277117	-1.30591	TRUE	TRUE	protein_coding	SYTL3
ENSG00000165821	0.300363	6.0485	4.23589	0.00122889	0.017578	-1.30675	TRUE	TRUE	protein_coding	SALL2
ENSG00000196535	0.327904	5.74282	4.21557	0.00127325	0.0180204	-1.30734	TRUE	TRUE	protein_coding	MYO18A
ENSG00000095739	-0.534049	2.96937	-3.92721	0.00211637	0.0254439	-1.30908	TRUE	TRUE	protein_coding	BAMBI
ENSG00000198830	-0.286404	8.15416	-4.31581	0.00106949	0.0159465	-1.30996	TRUE	TRUE	protein_coding	HMGN2
ENSG00000104976	0.386632	5.06877	4.15881	0.00140613	0.0192912	-1.3101	TRUE	TRUE	protein_coding	SNAPC2
ENSG00000154920	-0.333355	5.94215	-4.22602	0.00125023	0.0177649	-1.31091	TRUE	TRUE	protein_coding	EME1
ENSG00000102805	-0.423809	4.00381	-4.04077	0.00173063	0.0222529	-1.31152	TRUE	TRUE	protein_coding	CLN5
ENSG00000125249	-0.318323	6.19374	-4.23932	0.00122157	0.0175026	-1.31428	TRUE	TRUE	protein_coding	RAP2A
ENSG00000119523	-0.388098	4.15433	-4.05602	0.00168469	0.021947	-1.31595	TRUE	TRUE	protein_coding	ALG2
ENSG00000119599	0.489638	3.34565	3.96264	0.00198732	0.0244635	-1.31928	TRUE	TRUE	protein_coding	DCAF4
ENSG00000148019	-0.264914	6.8109	-4.26608	0.00116596	0.0170067	-1.32019	TRUE	TRUE	protein_coding	CEP78
ENSG00000146143	-0.362264	4.9764	-4.14198	0.00144824	0.0196667	-1.32198	TRUE	TRUE	protein_coding	PRIM2
ENSG00000159579	-0.309257	5.38665	-4.17866	0.0013581	0.0188118	-1.3232	TRUE	TRUE	protein_coding	RSPRY1
ENSG00000074047	0.556175	2.8475	3.90663	0.0021953	0.0260983	-1.32669	TRUE	TRUE	protein_coding	GLI2
ENSG00000144677	0.318299	5.26345	4.16729	0.00138539	0.0190994	-1.32671	TRUE	TRUE	protein_coding	CTDSPL
ENSG00000181061	-0.347593	5.90658	-4.21476	0.00127505	0.0180221	-1.32681	TRUE	TRUE	protein_coding	HIGD1A
ENSG00000078140	-0.266295	6.67565	-4.25499	0.00118868	0.017231	-1.32958	TRUE	TRUE	protein_coding	UBE2K
ENSG00000100410	-0.371366	5.67272	-4.19324	0.0013239	0.0184869	-1.33605	TRUE	TRUE	protein_coding	PHF5A
ENSG00000088854	0.292242	5.70117	4.19644	0.0013165	0.0184138	-1.33642	TRUE	TRUE	protein_coding	C20orf194
ENSG00000117245	0.584306	3.04939	3.92066	0.0021412	0.0255942	-1.33675	TRUE	TRUE	protein_coding	KIF17
ENSG00000165434	0.40563	6.00555	4.21476	0.00127505	0.0180221	-1.33916	TRUE	TRUE	protein_coding	PGM2L1
ENSG00000116983	0.361976	5.49364	4.17824	0.00135909	0.0188129	-1.34065	TRUE	TRUE	protein_coding	HPCAL4
ENSG00000107902	0.392422	4.33911	4.06419	0.00166058	0.0217651	-1.34152	TRUE	TRUE	protein_coding	LHPP
ENSG00000119865	-0.28579	5.83875	-4.20181	0.00130421	0.0183269	-1.34247	TRUE	TRUE	protein_coding	CNRIP1
ENSG00000128829	-0.277557	6.13219	-4.21896	0.00126574	0.0179495	-1.34472	TRUE	TRUE	protein_coding	EIF2AK4
ENSG00000173726	0.260205	9.12274	4.31983	0.00106206	0.0158578	-1.34664	TRUE	TRUE	protein_coding	TOMM20
ENSG00000141447	0.302636	5.45412	4.17048	0.00137768	0.0190094	-1.34929	TRUE	TRUE	protein_coding	OSBPL1A
ENSG00000104497	0.363916	4.42897	4.06936	0.00164552	0.0216603	-1.35078	TRUE	TRUE	protein_coding	SNX16
ENSG00000154640	-0.272764	6.55769	-4.23507	0.00123066	0.01758	-1.35552	TRUE	TRUE	protein_coding	BTG3
ENSG00000119640	-0.377992	4.45875	-4.06818	0.00164894	0.0216919	-1.35581	TRUE	TRUE	protein_coding	ACYP1
ENSG00000066135	0.282807	6.29836	4.22203	0.00125897	0.0178692	-1.35664	TRUE	TRUE	protein_coding	KDM4A
ENSG00000140694	-0.3374	4.90988	-4.11478	0.0015191	0.0203604	-1.35915	TRUE	TRUE	protein_coding	PARN
ENSG00000008952	-0.272205	6.46069	-4.22827	0.00124535	0.0177189	-1.35945	TRUE	TRUE	protein_coding	SEC62
ENSG00000139722	0.296887	5.48588	4.16668	0.00138688	0.0190994	-1.36063	TRUE	TRUE	protein_coding	VPS37B
ENSG00000214357	0.373875	4.86799	4.11039	0.00153087	0.0204777	-1.36166	TRUE	TRUE	protein_coding	NEURL1B
ENSG00000171606	0.311217	5.23711	4.14305	0.00144553	0.0196424	-1.36603	TRUE	TRUE	protein_coding	ZNF274
ENSG00000164535	0.366115	4.39719	4.05003	0.00170257	0.0220616	-1.37873	TRUE	TRUE	protein_coding	DAGLB
ENSG00000107551	0.491609	3.58709	3.95456	0.00201602	0.0246893	-1.381	TRUE	TRUE	protein_coding	RASSF4
ENSG00000128422	1.84881	-0.69639	4.14344	0.00144454	0.0196413	-1.38222	TRUE	TRUE	protein_coding	KRT17
ENSG00000185742	0.987842	1.60544	3.78487	0.00272867	0.030477	-1.38403	TRUE	TRUE	protein_coding	C11orf87
ENSG00000119013	-0.332888	5.50688	-4.15326	0.00141989	0.0193803	-1.38554	TRUE	TRUE	protein_coding	NDUFB3
ENSG00000213903	0.450486	3.91302	3.98985	0.00189373	0.0236074	-1.38569	TRUE	TRUE	protein_coding	LTB4R
ENSG00000144320	-0.32224	6.08753	-4.18946	0.00133268	0.0185555	-1.39238	TRUE	TRUE	protein_coding	LNPK
ENSG00000057663	-0.334895	4.8268	-4.08657	0.00159636	0.0211169	-1.39442	TRUE	TRUE	protein_coding	ATG5
ENSG00000014824	-0.29816	6.68927	-4.2183	0.00126719	0.0179583	-1.3961	TRUE	TRUE	protein_coding	SLC30A9
ENSG00000159618	0.771617	1.77967	3.78526	0.00272673	0.030477	-1.39627	TRUE	TRUE	protein_coding	ADGRG5
ENSG00000278769	-4.3189	-3.1662	-5.98201	7.18138e-05	0.00243034	-1.40039	TRUE	TRUE	antisense_RNA
ENSG00000160284	0.402565	4.26967	4.02248	0.00178748	0.0226936	-1.40155	TRUE	TRUE	protein_coding	SPATC1L
ENSG00000253317	-0.555205	2.77788	-3.85413	0.00241069	0.0278835	-1.40315	TRUE	TRUE	lincRNA
ENSG00000176208	-0.312988	5.48122	-4.14089	0.00145101	0.0196919	-1.40427	TRUE	TRUE	protein_coding	ATAD5
ENSG00000073050	0.313553	6.19681	4.18873	0.00133438	0.0185671	-1.40633	TRUE	TRUE	protein_coding	XRCC1
ENSG00000140044	0.382304	4.35618	4.02881	0.00176758	0.0225342	-1.40799	TRUE	TRUE	protein_coding	JDP2
ENSG00000177646	-0.309949	5.18183	-4.11296	0.00152396	0.0204108	-1.40891	TRUE	TRUE	protein_coding	ACAD9
ENSG00000116299	0.405512	4.50405	4.04462	0.00171891	0.022164	-1.40928	TRUE	TRUE	protein_coding	KIAA1324
ENSG00000158109	0.443914	4.2762	4.0179	0.00180201	0.0227972	-1.4105	TRUE	TRUE	protein_coding	TPRG1L
ENSG00000110492	-0.245727	9.10374	-4.28211	0.00113392	0.0165972	-1.41317	TRUE	TRUE	protein_coding	MDK
ENSG00000261054	-4.37275	-3.13701	-5.91744	7.91644e-05	0.00261626	-1.41431	TRUE	TRUE	antisense_RNA
ENSG00000070081	-0.325067	5.47358	-4.13421	0.00146813	0.0198489	-1.415	TRUE	TRUE	protein_coding	NUCB2
ENSG00000168350	1.72744	-0.471927	4.0127	0.00181867	0.0229673	-1.41785	TRUE	TRUE	protein_coding	DEGS2
ENSG00000133739	-0.826303	2.00919	-3.78283	0.00273862	0.0305428	-1.41791	TRUE	TRUE	protein_coding	LRRCC1
ENSG00000184992	-0.377756	6.18905	-4.18048	0.00135378	0.018764	-1.41849	TRUE	TRUE	protein_coding	BRI3BP
ENSG00000123562	-0.2579	8.54674	-4.26308	0.00117207	0.017061	-1.42259	TRUE	TRUE	protein_coding	MORF4L2
ENSG00000145604	-0.275123	6.62978	-4.19754	0.00131397	0.0184025	-1.42865	TRUE	TRUE	protein_coding	SKP2
ENSG00000087111	0.30095	6.74547	4.20177	0.0013043	0.0183269	-1.4308	TRUE	TRUE	protein_coding	PIGS
ENSG00000122254	-0.369864	5.28761	-4.10559	0.00154384	0.0205742	-1.43793	TRUE	TRUE	protein_coding	HS3ST2
ENSG00000221866	-0.263622	7.06221	-4.2084	0.00128928	0.0181396	-1.44115	TRUE	TRUE	protein_coding	PLXNA4
ENSG00000180914	0.450723	3.5913	3.9211	0.00213953	0.0255885	-1.44136	TRUE	TRUE	protein_coding	OXTR
ENSG00000065000	0.261708	8.06471	4.23874	0.0012228	0.0175026	-1.44364	TRUE	TRUE	protein_coding	AP3D1
ENSG00000164284	-0.321312	5.15458	-4.09079	0.00158456	0.0209867	-1.44397	TRUE	TRUE	protein_coding	GRPEL2
ENSG00000122545	-0.290815	7.71808	-4.22773	0.00124652	0.0177238	-1.44549	TRUE	TRUE	protein_coding	2007-09-01
ENSG00000169213	0.278359	6.04787	4.15791	0.00140835	0.019293	-1.44622	TRUE	TRUE	protein_coding	RAB3B
ENSG00000100632	-0.243646	7.56821	-4.22191	0.00125924	0.0178692	-1.44787	TRUE	TRUE	protein_coding	ERH
ENSG00000163319	-0.339512	4.86753	-4.05909	0.00167559	0.0218816	-1.45094	TRUE	TRUE	protein_coding	MRPS18C
ENSG00000106443	-0.298431	6.98528	-4.19888	0.00131091	0.0183836	-1.45284	TRUE	TRUE	protein_coding	PHF14
ENSG00000141101	0.384609	4.09155	3.97293	0.00195136	0.0241734	-1.45339	TRUE	TRUE	protein_coding	NOB1
ENSG00000155980	0.247499	7.35791	4.211	0.00128344	0.018093	-1.4557	TRUE	TRUE	protein_coding	KIF5A
ENSG00000174775	-0.301013	5.61894	-4.11931	0.00150705	0.0202475	-1.46201	TRUE	TRUE	protein_coding	HRAS
ENSG00000125835	-0.28464	8.64221	-4.24305	0.00121366	0.0174533	-1.46277	TRUE	TRUE	protein_coding	SNRPB
ENSG00000040341	-0.287866	5.68734	-4.12359	0.00149575	0.0201336	-1.46342	TRUE	TRUE	protein_coding	STAU2
ENSG00000221829	-0.275576	6.39379	-4.16668	0.00138688	0.0190994	-1.46364	TRUE	TRUE	protein_coding	FANCG
ENSG00000114626	0.445334	4.07435	3.96421	0.00198178	0.0244093	-1.46462	TRUE	TRUE	protein_coding	ABTB1
ENSG00000165629	-0.275193	7.18442	-4.1985	0.00131177	0.0183836	-1.4669	TRUE	TRUE	protein_coding	ATP5C1
ENSG00000254093	-0.502759	3.56852	-3.90066	0.00221875	0.0262724	-1.46884	TRUE	TRUE	protein_coding	PINX1
ENSG00000002587	-1.61545	-0.425795	-3.95984	0.00199721	0.0245538	-1.4701	TRUE	TRUE	protein_coding	HS3ST1
ENSG00000168016	0.507462	3.53863	3.8972	0.00223248	0.0264053	-1.47213	TRUE	TRUE	protein_coding	TRANK1
ENSG00000221978	0.298235	6.931	4.18539	0.00134219	0.0186395	-1.47383	TRUE	TRUE	protein_coding	CCNL2
ENSG00000134463	0.415172	3.94453	3.94379	0.00205493	0.024924	-1.47432	TRUE	TRUE	protein_coding	ECHDC3
ENSG00000235106	0.46104	4.05781	3.95622	0.00201009	0.0246308	-1.47515	TRUE	TRUE	protein_coding	LINC00094
ENSG00000278299	-4.21956	-1.94245	-5.39365	0.000178326	0.00459574	-1.47884	TRUE	TRUE	protein_coding	TBC1D3C
ENSG00000102158	-0.339303	5.41731	-4.09375	0.00157632	0.0209033	-1.47918	TRUE	TRUE	protein_coding	MAGT1
ENSG00000196498	0.290632	8.48364	4.22989	0.00124182	0.0176922	-1.47927	TRUE	TRUE	protein_coding	NCOR2
ENSG00000138381	-0.3206	5.52576	-4.10148	0.00155503	0.0206978	-1.48103	TRUE	TRUE	protein_coding	ASNSD1
ENSG00000072121	0.353477	4.90202	4.046	0.00171472	0.02215	-1.48305	TRUE	TRUE	protein_coding	ZFYVE26
ENSG00000185800	0.348219	5.6487	4.10778	0.0015379	0.0205207	-1.48788	TRUE	TRUE	protein_coding	DMWD
ENSG00000090776	0.374629	4.21559	3.96632	0.0019744	0.0243604	-1.4907	TRUE	TRUE	protein_coding	EFNB1
ENSG00000254634	3.08261	-1.56797	4.86836	0.000418553	0.00826541	-1.49466	TRUE	TRUE	unprocessed_pseudogene	SMG1P6
ENSG00000160298	-0.342999	5.36236	-4.08019	0.0016144	0.0213114	-1.49528	TRUE	TRUE	protein_coding	C21orf58
ENSG00000162613	-0.263195	7.46482	-4.19219	0.00132633	0.0184911	-1.4953	TRUE	TRUE	protein_coding	FUBP1
ENSG00000121060	0.353727	4.53852	4.00039	0.0018587	0.0233082	-1.4956	TRUE	TRUE	protein_coding	TRIM25
ENSG00000213096	-0.39953	4.53354	-3.99772	0.00186751	0.023364	-1.49599	TRUE	TRUE	protein_coding	ZNF254
ENSG00000165138	0.326706	5.75213	4.10898	0.00153465	0.0205028	-1.4992	TRUE	TRUE	protein_coding	ANKS6
ENSG00000138623	0.648904	2.34906	3.76112	0.00284737	0.0313462	-1.49975	TRUE	TRUE	protein_coding	SEMA7A
ENSG00000120837	-0.296956	5.64738	-4.09824	0.00156393	0.0207775	-1.50356	TRUE	TRUE	protein_coding	NFYB
ENSG00000196345	0.444813	3.7543	3.90387	0.00220611	0.0261805	-1.50534	TRUE	TRUE	protein_coding	ZKSCAN7
ENSG00000159259	-0.417943	5.14601	-4.05353	0.00169209	0.0219767	-1.50775	TRUE	TRUE	protein_coding	CHAF1B
ENSG00000056050	-0.269418	6.62112	-4.15261	0.0014215	0.0193895	-1.50854	TRUE	TRUE	protein_coding	HPF1
ENSG00000106636	-0.265205	7.14304	-4.1738	0.00136969	0.0189356	-1.50859	TRUE	TRUE	protein_coding	YKT6
ENSG00000135519	0.344818	4.71871	4.01186	0.00182136	0.0229742	-1.51032	TRUE	TRUE	protein_coding	KCNH3
ENSG00000163749	1.39885	0.221734	3.7594	0.00285617	0.0313945	-1.51237	TRUE	TRUE	protein_coding	CCDC158
ENSG00000115295	0.323136	6.19433	4.12605	0.00148931	0.0200721	-1.51839	TRUE	TRUE	protein_coding	CLIP4
ENSG00000128944	-0.255335	6.82448	-4.15425	0.00141741	0.0193706	-1.5215	TRUE	TRUE	protein_coding	KNSTRN
ENSG00000105887	-0.250369	8.01339	-4.19311	0.0013242	0.0184869	-1.5228	TRUE	TRUE	protein_coding	MTPN
ENSG00000274290	1.50981	0.26085	3.74715	0.00291966	0.0318892	-1.52681	TRUE	TRUE	protein_coding	HIST1H2BE
ENSG00000174938	0.304307	6.79803	4.15026	0.00142735	0.0194446	-1.52712	TRUE	TRUE	protein_coding	SEZ6L2
ENSG00000117069	-0.390038	4.23106	-3.94473	0.0020515	0.0248964	-1.52945	TRUE	TRUE	protein_coding	ST6GALNAC5
ENSG00000159314	0.632745	2.60028	3.76545	0.00282535	0.0312269	-1.52956	TRUE	TRUE	protein_coding	ARHGAP27
ENSG00000274425	1.10999	0.540962	3.70587	0.00314455	0.0336171	-1.5309	TRUE	TRUE	antisense_RNA
ENSG00000166801	-0.778628	1.52337	-3.69124	0.00322845	0.034258	-1.53226	TRUE	TRUE	protein_coding	FAM111A
ENSG00000279333	0.405764	5.3208	4.05491	0.00168797	0.0219631	-1.53585	TRUE	TRUE	TEC
ENSG00000167785	0.295993	6.31804	4.12114	0.00150221	0.0201952	-1.53926	TRUE	TRUE	protein_coding	ZNF558
ENSG00000165480	-0.471144	4.25998	-3.94148	0.00206339	0.0250125	-1.53968	TRUE	TRUE	protein_coding	SKA3
ENSG00000267002	0.313848	5.18828	4.04145	0.00172857	0.0222529	-1.54015	TRUE	TRUE	lincRNA
ENSG00000147408	-1.49929	-0.106511	-3.8089	0.0026137	0.029561	-1.54076	TRUE	TRUE	protein_coding	CSGALNACT1
ENSG00000267303	0.768435	2.34773	3.73502	0.00298396	0.032368	-1.54257	TRUE	TRUE	protein_coding
ENSG00000198715	0.370728	4.304	3.94735	0.00204198	0.0248771	-1.5427	TRUE	TRUE	protein_coding	GLMP
ENSG00000103404	-0.350706	4.58233	-3.97679	0.00193805	0.0240502	-1.54382	TRUE	TRUE	protein_coding	USP31
ENSG00000113140	0.30512	5.3328	4.04891	0.00170594	0.0220756	-1.54921	TRUE	TRUE	protein_coding	SPARC
ENSG00000183044	0.298332	5.29463	4.04542	0.0017165	0.0221596	-1.54968	TRUE	TRUE	protein_coding	ABAT
ENSG00000066557	-0.309655	5.39436	-4.05265	0.00169472	0.0219976	-1.54988	TRUE	TRUE	protein_coding	LRRC40
ENSG00000033627	0.279961	6.88343	4.13971	0.00145403	0.0197204	-1.55251	TRUE	TRUE	protein_coding	ATP6V0A1
ENSG00000064687	0.340905	5.53814	4.06306	0.0016639	0.021785	-1.55331	TRUE	TRUE	protein_coding	ABCA7
ENSG00000188385	0.547013	2.69454	3.76096	0.00284818	0.0313462	-1.55353	TRUE	TRUE	protein_coding	JAKMIP3
ENSG00000149798	-0.540126	2.89083	-3.77823	0.00276134	0.0306618	-1.55416	TRUE	TRUE	protein_coding	CDC42EP2
ENSG00000138385	-0.251119	7.10486	-4.14687	0.00143587	0.0195482	-1.55451	TRUE	TRUE	protein_coding	SSB
ENSG00000254858	-0.430405	3.83438	-3.88244	0.00229196	0.0269755	-1.55702	TRUE	TRUE	protein_coding	MPV17L2
ENSG00000072041	0.277986	6.01721	4.094	0.00157564	0.0209033	-1.55755	TRUE	TRUE	protein_coding	SLC6A15
ENSG00000116030	-0.266031	7.29979	-4.15112	0.00142521	0.0194278	-1.55925	TRUE	TRUE	protein_coding	SUMO1
ENSG00000272372	1.40006	0.0723369	3.74699	0.0029205	0.0318892	-1.56067	TRUE	TRUE	antisense_RNA
ENSG00000074855	0.343507	5.63918	4.06557	0.00165653	0.0217518	-1.56242	TRUE	TRUE	protein_coding	ANO8
ENSG00000138413	-0.276835	7.01979	-4.13716	0.00146055	0.0197713	-1.56612	TRUE	TRUE	protein_coding	IDH1
ENSG00000148110	-0.273142	6.2205	-4.10036	0.00155809	0.0207127	-1.56621	TRUE	TRUE	protein_coding	MFSD14B
ENSG00000189077	0.373197	4.24125	3.92516	0.0021241	0.0254892	-1.5694	TRUE	TRUE	protein_coding	TMEM120A
ENSG00000063761	0.475952	3.3124	3.8161	0.00258026	0.0292611	-1.57031	TRUE	TRUE	protein_coding	ADCK1
ENSG00000144821	-0.55516	2.69354	-3.74932	0.00290833	0.0318373	-1.57057	TRUE	TRUE	protein_coding	MYH15
ENSG00000127399	0.305978	5.43197	4.04491	0.00171804	0.022164	-1.57103	TRUE	TRUE	protein_coding	LRRC61
ENSG00000203930	0.583644	2.97248	3.77802	0.00276236	0.0306618	-1.57153	TRUE	TRUE	lincRNA	LINC00632
ENSG00000074696	-0.271014	7.77848	-4.15324	0.00141992	0.0193803	-1.58246	TRUE	TRUE	protein_coding	HACD3
ENSG00000116017	0.29508	6.01908	4.07962	0.00161603	0.0213114	-1.58352	TRUE	TRUE	protein_coding	ARID3A
ENSG00000272661	2.9595	-1.50442	4.63313	0.000620955	0.0109028	-1.58582	TRUE	TRUE	antisense_RNA
ENSG00000100647	0.510835	3.62276	3.8401	0.00247186	0.0283768	-1.59023	TRUE	TRUE	protein_coding	SUSD6
ENSG00000224886	-4.14944	-3.25147	-5.60705	0.000127498	0.00368498	-1.59456	TRUE	TRUE	transcribed_processed_pseudogene
ENSG00000004399	0.423573	5.03068	3.99506	0.00187634	0.0234199	-1.59611	TRUE	TRUE	protein_coding	PLXND1
ENSG00000132819	-0.307476	5.57814	-4.04079	0.00173057	0.0222529	-1.59734	TRUE	TRUE	protein_coding	RBM38
ENSG00000166881	-0.261999	6.50728	-4.09763	0.00156561	0.020787	-1.59785	TRUE	TRUE	protein_coding	NEMP1
ENSG00000113083	-0.471342	3.42484	-3.81076	0.00260502	0.0294796	-1.59921	TRUE	TRUE	protein_coding	LOX
ENSG00000128645	0.670821	2.24661	3.69381	0.00321352	0.0341333	-1.60023	TRUE	TRUE	protein_coding	HOXD1
ENSG00000152778	-0.388926	4.46234	-3.9302	0.00210518	0.0253614	-1.60261	TRUE	TRUE	protein_coding	IFIT5
ENSG00000155561	-0.240859	7.62703	-4.13729	0.00146022	0.0197713	-1.60313	TRUE	TRUE	protein_coding	NUP205
ENSG00000163029	-0.300925	6.83959	-4.10855	0.00153582	0.0205057	-1.60458	TRUE	TRUE	protein_coding	SMC6
ENSG00000161048	0.406565	3.89163	3.86395	0.0023688	0.0276073	-1.60527	TRUE	TRUE	protein_coding	NAPEPLD
ENSG00000122733	0.477872	3.74032	3.84558	0.00244779	0.0281758	-1.60541	TRUE	TRUE	protein_coding	PHF24
ENSG00000147874	-0.273888	6.51001	-4.09079	0.00158456	0.0209867	-1.61033	TRUE	TRUE	protein_coding	HAUS6
ENSG00000168546	-0.429701	4.47725	-3.92672	0.00211823	0.0254472	-1.61112	TRUE	TRUE	protein_coding	GFRA2
ENSG00000101974	-0.283338	5.64405	-4.03416	0.00175096	0.0224022	-1.61839	TRUE	TRUE	protein_coding	ATP11C
ENSG00000275993	0.579944	2.8756	3.74081	0.00295311	0.0321461	-1.61906	TRUE	TRUE	protein_coding
ENSG00000119711	-0.368748	4.35018	-3.90742	0.00219223	0.0260879	-1.62096	TRUE	TRUE	protein_coding	ALDH6A1
ENSG00000021762	0.331879	6.03734	4.05978	0.00167353	0.021868	-1.62106	TRUE	TRUE	protein_coding	OSBPL5
ENSG00000213178	-0.606252	3.67113	-3.824	0.00254406	0.0289885	-1.62314	TRUE	TRUE	processed_pseudogene
ENSG00000213614	0.288789	5.70075	4.03624	0.00174454	0.0223601	-1.6236	TRUE	TRUE	protein_coding	HEXA
ENSG00000169696	0.288986	5.56171	4.02507	0.00177933	0.0226035	-1.6252	TRUE	TRUE	protein_coding	ASPSCR1
ENSG00000173801	0.286744	5.7948	4.04032	0.00173203	0.0222529	-1.62802	TRUE	TRUE	protein_coding	JUP
ENSG00000239282	0.609397	2.60149	3.70842	0.00313017	0.0335301	-1.62849	TRUE	TRUE	protein_coding	CASTOR1
ENSG00000175063	-0.248025	7.46255	-4.11759	0.00151161	0.020296	-1.62933	TRUE	TRUE	protein_coding	UBE2C
ENSG00000095637	-0.34549	4.46031	-3.91393	0.00216698	0.0258447	-1.63209	TRUE	TRUE	protein_coding	SORBS1
ENSG00000151247	-0.319943	6.54337	-4.07969	0.00161583	0.0213114	-1.63291	TRUE	TRUE	protein_coding	EIF4E
ENSG00000166710	-0.321323	6.77092	-4.08968	0.00158767	0.0210148	-1.6333	TRUE	TRUE	protein_coding	B2M
ENSG00000104695	-0.254932	6.68088	-4.08513	0.00160042	0.0211574	-1.63474	TRUE	TRUE	protein_coding	PPP2CB
ENSG00000196159	-0.454512	3.97728	-3.85414	0.00241065	0.0278835	-1.63674	TRUE	TRUE	protein_coding	FAT4
ENSG00000164054	0.467486	3.46672	3.79538	0.00267773	0.0300554	-1.63789	TRUE	TRUE	protein_coding	SHISA5
ENSG00000162188	0.300301	5.6731	4.02575	0.00177719	0.022603	-1.63878	TRUE	TRUE	protein_coding	GNG3
ENSG00000232177	0.284321	6.36704	4.06758	0.00165069	0.0217017	-1.64027	TRUE	TRUE	processed_pseudogene	MTND4P24
ENSG00000169302	0.46071	3.44174	3.78985	0.00270439	0.0303322	-1.64269	TRUE	TRUE	protein_coding	STK32A
ENSG00000215717	0.289417	5.51864	4.01152	0.00182244	0.0229744	-1.64356	TRUE	TRUE	protein_coding	TMEM167B
ENSG00000096654	-0.447754	3.52688	-3.79722	0.00266896	0.0299817	-1.64428	TRUE	TRUE	protein_coding	ZNF184
ENSG00000159387	0.735176	1.65604	3.62862	0.00361439	0.0373017	-1.6456	TRUE	TRUE	protein_coding	IRX6
ENSG00000170667	1.14607	2.17653	3.65554	0.00344298	0.0359827	-1.64902	TRUE	TRUE	protein_coding	RASA4B
ENSG00000064489	0.565553	2.78275	3.70995	0.00312154	0.0334711	-1.65669	TRUE	TRUE	protein_coding	BORCS8-MEF2B
ENSG00000198908	-0.39432	4.1413	-3.86265	0.0023743	0.0276265	-1.65728	TRUE	TRUE	protein_coding	BHLHB9
ENSG00000114978	-0.297262	5.92158	-4.03151	0.00175918	0.0224806	-1.65774	TRUE	TRUE	protein_coding	MOB1A
ENSG00000106477	-0.290163	5.5516	-4.00466	0.00184472	0.0231831	-1.65887	TRUE	TRUE	protein_coding	CEP41
ENSG00000188610	-0.375112	4.4848	-3.90102	0.00221734	0.0262701	-1.65965	TRUE	TRUE	protein_coding	FAM72B
ENSG00000174498	0.371384	4.17239	3.86517	0.00236368	0.0275626	-1.66234	TRUE	TRUE	protein_coding	IGDCC3
ENSG00000118804	-0.85241	1.49972	-3.60868	0.00374693	0.0382412	-1.66494	TRUE	TRUE	protein_coding	STBD1
ENSG00000145241	-0.377657	5.16933	-3.96699	0.00197203	0.0243604	-1.66766	TRUE	TRUE	protein_coding	CENPC
ENSG00000104213	-1.2199	0.297679	-3.63861	0.00354979	0.0368121	-1.66921	TRUE	TRUE	protein_coding	PDGFRL
ENSG00000173757	0.268314	6.03852	4.03295	0.00175471	0.0224369	-1.66982	TRUE	TRUE	protein_coding	STAT5B
ENSG00000101166	-0.260093	6.70404	-4.06641	0.00165409	0.0217331	-1.67027	TRUE	TRUE	protein_coding	PRELID3B
ENSG00000117862	-0.31529	6.31445	-4.04629	0.00171385	0.02215	-1.67246	TRUE	TRUE	protein_coding	TXNDC12
ENSG00000235437	0.399077	4.82363	3.93184	0.00209905	0.0253032	-1.67296	TRUE	TRUE	processed_transcript	LINC01278
ENSG00000070444	0.317541	6.11987	4.03542	0.00174707	0.0223658	-1.6738	TRUE	TRUE	protein_coding	MNT
ENSG00000228903	0.556813	2.67409	3.68672	0.00325481	0.0344865	-1.6787	TRUE	TRUE	transcribed_unprocessed_pseudogene	RASA4CP
ENSG00000185009	-0.263751	6.46237	-4.04965	0.00170373	0.0220616	-1.68038	TRUE	TRUE	protein_coding	AP3M1
ENSG00000049541	-0.369182	5.84525	-4.01236	0.00181975	0.0229673	-1.68243	TRUE	TRUE	protein_coding	RFC2
ENSG00000146776	0.468488	3.18875	3.73772	0.00296953	0.0322768	-1.68418	TRUE	TRUE	protein_coding	ATXN7L1
ENSG00000121481	-0.308436	5.05571	-3.94777	0.00204046	0.0248771	-1.68432	TRUE	TRUE	protein_coding	RNF2
ENSG00000281453	4.1869	-0.668942	4.2121	0.00128098	0.018093	-1.68579	TRUE	TRUE	3prime_overlapping_ncRNA	TGFB2-OT1
ENSG00000121310	0.859807	1.46851	3.59491	0.00384138	0.0388594	-1.68705	TRUE	TRUE	protein_coding	ECHDC2
ENSG00000164754	-0.239398	8.31172	-4.10972	0.00153266	0.0204889	-1.68731	TRUE	TRUE	protein_coding	RAD21
ENSG00000161204	0.304004	5.19338	3.95938	0.00199884	0.0245538	-1.68857	TRUE	TRUE	protein_coding	ABCF3
ENSG00000158258	-0.289474	6.56512	-4.04963	0.00170377	0.0220616	-1.68908	TRUE	TRUE	protein_coding	CLSTN2
ENSG00000105438	0.265235	6.73867	4.05681	0.00168234	0.0219322	-1.69097	TRUE	TRUE	protein_coding	KDELR1
ENSG00000157216	-0.248232	7.28093	-4.07711	0.00162318	0.0213925	-1.69143	TRUE	TRUE	protein_coding	SSBP3
ENSG00000141503	0.364411	6.69541	4.05407	0.00169048	0.021976	-1.69224	TRUE	TRUE	protein_coding	MINK1
ENSG00000166508	-0.230322	9.22216	-4.12852	0.00148286	0.0200102	-1.6942	TRUE	TRUE	protein_coding	MCM7
ENSG00000254087	0.291703	6.45025	4.0411	0.00172963	0.0222529	-1.69538	TRUE	TRUE	protein_coding	LYN
ENSG00000132003	0.311452	6.01287	4.01668	0.00180592	0.0228331	-1.6961	TRUE	TRUE	protein_coding	ZSWIM4
ENSG00000072786	0.431729	3.67179	3.78654	0.00272048	0.0304644	-1.69646	TRUE	TRUE	protein_coding	STK10
ENSG00000099326	0.367821	5.71452	3.99637	0.00187199	0.0233928	-1.69668	TRUE	TRUE	protein_coding	MZF1
ENSG00000120992	-0.359167	6.28219	-4.02979	0.00176454	0.0225089	-1.69874	TRUE	TRUE	protein_coding	LYPLA1
ENSG00000131378	-0.246995	6.99648	-4.0625	0.00166554	0.0217901	-1.69912	TRUE	TRUE	protein_coding	RFTN1
ENSG00000196290	-0.278306	5.65751	-3.99017	0.00189266	0.0236074	-1.69946	TRUE	TRUE	protein_coding	NIF3L1
ENSG00000169439	-0.347314	4.62961	-3.89352	0.00224718	0.0265066	-1.70241	TRUE	TRUE	protein_coding	SDC2
ENSG00000130024	-0.257546	6.80493	-4.05212	0.0016963	0.0220048	-1.70391	TRUE	TRUE	protein_coding	PHF10
ENSG00000265808	-0.276016	5.96431	-4.00779	0.00183452	0.0230995	-1.70564	TRUE	TRUE	protein_coding	SEC22B
ENSG00000131873	-0.268264	6.29984	-4.02722	0.00177257	0.0225845	-1.70584	TRUE	TRUE	protein_coding	CHSY1
ENSG00000185379	-0.354415	4.34267	-3.8591	0.00238941	0.0277652	-1.70615	TRUE	TRUE	protein_coding	RAD51D
ENSG00000178343	1.74197	-0.661198	3.8298	0.00251782	0.0287966	-1.70653	TRUE	TRUE	protein_coding	SHISA3
ENSG00000104884	0.300651	6.09549	4.01574	0.00180892	0.0228576	-1.70682	TRUE	TRUE	protein_coding	ERCC2
ENSG00000197780	-0.408606	4.33803	-3.85719	0.00239758	0.0278067	-1.70775	TRUE	TRUE	protein_coding	TAF13
ENSG00000256013	4.14444	-3.34959	5.44757	0.000163733	0.00438749	-1.70786	TRUE	TRUE	antisense_RNA
ENSG00000105613	0.289249	6.35497	4.02679	0.00177392	0.0225868	-1.71267	TRUE	TRUE	protein_coding	MAST1
ENSG00000186684	0.580642	2.57351	3.65628	0.00343841	0.0359525	-1.71441	TRUE	TRUE	protein_coding	CYP27C1
ENSG00000164603	-0.365679	4.31941	-3.85108	0.00242388	0.0279757	-1.71551	TRUE	TRUE	protein_coding	BMT2
ENSG00000248323	-1.40405	0.101481	-3.63456	0.00357582	0.0370284	-1.7172	TRUE	TRUE	lincRNA	LUCAT1
ENSG00000118412	-0.420654	4.93434	-3.91644	0.00215731	0.025758	-1.71738	TRUE	TRUE	protein_coding	CASP8AP2
ENSG00000278195	2.09079	-1.06778	4.02039	0.00179408	0.0227237	-1.71749	TRUE	TRUE	protein_coding	SSTR3
ENSG00000112208	-0.414549	4.22655	-3.83848	0.00247903	0.0284439	-1.71796	TRUE	TRUE	protein_coding	BAG2
ENSG00000171223	0.394991	4.50147	3.87173	0.00233616	0.0273606	-1.71816	TRUE	TRUE	protein_coding	JUNB
ENSG00000156136	-0.286878	5.46746	-3.96473	0.00197996	0.0244019	-1.71902	TRUE	TRUE	protein_coding	DCK
ENSG00000179967	4.19485	-3.32346	5.39338	0.000178403	0.00459574	-1.72113	TRUE	TRUE	processed_pseudogene	PPP1R14BP3
ENSG00000184178	-0.447274	3.48455	-3.74802	0.00291511	0.0318628	-1.72274	TRUE	TRUE	protein_coding	SCFD2
ENSG00000215218	0.439734	3.62437	3.76404	0.00283249	0.0312269	-1.72649	TRUE	TRUE	protein_coding	UBE2QL1
ENSG00000030582	0.282874	6.39147	4.02092	0.00179242	0.022716	-1.72666	TRUE	TRUE	protein_coding	GRN
ENSG00000169710	0.269305	9.80627	4.12237	0.00149897	0.0201642	-1.72955	TRUE	TRUE	protein_coding	FASN
ENSG00000198597	-0.28037	5.5684	-3.96632	0.00197437	0.0243604	-1.7304	TRUE	TRUE	protein_coding	ZNF536
ENSG00000175334	-0.294459	7.36608	-4.05674	0.00168253	0.0219322	-1.73324	TRUE	TRUE	protein_coding	BANF1
ENSG00000166135	0.250563	6.82731	4.03631	0.00174432	0.0223601	-1.7347	TRUE	TRUE	protein_coding	HIF1AN
ENSG00000138190	-0.369791	4.20186	-3.82626	0.00253379	0.0289022	-1.73557	TRUE	TRUE	protein_coding	EXOC6
ENSG00000153363	-0.56269	2.6651	-3.65086	0.00347219	0.036235	-1.7363	TRUE	TRUE	lincRNA	LINC00467
ENSG00000170584	-0.377372	4.30395	-3.83603	0.00248992	0.0285174	-1.73911	TRUE	TRUE	protein_coding	NUDCD2
ENSG00000139921	-0.280224	6.11268	-3.99785	0.00186708	0.023364	-1.73988	TRUE	TRUE	protein_coding	TMX1
ENSG00000091986	-0.3021	5.55111	-3.95927	0.00199923	0.0245538	-1.74049	TRUE	TRUE	protein_coding	CCDC80
ENSG00000176155	0.329559	5.45314	3.95144	0.0020272	0.0247839	-1.74224	TRUE	TRUE	protein_coding	CCDC57
ENSG00000159164	-0.249683	6.63118	-4.02155	0.00179043	0.022716	-1.74549	TRUE	TRUE	protein_coding	SV2A
ENSG00000105755	0.377902	4.14201	3.81314	0.00259396	0.029401	-1.74903	TRUE	TRUE	protein_coding	ETHE1
ENSG00000165164	0.76553	1.43	3.55391	0.00413733	0.0411929	-1.75224	TRUE	TRUE	protein_coding	CFAP47
ENSG00000274419	1.97668	1.00168	3.54376	0.00421413	0.0417059	-1.75677	TRUE	TRUE	protein_coding	TBC1D3D
ENSG00000119801	0.303115	5.31761	3.93181	0.00209917	0.0253032	-1.75767	TRUE	TRUE	protein_coding	YPEL5
ENSG00000009954	-0.26305	7.59213	-4.04859	0.00170691	0.0220756	-1.76112	TRUE	TRUE	protein_coding	BAZ1B
ENSG00000250007	0.935605	0.898336	3.53919	0.00424917	0.0419244	-1.76129	TRUE	TRUE	antisense_RNA
ENSG00000081870	-0.317493	4.94054	-3.89354	0.00224707	0.0265066	-1.76166	TRUE	TRUE	protein_coding	HSPB11
ENSG00000121104	0.442379	3.98401	3.78691	0.00271868	0.0304606	-1.76178	TRUE	TRUE	protein_coding	FAM117A
ENSG00000044090	0.263352	6.52109	4.00512	0.00184322	0.0231818	-1.76662	TRUE	TRUE	protein_coding	CUL7
ENSG00000176170	1.05764	0.720991	3.5388	0.00425221	0.0419244	-1.76723	TRUE	TRUE	protein_coding	SPHK1
ENSG00000113194	-0.305878	5.35085	-3.92828	0.00211235	0.0254252	-1.76724	TRUE	TRUE	protein_coding	FAF2
ENSG00000119185	-0.269752	6.33836	-3.99521	0.00187584	0.0234199	-1.76728	TRUE	TRUE	protein_coding	ITGB1BP1
ENSG00000140598	-0.303521	5.09987	-3.90566	0.0021991	0.0261261	-1.76779	TRUE	TRUE	protein_coding	EFL1
ENSG00000117625	0.30381	5.21744	3.91671	0.0021563	0.025758	-1.76936	TRUE	TRUE	protein_coding	RCOR3
ENSG00000162616	-0.486316	3.44553	-3.71666	0.0030841	0.0331526	-1.76962	TRUE	TRUE	protein_coding	DNAJB4
ENSG00000167992	0.918806	0.815212	3.53421	0.00428768	0.0421615	-1.77042	TRUE	TRUE	protein_coding	VWCE
ENSG00000104824	-0.241643	8.28542	-4.06298	0.00166413	0.021785	-1.77047	TRUE	TRUE	protein_coding	HNRNPL
ENSG00000133639	0.270976	6.45906	3.99854	0.00186481	0.023364	-1.77306	TRUE	TRUE	protein_coding	BTG1
ENSG00000142453	-0.248857	6.73809	-4.0085	0.00183223	0.0230842	-1.77756	TRUE	TRUE	protein_coding	CARM1
ENSG00000265354	-0.368609	5.97758	-3.96803	0.0019684	0.0243423	-1.77801	TRUE	TRUE	protein_coding	TIMM23
ENSG00000139880	0.352523	6.57842	4.00097	0.00185681	0.0232981	-1.7787	TRUE	TRUE	protein_coding	CDH24
ENSG00000104671	-0.294857	5.35755	-3.92117	0.00213924	0.0255885	-1.7812	TRUE	TRUE	protein_coding	DCTN6
ENSG00000115806	-0.256834	6.3798	-3.98957	0.00189466	0.0236074	-1.78136	TRUE	TRUE	protein_coding	GORASP2
ENSG00000236404	0.646967	2.05207	3.57179	0.00400553	0.040273	-1.78255	TRUE	TRUE	antisense_RNA	VLDLR-AS1
ENSG00000175093	0.272732	5.70367	3.9482	0.00203891	0.0248771	-1.78282	TRUE	TRUE	protein_coding	SPSB4
ENSG00000272568	0.572416	2.55887	3.61518	0.00370319	0.0379807	-1.78327	TRUE	TRUE	antisense_RNA
ENSG00000178038	1.0356	0.944084	3.52433	0.00436521	0.0425534	-1.78424	TRUE	TRUE	protein_coding	ALS2CL
ENSG00000114054	-0.294188	5.68187	-3.94481	0.00205124	0.0248964	-1.78438	TRUE	TRUE	protein_coding	PCCB
ENSG00000131981	-0.573235	2.46573	-3.60192	0.00379298	0.038515	-1.78834	TRUE	TRUE	protein_coding	LGALS3
ENSG00000112294	0.372779	4.0537	3.7782	0.00276147	0.0306618	-1.79306	TRUE	TRUE	protein_coding	ALDH5A1
ENSG00000138758	-0.291986	7.31905	-4.02094	0.00179234	0.022716	-1.7951	TRUE	TRUE	protein_coding	2011-09-01
ENSG00000185477	-0.376123	4.74142	-3.85345	0.00241362	0.0279023	-1.79569	TRUE	TRUE	protein_coding	GPRIN3
ENSG00000170396	-0.367269	4.14142	-3.78507	0.00272768	0.030477	-1.79665	TRUE	TRUE	protein_coding	ZNF804A
ENSG00000156345	0.462425	3.70069	3.73343	0.0029925	0.0324289	-1.79678	TRUE	TRUE	protein_coding	CDK20
ENSG00000117707	0.281212	6.72946	3.99709	0.0018696	0.0233765	-1.7981	TRUE	TRUE	protein_coding	PROX1
ENSG00000178719	0.303963	5.79652	3.94607	0.00204664	0.0248771	-1.79818	TRUE	TRUE	protein_coding	GRINA
ENSG00000206195	0.285468	6.33064	3.97794	0.00193413	0.0240433	-1.79865	TRUE	TRUE	processed_transcript
ENSG00000123136	-0.25938	6.91876	-4.00252	0.00185173	0.0232479	-1.80191	TRUE	TRUE	protein_coding	DDX39A
ENSG00000146278	0.344433	4.4335	3.81762	0.00257324	0.029197	-1.80207	TRUE	TRUE	protein_coding	PNRC1
ENSG00000213390	-0.269628	5.86278	-3.94648	0.00204516	0.0248771	-1.80442	TRUE	TRUE	protein_coding	ARHGAP19
ENSG00000162745	0.505698	2.94903	3.64132	0.00353244	0.0366854	-1.80739	TRUE	TRUE	protein_coding	OLFML2B
ENSG00000232480	0.835946	1.10173	3.51021	0.00447849	0.0432438	-1.8084	TRUE	TRUE	antisense_RNA	TGFB2-AS1
ENSG00000104611	-0.811626	1.26729	-3.51267	0.00445854	0.0431626	-1.80925	TRUE	TRUE	protein_coding	SH2D4A
ENSG00000185339	0.725059	1.76717	3.53596	0.00427414	0.0420863	-1.80964	TRUE	TRUE	protein_coding	TCN2
ENSG00000177602	-0.380803	4.05537	-3.76431	0.00283114	0.0312269	-1.81531	TRUE	TRUE	protein_coding	HASPIN
ENSG00000152784	0.465644	5.64149	3.92431	0.00212732	0.0254993	-1.81642	TRUE	TRUE	protein_coding	PRDM8
ENSG00000100744	-0.34504	5.06662	-3.87494	0.00232283	0.0272491	-1.81692	TRUE	TRUE	protein_coding	GSKIP
ENSG00000171791	-0.376067	4.23327	-3.7834	0.00273583	0.0305411	-1.81882	TRUE	TRUE	protein_coding	BCL2
ENSG00000239672	-0.28223	8.13481	-4.03035	0.0017628	0.0225	-1.82219	TRUE	TRUE	protein_coding	NME1
ENSG00000188157	0.417118	4.56855	3.8197	0.00256367	0.0291192	-1.82506	TRUE	TRUE	protein_coding	AGRN
ENSG00000167315	-0.24825	6.83108	-3.98411	0.00191307	0.0238229	-1.82883	TRUE	TRUE	protein_coding	ACAA2
ENSG00000066117	-0.254246	7.48431	-4.00657	0.00183849	0.0231358	-1.83106	TRUE	TRUE	protein_coding	SMARCD1
ENSG00000015479	-0.281013	8.6602	-4.03853	0.0017375	0.0222966	-1.83206	TRUE	TRUE	protein_coding	MATR3
ENSG00000151883	-0.344648	4.7016	-3.82909	0.00252101	0.0288177	-1.83251	TRUE	TRUE	protein_coding	PARP8
ENSG00000000419	-0.32801	6.18156	-3.95005	0.00203224	0.0248312	-1.83302	TRUE	TRUE	protein_coding	DPM1
ENSG00000164615	0.28773	5.62863	3.91316	0.00216993	0.0258656	-1.83605	TRUE	TRUE	protein_coding	CAMLG
ENSG00000138738	-0.392682	4.07912	-3.75322	0.00288803	0.0316797	-1.83995	TRUE	TRUE	protein_coding	PRDM5
ENSG00000182704	0.279273	5.51391	3.90173	0.00221456	0.0262568	-1.84106	TRUE	TRUE	protein_coding	TSKU
ENSG00000251557	-1.30858	-0.0873036	-3.5693	0.00402356	0.0403976	-1.84119	TRUE	TRUE	transcribed_processed_pseudogene	HNRNPKP3
ENSG00000251216	0.516628	4.09872	3.7552	0.00287777	0.0315833	-1.84191	TRUE	TRUE	lincRNA
ENSG00000134440	-0.237351	7.61387	-4.00442	0.00184549	0.0231831	-1.8423	TRUE	TRUE	protein_coding	NARS
ENSG00000070785	-0.332043	4.59553	-3.81087	0.00260452	0.0294796	-1.84466	TRUE	TRUE	protein_coding	EIF2B3
ENSG00000110958	-0.256931	8.48898	-4.02649	0.00177486	0.0225868	-1.84603	TRUE	TRUE	protein_coding	PTGES3
ENSG00000114405	-0.419532	4.26591	-3.76807	0.00281211	0.0311334	-1.8524	TRUE	TRUE	protein_coding	C3orf14
ENSG00000283632	4.13731	-3.35122	5.13718	0.00026917	0.00606015	-1.85411	TRUE	TRUE	protein_coding	EXOC3L2
ENSG00000075429	1.22405	0.2889	3.50655	0.0045083	0.0434157	-1.85417	TRUE	TRUE	protein_coding	CACNG5
ENSG00000135480	0.602784	2.39458	3.55834	0.00410426	0.0409967	-1.85471	TRUE	TRUE	protein_coding	KRT7
ENSG00000186814	0.333185	5.17463	3.86531	0.00236306	0.0275626	-1.85493	TRUE	TRUE	protein_coding	ZSCAN30
ENSG00000154065	0.898827	1.00708	3.4794	0.00473617	0.044871	-1.85534	TRUE	TRUE	protein_coding	ANKRD29
ENSG00000065833	-0.43052	3.59365	-3.68337	0.00327451	0.0345418	-1.86062	TRUE	TRUE	protein_coding	ME1
ENSG00000134852	-0.353239	5.02414	-3.84598	0.00244606	0.0281711	-1.86176	TRUE	TRUE	protein_coding	CLOCK
ENSG00000108861	0.255371	6.64439	3.95749	0.00200554	0.0246032	-1.863	TRUE	TRUE	protein_coding	DUSP3
ENSG00000174173	-0.315973	5.26667	-3.86705	0.00235576	0.0275001	-1.86462	TRUE	TRUE	protein_coding	TRMT10C
ENSG00000139329	-1.16238	0.200312	-3.50998	0.00448038	0.0432438	-1.86505	TRUE	TRUE	protein_coding	LUM
ENSG00000135617	-0.405089	3.78085	-3.70339	0.00315863	0.0337339	-1.86513	TRUE	TRUE	protein_coding	PRADC1
ENSG00000116667	-0.245009	7.20285	-3.97616	0.00194024	0.0240634	-1.86902	TRUE	TRUE	protein_coding	C1orf21
ENSG00000160325	0.315899	5.36552	3.87394	0.00232699	0.027283	-1.86948	TRUE	TRUE	protein_coding	CACFD1
ENSG00000132432	-0.347882	6.09272	-3.92464	0.00212608	0.0254987	-1.86949	TRUE	TRUE	protein_coding	SEC61G
ENSG00000184517	-0.446505	3.44038	-3.65942	0.00341899	0.0358065	-1.87077	TRUE	TRUE	protein_coding	ZFP1
ENSG00000173868	0.672156	1.78167	3.50029	0.00455984	0.0437941	-1.87128	TRUE	TRUE	protein_coding	PHOSPHO1
ENSG00000116750	-0.296104	5.32613	-3.86839	0.00235014	0.0274791	-1.87175	TRUE	TRUE	protein_coding	UCHL5
ENSG00000171608	0.639036	1.9701	3.5125	0.0044599	0.0431626	-1.87279	TRUE	TRUE	protein_coding	PIK3CD
ENSG00000173366	3.82281	-3.21078	5.09709	0.000287303	0.00637475	-1.87858	TRUE	TRUE	protein_coding
ENSG00000179454	0.319379	5.07316	3.84244	0.00246158	0.0282739	-1.87947	TRUE	TRUE	protein_coding	KLHL28
ENSG00000155052	0.687293	1.77267	3.49347	0.00461671	0.0441427	-1.88162	TRUE	TRUE	protein_coding	CNTNAP5
ENSG00000092051	0.274169	6.91658	3.95842	0.00200226	0.0245769	-1.88217	TRUE	TRUE	protein_coding	JPH4
ENSG00000071242	-0.342321	7.15135	-3.96645	0.00197392	0.0243604	-1.88293	TRUE	TRUE	protein_coding	RPS6KA2
ENSG00000175658	-3.96419	-3.34511	-5.0735	0.000298574	0.00651699	-1.88308	TRUE	TRUE	processed_pseudogene	DRD5P2
ENSG00000280206	-0.505497	3.01461	-3.6011	0.00379867	0.0385545	-1.88753	TRUE	TRUE	lincRNA
ENSG00000127152	0.915099	0.969483	3.45779	0.00492589	0.0460158	-1.88894	TRUE	TRUE	protein_coding	BCL11B
ENSG00000166783	0.263916	6.22197	3.92213	0.00213561	0.0255844	-1.88932	TRUE	TRUE	protein_coding	MARF1
ENSG00000139636	0.365355	5.97178	3.90657	0.00219554	0.0260983	-1.89024	TRUE	TRUE	protein_coding	LMBR1L
ENSG00000036565	0.385891	6.44811	3.93258	0.0020963	0.0253032	-1.89117	TRUE	TRUE	protein_coding	SLC18A1
ENSG00000272921	-1.71808	0.774632	-3.46209	0.00488759	0.0458755	-1.89117	TRUE	TRUE	protein_coding
ENSG00000070729	2.12298	-1.2236	3.92585	0.00212151	0.0254724	-1.89191	TRUE	TRUE	protein_coding	CNGB1
ENSG00000147394	0.533509	2.96905	3.59286	0.00385569	0.0389857	-1.89596	TRUE	TRUE	protein_coding	ZNF185
ENSG00000123119	-0.513945	3.21066	-3.61781	0.00368565	0.037837	-1.89639	TRUE	TRUE	protein_coding	NECAB1
ENSG00000166886	-0.358628	4.15519	-3.73106	0.00300531	0.0325174	-1.89661	TRUE	TRUE	protein_coding	NAB2
ENSG00000154719	-0.336114	4.99288	-3.82081	0.00255859	0.0290923	-1.90192	TRUE	TRUE	protein_coding	MRPL39
ENSG00000272674	0.337359	4.69831	3.7895	0.00270612	0.0303357	-1.90614	TRUE	TRUE	protein_coding	PCDHB16
ENSG00000105662	0.335858	5.48101	3.86265	0.00237432	0.0276265	-1.90671	TRUE	TRUE	protein_coding	CRTC1
ENSG00000158169	-0.358244	5.03868	-3.8222	0.00255226	0.029051	-1.90722	TRUE	TRUE	protein_coding	FANCC
ENSG00000148300	0.28064	5.41642	3.85558	0.00240446	0.0278715	-1.91041	TRUE	TRUE	protein_coding	REXO4
ENSG00000137936	0.369325	4.03381	3.70644	0.0031413	0.0335991	-1.91744	TRUE	TRUE	protein_coding	BCAR3
ENSG00000133104	-0.308677	5.52141	-3.85893	0.00239012	0.0277652	-1.91767	TRUE	TRUE	protein_coding	SPART
ENSG00000162961	-0.283266	5.40963	-3.84926	0.00243174	0.0280513	-1.91924	TRUE	TRUE	protein_coding	DPY30
ENSG00000119004	-0.66989	2.35729	-3.51483	0.00444108	0.0430972	-1.91988	TRUE	TRUE	protein_coding	CYP20A1
ENSG00000133874	0.313243	4.91783	3.80138	0.00264912	0.0298057	-1.92633	TRUE	TRUE	protein_coding	RNF122
ENSG00000099783	-0.28158	7.44521	-3.95231	0.00202409	0.0247599	-1.92705	TRUE	TRUE	protein_coding	HNRNPM
ENSG00000117394	0.270904	7.26472	3.94612	0.00204647	0.0248771	-1.92782	TRUE	TRUE	protein_coding	SLC2A1
ENSG00000184007	-0.246465	6.96908	-3.93465	0.00208859	0.0252466	-1.92855	TRUE	TRUE	protein_coding	PTP4A2
ENSG00000174684	0.29642	5.12906	3.82026	0.00256111	0.0291055	-1.9291	TRUE	TRUE	protein_coding	B4GAT1
ENSG00000160469	0.251974	6.44401	3.9116	0.002176	0.0259235	-1.92922	TRUE	TRUE	protein_coding	BRSK1
ENSG00000185112	-0.45006	4.05583	-3.69962	0.00318012	0.0338624	-1.92997	TRUE	TRUE	protein_coding	FAM43A
ENSG00000170860	-0.310165	5.37248	-3.83809	0.00248075	0.0284484	-1.93353	TRUE	TRUE	protein_coding	LSM3
ENSG00000118508	-0.401723	3.91538	-3.68109	0.00328803	0.03464	-1.93396	TRUE	TRUE	protein_coding	RAB32
ENSG00000082898	-0.241627	8.46533	-3.97694	0.00193755	0.0240502	-1.93477	TRUE	TRUE	protein_coding	XPO1
ENSG00000163617	0.77814	1.71051	3.45699	0.0049331	0.0460316	-1.93522	TRUE	TRUE	protein_coding	CCDC191
ENSG00000072682	0.331663	4.77939	3.78192	0.00274312	0.030543	-1.93547	TRUE	TRUE	protein_coding	P4HA2
ENSG00000261221	0.398035	4.38521	3.73717	0.00297249	0.0322841	-1.93633	TRUE	TRUE	protein_coding	ZNF865
ENSG00000221944	0.315597	4.69147	3.77121	0.0027963	0.0310064	-1.93805	TRUE	TRUE	protein_coding	TIGD1
ENSG00000120699	-0.268805	5.63159	-3.85514	0.00240636	0.0278785	-1.94023	TRUE	TRUE	protein_coding	EXOSC8
ENSG00000147894	-0.289941	6.51834	-3.90846	0.00218818	0.0260542	-1.94053	TRUE	TRUE	protein_coding	C9orf72
ENSG00000187325	-0.291233	5.59474	-3.85177	0.00242087	0.027956	-1.94109	TRUE	TRUE	protein_coding	TAF9B
ENSG00000147912	0.283183	5.55668	3.84889	0.00243335	0.0280548	-1.94272	TRUE	TRUE	protein_coding	FBXO10
ENSG00000137337	-0.248836	7.03396	-3.92711	0.00211677	0.0254439	-1.94672	TRUE	TRUE	protein_coding	MDC1
ENSG00000164916	0.353362	5.52542	3.84299	0.00245916	0.0282613	-1.94856	TRUE	TRUE	protein_coding	FOXK1
ENSG00000015520	2.32761	-1.33296	3.94755	0.00204126	0.0248771	-1.94915	TRUE	TRUE	protein_coding	NPC1L1
ENSG00000274180	0.302583	4.86938	3.7822	0.00274175	0.030543	-1.95231	TRUE	TRUE	protein_coding	NATD1
ENSG00000122483	-0.402674	4.2583	-3.71086	0.00311644	0.0334332	-1.95392	TRUE	TRUE	protein_coding	CCDC18
ENSG00000148843	0.228641	7.72843	3.94581	0.00204758	0.0248771	-1.95508	TRUE	TRUE	protein_coding	PDCD11
ENSG00000139990	-0.265957	6.09888	-3.87817	0.00230949	0.0271371	-1.95515	TRUE	TRUE	protein_coding	DCAF5
ENSG00000156639	0.24277	6.85933	3.91583	0.00215966	0.0257718	-1.9553	TRUE	TRUE	protein_coding	ZFAND3
ENSG00000125046	0.345477	4.35676	3.7236	0.00304587	0.0328073	-1.95535	TRUE	TRUE	protein_coding	SSUH2
ENSG00000265451	-3.60991	-2.72754	-4.78369	0.000481992	0.00915997	-1.95597	TRUE	TRUE	antisense_RNA
ENSG00000113569	-0.250669	6.31738	-3.88906	0.00226511	0.0267034	-1.95766	TRUE	TRUE	protein_coding	NUP155
ENSG00000159593	-0.290221	5.45717	-3.83066	0.00251393	0.0287674	-1.95989	TRUE	TRUE	protein_coding	NAE1
ENSG00000072736	-0.321897	4.636	-3.75062	0.00290155	0.0317793	-1.96152	TRUE	TRUE	protein_coding	NFATC3
ENSG00000113838	-0.410068	3.77272	-3.64641	0.00350016	0.0364915	-1.96515	TRUE	TRUE	protein_coding	TBCCD1
ENSG00000113552	-0.262925	6.57703	-3.8969	0.00223367	0.0264053	-1.96664	TRUE	TRUE	protein_coding	GNPDA1
ENSG00000062282	0.673203	1.8767	3.44962	0.00499969	0.0464789	-1.96722	TRUE	TRUE	protein_coding	DGAT2
ENSG00000185359	0.267319	7.74108	3.93932	0.00207134	0.0250946	-1.96752	TRUE	TRUE	protein_coding	HGS
ENSG00000074590	0.353508	4.19223	3.69734	0.00319321	0.0339698	-1.96777	TRUE	TRUE	protein_coding	NUAK1
ENSG00000178878	-0.390761	3.77211	-3.64387	0.0035162	0.0365678	-1.96988	TRUE	TRUE	protein_coding	APOLD1
ENSG00000197054	-1.24788	-0.0725362	-3.46631	0.00485025	0.0456835	-1.97467	TRUE	TRUE	protein_coding	ZNF763
ENSG00000141582	0.329993	4.5383	3.73341	0.0029926	0.0324289	-1.97542	TRUE	TRUE	protein_coding	CBX4
ENSG00000263424	-4.02101	-1.14964	-4.17788	0.00135994	0.0188129	-1.97649	TRUE	TRUE	antisense_RNA
ENSG00000013364	0.58578	3.01286	3.55137	0.00415643	0.0413392	-1.97676	TRUE	TRUE	protein_coding	MVP
ENSG00000185774	0.472673	2.98382	3.54832	0.00417945	0.0414583	-1.97784	TRUE	TRUE	protein_coding	KCNIP4
ENSG00000184451	0.6122	2.25296	3.47263	0.00479482	0.0453405	-1.98019	TRUE	TRUE	protein_coding	CCR10
ENSG00000092140	-0.254352	6.2274	-3.87111	0.00233873	0.0273758	-1.98131	TRUE	TRUE	protein_coding	G2E3
ENSG00000188859	-0.378599	3.98767	-3.66303	0.00339678	0.0356245	-1.98243	TRUE	TRUE	protein_coding	FAM78B
ENSG00000215866	1.00339	0.672265	3.39849	0.0054874	0.0493452	-1.98337	TRUE	TRUE	lincRNA	LINC01356
ENSG00000248167	-4.32832	-3.15621	-4.75114	0.000508989	0.00952125	-1.98468	TRUE	TRUE	protein_coding	TRIM39-RPP21
ENSG00000100060	2.1491	-1.35967	3.89828	0.00222821	0.0263698	-1.98757	TRUE	TRUE	protein_coding	MFNG
ENSG00000141524	0.606177	2.39428	3.48107	0.0047218	0.0448335	-1.98787	TRUE	TRUE	protein_coding	TMC6
ENSG00000198925	0.257395	6.0044	3.85483	0.00240771	0.027879	-1.9883	TRUE	TRUE	protein_coding	ATG9A
ENSG00000140859	0.750026	1.89799	3.43804	0.00510612	0.0470606	-1.98858	TRUE	TRUE	protein_coding	KIFC3
ENSG00000126522	-0.281158	5.43234	-3.81125	0.00260272	0.0294796	-1.99155	TRUE	TRUE	protein_coding	ASL
ENSG00000138768	-0.263126	6.10229	-3.85793	0.00239441	0.0278	-1.99228	TRUE	TRUE	protein_coding	USO1
ENSG00000113504	0.505307	2.98929	3.53924	0.00424879	0.0419244	-1.99454	TRUE	TRUE	protein_coding	SLC12A7
ENSG00000254647	0.76642	2.09402	3.44919	0.00500362	0.0464953	-1.99517	TRUE	TRUE	protein_coding	INS
ENSG00000143514	-0.266725	6.04669	-3.85271	0.00241682	0.0279242	-1.99558	TRUE	TRUE	protein_coding	TP53BP2
ENSG00000162063	-0.255804	6.33536	-3.86803	0.00235162	0.0274791	-1.9975	TRUE	TRUE	protein_coding	CCNF
ENSG00000102226	0.229053	8.67559	3.94756	0.00204124	0.0248771	-1.99794	TRUE	TRUE	protein_coding	USP11
ENSG00000157306	-1.23137	0.0309615	-3.43549	0.00512981	0.047218	-1.99812	TRUE	TRUE	processed_transcript	ZFHX2-AS1
ENSG00000205208	-0.255536	6.95333	-3.89551	0.0022392	0.0264415	-1.99845	TRUE	TRUE	protein_coding	C4orf46
ENSG00000268400	-4.23532	-3.21156	-4.75466	0.000505997	0.00949079	-2.00116	TRUE	TRUE	protein_coding
ENSG00000067167	-0.263887	6.01058	-3.84628	0.00244474	0.0281709	-2.00328	TRUE	TRUE	protein_coding	TRAM1
ENSG00000162733	-0.264264	5.88163	-3.83584	0.00249075	0.0285174	-2.00718	TRUE	TRUE	protein_coding	DDR2
ENSG00000240230	0.394867	3.68843	3.61337	0.00371533	0.0379962	-2.00925	TRUE	TRUE	protein_coding	COX19
ENSG00000176244	-0.404575	3.71559	-3.61309	0.00371719	0.0379972	-2.01264	TRUE	TRUE	protein_coding	ACBD7
ENSG00000278997	1.1467	0.0544331	3.41517	0.00532315	0.048375	-2.01415	TRUE	TRUE	TEC
ENSG00000251349	-0.244962	6.57008	-3.86983	0.00234411	0.0274238	-2.0153	TRUE	TRUE	protein_coding	MSANTD3-TMEFF1
ENSG00000138378	-0.991554	0.646953	-3.37729	0.0057036	0.0506944	-2.0175	TRUE	FALSE	protein_coding	STAT4
ENSG00000142149	-0.348451	5.29805	-3.78223	0.00274161	0.030543	-2.0227	TRUE	TRUE	protein_coding	HUNK
ENSG00000173276	-0.379539	4.55766	-3.70738	0.003136	0.033571	-2.02297	TRUE	TRUE	protein_coding	ZBTB21
ENSG00000118369	0.311074	4.94204	3.74879	0.00291107	0.0318511	-2.02585	TRUE	TRUE	protein_coding	USP35
ENSG00000272414	0.573302	2.50357	3.46978	0.00481972	0.0454758	-2.02609	TRUE	TRUE	protein_coding	FAM47E-STBD1
ENSG00000234719	0.763654	1.28191	3.37984	0.00567711	0.0505754	-2.0266	TRUE	FALSE	protein_coding	NPIPB2
ENSG00000147010	0.293957	5.64298	3.80863	0.00261497	0.029561	-2.0274	TRUE	TRUE	protein_coding	SH3KBP1
ENSG00000051009	0.280317	5.48647	3.79526	0.00267831	0.0300554	-2.02997	TRUE	TRUE	protein_coding	FAM160A2
ENSG00000144596	0.549674	4.29229	3.67116	0.00334735	0.0351718	-2.03364	TRUE	TRUE	protein_coding	GRIP2
ENSG00000160271	0.226091	7.7525	3.90162	0.00221499	0.0262568	-2.03665	TRUE	TRUE	protein_coding	RALGDS
ENSG00000146733	-0.381973	4.22732	-3.66076	0.00341069	0.0357498	-2.03804	TRUE	TRUE	protein_coding	PSPH
ENSG00000255526	-1.53417	-0.161577	-3.44026	0.00508551	0.0469715	-2.03948	TRUE	TRUE	protein_coding	NEDD8-MDP1
ENSG00000205903	0.355908	6.21814	3.83707	0.00248531	0.0284855	-2.04288	TRUE	TRUE	protein_coding	ZNF316
ENSG00000117748	-0.24543	6.87614	-3.86778	0.00235268	0.0274791	-2.04323	TRUE	TRUE	protein_coding	RPA2
ENSG00000122566	-0.201988	10.2108	-3.95703	0.0020072	0.0246095	-2.04497	TRUE	TRUE	protein_coding	HNRNPA2B1
ENSG00000164532	0.738039	1.69144	3.38986	0.00557432	0.0499196	-2.04564	TRUE	TRUE	protein_coding	TBX20
ENSG00000181544	-0.501759	2.98724	-3.50756	0.00450011	0.0433757	-2.04697	TRUE	TRUE	protein_coding	FANCB
ENSG00000255020	0.816852	1.06467	3.35989	0.00588749	0.0517289	-2.04719	TRUE	FALSE	antisense_RNA
ENSG00000185070	-0.40798	3.76108	-3.59807	0.00381951	0.0387111	-2.04918	TRUE	TRUE	protein_coding	FLRT2
ENSG00000006459	0.26825	5.52143	3.78522	0.00272695	0.030477	-2.05334	TRUE	TRUE	protein_coding	KDM7A
ENSG00000164167	-0.344672	4.9658	-3.73311	0.00299423	0.0324302	-2.05569	TRUE	TRUE	protein_coding	LSM6
ENSG00000179526	-0.344895	4.72589	-3.70718	0.00313711	0.033571	-2.05737	TRUE	TRUE	protein_coding	SHARPIN
ENSG00000198246	0.453152	3.17989	3.52523	0.00435811	0.0425035	-2.05791	TRUE	TRUE	protein_coding	SLC29A3
ENSG00000071655	-0.238873	6.82059	-3.85725	0.0023973	0.0278067	-2.05829	TRUE	TRUE	protein_coding	MBD3
[truncated: 19,457 more rows]

## Sheet: overlap SEQC and model
	logFC	AveExpr	t	P.Value	adj.P.Val	B	differentially expressed	differentially expressed on adj.pvalue	Type	Symbol
ENSG00000245870	-0.852553	6.78967	-13.2054	2.26565e-08	1.67627e-05	9.84138	TRUE	TRUE	lincRNA
ENSG00000224032	0.563696	5.42806	6.78099	2.25404e-05	0.00119414	2.88426	TRUE	TRUE	lincRNA	EPB41L4A-AS1
ENSG00000274333	-0.471855	4.92945	-5.78421	9.69735e-05	0.0030024	1.45041	TRUE	TRUE	lincRNA
ENSG00000269893	0.439806	5.31938	5.8113	9.30347e-05	0.00291835	1.43643	TRUE	TRUE	lincRNA	SNHG8
ENSG00000271614	0.815743	3.1415	5.21679	0.000236643	0.00559802	0.810442	TRUE	TRUE	lincRNA	ATP2B1-AS1
ENSG00000277200	0.368454	5.59104	4.95338	0.000363615	0.00748009	-0.00228776	TRUE	TRUE	lincRNA
ENSG00000205037	0.707174	3.47707	4.61121	0.00064445	0.0111872	-0.224784	TRUE	TRUE	lincRNA
ENSG00000230269	0.461345	4.62232	4.41151	0.000906517	0.0142388	-0.783643	TRUE	TRUE	lincRNA	LINC02525
ENSG00000163009	-0.631498	2.81239	-3.93309	0.00209438	0.0253024	-1.27116	TRUE	TRUE	lincRNA	C2orf48
ENSG00000279094	-0.382888	4.00305	-3.62115	0.00366344	0.0377354	-2.06094	TRUE	TRUE	lincRNA	LINC01670
ENSG00000259884	-3.53633	-3.55663	-4.67508	0.000578455	0.0104479	-2.17428	TRUE	TRUE	lincRNA
ENSG00000264247	-0.324151	4.47844	-3.53288	0.00429806	0.042179	-2.3233	TRUE	TRUE	lincRNA	LINC00909
ENSG00000275180	-1.40862	-0.337261	-3.18325	0.00813183	0.0636311	-2.4087	TRUE	FALSE	lincRNA
ENSG00000234690	0.510564	2.37068	3.11428	0.00922761	0.0690815	-2.61985	TRUE	FALSE	lincRNA
ENSG00000278266	0.35732	3.69075	3.26294	0.00702809	0.0579088	-2.6386	TRUE	FALSE	lincRNA
ENSG00000269416	-0.298856	4.68996	-3.34503	0.0060493	0.0526333	-2.70855	TRUE	FALSE	lincRNA	LINC01224
ENSG00000275496	-0.695635	2.31496	-3.00325	0.0113128	0.0789868	-2.79462	TRUE	FALSE	lincRNA
ENSG00000280953	-1.0382	-0.221109	-2.77941	0.0170585	0.10392	-2.93196	TRUE	FALSE	lincRNA
ENSG00000273142	0.510821	2.06805	2.86116	0.0146835	0.0937777	-2.99823	TRUE	FALSE	lincRNA
ENSG00000223486	-0.43814	2.58412	-2.84932	0.0150058	0.094947	-3.11946	TRUE	FALSE	lincRNA
ENSG00000274021	-0.412274	2.70043	-2.83488	0.0154088	0.0969534	-3.17003	TRUE	FALSE	lincRNA
ENSG00000261512	-2.77775	-1.60147	-2.83171	0.0154986	0.0972904	-3.17357	TRUE	FALSE	lincRNA
ENSG00000248927	-1.27489	-1.15262	-2.48179	0.0293667	0.145623	-3.39606	TRUE	FALSE	lincRNA
ENSG00000226715	-2.3181	-3.00403	-2.67085	0.0208091	0.117371	-3.51345	TRUE	FALSE	lincRNA	LINC01709
ENSG00000278878	-0.320426	3.45351	-2.7376	0.0184164	0.108466	-3.51568	TRUE	FALSE	lincRNA
ENSG00000267886	-0.48741	1.99183	-2.4923	0.0288115	0.144266	-3.59955	TRUE	FALSE	lincRNA
ENSG00000237807	-1.56	-1.97703	-2.37766	0.0354551	0.163773	-3.62256	TRUE	FALSE	lincRNA
ENSG00000275966	-0.564067	1.25843	-2.31685	0.0395562	0.174669	-3.74071	TRUE	FALSE	lincRNA
ENSG00000269220	-1.63287	-2.12315	-2.19564	0.0491263	0.199443	-3.81239	TRUE	FALSE	lincRNA	LINC00528
ENSG00000267452	-0.556325	0.983327	-2.23646	0.0456803	0.190536	-3.81769	TRUE	FALSE	lincRNA	LINC02073
ENSG00000272447	0.435801	1.96652	2.33197	0.0384959	0.171933	-3.85977	TRUE	FALSE	lincRNA
ENSG00000166770	0.216141	4.83122	2.65032	0.0216046	0.120308	-3.99351	TRUE	FALSE	lincRNA	ZNF667-AS1
ENSG00000267260	0.252373	3.87033	2.37289	0.0357616	0.164234	-4.25355	TRUE	FALSE	lincRNA
ENSG00000280164	-0.340225	3.15679	-2.22297	0.046793	0.193372	-4.31942	TRUE	FALSE	lincRNA
ENSG00000257698	-0.316875	3.61639	-2.21693	0.0472996	0.194791	-4.44727	TRUE	FALSE	lincRNA
ENSG00000280018	-0.188117	5.12625	-2.36667	0.0361648	0.165272	-4.54394	TRUE	FALSE	lincRNA
