# Supplementary material for: Integrative analysis identifies lincRNAs up- and downstream of neuroblastoma driver genes
Source: Sci Rep. 2019 Apr 5;9:5685. doi: 10.1038/s41598-019-42107-y (PMC6451017; doi:10.1038/s41598-019-42107-y)
Supplement: Supplementary file 10 — Supplemental table 9 [file 41598_2019_42107_MOESM10_ESM.xlsx]

## Sheet: Blad1
Integrative analysis identifies lincRNAs up- and downstream of neuroblastoma driver genes
Dries Rombaut1,2, Hua-Sheng Chiu3, Bieke Decaesteker1,2, Celine Everaert1,2, Nurten Yigit1,2, Agathe Peltier4,5, Isabelle Janoueix-Lerosey4,5, Christoph Bartenhagen7, Matthias Fischer6,7, Stephen Roberts8, Nicky D’Haene9, Katleen De Preter1,2, Frank Speleman1,2, Geertrui Denecker1,2, Pavel Sumazin3, Jo Vandesompele1,2, Steve Lefever1,2, Pieter Mestdagh*1,2
1. Center for Medical Genetics, Ghent University, Ghent, 9000, Belgium
2. Cancer Research Institute Ghent (CRIG), Ghent, 9000, Belgium
3. Texas Children’s Cancer Center, Baylor College of Medicine, Houston, TX 77030, USA
4. Institut Curie, PSL Research University, Inserm U830, Equipe Labellisée contre le Cancer, F-75005, Paris, France.
5. SIREDO: Care, Innovation and Research for Children, Adolescents and Young Adults with Cancer, Institut Curie, F-75005, Paris, France.
6. Center for Molecular Medicine Cologne (CMMC), University of Cologne, 50931 Cologne, Germany
7. Department of Experimental Pediatric Oncology, University Children’s Hospital of Cologne, Medical Faculty, University of Cologne, 50937 Cologne, Germany
8. Department of Pediatrics, Memorial Sloan Kettering Cancer Center, New York, NY, United States of America
9. Hôpital Erasme, Cliniques Universitaires de Bruxelles, Bruxelles, 1070, Belgium
* Corresponding author: Pieter.Mestdagh@UGent.be

## Sheet: all.info.upsetplots
genes	gen.ab.	MYCN	PHOX2B	ALK	q17	age	stage	survival	superenhancer	cancer specific	DE nb vs. NB
ENSG00000230487	MYCN	1	0	0	0	0	0	1	0	0	1
ENSG00000250899	MYCN	1	0	0	0	0	0	0	0	0	0
ENSG00000236780	MYCN	1	0	0	0	0	0	1	1	0	0
ENSG00000235885	MYCN	1	0	0	0	0	1	1	1	0	0
ENSG00000262585	MYCN	1	0	0	0	0	0	0	0	0	1
ENSG00000203930	MYCN	1	0	0	0	0	0	0	0	1	1
ENSG00000240875	MYCN	1	0	0	0	0	0	0	0	0	1
ENSG00000267649	MYCN	1	0	0	0	0	0	1	0	0	0
ENSG00000235151	MYCN	1	0	0	0	0	0	1	0	0	0
ENSG00000281648	MYCN	1	0	0	0	0	0	1	0	0	0
ENSG00000273759	MYCN	1	0	0	0	0	0	0	0	0	1
ENSG00000256576	MYCN	1	0	0	0	1	1	1	0	0	0
ENSG00000278730	MYCN	1	0	0	0	0	0	0	0	0	1
ENSG00000261586	MYCN	1	0	0	0	0	0	1	0	0	1
ENSG00000266357	MYCN	1	0	0	0	0	0	1	0	0	1
ENSG00000269416	MYCN	1	1	0	0	0	0	1	0	0	1
ENSG00000257261	MYCN	1	0	0	0	0	0	1	0	0	0
ENSG00000278921	MYCN	1	0	0	0	1	1	1	0	0	1
ENSG00000283196	MYCN	1	0	0	0	0	0	1	0	0	0
ENSG00000280018	MYCN	1	1	0	0	0	0	1	0	0	1
ENSG00000236833	MYCN	1	0	0	0	0	0	1	0	0	0
ENSG00000261098	MYCN	1	0	0	0	0	0	1	0	0	0
ENSG00000197332	MYCN	1	0	0	0	0	0	1	0	0	0
ENSG00000245812	MYCN	1	0	0	0	0	0	1	0	0	1
ENSG00000245694	MYCN	1	0	0	0	0	0	1	0	0	0
ENSG00000224074	MYCN	1	0	0	0	0	0	1	0	0	1
ENSG00000272622	MYCN	1	0	0	0	0	0	1	0	0	0
ENSG00000185904	MYCN	1	0	0	0	0	0	1	0	0	1
ENSG00000232677	MYCN	1	0	0	0	0	0	1	0	0	0
ENSG00000226137	MYCN	1	0	0	0	0	0	0	0	0	1
ENSG00000272070	MYCN	1	0	0	0	0	0	0	0	0	0
ENSG00000269976	MYCN	1	0	0	0	0	1	1	0	0	0
ENSG00000254539	MYCN	1	0	0	0	0	0	1	0	0	0
ENSG00000260743	MYCN	1	0	0	0	0	0	0	0	0	1
ENSG00000256443	MYCN	1	0	0	0	0	0	1	0	0	0
ENSG00000182366	MYCN	1	0	0	0	0	0	1	0	0	0
ENSG00000245870	PHOX2B	0	1	0	0	0	0	1	1	1	1
ENSG00000224032	PHOX2B	0	1	0	0	0	0	0	0	0	0
ENSG00000274333	PHOX2B	0	1	0	0	0	0	1	0	0	1
ENSG00000269893	PHOX2B	0	1	0	0	0	0	1	0	0	0
ENSG00000271614	PHOX2B	0	1	0	0	0	0	0	0	0	1
ENSG00000277200	PHOX2B	0	1	0	0	0	0	1	0	0	1
ENSG00000205037	PHOX2B	0	1	0	0	0	0	0	0	0	0
ENSG00000230269	PHOX2B	0	1	0	0	0	0	1	0	1	0
ENSG00000163009	PHOX2B	0	1	0	0	0	0	1	0	0	1
ENSG00000279094	PHOX2B	0	1	0	0	0	0	1	0	0	1
ENSG00000259884	PHOX2B	0	1	0	0	0	0	0	0	0	0
ENSG00000264247	PHOX2B	0	1	0	0	0	0	0	0	0	1
ENSG00000275180	PHOX2B	0	1	0	0	0	0	0	0	0	1
ENSG00000234690	PHOX2B	0	1	0	0	0	0	0	1	1	1
ENSG00000278266	PHOX2B	0	1	0	0	0	0	0	0	0	1
ENSG00000269416	PHOX2B	1	1	0	0	0	0	1	0	0	1
ENSG00000275496	PHOX2B	0	1	0	0	0	0	0	0	0	1
ENSG00000280953	PHOX2B	0	1	0	0	0	0	0	0	0	0
ENSG00000273142	PHOX2B	0	1	0	0	0	0	0	0	0	1
ENSG00000223486	PHOX2B	0	1	0	0	0	1	1	1	1	0
ENSG00000274021	PHOX2B	0	1	0	0	0	0	0	0	0	1
ENSG00000261512	PHOX2B	0	1	0	0	0	0	1	0	0	1
ENSG00000248927	PHOX2B	0	1	0	0	0	0	0	0	0	0
ENSG00000226715	PHOX2B	0	1	0	0	0	0	1	0	0	1
ENSG00000278878	PHOX2B	0	1	0	0	0	0	1	0	0	0
ENSG00000267886	PHOX2B	0	1	0	0	0	0	0	0	0	0
ENSG00000237807	PHOX2B	0	1	0	0	0	0	0	0	0	0
ENSG00000275966	PHOX2B	0	1	0	0	0	0	1	0	0	0
ENSG00000269220	PHOX2B	0	1	0	0	0	0	0	0	0	1
ENSG00000267452	PHOX2B	0	1	0	0	0	0	0	0	1	0
ENSG00000272447	PHOX2B	0	1	0	0	0	0	0	0	0	0
ENSG00000166770	PHOX2B	0	1	0	0	0	0	1	0	0	1
ENSG00000267260	PHOX2B	0	1	0	0	0	0	1	0	0	1
ENSG00000280164	PHOX2B	0	1	0	0	0	0	1	0	0	1
ENSG00000257698	PHOX2B	0	1	0	0	0	0	1	0	0	1
ENSG00000280018	PHOX2B	1	1	0	0	0	0	1	0	0	1
ENSG00000248540	ALK	0	0	1	0	0	0	1	1	1	0
ENSG00000256642	ALT	0	0	0	0	0	1	1	0	0	0
ENSG00000256064	ALT	0	0	0	0	0	0	0	1	1	1
ENSG00000230647	ALT	0	0	0	0	0	0	1	0	0	1
ENSG00000249094	ALT	0	0	0	0	0	0	1	0	0	1
ENSG00000188185	ALT	0	0	0	0	0	0	1	0	0	1
ENSG00000269635	ALT	0	0	0	0	0	0	0	0	0	0
ENSG00000236078	ALT	0	0	0	0	0	0	0	0	0	1
ENSG00000262619	ALT	0	0	0	0	0	0	0	0	0	1
ENSG00000260672	ALT	0	0	0	0	0	0	0	0	0	0
ENSG00000213062	TERT	0	0	0	0	0	0	0	0	0	1
ENSG00000236255	TERT	0	0	0	0	0	0	0	0	0	1
ENSG00000272479	TERT	0	0	0	0	0	0	0	0	0	1
ENSG00000224477	TERT	0	0	0	0	0	0	0	0	0	1
ENSG00000259437	TERT	0	0	0	0	0	0	1	0	0	1
ENSG00000272087	TERT	0	0	0	0	0	0	1	0	0	1
ENSG00000233396	TERT	0	0	0	0	0	0	1	0	0	0
ENSG00000268416	TERT	0	0	0	0	0	0	0	0	0	1
ENSG00000280030	TERT	0	0	0	0	0	0	0	0	0	1
ENSG00000257467	TERT	0	0	0	0	0	0	1	0	0	1
ENSG00000243701	TERT	0	0	0	0	0	0	1	0	0	0
ENSG00000274776	TERT	0	0	0	0	0	0	1	0	0	0
ENSG00000226087	TERT	0	0	0	0	0	1	1	1	0	0
ENSG00000272913	TERT	0	0	0	0	0	0	0	0	0	1
ENSG00000256193	TERT	0	0	0	0	0	0	1	0	0	1
ENSG00000265121	TERT	0	0	0	0	0	0	1	0	0	0
ENSG00000282753	TERT	0	0	0	0	0	0	1	0	0	0
ENSG00000277147	TERT	0	0	0	0	0	0	1	0	0	1
ENSG00000272506	TERT	0	0	0	0	0	0	0	0	0	0
ENSG00000282718	TERT	0	0	0	0	0	0	0	0	0	0
ENSG00000271862	TERT	0	0	0	0	0	0	1	0	0	0
ENSG00000254531	TERT	0	0	0	0	0	0	1	0	0	1
ENSG00000260905	TERT	0	0	0	0	0	0	0	0	0	1
ENSG00000283557	TERT	0	0	0	0	0	0	0	0	0	1
ENSG00000258867	TERT	0	0	0	0	0	0	0	0	0	1
ENSG00000251326	TERT	0	0	0	0	0	0	0	0	0	0
ENSG00000273091	TERT	0	0	0	0	0	0	0	0	0	0
ENSG00000273305	TERT	0	0	0	0	0	0	1	0	0	0
ENSG00000177234	TERT	0	0	0	0	0	0	1	0	0	1
ENSG00000249094	TERT	0	0	0	0	0	0	1	0	0	1
ENSG00000261786	TERT	0	0	0	0	0	0	0	0	0	0
ENSG00000250920	TERT	0	0	0	0	0	0	0	0	0	0
ENSG00000229443	TERT	0	0	0	0	0	0	1	0	0	0
ENSG00000283000	TERT	0	0	0	0	0	0	0	0	0	0
ENSG00000274104	TERT	0	0	0	0	0	0	0	0	0	0
ENSG00000256597	TERT	0	0	0	0	0	0	1	0	0	1
ENSG00000264215	TERT	0	0	0	0	0	0	1	0	0	0
ENSG00000250390	TERT	0	0	0	0	0	0	0	0	0	0
ENSG00000266979	TERT	0	0	0	0	0	0	1	0	0	1
ENSG00000260032	TERT	0	0	0	0	0	0	1	0	0	0
ENSG00000224914	TERT	0	0	0	0	0	0	1	0	0	1
ENSG00000248810	11q	0	0	0	1	0	1	0	0	0	0
ENSG00000255455	11q	0	0	0	0	0	0	1	0	0	1
ENSG00000261098	11q	1	0	0	0	0	0	1	0	0	0
ENSG00000181908	17q	0	0	0	1	0	0	0	0	0	0
ENSG00000226954	17q	0	0	0	1	0	0	0	0	0	0
ENSG00000245662	17q	0	0	0	1	0	0	1	0	0	1
ENSG00000248810	17q	0	0	0	1	0	1	0	0	0	0
ENSG00000269998	17q	0	0	0	1	1	1	1	0	0	1
