# Supplementary material for: Integrative analysis identifies lincRNAs up- and downstream of neuroblastoma driver genes
Source: Sci Rep. 2019 Apr 5;9:5685. doi: 10.1038/s41598-019-42107-y (PMC6451017; doi:10.1038/s41598-019-42107-y)
Supplement: Supplementary file 11 — Supplemental table 10 [file 41598_2019_42107_MOESM11_ESM.xlsx]

## Sheet: Blad1
Integrative analysis identifies lincRNAs up- and downstream of neuroblastoma driver genes
Dries Rombaut1,2, Hua-Sheng Chiu3, Bieke Decaesteker1,2, Celine Everaert1,2, Nurten Yigit1,2, Agathe Peltier4,5, Isabelle Janoueix-Lerosey4,5, Christoph Bartenhagen7, Matthias Fischer6,7, Stephen Roberts8, Nicky D’Haene9, Katleen De Preter1,2, Frank Speleman1,2, Geertrui Denecker1,2, Pavel Sumazin3, Jo Vandesompele1,2, Steve Lefever1,2, Pieter Mestdagh*1,2
1. Center for Medical Genetics, Ghent University, Ghent, 9000, Belgium
2. Cancer Research Institute Ghent (CRIG), Ghent, 9000, Belgium
3. Texas Children’s Cancer Center, Baylor College of Medicine, Houston, TX 77030, USA
4. Institut Curie, PSL Research University, Inserm U830, Equipe Labellisée contre le Cancer, F-75005, Paris, France.
5. SIREDO: Care, Innovation and Research for Children, Adolescents and Young Adults with Cancer, Institut Curie, F-75005, Paris, France.
6. Center for Molecular Medicine Cologne (CMMC), University of Cologne, 50931 Cologne, Germany
7. Department of Experimental Pediatric Oncology, University Children’s Hospital of Cologne, Medical Faculty, University of Cologne, 50937 Cologne, Germany
8. Department of Pediatrics, Memorial Sloan Kettering Cancer Center, New York, NY, United States of America
9. Hôpital Erasme, Cliniques Universitaires de Bruxelles, Bruxelles, 1070, Belgium
* Corresponding author: Pieter.Mestdagh@UGent.be

## Sheet: unique MYCN as target lincRNAs
LncRNA	Protein.coding_target	Num_of_effector	Effector	Pval	adjPval	lncRNA_genes	mRNA_genes
LINC00340|ENST00000605917|lincRNA	MYCN|ENST00000281043|protein_coding	66	ACTL6A|ENST00000429709|protein_coding;AHDC1|ENST00000247087|protein_coding;ARNT|ENST00000358595|protein_coding;CAMTA2|ENST00000348066|protein_coding;CARM1|ENST00000327064|protein_coding;CENPA|ENST00000335756|protein_coding;CHAF1A|ENST00000301280|protein_coding;CHAF1A|ENST00000587739|protein_coding;DMAP1|ENST00000372289|protein_coding;DNAJC2|ENST00000379263|protein_coding;EBF1|ENST00000313708|prot…	5.567e-118	7.102e-110	LINC00340	MYCN
RP11-38L15.8|ENST00000605984|lincRNA	MYCN|ENST00000281043|protein_coding	63	AHDC1|ENST00000247087|protein_coding;AKAP1|ENST00000337714|protein_coding;BAZ1A|ENST00000358716|protein_coding;BAZ1A|ENST00000382422|protein_coding;CASZ1|ENST00000344008|protein_coding;CDYL2|ENST00000570137|protein_coding;DMTF1|ENST00000394703|protein_coding;GRHL1|ENST00000324907|protein_coding;HBP1|ENST00000468410|protein_coding;HDAC9|ENST00000405010|protein_coding;HIVEP1|ENST00000379388|protein…	1.212e-117	1.546e-109	RP11-38L15.8	MYCN
RP11-526I2.5|ENST00000602585|lincRNA	MYCN|ENST00000281043|protein_coding	46	ACTL6A|ENST00000429709|protein_coding;CARM1|ENST00000327064|protein_coding;CBX7|ENST00000216133|protein_coding;CENPA|ENST00000335756|protein_coding;CHD3|ENST00000358181|protein_coding;CSRNP2|ENST00000228515|protein_coding;DMTF1|ENST00000394703|protein_coding;DNAJC2|ENST00000379263|protein_coding;EBF1|ENST00000313708|protein_coding;ELK1|ENST00000376983|protein_coding;EZH1|ENST00000428826|protein_c…	1.939e-100	2.474e-92	RP11-526I2.5	MYCN
RP11-566E18.3|ENST00000562038|lincRNA	MYCN|ENST00000281043|protein_coding	49	AHDC1|ENST00000247087|protein_coding;ARNT|ENST00000358595|protein_coding;CDYL2|ENST00000570137|protein_coding;CXXC5|ENST00000302517|protein_coding;DMAP1|ENST00000372289|protein_coding;ELK1|ENST00000376983|protein_coding;FXR1|ENST00000480918|protein_coding;GATAD2A|ENST00000358713|protein_coding;GPBP1L1|ENST00000355105|protein_coding;GRHL1|ENST00000324907|protein_coding;HMGA1|ENST00000347617|protei…	3.432e-70	4.379e-62	RP11-566E18.3	MYCN
RP11-1055B8.4|ENST00000571724|lincRNA	MYCN|ENST00000281043|protein_coding	51	CDYL2|ENST00000570137|protein_coding;HMGA1|ENST00000311487|protein_coding;HMGA1|ENST00000447654|protein_coding;NCOA1|ENST00000288599|protein_coding;NFATC4|ENST00000556759|protein_coding;NME2|ENST00000513177|protein_coding;NR3C1|ENST00000394464|protein_coding;PATZ1|ENST00000351933|protein_coding;PHF14|ENST00000634607|protein_coding;PHF21B|ENST00000629843|protein_coding;POLE3|ENST00000374171|protei…	2.188e-55	2.791e-47	RP11-1055B8.4	MYCN
TTTY15|ENST00000440408|lincRNA	MYCN|ENST00000281043|protein_coding	49	AKAP1|ENST00000337714|protein_coding;ARNT|ENST00000358595|protein_coding;CARM1|ENST00000327064|protein_coding;CBX7|ENST00000216133|protein_coding;CHAF1A|ENST00000587739|protein_coding;FAM200B|ENST00000422728|protein_coding;HBP1|ENST00000468410|protein_coding;JADE2|ENST00000395003|protein_coding;MIS18BP1|ENST00000310806|protein_coding;MTERF3|ENST00000287025|protein_coding;NAP1L1|ENST00000261182|pr…	6.358e-54	8.111e-46	TTTY15	MYCN
RP11-1246C19.1|ENST00000609755|lincRNA	MYCN|ENST00000281043|protein_coding	33	AKAP1|ENST00000337714|protein_coding;CASZ1|ENST00000344008|protein_coding;CDYL2|ENST00000570137|protein_coding;CREB3L4|ENST00000271889|protein_coding;CREB3L4|ENST00000449724|protein_coding;CXXC5|ENST00000302517|protein_coding;GRHL1|ENST00000324907|protein_coding;HIVEP1|ENST00000379388|protein_coding;NCOA1|ENST00000288599|protein_coding;NFXL1|ENST00000381538|protein_coding;NME2|ENST00000513177|pro…	6.955e-53	8.873e-45	RP11-1246C19.1	MYCN
RP11-248C1.2|ENST00000448490|lincRNA	MYCN|ENST00000281043|protein_coding	28	CAMTA2|ENST00000348066|protein_coding;CHAF1A|ENST00000301280|protein_coding;ELK1|ENST00000376983|protein_coding;HBP1|ENST00000468410|protein_coding;HELLS|ENST00000348459|protein_coding;HMGB3|ENST00000455596|protein_coding;JRK|ENST00000612905|protein_coding;MIS18BP1|ENST00000310806|protein_coding;MSH6|ENST00000411819|protein_coding;NAT10|ENST00000257829|protein_coding;PA2G4|ENST00000552766|protein…	6.569e-52	8.381e-44	RP11-248C1.2	MYCN
JPX|ENST00000639185|lincRNA	MYCN|ENST00000281043|protein_coding	40	AHDC1|ENST00000374011|protein_coding;ARNT|ENST00000358595|protein_coding;DMAP1|ENST00000372289|protein_coding;FOXJ2|ENST00000162391|protein_coding;GPBP1L1|ENST00000355105|protein_coding;HDX|ENST00000373177|protein_coding;HIVEP1|ENST00000379388|protein_coding;HMGA1|ENST00000347617|protein_coding;HMGA1|ENST00000374116|protein_coding;HMGA1|ENST00000447654|protein_coding;JADE2|ENST00000395003|protein…	4.22e-43	5.384e-35	JPX	MYCN
RP11-835E18.2|ENST00000577439|lincRNA	MYCN|ENST00000281043|protein_coding	42	AKAP1|ENST00000337714|protein_coding;CHAF1A|ENST00000587739|protein_coding;DZIP1|ENST00000376829|protein_coding;E2F3|ENST00000346618|protein_coding;E2F3|ENST00000613242|protein_coding;HBP1|ENST00000468410|protein_coding;HDAC9|ENST00000405010|protein_coding;HMGA1|ENST00000347617|protein_coding;HMGA1|ENST00000447654|protein_coding;HMGB3|ENST00000325307|protein_coding;JADE3|ENST00000611250|protein_c…	6.655e-42	8.49e-34	RP11-835E18.2	MYCN
RP11-706O15.3|ENST00000381108|lincRNA	MYCN|ENST00000281043|protein_coding	27	CAMTA2|ENST00000348066|protein_coding;CASZ1|ENST00000344008|protein_coding;CBX3|ENST00000396386|protein_coding;DMTF1|ENST00000394703|protein_coding;DNAJC2|ENST00000379263|protein_coding;EZH1|ENST00000428826|protein_coding;FAM200B|ENST00000422728|protein_coding;FOXP1|ENST00000614176|protein_coding;GRHL1|ENST00000324907|protein_coding;JMJD6|ENST00000445478|protein_coding;MIS18BP1|ENST00000310806|pr…	1.866e-38	2.381e-30	RP11-706O15.3	MYCN
RP13-516M14.1|ENST00000566986|lincRNA	MYCN|ENST00000281043|protein_coding	30	CREB3L4|ENST00000449724|protein_coding;HDAC9|ENST00000405010|protein_coding;HOXC4|ENST00000430889|protein_coding;JRK|ENST00000612905|protein_coding;MYCL|ENST00000397332|protein_coding;NFXL1|ENST00000381538|protein_coding;PBX3|ENST00000342287|protein_coding;PYGO2|ENST00000368457|protein_coding;SCML1|ENST00000380045|protein_coding;TCF3|ENST00000593064|protein_coding;TIGD7|ENST00000396862|protein_co…	2.959e-33	3.775e-25	RP13-516M14.1	MYCN
RP11-989E6.10|ENST00000568752|lincRNA	MYCN|ENST00000281043|protein_coding	43	BAZ1A|ENST00000358716|protein_coding;BAZ1A|ENST00000382422|protein_coding;BOD1|ENST00000311086|protein_coding;CAMTA1|ENST00000495233|protein_coding;CSRNP2|ENST00000228515|protein_coding;DMTF1|ENST00000394703|protein_coding;E2F3|ENST00000346618|protein_coding;FOXP1|ENST00000614176|protein_coding;GPBP1L1|ENST00000355105|protein_coding;HDAC9|ENST00000405010|protein_coding;KLF15|ENST00000296233|prote…	4.441e-33	5.666e-25	RP11-989E6.10	MYCN
LINC00654|ENST00000379053|lincRNA	MYCN|ENST00000281043|protein_coding	32	BRD7|ENST00000562383|protein_coding;CAMTA1|ENST00000495233|protein_coding;DMTF1|ENST00000394703|protein_coding;EBF1|ENST00000313708|protein_coding;GRHL1|ENST00000324907|protein_coding;HIVEP1|ENST00000379388|protein_coding;JAZF1|ENST00000283928|protein_coding;KLF15|ENST00000296233|protein_coding;MTF1|ENST00000373036|protein_coding;NR1H2|ENST00000600355|protein_coding;PRDM2|ENST00000235372|protein_…	1.129e-31	1.44e-23	LINC00654	MYCN
RP5-1198O20.4|ENST00000625982|lincRNA	MYCN|ENST00000281043|protein_coding	19	BRD7|ENST00000562383|protein_coding;CAMTA1|ENST00000495233|protein_coding;HMGA1|ENST00000347617|protein_coding;HMGA1|ENST00000401473|protein_coding;JADE2|ENST00000395003|protein_coding;MTA1|ENST00000405646|protein_coding;MTERF3|ENST00000287025|protein_coding;NAP1L1|ENST00000261182|protein_coding;NAP1L1|ENST00000547773|protein_coding;NFE2L2|ENST00000586532|protein_coding;RORA|ENST00000335670|prote…	1.773e-30	2.262e-22	RP5-1198O20.4	MYCN
RP11-67L2.2|ENST00000610128|lincRNA	MYCN|ENST00000281043|protein_coding	28	AHDC1|ENST00000247087|protein_coding;BAZ1A|ENST00000382422|protein_coding;CHAF1A|ENST00000301280|protein_coding;CSRNP2|ENST00000228515|protein_coding;DMAP1|ENST00000372289|protein_coding;E2F3|ENST00000613242|protein_coding;GATAD2A|ENST00000358713|protein_coding;JADE2|ENST00000395003|protein_coding;KLF15|ENST00000296233|protein_coding;LMNB2|ENST00000325327|protein_coding;MTA3|ENST00000405592|prote…	2.369e-30	3.022e-22	RP11-67L2.2	MYCN
XXbac-BPGBPG55C20.2|ENST00000606125|lincRNA	MYCN|ENST00000281043|protein_coding	16	ACTL6A|ENST00000429709|protein_coding;FXR1|ENST00000480918|protein_coding;GATAD2A|ENST00000358713|protein_coding;JADE3|ENST00000611250|protein_coding;JMJD6|ENST00000445478|protein_coding;MTA1|ENST00000405646|protein_coding;MTERF3|ENST00000287025|protein_coding;NAP1L1|ENST00000547704|protein_coding;NME2|ENST00000513177|protein_coding;SNAPC5|ENST00000563480|protein_coding;TCF3|ENST00000453954|prote…	4.197e-29	5.354e-21	XXbac-BPGBPG55C20.2	MYCN
CTD-3014M21.4|ENST00000586231|lincRNA	MYCN|ENST00000281043|protein_coding	33	CENPA|ENST00000335756|protein_coding;CHAF1A|ENST00000301280|protein_coding;CHAF1A|ENST00000587739|protein_coding;CREB3L4|ENST00000271889|protein_coding;CREB3L4|ENST00000449724|protein_coding;DNAJC2|ENST00000379263|protein_coding;E2F3|ENST00000346618|protein_coding;E2F3|ENST00000613242|protein_coding;ELK1|ENST00000376983|protein_coding;HBP1|ENST00000468410|protein_coding;HDAC9|ENST00000405010|prot…	3.569e-28	4.553e-20	CTD-3014M21.4	MYCN
RP11-159D12.2|ENST00000582096|lincRNA	MYCN|ENST00000281043|protein_coding	25	CDYL2|ENST00000570137|protein_coding;CREB3L4|ENST00000449724|protein_coding;CXXC5|ENST00000302517|protein_coding;JRK|ENST00000612905|protein_coding;MYC|ENST00000613283|protein_coding;NFXL1|ENST00000381538|protein_coding;PHF21A|ENST00000323180|protein_coding;PYGO2|ENST00000368457|protein_coding;RLF|ENST00000372771|protein_coding;SETMAR|ENST00000430981|protein_coding;ZBTB17|ENST00000375743|protein_…	1.101e-27	1.405e-19	RP11-159D12.2	MYCN
MEG3|ENST00000522771|lincRNA	MYCN|ENST00000281043|protein_coding	30	CXXC5|ENST00000302517|protein_coding;ELK1|ENST00000376983|protein_coding;HDAC9|ENST00000405010|protein_coding;HOXC4|ENST00000430889|protein_coding;MTA3|ENST00000405592|protein_coding;NME2|ENST00000513177|protein_coding;NR3C1|ENST00000394464|protein_coding;SAFB|ENST00000592224|protein_coding;SETMAR|ENST00000358065|protein_coding;SOX11|ENST00000322002|protein_coding;TCF3|ENST00000590684|protein_cod…	1.922e-27	2.452e-19	MEG3	MYCN
RP11-314B1.2|ENST00000609089|lincRNA	MYCN|ENST00000281043|protein_coding	21	CREB3L4|ENST00000449724|protein_coding;HMGA1|ENST00000374116|protein_coding;NAP1L1|ENST00000542344|protein_coding;NAP1L1|ENST00000547773|protein_coding;NFE2L1|ENST00000362042|protein_coding;NFIB|ENST00000397579|protein_coding;NFXL1|ENST00000381538|protein_coding;PHF21B|ENST00000313237|protein_coding;SOX11|ENST00000322002|protein_coding;ZNF214|ENST00000278314|protein_coding;ZNF300|ENST00000418587|…	2.905e-27	3.706e-19	RP11-314B1.2	MYCN
MALAT1|ENST00000534336|lincRNA	MYCN|ENST00000281043|protein_coding	25	BAZ1A|ENST00000358716|protein_coding;DZIP1|ENST00000376829|protein_coding;ELK1|ENST00000376983|protein_coding;FAM200B|ENST00000422728|protein_coding;KLF15|ENST00000296233|protein_coding;NFXL1|ENST00000381538|protein_coding;NME2|ENST00000513177|protein_coding;PBX3|ENST00000342287|protein_coding;PDS5A|ENST00000303538|protein_coding;SET|ENST00000372688|protein_coding;ZBED4|ENST00000216268|protein_co…	6.788e-27	8.66e-19	MALAT1	MYCN
AC004987.7|ENST00000340510|lincRNA	MYCN|ENST00000281043|protein_coding	24	CARM1|ENST00000327064|protein_coding;E2F3|ENST00000346618|protein_coding;FAM200B|ENST00000422728|protein_coding;NFIB|ENST00000380959|protein_coding;PBX3|ENST00000342287|protein_coding;PHF21B|ENST00000313237|protein_coding;PHF21B|ENST00000629843|protein_coding;PRDM8|ENST00000415738|protein_coding;SOX11|ENST00000322002|protein_coding;ZIK1|ENST00000599456|protein_coding;ZNF121|ENST00000320451|protei…	9.452e-26	1.206e-17	AC004987.7	MYCN
TSIX|ENST00000604411|lincRNA	MYCN|ENST00000281043|protein_coding	23	AKAP1|ENST00000337714|protein_coding;BAZ1A|ENST00000358716|protein_coding;GRHL1|ENST00000324907|protein_coding;HDAC9|ENST00000405010|protein_coding;JAZF1|ENST00000283928|protein_coding;KLF15|ENST00000296233|protein_coding;MTA3|ENST00000405592|protein_coding;NFIB|ENST00000380959|protein_coding;NFXL1|ENST00000381538|protein_coding;NME2|ENST00000513177|protein_coding;PRRX2|ENST00000372469|protein_co…	1.507e-23	1.923e-15	TSIX	MYCN
RP11-351I21.11|ENST00000602981|lincRNA	MYCN|ENST00000281043|protein_coding	23	AHDC1|ENST00000247087|protein_coding;BAZ1A|ENST00000358716|protein_coding;BAZ1A|ENST00000382422|protein_coding;BRD7|ENST00000562383|protein_coding;CHAF1A|ENST00000587739|protein_coding;GATAD2A|ENST00000358713|protein_coding;HMGA1|ENST00000374116|protein_coding;HOXC4|ENST00000430889|protein_coding;JADE2|ENST00000395003|protein_coding;KLF15|ENST00000296233|protein_coding;MYC|ENST00000613283|protein…	3.13e-22	3.993e-14	RP11-351I21.11	MYCN
RP11-379F12.7|ENST00000355358|lincRNA	MYCN|ENST00000281043|protein_coding	21	ARID1A|ENST00000636219|protein_coding;BRD7|ENST00000562383|protein_coding;DMAP1|ENST00000372289|protein_coding;DZIP1|ENST00000376829|protein_coding;FXR1|ENST00000480918|protein_coding;HDAC9|ENST00000405010|protein_coding;JMJD6|ENST00000445478|protein_coding;MTERF3|ENST00000287025|protein_coding;NFIB|ENST00000380959|protein_coding;NFIB|ENST00000397579|protein_coding;PHF6|ENST00000332070|protein_co…	4.596e-22	5.864e-14	RP11-379F12.7	MYCN
RP11-1100L3.8|ENST00000564531|lincRNA	MYCN|ENST00000281043|protein_coding	9	BAZ1A|ENST00000358716|protein_coding;GATAD2A|ENST00000358713|protein_coding;JMJD6|ENST00000397625|protein_coding;PRDM2|ENST00000235372|protein_coding;PYGO2|ENST00000368457|protein_coding;SCML1|ENST00000380045|protein_coding;TEAD4|ENST00000359864|protein_coding;ZBTB8B|ENST00000609129|protein_coding;ZNF219|ENST00000554923|protein_coding	7.704e-18	9.829e-10	RP11-1100L3.8	MYCN
RP11-403C10.2|ENST00000517675|lincRNA	MYCN|ENST00000281043|protein_coding	13	DMAP1|ENST00000372289|protein_coding;ELK1|ENST00000376983|protein_coding;GATAD2A|ENST00000358713|protein_coding;GATAD2A|ENST00000457895|protein_coding;HMGA1|ENST00000447654|protein_coding;NAP1L1|ENST00000542344|protein_coding;SET|ENST00000372688|protein_coding;TCF3|ENST00000262965|protein_coding;TCF3|ENST00000590684|protein_coding;TEAD4|ENST00000358409|protein_coding;TEAD4|ENST00000359864|protein…	8.005e-18	1.021e-09	RP11-403C10.2	MYCN
AC159540.1|ENST00000610408|lincRNA	MYCN|ENST00000281043|protein_coding	11	FOXP1|ENST00000614176|protein_coding;GATAD2A|ENST00000358713|protein_coding;HMGA1|ENST00000347617|protein_coding;JMJD6|ENST00000397625|protein_coding;JMJD6|ENST00000445478|protein_coding;PRMT3|ENST00000331079|protein_coding;RORA|ENST00000335670|protein_coding;SUV39H2|ENST00000354919|protein_coding;TCF3|ENST00000453954|protein_coding;TIGD2|ENST00000603357|protein_coding;TP53BP1|ENST00000382044|pro…	2.632e-17	3.358e-09	AC159540.1	MYCN
C10orf85|ENST00000623529|lincRNA	MYCN|ENST00000281043|protein_coding	17	CREB3L4|ENST00000449724|protein_coding;E2F3|ENST00000346618|protein_coding;FAM200B|ENST00000422728|protein_coding;PHF21A|ENST00000323180|protein_coding;SET|ENST00000372688|protein_coding;THAP10|ENST00000249861|protein_coding;TRIM28|ENST00000253024|protein_coding;ZBTB8B|ENST00000609129|protein_coding;ZNF214|ENST00000278314|protein_coding;ZNF219|ENST00000553296|protein_coding;ZNF219|ENST00000554923…	5.061e-17	6.457e-09	C10orf85	MYCN
AC084018.1|ENST00000542933|lincRNA	MYCN|ENST00000281043|protein_coding	15	CREB3L4|ENST00000271889|protein_coding;CREB3L4|ENST00000449724|protein_coding;NCOA1|ENST00000288599|protein_coding;PHF21B|ENST00000313237|protein_coding;PRRX2|ENST00000372469|protein_coding;ZMYND11|ENST00000381607|protein_coding;ZNF250|ENST00000292579|protein_coding;ZNF426|ENST00000253115|protein_coding;ZNF468|ENST00000391781|protein_coding;ZNF502|ENST00000449836|protein_coding;ZNF660|ENST0000032…	1.039e-16	1.326e-08	AC084018.1	MYCN
AC008268.3|ENST00000448494|lincRNA	MYCN|ENST00000281043|protein_coding	12	CDYL2|ENST00000570137|protein_coding;CREB3L4|ENST00000449724|protein_coding;NCOA1|ENST00000288599|protein_coding;NFIB|ENST00000380959|protein_coding;NFXL1|ENST00000381538|protein_coding;PDS5A|ENST00000303538|protein_coding;SCML1|ENST00000380045|protein_coding;THAP3|ENST00000054650|protein_coding;ZNF485|ENST00000361807|protein_coding;ZNF620|ENST00000418905|protein_coding;ZNF749|ENST00000415248|pro…	7.336e-16	9.359e-08	AC008268.3	MYCN
RP11-54O7.1|ENST00000448179|lincRNA	MYCN|ENST00000281043|protein_coding	16	CARM1|ENST00000327064|protein_coding;CASZ1|ENST00000344008|protein_coding;CHAF1A|ENST00000587739|protein_coding;FAM200B|ENST00000422728|protein_coding;HMGA1|ENST00000374116|protein_coding;NAP1L1|ENST00000431879|protein_coding;NCOA1|ENST00000288599|protein_coding;PRDM8|ENST00000415738|protein_coding;SIX4|ENST00000216513|protein_coding;TCF3|ENST00000587235|protein_coding;TFAP4|ENST00000572393|prote…	1.462e-15	1.865e-07	RP11-54O7.1	MYCN
MEG9|ENST00000429368|lincRNA	MYCN|ENST00000281043|protein_coding	18	CREB3L4|ENST00000449724|protein_coding;GATAD2A|ENST00000358713|protein_coding;HDAC9|ENST00000405010|protein_coding;KLF15|ENST00000296233|protein_coding;RBBP4|ENST00000373493|protein_coding;RLF|ENST00000372771|protein_coding;TCF3|ENST00000453954|protein_coding;TEAD4|ENST00000359864|protein_coding;TP53BP1|ENST00000382044|protein_coding;ZBTB17|ENST00000375743|protein_coding;ZBTB8B|ENST00000609129|pr…	6.397e-15	8.161e-07	MEG9	MYCN
MIR143HG|ENST00000602315|lincRNA	MYCN|ENST00000281043|protein_coding	14	BAZ1A|ENST00000358716|protein_coding;CREB3L4|ENST00000271889|protein_coding;CREB3L4|ENST00000449724|protein_coding;FAM200B|ENST00000422728|protein_coding;HMGA1|ENST00000374116|protein_coding;NAP1L1|ENST00000542344|protein_coding;NME2|ENST00000513177|protein_coding;TCF3|ENST00000593064|protein_coding;THAP3|ENST00000377627|protein_coding;ZNF121|ENST00000320451|protein_coding;ZNF250|ENST00000292579|…	7.331e-15	9.353e-07	MIR143HG	MYCN
FAM95B1|ENST00000592873|lincRNA	MYCN|ENST00000281043|protein_coding	17	CHAF1A|ENST00000587739|protein_coding;HMGA1|ENST00000374116|protein_coding;HOXC4|ENST00000430889|protein_coding;NAP1L1|ENST00000542344|protein_coding;PBX3|ENST00000342287|protein_coding;PHF6|ENST00000332070|protein_coding;SOX11|ENST00000322002|protein_coding;TCF3|ENST00000590684|protein_coding;TDRD7|ENST00000355295|protein_coding;TEAD4|ENST00000359864|protein_coding;ZFP82|ENST00000445543|protein_…	1.01e-14	1.289e-06	FAM95B1	MYCN
AL133493.2|ENST00000441095|lincRNA	MYCN|ENST00000281043|protein_coding	15	FAM200B|ENST00000422728|protein_coding;HBP1|ENST00000468410|protein_coding;HDAC9|ENST00000405010|protein_coding;NCOA1|ENST00000288599|protein_coding;NME2|ENST00000513177|protein_coding;PBX3|ENST00000342287|protein_coding;SAFB|ENST00000292123|protein_coding;SCML1|ENST00000380045|protein_coding;TFAP4|ENST00000572393|protein_coding;ZNF124|ENST00000472531|protein_coding;ZNF141|ENST00000512994|protein…	1.018e-14	1.299e-06	AL133493.2	MYCN
MIAT|ENST00000616469|lincRNA	MYCN|ENST00000281043|protein_coding	14	CREB3L4|ENST00000449724|protein_coding;JADE2|ENST00000395003|protein_coding;NFIB|ENST00000397579|protein_coding;UBTF|ENST00000533177|protein_coding;ZKSCAN7|ENST00000273320|protein_coding;ZNF239|ENST00000306006|protein_coding;ZNF300|ENST00000418587|protein_coding;ZNF426|ENST00000253115|protein_coding;ZNF486|ENST00000335117|protein_coding;ZNF491|ENST00000323169|protein_coding;ZNF660|ENST00000322734…	1.022e-14	1.304e-06	MIAT	MYCN
RP11-304M2.2|ENST00000526704|lincRNA	MYCN|ENST00000281043|protein_coding	12	CREB3L4|ENST00000449724|protein_coding;DZIP1|ENST00000376829|protein_coding;HOXC4|ENST00000430889|protein_coding;KLF15|ENST00000296233|protein_coding;NAT10|ENST00000257829|protein_coding;NFIB|ENST00000380959|protein_coding;SIX4|ENST00000216513|protein_coding;SOX11|ENST00000322002|protein_coding;TCF3|ENST00000453954|protein_coding;ZNF486|ENST00000335117|protein_coding;ZNF630|ENST00000442455|protei…	3.364e-14	4.292e-06	RP11-304M2.2	MYCN
EPB41L4A-AS1|ENST00000413221|lincRNA	MYCN|ENST00000281043|protein_coding	11	NAP1L1|ENST00000542344|protein_coding;SAFB|ENST00000592224|protein_coding;SNAPC5|ENST00000563480|protein_coding;TFAP4|ENST00000572393|protein_coding;UBTF|ENST00000533177|protein_coding;ZNF227|ENST00000589005|protein_coding;ZNF239|ENST00000535642|protein_coding;ZNF491|ENST00000323169|protein_coding;ZNF835|ENST00000537055|protein_coding;ZNF85|ENST00000328178|protein_coding;ZSCAN2|ENST00000379358|pr…	8.314e-14	1.061e-05	EPB41L4A-AS1	MYCN
RP11-148L24.1|ENST00000515444|lincRNA	MYCN|ENST00000281043|protein_coding	10	FAM200B|ENST00000422728|protein_coding;HIVEP1|ENST00000379388|protein_coding;HMGA1|ENST00000401473|protein_coding;NCOA1|ENST00000288599|protein_coding;NFE2L1|ENST00000362042|protein_coding;TEAD4|ENST00000359864|protein_coding;THAP3|ENST00000054650|protein_coding;THAP3|ENST00000377627|protein_coding;ZBTB17|ENST00000375743|protein_coding;ZNF391|ENST00000244576|protein_coding	2.008e-13	2.562e-05	RP11-148L24.1	MYCN
RP4-555D20.2|ENST00000568686|lincRNA	MYCN|ENST00000281043|protein_coding	13	DMAP1|ENST00000372289|protein_coding;GATAD2A|ENST00000358713|protein_coding;PBX3|ENST00000342287|protein_coding;SAFB|ENST00000292123|protein_coding;SMARCA4|ENST00000444061|protein_coding;SMARCC1|ENST00000254480|protein_coding;TCF3|ENST00000590684|protein_coding;ZNF219|ENST00000556174|protein_coding;ZNF300|ENST00000418587|protein_coding;ZNF516|ENST00000443185|protein_coding;ZNF668|ENST00000538906|…	4.925e-12	0.0006283	RP4-555D20.2	MYCN
CTD-3193O13.11|ENST00000597156|lincRNA	MYCN|ENST00000281043|protein_coding	5	AHDC1|ENST00000247087|protein_coding;CASZ1|ENST00000344008|protein_coding;NAP1L1|ENST00000547704|protein_coding;SCML1|ENST00000380045|protein_coding;TIGD2|ENST00000603357|protein_coding	8.923e-12	0.001138	CTD-3193O13.11	MYCN
RP11-346D14.1|ENST00000561320|lincRNA	MYCN|ENST00000281043|protein_coding	9	BRD7|ENST00000562383|protein_coding;GATAD2A|ENST00000457895|protein_coding;SCML1|ENST00000380045|protein_coding;SNAPC5|ENST00000563480|protein_coding;TCF3|ENST00000453954|protein_coding;TCF3|ENST00000590684|protein_coding;TEAD4|ENST00000359864|protein_coding;TGIF2|ENST00000373872|protein_coding;THAP4|ENST00000407315|protein_coding	1.667e-11	0.002127	RP11-346D14.1	MYCN
CTD-3252C9.4|ENST00000587762|lincRNA	MYCN|ENST00000638417|protein_coding	9	BAZ1A|ENST00000358716|protein_coding;GATAD2A|ENST00000358713|protein_coding;SCML1|ENST00000380045|protein_coding;SMARCA4|ENST00000586985|protein_coding;ZFP69|ENST00000372706|protein_coding;ZNF141|ENST00000512994|protein_coding;ZNF362|ENST00000483388|protein_coding;ZNF641|ENST00000301042|protein_coding;ZNF667|ENST00000629654|protein_coding	6.293e-11	0.008029	CTD-3252C9.4	MYCN
RP11-701H24.2|ENST00000552334|lincRNA	MYC|ENST00000524013|protein_coding	6	CEBPD|ENST00000408965|protein_coding;CREM|ENST00000344351|protein_coding;CSRNP1|ENST00000273153|protein_coding;EGR3|ENST00000317216|protein_coding;JUNB|ENST00000302754|protein_coding;NFATC1|ENST00000591814|protein_coding	3.47e-16	4.427e-08	RP11-701H24.2	MYC
AC004951.6|ENST00000447643|lincRNA	MYC|ENST00000524013|protein_coding	11	ARID5A|ENST00000357485|protein_coding;CEBPB|ENST00000303004|protein_coding;CEBPD|ENST00000408965|protein_coding;CREM|ENST00000356917|protein_coding;CSRNP1|ENST00000273153|protein_coding;JUNB|ENST00000302754|protein_coding;KLF2|ENST00000248071|protein_coding;KLF2|ENST00000592003|protein_coding;KLF4|ENST00000374672|protein_coding;SOX17|ENST00000297316|protein_coding;YBX3|ENST00000279550|protein_cod…	8.681e-14	1.108e-05	AC004951.6	MYC
RP5-1085F17.3|ENST00000569087|lincRNA	MYC|ENST00000524013|protein_coding	5	ARID5A|ENST00000357485|protein_coding;CEBPB|ENST00000303004|protein_coding;CEBPD|ENST00000408965|protein_coding;EGR3|ENST00000317216|protein_coding;YBX3|ENST00000279550|protein_coding	5.33e-13	6.8e-05	RP5-1085F17.3	MYC
AC017116.8|ENST00000441052|lincRNA	MYC|ENST00000524013|protein_coding	7	EGR3|ENST00000317216|protein_coding;FOSL2|ENST00000379619|protein_coding;FOS|ENST00000303562|protein_coding;KLF4|ENST00000374672|protein_coding;MAFF|ENST00000407965|protein_coding;NFATC1|ENST00000591814|protein_coding;NR4A1|ENST00000394824|protein_coding	3.967e-11	0.005061	AC017116.8	MYC

## Sheet: unique MYCN as effector lincRNA
LncRNA	Protein.coding_target	Num_of_effector	Effector	Pval	adjPval	lncRNA_genes	mRNA_genes
RP11-989E6.10|ENST00000568752|lincRNA	NPM1|ENST00000517671|protein_coding	140	ACTL6A|ENST00000450518|protein_coding;AHDC1|ENST00000374011|protein_coding;AKAP1|ENST00000337714|protein_coding;ARID1A|ENST00000636219|protein_coding;ARNT|ENST00000358595|protein_coding;ATAD2|ENST00000287394|protein_coding;ATRX|ENST00000493470|protein_coding;BAZ1A|ENST00000358716|protein_coding;BAZ2B|ENST00000392782|protein_coding;BOD1|ENST00000311086|protein_coding;CAMTA1|ENST00000490905|protein…	5.698e-153	7.269e-145	RP11-989E6.10	NPM1
JPX|ENST00000639185|lincRNA	FAM13A|ENST00000264344|protein_coding	61	AHDC1|ENST00000374011|protein_coding;BAZ1A|ENST00000382422|protein_coding;CAMTA1|ENST00000303635|protein_coding;CDYL2|ENST00000570137|protein_coding;CREB3L4|ENST00000368607|protein_coding;DMAP1|ENST00000372289|protein_coding;FOXP1|ENST00000614176|protein_coding;GATAD2A|ENST00000457895|protein_coding;GPBP1L1|ENST00000355105|protein_coding;HMGA1|ENST00000311487|protein_coding;HMGA1|ENST00000374116|…	1.399e-67	1.785e-59	JPX	FAM13A
RP11-1055B8.4|ENST00000571724|lincRNA	NPM1|ENST00000351986|protein_coding	59	ATF4|ENST00000396680|protein_coding;CREB3L4|ENST00000271889|protein_coding;CREB3L4|ENST00000368607|protein_coding;GATAD2A|ENST00000457895|protein_coding;HDAC2|ENST00000368632|protein_coding;HMGA1|ENST00000401473|protein_coding;HOXD9|ENST00000249499|protein_coding;KAT2B|ENST00000263754|protein_coding;KLF15|ENST00000296233|protein_coding;MYCN|ENST00000281043|protein_coding;NFXL1|ENST00000381538|pro…	3.483e-63	4.444e-55	RP11-1055B8.4	NPM1
RP11-835E18.2|ENST00000577439|lincRNA	TRAP1|ENST00000246957|protein_coding	57	CHAF1A|ENST00000587739|protein_coding;CREB3L4|ENST00000271889|protein_coding;CREB3L4|ENST00000368607|protein_coding;CREBL2|ENST00000228865|protein_coding;DZIP1|ENST00000376829|protein_coding;E2F3|ENST00000346618|protein_coding;E2F3|ENST00000613242|protein_coding;FBXL19|ENST00000338343|protein_coding;HBP1|ENST00000468410|protein_coding;HDX|ENST00000373177|protein_coding;HMGA1|ENST00000347617|prote…	1.771e-57	2.259e-49	RP11-835E18.2	TRAP1
RP13-516M14.1|ENST00000566986|lincRNA	NPM1|ENST00000517671|protein_coding	48	AKAP1|ENST00000337714|protein_coding;CREB3L4|ENST00000271889|protein_coding;DZIP1|ENST00000376829|protein_coding;HDAC9|ENST00000405010|protein_coding;HIVEP1|ENST00000379388|protein_coding;HMGA1|ENST00000374116|protein_coding;HOXC4|ENST00000430889|protein_coding;JAZF1|ENST00000283928|protein_coding;KDM4A|ENST00000372396|protein_coding;MTF1|ENST00000373036|protein_coding;MYCL|ENST00000397332|protei…	7.337e-54	9.36e-46	RP13-516M14.1	NPM1
MALAT1|ENST00000534336|lincRNA	NPM1|ENST00000517671|protein_coding	40	BAZ1A|ENST00000358716|protein_coding;DZIP1|ENST00000376829|protein_coding;JADE3|ENST00000611250|protein_coding;KLF11|ENST00000305883|protein_coding;KLF15|ENST00000296233|protein_coding;MTA1|ENST00000405646|protein_coding;MYCN|ENST00000638417|protein_coding;MYNN|ENST00000356716|protein_coding;NFATC3|ENST00000346183|protein_coding;NFXL1|ENST00000381538|protein_coding;NME2|ENST00000513177|protein_co…	4.692e-46	5.986e-38	MALAT1	NPM1
TSIX|ENST00000604411|lincRNA	NPM1|ENST00000517671|protein_coding	31	ATRX|ENST00000493470|protein_coding;CASZ1|ENST00000344008|protein_coding;DMAP1|ENST00000372289|protein_coding;GRHL1|ENST00000324907|protein_coding;JAZF1|ENST00000283928|protein_coding;KLF15|ENST00000296233|protein_coding;MAFB|ENST00000373313|protein_coding;MYCN|ENST00000281043|protein_coding;MYCN|ENST00000638417|protein_coding;NFIB|ENST00000380959|protein_coding;NME2|ENST00000513177|protein_codin…	6.961e-28	8.881e-20	TSIX	NPM1
MEG3|ENST00000522771|lincRNA	FAM13A|ENST00000264344|protein_coding	30	ACTL6B|ENST00000160382|protein_coding;CXXC5|ENST00000302517|protein_coding;DLX5|ENST00000486603|protein_coding;HDAC9|ENST00000405010|protein_coding;HOXC4|ENST00000430889|protein_coding;MTA3|ENST00000405592|protein_coding;MTERF3|ENST00000287025|protein_coding;MYCN|ENST00000281043|protein_coding;NFATC4|ENST00000556759|protein_coding;PRDM8|ENST00000415738|protein_coding;PRDM8|ENST00000515013|protein…	2.988e-26	3.812e-18	MEG3	FAM13A
CTD-3014M21.4|ENST00000586231|lincRNA	CCNB1IP1|ENST00000358932|protein_coding	30	CHAF1A|ENST00000301280|protein_coding;CHAF1A|ENST00000587739|protein_coding;CREB3L4|ENST00000449724|protein_coding;E2F3|ENST00000346618|protein_coding;E2F3|ENST00000613242|protein_coding;ELK1|ENST00000376983|protein_coding;FOXP1|ENST00000614176|protein_coding;HDAC9|ENST00000405010|protein_coding;JADE2|ENST00000395003|protein_coding;LMNB2|ENST00000325327|protein_coding;MAFB|ENST00000373313|protein…	4.605e-26	5.875e-18	CTD-3014M21.4	CCNB1IP1
LINC00654|ENST00000379053|lincRNA	NPM1|ENST00000517671|protein_coding	24	ALX3|ENST00000369792|protein_coding;BRD7|ENST00000562383|protein_coding;CC2D1A|ENST00000318003|protein_coding;GRHL1|ENST00000324907|protein_coding;HMGA1|ENST00000374116|protein_coding;KLF15|ENST00000296233|protein_coding;MUM1|ENST00000591806|protein_coding;MYCN|ENST00000638417|protein_coding;NFE2L1|ENST00000357480|protein_coding;NFE2L1|ENST00000583378|protein_coding;PYGO2|ENST00000368457|protein_…	6.134e-26	7.826e-18	LINC00654	NPM1
AC084018.1|ENST00000542933|lincRNA	NPM1|ENST00000517671|protein_coding	19	BCL11A|ENST00000409351|protein_coding;CHAF1A|ENST00000301280|protein_coding;CREB3L4|ENST00000271889|protein_coding;FOXM1|ENST00000361953|protein_coding;KLF11|ENST00000305883|protein_coding;MSH6|ENST00000538136|protein_coding;MYCN|ENST00000638417|protein_coding;PHF21B|ENST00000313237|protein_coding;RBPJ|ENST00000342320|protein_coding;SCML2|ENST00000420857|protein_coding;ZBTB12|ENST00000375527|prot…	1.204e-24	1.536e-16	AC084018.1	NPM1
RP11-159D12.2|ENST00000585065|lincRNA	FAM13A|ENST00000264344|protein_coding	14	GATAD2A|ENST00000457895|protein_coding;HOXC4|ENST00000430889|protein_coding;HOXC6|ENST00000243108|protein_coding;MYCN|ENST00000281043|protein_coding;NFXL1|ENST00000381538|protein_coding;PRDM5|ENST00000264808|protein_coding;PRDM8|ENST00000415738|protein_coding;SCML1|ENST00000380045|protein_coding;SMAD3|ENST00000327367|protein_coding;TFAP4|ENST00000572393|protein_coding;ZNF135|ENST00000313434|prote…	7.314e-19	9.331e-11	RP11-159D12.2	FAM13A
FAM95B1|ENST00000592873|lincRNA	CCNB1IP1|ENST00000358932|protein_coding	19	KDM4A|ENST00000372396|protein_coding;MYCN|ENST00000281043|protein_coding;MYC|ENST00000377970|protein_coding;NFE2L1|ENST00000361665|protein_coding;PBX3|ENST00000342287|protein_coding;PHC2|ENST00000257118|protein_coding;PHC2|ENST00000373422|protein_coding;PHF6|ENST00000332070|protein_coding;RARA|ENST00000425707|protein_coding;SOX11|ENST00000322002|protein_coding;TEAD4|ENST00000358409|protein_coding…	2.829e-18	3.609e-10	FAM95B1	CCNB1IP1
AC004951.6|ENST00000447643|lincRNA	NPM1|ENST00000351986|protein_coding	14	BCL11A|ENST00000409351|protein_coding;CREB3L4|ENST00000368607|protein_coding;DZIP1|ENST00000376829|protein_coding;GATAD2A|ENST00000457895|protein_coding;HDAC9|ENST00000405010|protein_coding;MYCN|ENST00000281043|protein_coding;NFATC3|ENST00000346183|protein_coding;NME2|ENST00000513177|protein_coding;PBX3|ENST00000342287|protein_coding;SOX11|ENST00000322002|protein_coding;TCF3|ENST00000590684|prote…	2.52e-13	3.215e-05	AC004951.6	NPM1
RP11-526I2.5|ENST00000602585|lincRNA	ALDH18A1|ENST00000371224|protein_coding	76	ACTL6A|ENST00000429709|protein_coding;BANF1|ENST00000445560|protein_coding;BAZ2B|ENST00000392782|protein_coding;BAZ2B|ENST00000426648|protein_coding;CARM1|ENST00000327064|protein_coding;CBX7|ENST00000216133|protein_coding;CENPA|ENST00000335756|protein_coding;CHD3|ENST00000358181|protein_coding;CHD5|ENST00000262450|protein_coding;CHD5|ENST00000475121|protein_coding;CSRNP2|ENST00000228515|protein_c…	1.711e-154	2.183e-146	RP11-526I2.5	ALDH18A1
MIAT|ENST00000616469|lincRNA	ADGRE5|ENST00000242786|protein_coding	71	AHR|ENST00000242057|protein_coding;AKNA|ENST00000223791|protein_coding;AKNA|ENST00000312033|protein_coding;AKNA|ENST00000374088|protein_coding;ARID5A|ENST00000454558|protein_coding;ARID5B|ENST00000279873|protein_coding;EGR2|ENST00000242480|protein_coding;ELF1|ENST00000239882|protein_coding;ELF4|ENST00000308167|protein_coding;ELF4|ENST00000335997|protein_coding;ELK3|ENST00000228741|protein_coding;…	1.092e-85	1.393e-77	MIAT	ADGRE5
TTTY15|ENST00000440408|lincRNA	OSMR|ENST00000502536|protein_coding	74	AHR|ENST00000242057|protein_coding;ARID5A|ENST00000357485|protein_coding;ARID5B|ENST00000279873|protein_coding;BCL6|ENST00000450123|protein_coding;BHLHE22|ENST00000321870|protein_coding;CEBPD|ENST00000408965|protein_coding;EGR3|ENST00000522910|protein_coding;ELF1|ENST00000239882|protein_coding;ELF1|ENST00000635415|protein_coding;ELK3|ENST00000228741|protein_coding;ELK4|ENST00000357992|protein_cod…	3.324e-77	4.241e-69	TTTY15	OSMR
C10orf85|ENST00000623529|lincRNA	ARHGEF6|ENST00000370620|protein_coding	71	AEBP1|ENST00000223357|protein_coding;ARID5A|ENST00000357485|protein_coding;ARID5A|ENST00000454558|protein_coding;BATF|ENST00000286639|protein_coding;BCL6|ENST00000438077|protein_coding;BHLHE40|ENST00000256495|protein_coding;CBX7|ENST00000401405|protein_coding;CDX1|ENST00000616154|protein_coding;CEBPA|ENST00000498907|protein_coding;CEBPD|ENST00000408965|protein_coding;CREM|ENST00000344351|protein_…	1.005e-67	1.282e-59	C10orf85	ARHGEF6
RP11-351I21.11|ENST00000602981|lincRNA	ITPRIPL1|ENST00000361124|protein_coding	52	ASF1B|ENST00000263382|protein_coding;ATAD2|ENST00000287394|protein_coding;BAZ1A|ENST00000358716|protein_coding;BAZ1A|ENST00000360310|protein_coding;BAZ1A|ENST00000382422|protein_coding;BCL6|ENST00000232014|protein_coding;BCL6|ENST00000406870|protein_coding;CENPA|ENST00000335756|protein_coding;CHCHD3|ENST00000448878|protein_coding;DNMT1|ENST00000340748|protein_coding;DNMT3A|ENST00000380746|protein…	4.768e-53	6.083e-45	RP11-351I21.11	ITPRIPL1
AC138035.2|ENST00000604354|lincRNA	ETS1|ENST00000319397|protein_coding	16	BATF|ENST00000286639|protein_coding;FOXP3|ENST00000376207|protein_coding;KLF2|ENST00000248071|protein_coding;KLF2|ENST00000592003|protein_coding;KLF8|ENST00000468660|protein_coding;MYC|ENST00000377970|protein_coding;MYC|ENST00000613283|protein_coding;NFIA|ENST00000371187|protein_coding;NR1H3|ENST00000441012|protein_coding;SOX8|ENST00000293894|protein_coding;SPIB|ENST00000270632|protein_coding;TCF…	1.579e-38	2.014e-30	AC138035.2	ETS1
RP11-304M2.2|ENST00000526704|lincRNA	ARHGEF6|ENST00000370620|protein_coding	23	ATOH8|ENST00000306279|protein_coding;BATF|ENST00000286639|protein_coding;ELF1|ENST00000405737|protein_coding;HHEX|ENST00000282728|protein_coding;IRF1|ENST00000405885|protein_coding;JADE2|ENST00000402835|protein_coding;KLF8|ENST00000374928|protein_coding;KLF8|ENST00000468660|protein_coding;LYL1|ENST00000264824|protein_coding;MYC|ENST00000524013|protein_coding;NFIA|ENST00000371187|protein_coding;PL…	2.081e-35	2.655e-27	RP11-304M2.2	ARHGEF6
AL133493.2|ENST00000441095|lincRNA	TNFAIP3|ENST00000237289|protein_coding	30	AKNA|ENST00000223791|protein_coding;AKNA|ENST00000307564|protein_coding;ARID5B|ENST00000309334|protein_coding;ATF3|ENST00000366983|protein_coding;EGR2|ENST00000242480|protein_coding;ETS2|ENST00000432278|protein_coding;FLI1|ENST00000527767|protein_coding;FLI1|ENST00000527786|protein_coding;FOSL2|ENST00000379619|protein_coding;IKZF1|ENST00000346667|protein_coding;IRF1|ENST00000437654|protein_coding…	3.718e-34	4.743e-26	AL133493.2	TNFAIP3
RP4-555D20.2|ENST00000568686|lincRNA	LCP2|ENST00000628092|protein_coding	35	AKNA|ENST00000223791|protein_coding;ATF5|ENST00000595125|protein_coding;EGR2|ENST00000242480|protein_coding;ELF4|ENST00000308167|protein_coding;ERG|ENST00000288319|protein_coding;FOXP3|ENST00000376207|protein_coding;GLMP|ENST00000362007|protein_coding;HIC1|ENST00000576444|protein_coding;IRF9|ENST00000396864|protein_coding;KLF6|ENST00000469435|protein_coding;KLF8|ENST00000468660|protein_coding;LYL…	5.185e-34	6.615e-26	RP4-555D20.2	LCP2
EPB41L4A-AS1|ENST00000413221|lincRNA	HBEGF|ENST00000230990|protein_coding	29	ATF3|ENST00000341491|protein_coding;ATF3|ENST00000613104|protein_coding;BCL6B|ENST00000537931|protein_coding;CREM|ENST00000344351|protein_coding;CREM|ENST00000356917|protein_coding;CREM|ENST00000473940|protein_coding;CREM|ENST00000474931|protein_coding;CSRNP1|ENST00000273153|protein_coding;FOSB|ENST00000353609|protein_coding;FOSB|ENST00000592811|protein_coding;FOSL1|ENST00000312562|protein_coding…	3.072e-32	3.919e-24	EPB41L4A-AS1	HBEGF
RP11-38L15.8|ENST00000605984|lincRNA	CCL2|ENST00000225831|protein_coding	17	BATF|ENST00000286639|protein_coding;CREM|ENST00000344351|protein_coding;FOS|ENST00000303562|protein_coding;IRF2|ENST00000393593|protein_coding;MAFF|ENST00000338483|protein_coding;MYC|ENST00000259523|protein_coding;NFATC1|ENST00000591814|protein_coding;NFE2L2|ENST00000397063|protein_coding;NR1H3|ENST00000441012|protein_coding;NR4A3|ENST00000395097|protein_coding;PLSCR1|ENST00000448787|protein_codi…	4.19e-18	5.346e-10	RP11-38L15.8	CCL2
RP11-458B24.2|ENST00000505089|lincRNA	CASS4|ENST00000434344|protein_coding	17	EGR2|ENST00000242480|protein_coding;EOMES|ENST00000295743|protein_coding;HOXB4|ENST00000332503|protein_coding;IKZF1|ENST00000343574|protein_coding;IKZF1|ENST00000346667|protein_coding;IKZF1|ENST00000413698|protein_coding;JADE2|ENST00000282605|protein_coding;JADE2|ENST00000361895|protein_coding;JADE2|ENST00000395003|protein_coding;MSL3|ENST00000380693|protein_coding;MYC|ENST00000259523|protein_cod…	1.239e-15	1.581e-07	RP11-458B24.2	CASS4
MIR143HG|ENST00000602315|lincRNA	ZFP36|ENST00000597629|protein_coding	7	ATF3|ENST00000341491|protein_coding;ATF3|ENST00000613104|protein_coding;CREM|ENST00000473940|protein_coding;MYC|ENST00000259523|protein_coding;NR4A1|ENST00000394825|protein_coding;NR4A3|ENST00000330847|protein_coding;ZNF331|ENST00000449416|protein_coding	1.015e-12	0.0001295	MIR143HG	ZFP36

## Sheet: unique PHOX2B as effector lincR
LncRNA	Protein.coding_target	Num_of_effector	Effector	Pval	adjPval	lncRNA_genes	mRNA_genes
MIAT|ENST00000616469|lincRNA	RHBDF2|ENST00000313080|protein_coding	83	AKNA|ENST00000223791|protein_coding;AKNA|ENST00000312033|protein_coding;AKNA|ENST00000374088|protein_coding;ARID5A|ENST00000454558|protein_coding;ARID5B|ENST00000279873|protein_coding;ATF5|ENST00000595125|protein_coding;CEBPA|ENST00000498907|protein_coding;ELF1|ENST00000239882|protein_coding;ELF4|ENST00000308167|protein_coding;ELF4|ENST00000335997|protein_coding;ELK3|ENST00000228741|protein_codin…	1.003e-93	1.28e-85	MIAT	RHBDF2
CTD-3014M21.4|ENST00000586231|lincRNA	SNX33|ENST00000308527|protein_coding	91	AEBP1|ENST00000223357|protein_coding;AKNA|ENST00000374088|protein_coding;ARID5B|ENST00000279873|protein_coding;ATOH8|ENST00000306279|protein_coding;BCL6B|ENST00000573503|protein_coding;EBF2|ENST00000520164|protein_coding;ELF1|ENST00000239882|protein_coding;ELF1|ENST00000405737|protein_coding;ELF1|ENST00000635415|protein_coding;ELK4|ENST00000357992|protein_coding;ERG|ENST00000453032|protein_coding…	1.028e-92	1.312e-84	CTD-3014M21.4	SNX33
TTTY15|ENST00000440408|lincRNA	SYPL1|ENST00000455385|protein_coding	98	AKNA|ENST00000307564|protein_coding;AKNA|ENST00000312033|protein_coding;AKNA|ENST00000374088|protein_coding;ARID5A|ENST00000454558|protein_coding;ARID5B|ENST00000279873|protein_coding;BCL6B|ENST00000293805|protein_coding;CBX7|ENST00000216133|protein_coding;CEBPA|ENST00000498907|protein_coding;CEBPB|ENST00000303004|protein_coding;CEBPD|ENST00000408965|protein_coding;CREM|ENST00000344351|protein_co…	3.94e-88	5.027e-80	TTTY15	SYPL1
RP11-248C1.2|ENST00000448490|lincRNA	SH3RF3|ENST00000309415|protein_coding	69	AEBP1|ENST00000223357|protein_coding;ARID5A|ENST00000357485|protein_coding;ARID5A|ENST00000454558|protein_coding;BCL6B|ENST00000293805|protein_coding;BCL6B|ENST00000573503|protein_coding;BHLHE22|ENST00000321870|protein_coding;CREB3L1|ENST00000621158|protein_coding;ELF1|ENST00000635415|protein_coding;ELK4|ENST00000357992|protein_coding;ETS1|ENST00000526145|protein_coding;ETV6|ENST00000396373|prote…	1.465e-79	1.869e-71	RP11-248C1.2	SH3RF3
RP11-706O15.3|ENST00000381108|lincRNA	MAPKAPK2|ENST00000294981|protein_coding	63	AEBP1|ENST00000223357|protein_coding;AKNA|ENST00000307564|protein_coding;AKNA|ENST00000374088|protein_coding;BCL6B|ENST00000293805|protein_coding;BCL6B|ENST00000573503|protein_coding;ELK4|ENST00000357992|protein_coding;ERG|ENST00000398905|protein_coding;ERG|ENST00000453032|protein_coding;ETS1|ENST00000392668|protein_coding;ETS1|ENST00000526145|protein_coding;ETS1|ENST00000535549|protein_coding;GL…	1.16e-55	1.48e-47	RP11-706O15.3	MAPKAPK2
MEG3|ENST00000423456|lincRNA	KCNK6|ENST00000263372|protein_coding	34	ARID5B|ENST00000279873|protein_coding;ERG|ENST00000288319|protein_coding;FLI1|ENST00000527786|protein_coding;FOXL1|ENST00000320241|protein_coding;HLX|ENST00000366903|protein_coding;HLX|ENST00000427693|protein_coding;HOXA2|ENST00000222718|protein_coding;HOXA4|ENST00000511914|protein_coding;HOXB3|ENST00000311626|protein_coding;MAF|ENST00000326043|protein_coding;MEF2C|ENST00000510942|protein_coding;…	5.556e-53	7.088e-45	MEG3	KCNK6
RP11-458B24.2|ENST00000505089|lincRNA	PFKFB2|ENST00000367080|protein_coding	42	AKNA|ENST00000223791|protein_coding;EGR2|ENST00000242480|protein_coding;ELF4|ENST00000308167|protein_coding;HHEX|ENST00000492654|protein_coding;HOXA6|ENST00000222728|protein_coding;HOXB3|ENST00000311626|protein_coding;HOXB3|ENST00000465120|protein_coding;HOXB4|ENST00000332503|protein_coding;IKZF1|ENST00000331340|protein_coding;IKZF1|ENST00000343574|protein_coding;IKZF1|ENST00000413698|protein_cod…	2.373e-47	3.027e-39	RP11-458B24.2	PFKFB2
RP5-1198O20.4|ENST00000625982|lincRNA	ACSS1|ENST00000323482|protein_coding	22	ATOH8|ENST00000306279|protein_coding;BCL11B|ENST00000443726|protein_coding;FOS|ENST00000554617|protein_coding;FOS|ENST00000555686|protein_coding;FOXF1|ENST00000262426|protein_coding;HDAC7|ENST00000080059|protein_coding;JADE2|ENST00000282605|protein_coding;JADE2|ENST00000361895|protein_coding;JADE2|ENST00000395003|protein_coding;KLF8|ENST00000374928|protein_coding;MBNL2|ENST00000343600|protein_cod…	7.57e-47	9.658e-39	RP5-1198O20.4	ACSS1
RP11-306O13.1|ENST00000392385|lincRNA	MAML2|ENST00000524717|protein_coding	32	ARID5A|ENST00000454558|protein_coding;ELF4|ENST00000308167|protein_coding;FOS|ENST00000554617|protein_coding;FOS|ENST00000555347|protein_coding;HLX|ENST00000366903|protein_coding;HMGN5|ENST00000358130|protein_coding;HOXB3|ENST00000311626|protein_coding;HOXB3|ENST00000465120|protein_coding;IRF1|ENST00000245414|protein_coding;IRF3|ENST00000309877|protein_coding;IRF4|ENST00000380956|protein_coding;J…	4.891e-45	6.24e-37	RP11-306O13.1	MAML2
RP4-555D20.2|ENST00000568686|lincRNA	TGFBR2|ENST00000295754|protein_coding	30	AKNA|ENST00000223791|protein_coding;BATF|ENST00000286639|protein_coding;EGR2|ENST00000242480|protein_coding;EGR3|ENST00000317216|protein_coding;ELF4|ENST00000308167|protein_coding;FOS|ENST00000555242|protein_coding;FOS|ENST00000555347|protein_coding;FOS|ENST00000555686|protein_coding;FOXP3|ENST00000376207|protein_coding;GLMP|ENST00000362007|protein_coding;HIC1|ENST00000576444|protein_coding;HOXB3…	3.292e-35	4.2e-27	RP4-555D20.2	TGFBR2
RP1-151F17.2|ENST00000606924|lincRNA	KCNK6|ENST00000263372|protein_coding	19	AKNA|ENST00000374079|protein_coding;ARID5A|ENST00000357485|protein_coding;HDAC7|ENST00000080059|protein_coding;HLX|ENST00000427693|protein_coding;MAF|ENST00000326043|protein_coding;MEOX2|ENST00000262041|protein_coding;NFKB1|ENST00000505458|protein_coding;NPAS2|ENST00000335681|protein_coding;NR5A2|ENST00000544748|protein_coding;PHOX2B|ENST00000226382|protein_coding;PLSCR1|ENST00000342435|protein_c…	2.701e-34	3.446e-26	RP1-151F17.2	KCNK6
MEG9|ENST00000429368|lincRNA	MVP|ENST00000357402|protein_coding	20	ASCL2|ENST00000331289|protein_coding;ATF5|ENST00000595125|protein_coding;BATF2|ENST00000301887|protein_coding;ELF4|ENST00000308167|protein_coding;HIC1|ENST00000399849|protein_coding;IRF9|ENST00000396864|protein_coding;LYL1|ENST00000264824|protein_coding;MAF|ENST00000326043|protein_coding;MEF2C|ENST00000636998|protein_coding;MEF2C|ENST00000637481|protein_coding;NFE2L1|ENST00000361665|protein_codin…	6.232e-33	7.951e-25	MEG9	MVP
OLMALINC|ENST00000641087|lincRNA	PFKFB2|ENST00000367080|protein_coding	23	AKNA|ENST00000223791|protein_coding;AKNA|ENST00000307564|protein_coding;AKNA|ENST00000312033|protein_coding;HHEX|ENST00000492654|protein_coding;HOXA6|ENST00000222728|protein_coding;IKZF3|ENST00000346872|protein_coding;IRF1|ENST00000245414|protein_coding;IRF4|ENST00000380956|protein_coding;JADE2|ENST00000361895|protein_coding;NFIA|ENST00000371187|protein_coding;PHOX2B|ENST00000226382|protein_codin…	8.716e-27	1.112e-18	OLMALINC	PFKFB2
NORAD|ENST00000565493|lincRNA	SYPL1|ENST00000455385|protein_coding	13	ATOH8|ENST00000306279|protein_coding;C11orf95|ENST00000433688|protein_coding;CEBPD|ENST00000408965|protein_coding;NFATC4|ENST00000250373|protein_coding;NFATC4|ENST00000555393|protein_coding;OSR2|ENST00000435298|protein_coding;PHOX2B|ENST00000226382|protein_coding;REST|ENST00000619101|protein_coding;RUNX1|ENST00000437180|protein_coding;TEAD3|ENST00000338863|protein_coding;TGIF1|ENST00000330513|pro…	4.718e-26	6.019e-18	NORAD	SYPL1
RP11-260A9.6|ENST00000580686|lincRNA	FAM129A|ENST00000367511|protein_coding	26	ARID5A|ENST00000357485|protein_coding;CEBPB|ENST00000303004|protein_coding;CEBPD|ENST00000408965|protein_coding;CREM|ENST00000344351|protein_coding;CSRNP1|ENST00000273153|protein_coding;HHEX|ENST00000282728|protein_coding;HHEX|ENST00000492654|protein_coding;HIC1|ENST00000576444|protein_coding;HOXB7|ENST00000239165|protein_coding;MITF|ENST00000352241|protein_coding;MOCS1|ENST00000340692|protein_co…	3.152e-25	4.021e-17	RP11-260A9.6	FAM129A
RP11-67L2.2|ENST00000610128|lincRNA	LATS2|ENST00000382592|protein_coding	20	AR|ENST00000374690|protein_coding;ATF3|ENST00000366983|protein_coding;ATOH8|ENST00000306279|protein_coding;EBF2|ENST00000520164|protein_coding;EGR3|ENST00000317216|protein_coding;FOS|ENST00000303562|protein_coding;HHEX|ENST00000282728|protein_coding;HLX|ENST00000366903|protein_coding;HMGN5|ENST00000358130|protein_coding;JADE2|ENST00000282605|protein_coding;JADE2|ENST00000361895|protein_coding;JAD…	1.855e-21	2.367e-13	RP11-67L2.2	LATS2
RP11-242D8.1|ENST00000590740|lincRNA	ARHGEF6|ENST00000370620|protein_coding	17	AKNA|ENST00000223791|protein_coding;EGR3|ENST00000317216|protein_coding;EGR3|ENST00000522910|protein_coding;HHEX|ENST00000492654|protein_coding;IRF4|ENST00000380956|protein_coding;NR3C2|ENST00000358102|protein_coding;PHOX2B|ENST00000226382|protein_coding;PLSCR1|ENST00000342435|protein_coding;REST|ENST00000619101|protein_coding;SMARCA2|ENST00000382194|protein_coding;SMARCA2|ENST00000637103|protein…	6.444e-19	8.221e-11	RP11-242D8.1	ARHGEF6
AC159540.1|ENST00000612970|lincRNA	NFKB1|ENST00000226574|protein_coding	17	AKNA|ENST00000374088|protein_coding;ARID5B|ENST00000279873|protein_coding;BHLHE22|ENST00000321870|protein_coding;IKZF1|ENST00000346667|protein_coding;IRF4|ENST00000380956|protein_coding;MEF2C|ENST00000636998|protein_coding;MITF|ENST00000352241|protein_coding;NR3C1|ENST00000503201|protein_coding;PHOX2B|ENST00000226382|protein_coding;RUNX1|ENST00000437180|protein_coding;SNAI3|ENST00000332281|protei…	1.681e-18	2.145e-10	AC159540.1	NFKB1
FTX|ENST00000603037|lincRNA	FCGRT|ENST00000221466|protein_coding	11	ATF5|ENST00000595125|protein_coding;BATF|ENST00000286639|protein_coding;HES1|ENST00000232424|protein_coding;IRF1|ENST00000405885|protein_coding;LYL1|ENST00000590974|protein_coding;NR1H3|ENST00000441012|protein_coding;OSR2|ENST00000435298|protein_coding;PHOX2B|ENST00000226382|protein_coding;PRDM11|ENST00000534751|protein_coding;RPS6KA4|ENST00000334205|protein_coding;SPI1|ENST00000378538|protein_co…	1.335e-13	1.703e-05	FTX	FCGRT
RP5-1085F17.3|ENST00000569087|lincRNA	IL4R|ENST00000395762|protein_coding	9	AKNA|ENST00000223791|protein_coding;ARID5A|ENST00000357485|protein_coding;FOXF1|ENST00000262426|protein_coding;FOXP3|ENST00000376207|protein_coding;NFATC1|ENST00000329101|protein_coding;PHOX2B|ENST00000226382|protein_coding;TCF7|ENST00000342854|protein_coding;YBX3|ENST00000279550|protein_coding;ZNF831|ENST00000371030|protein_coding	1.625e-13	2.073e-05	RP5-1085F17.3	IL4R
SNHG8|ENST00000602414|lincRNA	TGFBR2|ENST00000359013|protein_coding	7	ATOH8|ENST00000306279|protein_coding;CEBPB|ENST00000303004|protein_coding;EGR3|ENST00000317216|protein_coding;EGR3|ENST00000522910|protein_coding;NFATC4|ENST00000555393|protein_coding;PHOX2B|ENST00000226382|protein_coding;SMARCA2|ENST00000637806|protein_coding	1.806e-12	0.0002304	SNHG8	TGFBR2
BAIAP2-AS1|ENST00000577066|lincRNA	BCL3|ENST00000164227|protein_coding	12	CEBPB|ENST00000303004|protein_coding;EGR3|ENST00000317216|protein_coding;EGR3|ENST00000522910|protein_coding;FOSL2|ENST00000264716|protein_coding;FOSL2|ENST00000379619|protein_coding;NFATC1|ENST00000253506|protein_coding;NFE2L2|ENST00000397062|protein_coding;NR1H3|ENST00000481889|protein_coding;PHOX2B|ENST00000226382|protein_coding;PLSCR1|ENST00000487389|protein_coding;RELB|ENST00000505236|protei…	1.135e-11	0.001448	BAIAP2-AS1	BCL3

## Sheet: all MYCN as target lincRNAs
LncRNA	Protein.coding_target	Num_of_effector	Effector	Pval	adjPval	lncRNA_genes	mRNA_genes
LINC00340|ENST00000605917|lincRNA	MYCN|ENST00000281043|protein_coding	66	ACTL6A|ENST00000429709|protein_coding;AHDC1|ENST00000247087|protein_coding;ARNT|ENST00000358595|protein_coding;CAMTA2|ENST00000348066|protein_coding;CARM1|ENST00000327064|protein_coding;CENPA|ENST00000335756|protein_coding;CHAF1A|ENST00000301280|protein_coding;CHAF1A|ENST00000587739|protein_coding;DMAP1|ENST00000372289|protein_coding;DNAJC2|ENST00000379263|protein_coding;EBF1|ENST00000313708|prot…	5.567e-118	7.102e-110	LINC00340	MYCN
RP11-38L15.8|ENST00000605984|lincRNA	MYCN|ENST00000281043|protein_coding	63	AHDC1|ENST00000247087|protein_coding;AKAP1|ENST00000337714|protein_coding;BAZ1A|ENST00000358716|protein_coding;BAZ1A|ENST00000382422|protein_coding;CASZ1|ENST00000344008|protein_coding;CDYL2|ENST00000570137|protein_coding;DMTF1|ENST00000394703|protein_coding;GRHL1|ENST00000324907|protein_coding;HBP1|ENST00000468410|protein_coding;HDAC9|ENST00000405010|protein_coding;HIVEP1|ENST00000379388|protein…	1.212e-117	1.546e-109	RP11-38L15.8	MYCN
RP11-526I2.5|ENST00000602585|lincRNA	MYCN|ENST00000281043|protein_coding	46	ACTL6A|ENST00000429709|protein_coding;CARM1|ENST00000327064|protein_coding;CBX7|ENST00000216133|protein_coding;CENPA|ENST00000335756|protein_coding;CHD3|ENST00000358181|protein_coding;CSRNP2|ENST00000228515|protein_coding;DMTF1|ENST00000394703|protein_coding;DNAJC2|ENST00000379263|protein_coding;EBF1|ENST00000313708|protein_coding;ELK1|ENST00000376983|protein_coding;EZH1|ENST00000428826|protein_c…	1.939e-100	2.474e-92	RP11-526I2.5	MYCN
RP11-566E18.3|ENST00000562038|lincRNA	MYCN|ENST00000281043|protein_coding	49	AHDC1|ENST00000247087|protein_coding;ARNT|ENST00000358595|protein_coding;CDYL2|ENST00000570137|protein_coding;CXXC5|ENST00000302517|protein_coding;DMAP1|ENST00000372289|protein_coding;ELK1|ENST00000376983|protein_coding;FXR1|ENST00000480918|protein_coding;GATAD2A|ENST00000358713|protein_coding;GPBP1L1|ENST00000355105|protein_coding;GRHL1|ENST00000324907|protein_coding;HMGA1|ENST00000347617|protei…	3.432e-70	4.379e-62	RP11-566E18.3	MYCN
LINC00340|ENST00000605917|lincRNA	MYCN|ENST00000638417|protein_coding	38	CHAF1A|ENST00000587739|protein_coding;DMAP1|ENST00000372289|protein_coding;FOXJ2|ENST00000162391|protein_coding;GATAD2A|ENST00000358713|protein_coding;HIVEP1|ENST00000379388|protein_coding;HMGA1|ENST00000347617|protein_coding;KLF11|ENST00000305883|protein_coding;MTA1|ENST00000405646|protein_coding;MYCL|ENST00000397332|protein_coding;NAP1L1|ENST00000261182|protein_coding;NAP1L1|ENST00000393263|pro…	1.248e-59	1.592e-51	LINC00340	MYCN
RP11-1055B8.4|ENST00000571724|lincRNA	MYCN|ENST00000281043|protein_coding	51	CDYL2|ENST00000570137|protein_coding;HMGA1|ENST00000311487|protein_coding;HMGA1|ENST00000447654|protein_coding;NCOA1|ENST00000288599|protein_coding;NFATC4|ENST00000556759|protein_coding;NME2|ENST00000513177|protein_coding;NR3C1|ENST00000394464|protein_coding;PATZ1|ENST00000351933|protein_coding;PHF14|ENST00000634607|protein_coding;PHF21B|ENST00000629843|protein_coding;POLE3|ENST00000374171|protei…	2.188e-55	2.791e-47	RP11-1055B8.4	MYCN
TTTY15|ENST00000440408|lincRNA	MYCN|ENST00000281043|protein_coding	49	AKAP1|ENST00000337714|protein_coding;ARNT|ENST00000358595|protein_coding;CARM1|ENST00000327064|protein_coding;CBX7|ENST00000216133|protein_coding;CHAF1A|ENST00000587739|protein_coding;FAM200B|ENST00000422728|protein_coding;HBP1|ENST00000468410|protein_coding;JADE2|ENST00000395003|protein_coding;MIS18BP1|ENST00000310806|protein_coding;MTERF3|ENST00000287025|protein_coding;NAP1L1|ENST00000261182|pr…	6.358e-54	8.111e-46	TTTY15	MYCN
RP11-1246C19.1|ENST00000609755|lincRNA	MYCN|ENST00000281043|protein_coding	33	AKAP1|ENST00000337714|protein_coding;CASZ1|ENST00000344008|protein_coding;CDYL2|ENST00000570137|protein_coding;CREB3L4|ENST00000271889|protein_coding;CREB3L4|ENST00000449724|protein_coding;CXXC5|ENST00000302517|protein_coding;GRHL1|ENST00000324907|protein_coding;HIVEP1|ENST00000379388|protein_coding;NCOA1|ENST00000288599|protein_coding;NFXL1|ENST00000381538|protein_coding;NME2|ENST00000513177|pro…	6.955e-53	8.873e-45	RP11-1246C19.1	MYCN
RP11-248C1.2|ENST00000448490|lincRNA	MYCN|ENST00000281043|protein_coding	28	CAMTA2|ENST00000348066|protein_coding;CHAF1A|ENST00000301280|protein_coding;ELK1|ENST00000376983|protein_coding;HBP1|ENST00000468410|protein_coding;HELLS|ENST00000348459|protein_coding;HMGB3|ENST00000455596|protein_coding;JRK|ENST00000612905|protein_coding;MIS18BP1|ENST00000310806|protein_coding;MSH6|ENST00000411819|protein_coding;NAT10|ENST00000257829|protein_coding;PA2G4|ENST00000552766|protein…	6.569e-52	8.381e-44	RP11-248C1.2	MYCN
RP11-38L15.8|ENST00000605984|lincRNA	MYCN|ENST00000638417|protein_coding	26	BAZ1A|ENST00000382422|protein_coding;HDAC9|ENST00000405010|protein_coding;HIVEP1|ENST00000379388|protein_coding;HMGA1|ENST00000374116|protein_coding;KLF15|ENST00000296233|protein_coding;MTA1|ENST00000405646|protein_coding;NCOA1|ENST00000288599|protein_coding;NME2|ENST00000513177|protein_coding;PES1|ENST00000354694|protein_coding;SCML1|ENST00000380045|protein_coding;SCRT2|ENST00000246104|protein_c…	1.526e-44	1.947e-36	RP11-38L15.8	MYCN
JPX|ENST00000639185|lincRNA	MYCN|ENST00000281043|protein_coding	40	AHDC1|ENST00000374011|protein_coding;ARNT|ENST00000358595|protein_coding;DMAP1|ENST00000372289|protein_coding;FOXJ2|ENST00000162391|protein_coding;GPBP1L1|ENST00000355105|protein_coding;HDX|ENST00000373177|protein_coding;HIVEP1|ENST00000379388|protein_coding;HMGA1|ENST00000347617|protein_coding;HMGA1|ENST00000374116|protein_coding;HMGA1|ENST00000447654|protein_coding;JADE2|ENST00000395003|protein…	4.22e-43	5.384e-35	JPX	MYCN
RP11-835E18.2|ENST00000577439|lincRNA	MYCN|ENST00000281043|protein_coding	42	AKAP1|ENST00000337714|protein_coding;CHAF1A|ENST00000587739|protein_coding;DZIP1|ENST00000376829|protein_coding;E2F3|ENST00000346618|protein_coding;E2F3|ENST00000613242|protein_coding;HBP1|ENST00000468410|protein_coding;HDAC9|ENST00000405010|protein_coding;HMGA1|ENST00000347617|protein_coding;HMGA1|ENST00000447654|protein_coding;HMGB3|ENST00000325307|protein_coding;JADE3|ENST00000611250|protein_c…	6.655e-42	8.49e-34	RP11-835E18.2	MYCN
RP11-706O15.3|ENST00000381108|lincRNA	MYCN|ENST00000281043|protein_coding	27	CAMTA2|ENST00000348066|protein_coding;CASZ1|ENST00000344008|protein_coding;CBX3|ENST00000396386|protein_coding;DMTF1|ENST00000394703|protein_coding;DNAJC2|ENST00000379263|protein_coding;EZH1|ENST00000428826|protein_coding;FAM200B|ENST00000422728|protein_coding;FOXP1|ENST00000614176|protein_coding;GRHL1|ENST00000324907|protein_coding;JMJD6|ENST00000445478|protein_coding;MIS18BP1|ENST00000310806|pr…	1.866e-38	2.381e-30	RP11-706O15.3	MYCN
RP13-516M14.1|ENST00000566986|lincRNA	MYCN|ENST00000281043|protein_coding	30	CREB3L4|ENST00000449724|protein_coding;HDAC9|ENST00000405010|protein_coding;HOXC4|ENST00000430889|protein_coding;JRK|ENST00000612905|protein_coding;MYCL|ENST00000397332|protein_coding;NFXL1|ENST00000381538|protein_coding;PBX3|ENST00000342287|protein_coding;PYGO2|ENST00000368457|protein_coding;SCML1|ENST00000380045|protein_coding;TCF3|ENST00000593064|protein_coding;TIGD7|ENST00000396862|protein_co…	2.959e-33	3.775e-25	RP13-516M14.1	MYCN
RP11-989E6.10|ENST00000568752|lincRNA	MYCN|ENST00000281043|protein_coding	43	BAZ1A|ENST00000358716|protein_coding;BAZ1A|ENST00000382422|protein_coding;BOD1|ENST00000311086|protein_coding;CAMTA1|ENST00000495233|protein_coding;CSRNP2|ENST00000228515|protein_coding;DMTF1|ENST00000394703|protein_coding;E2F3|ENST00000346618|protein_coding;FOXP1|ENST00000614176|protein_coding;GPBP1L1|ENST00000355105|protein_coding;HDAC9|ENST00000405010|protein_coding;KLF15|ENST00000296233|prote…	4.441e-33	5.666e-25	RP11-989E6.10	MYCN
LINC00654|ENST00000379053|lincRNA	MYCN|ENST00000281043|protein_coding	32	BRD7|ENST00000562383|protein_coding;CAMTA1|ENST00000495233|protein_coding;DMTF1|ENST00000394703|protein_coding;EBF1|ENST00000313708|protein_coding;GRHL1|ENST00000324907|protein_coding;HIVEP1|ENST00000379388|protein_coding;JAZF1|ENST00000283928|protein_coding;KLF15|ENST00000296233|protein_coding;MTF1|ENST00000373036|protein_coding;NR1H2|ENST00000600355|protein_coding;PRDM2|ENST00000235372|protein_…	1.129e-31	1.44e-23	LINC00654	MYCN
RP5-1198O20.4|ENST00000625982|lincRNA	MYCN|ENST00000281043|protein_coding	19	BRD7|ENST00000562383|protein_coding;CAMTA1|ENST00000495233|protein_coding;HMGA1|ENST00000347617|protein_coding;HMGA1|ENST00000401473|protein_coding;JADE2|ENST00000395003|protein_coding;MTA1|ENST00000405646|protein_coding;MTERF3|ENST00000287025|protein_coding;NAP1L1|ENST00000261182|protein_coding;NAP1L1|ENST00000547773|protein_coding;NFE2L2|ENST00000586532|protein_coding;RORA|ENST00000335670|prote…	1.773e-30	2.262e-22	RP5-1198O20.4	MYCN
RP11-67L2.2|ENST00000610128|lincRNA	MYCN|ENST00000281043|protein_coding	28	AHDC1|ENST00000247087|protein_coding;BAZ1A|ENST00000382422|protein_coding;CHAF1A|ENST00000301280|protein_coding;CSRNP2|ENST00000228515|protein_coding;DMAP1|ENST00000372289|protein_coding;E2F3|ENST00000613242|protein_coding;GATAD2A|ENST00000358713|protein_coding;JADE2|ENST00000395003|protein_coding;KLF15|ENST00000296233|protein_coding;LMNB2|ENST00000325327|protein_coding;MTA3|ENST00000405592|prote…	2.369e-30	3.022e-22	RP11-67L2.2	MYCN
RP11-566E18.3|ENST00000562038|lincRNA	MYCN|ENST00000638417|protein_coding	21	DMAP1|ENST00000372289|protein_coding;GPBP1L1|ENST00000355105|protein_coding;MTA1|ENST00000405646|protein_coding;MTF1|ENST00000373036|protein_coding;PHF13|ENST00000377648|protein_coding;POLE3|ENST00000374169|protein_coding;PYGO2|ENST00000368457|protein_coding;RLF|ENST00000372771|protein_coding;RUVBL1|ENST00000322623|protein_coding;SCML1|ENST00000380045|protein_coding;SKI|ENST00000378536|protein_co…	3.113e-30	3.972e-22	RP11-566E18.3	MYCN
XXbac-BPGBPG55C20.2|ENST00000606125|lincRNA	MYCN|ENST00000281043|protein_coding	16	ACTL6A|ENST00000429709|protein_coding;FXR1|ENST00000480918|protein_coding;GATAD2A|ENST00000358713|protein_coding;JADE3|ENST00000611250|protein_coding;JMJD6|ENST00000445478|protein_coding;MTA1|ENST00000405646|protein_coding;MTERF3|ENST00000287025|protein_coding;NAP1L1|ENST00000547704|protein_coding;NME2|ENST00000513177|protein_coding;SNAPC5|ENST00000563480|protein_coding;TCF3|ENST00000453954|prote…	4.197e-29	5.354e-21	XXbac-BPGBPG55C20.2	MYCN
CTD-3014M21.4|ENST00000586231|lincRNA	MYCN|ENST00000281043|protein_coding	33	CENPA|ENST00000335756|protein_coding;CHAF1A|ENST00000301280|protein_coding;CHAF1A|ENST00000587739|protein_coding;CREB3L4|ENST00000271889|protein_coding;CREB3L4|ENST00000449724|protein_coding;DNAJC2|ENST00000379263|protein_coding;E2F3|ENST00000346618|protein_coding;E2F3|ENST00000613242|protein_coding;ELK1|ENST00000376983|protein_coding;HBP1|ENST00000468410|protein_coding;HDAC9|ENST00000405010|prot…	3.569e-28	4.553e-20	CTD-3014M21.4	MYCN
RP11-835E18.2|ENST00000582008|lincRNA	MYCN|ENST00000281043|protein_coding	16	CDYL2|ENST00000570137|protein_coding;DMTF1|ENST00000394703|protein_coding;HDAC9|ENST00000405010|protein_coding;HIVEP1|ENST00000379388|protein_coding;HMGA1|ENST00000401473|protein_coding;JMJD6|ENST00000445478|protein_coding;PRMT5|ENST00000397441|protein_coding;TCF3|ENST00000453954|protein_coding;TFAP4|ENST00000572393|protein_coding;TP53BP1|ENST00000382044|protein_coding;ZBTB8B|ENST00000609129|prot…	9.378e-28	1.196e-19	RP11-835E18.2	MYCN
RP11-159D12.2|ENST00000582096|lincRNA	MYCN|ENST00000281043|protein_coding	25	CDYL2|ENST00000570137|protein_coding;CREB3L4|ENST00000449724|protein_coding;CXXC5|ENST00000302517|protein_coding;JRK|ENST00000612905|protein_coding;MYC|ENST00000613283|protein_coding;NFXL1|ENST00000381538|protein_coding;PHF21A|ENST00000323180|protein_coding;PYGO2|ENST00000368457|protein_coding;RLF|ENST00000372771|protein_coding;SETMAR|ENST00000430981|protein_coding;ZBTB17|ENST00000375743|protein_…	1.101e-27	1.405e-19	RP11-159D12.2	MYCN
MEG3|ENST00000522771|lincRNA	MYCN|ENST00000281043|protein_coding	30	CXXC5|ENST00000302517|protein_coding;ELK1|ENST00000376983|protein_coding;HDAC9|ENST00000405010|protein_coding;HOXC4|ENST00000430889|protein_coding;MTA3|ENST00000405592|protein_coding;NME2|ENST00000513177|protein_coding;NR3C1|ENST00000394464|protein_coding;SAFB|ENST00000592224|protein_coding;SETMAR|ENST00000358065|protein_coding;SOX11|ENST00000322002|protein_coding;TCF3|ENST00000590684|protein_cod…	1.922e-27	2.452e-19	MEG3	MYCN
RP11-314B1.2|ENST00000609089|lincRNA	MYCN|ENST00000281043|protein_coding	21	CREB3L4|ENST00000449724|protein_coding;HMGA1|ENST00000374116|protein_coding;NAP1L1|ENST00000542344|protein_coding;NAP1L1|ENST00000547773|protein_coding;NFE2L1|ENST00000362042|protein_coding;NFIB|ENST00000397579|protein_coding;NFXL1|ENST00000381538|protein_coding;PHF21B|ENST00000313237|protein_coding;SOX11|ENST00000322002|protein_coding;ZNF214|ENST00000278314|protein_coding;ZNF300|ENST00000418587|…	2.905e-27	3.706e-19	RP11-314B1.2	MYCN
RP11-989E6.10|ENST00000568752|lincRNA	MYCN|ENST00000638417|protein_coding	27	BAZ1A|ENST00000358716|protein_coding;CREB3L4|ENST00000368607|protein_coding;GATAD2A|ENST00000358713|protein_coding;HDAC9|ENST00000405010|protein_coding;KLF15|ENST00000296233|protein_coding;MXI1|ENST00000361248|protein_coding;NAP1L1|ENST00000547773|protein_coding;NAP1L1|ENST00000548044|protein_coding;NAP1L1|ENST00000552342|protein_coding;NME2|ENST00000513177|protein_coding;PES1|ENST00000354694|pro…	3.583e-27	4.571e-19	RP11-989E6.10	MYCN
MALAT1|ENST00000534336|lincRNA	MYCN|ENST00000281043|protein_coding	25	BAZ1A|ENST00000358716|protein_coding;DZIP1|ENST00000376829|protein_coding;ELK1|ENST00000376983|protein_coding;FAM200B|ENST00000422728|protein_coding;KLF15|ENST00000296233|protein_coding;NFXL1|ENST00000381538|protein_coding;NME2|ENST00000513177|protein_coding;PBX3|ENST00000342287|protein_coding;PDS5A|ENST00000303538|protein_coding;SET|ENST00000372688|protein_coding;ZBED4|ENST00000216268|protein_co…	6.788e-27	8.66e-19	MALAT1	MYCN
AC004987.7|ENST00000340510|lincRNA	MYCN|ENST00000281043|protein_coding	24	CARM1|ENST00000327064|protein_coding;E2F3|ENST00000346618|protein_coding;FAM200B|ENST00000422728|protein_coding;NFIB|ENST00000380959|protein_coding;PBX3|ENST00000342287|protein_coding;PHF21B|ENST00000313237|protein_coding;PHF21B|ENST00000629843|protein_coding;PRDM8|ENST00000415738|protein_coding;SOX11|ENST00000322002|protein_coding;ZIK1|ENST00000599456|protein_coding;ZNF121|ENST00000320451|protei…	9.452e-26	1.206e-17	AC004987.7	MYCN
TSIX|ENST00000604411|lincRNA	MYCN|ENST00000281043|protein_coding	23	AKAP1|ENST00000337714|protein_coding;BAZ1A|ENST00000358716|protein_coding;GRHL1|ENST00000324907|protein_coding;HDAC9|ENST00000405010|protein_coding;JAZF1|ENST00000283928|protein_coding;KLF15|ENST00000296233|protein_coding;MTA3|ENST00000405592|protein_coding;NFIB|ENST00000380959|protein_coding;NFXL1|ENST00000381538|protein_coding;NME2|ENST00000513177|protein_coding;PRRX2|ENST00000372469|protein_co…	1.507e-23	1.923e-15	TSIX	MYCN
JPX|ENST00000639185|lincRNA	MYCN|ENST00000638417|protein_coding	19	AHDC1|ENST00000374011|protein_coding;FOXJ2|ENST00000162391|protein_coding;GPBP1L1|ENST00000355105|protein_coding;HMGA1|ENST00000374116|protein_coding;KLF15|ENST00000296233|protein_coding;NAP1L1|ENST00000547773|protein_coding;NAP1L1|ENST00000548044|protein_coding;NAP1L1|ENST00000552056|protein_coding;NAP1L1|ENST00000552342|protein_coding;NME2|ENST00000393183|protein_coding;NME2|ENST00000393190|pro…	5.982e-23	7.632e-15	JPX	MYCN
RP11-835E18.2|ENST00000577439|lincRNA	MYCN|ENST00000638417|protein_coding	18	CHAF1A|ENST00000587739|protein_coding;CREB3L4|ENST00000271889|protein_coding;HMGA1|ENST00000347617|protein_coding;MXI1|ENST00000361248|protein_coding;MYCL|ENST00000397332|protein_coding;NAP1L1|ENST00000261182|protein_coding;NAP1L1|ENST00000547773|protein_coding;NAP1L1|ENST00000552056|protein_coding;PHF14|ENST00000634607|protein_coding;SET|ENST00000322030|protein_coding;TCF3|ENST00000593064|protei…	2.962e-22	3.779e-14	RP11-835E18.2	MYCN
RP11-351I21.11|ENST00000602981|lincRNA	MYCN|ENST00000281043|protein_coding	23	AHDC1|ENST00000247087|protein_coding;BAZ1A|ENST00000358716|protein_coding;BAZ1A|ENST00000382422|protein_coding;BRD7|ENST00000562383|protein_coding;CHAF1A|ENST00000587739|protein_coding;GATAD2A|ENST00000358713|protein_coding;HMGA1|ENST00000374116|protein_coding;HOXC4|ENST00000430889|protein_coding;JADE2|ENST00000395003|protein_coding;KLF15|ENST00000296233|protein_coding;MYC|ENST00000613283|protein…	3.13e-22	3.993e-14	RP11-351I21.11	MYCN
RP11-379F12.7|ENST00000355358|lincRNA	MYCN|ENST00000281043|protein_coding	21	ARID1A|ENST00000636219|protein_coding;BRD7|ENST00000562383|protein_coding;DMAP1|ENST00000372289|protein_coding;DZIP1|ENST00000376829|protein_coding;FXR1|ENST00000480918|protein_coding;HDAC9|ENST00000405010|protein_coding;JMJD6|ENST00000445478|protein_coding;MTERF3|ENST00000287025|protein_coding;NFIB|ENST00000380959|protein_coding;NFIB|ENST00000397579|protein_coding;PHF6|ENST00000332070|protein_co…	4.596e-22	5.864e-14	RP11-379F12.7	MYCN
RP11-1055B8.4|ENST00000571724|lincRNA	MYCN|ENST00000638417|protein_coding	19	GATAD2A|ENST00000358713|protein_coding;KLF15|ENST00000296233|protein_coding;NME2|ENST00000513177|protein_coding;PES1|ENST00000441668|protein_coding;PHF14|ENST00000634607|protein_coding;PRRX2|ENST00000372469|protein_coding;SCML1|ENST00000380045|protein_coding;SIX4|ENST00000216513|protein_coding;TCF3|ENST00000262965|protein_coding;TFEB|ENST00000373033|protein_coding;THYN1|ENST00000352327|protein_co…	5.006e-21	6.387e-13	RP11-1055B8.4	MYCN
RP11-67L2.2|ENST00000610128|lincRNA	MYCN|ENST00000638417|protein_coding	12	BAZ1A|ENST00000358716|protein_coding;BAZ1A|ENST00000382422|protein_coding;DMAP1|ENST00000372289|protein_coding;HMGA1|ENST00000311487|protein_coding;KLF15|ENST00000296233|protein_coding;NAP1L1|ENST00000393263|protein_coding;NAP1L1|ENST00000547773|protein_coding;NAP1L1|ENST00000552342|protein_coding;PYGO2|ENST00000368457|protein_coding;SCML1|ENST00000380045|protein_coding;ZFP69|ENST00000372706|prot…	3.936e-18	5.022e-10	RP11-67L2.2	MYCN
RP11-1100L3.8|ENST00000564531|lincRNA	MYCN|ENST00000281043|protein_coding	9	BAZ1A|ENST00000358716|protein_coding;GATAD2A|ENST00000358713|protein_coding;JMJD6|ENST00000397625|protein_coding;PRDM2|ENST00000235372|protein_coding;PYGO2|ENST00000368457|protein_coding;SCML1|ENST00000380045|protein_coding;TEAD4|ENST00000359864|protein_coding;ZBTB8B|ENST00000609129|protein_coding;ZNF219|ENST00000554923|protein_coding	7.704e-18	9.829e-10	RP11-1100L3.8	MYCN
RP11-403C10.2|ENST00000517675|lincRNA	MYCN|ENST00000281043|protein_coding	13	DMAP1|ENST00000372289|protein_coding;ELK1|ENST00000376983|protein_coding;GATAD2A|ENST00000358713|protein_coding;GATAD2A|ENST00000457895|protein_coding;HMGA1|ENST00000447654|protein_coding;NAP1L1|ENST00000542344|protein_coding;SET|ENST00000372688|protein_coding;TCF3|ENST00000262965|protein_coding;TCF3|ENST00000590684|protein_coding;TEAD4|ENST00000358409|protein_coding;TEAD4|ENST00000359864|protein…	8.005e-18	1.021e-09	RP11-403C10.2	MYCN
AC159540.1|ENST00000610408|lincRNA	MYCN|ENST00000281043|protein_coding	11	FOXP1|ENST00000614176|protein_coding;GATAD2A|ENST00000358713|protein_coding;HMGA1|ENST00000347617|protein_coding;JMJD6|ENST00000397625|protein_coding;JMJD6|ENST00000445478|protein_coding;PRMT3|ENST00000331079|protein_coding;RORA|ENST00000335670|protein_coding;SUV39H2|ENST00000354919|protein_coding;TCF3|ENST00000453954|protein_coding;TIGD2|ENST00000603357|protein_coding;TP53BP1|ENST00000382044|pro…	2.632e-17	3.358e-09	AC159540.1	MYCN
RP11-1100L3.8|ENST00000564363|lincRNA	MYCN|ENST00000281043|protein_coding	11	BAZ1A|ENST00000358716|protein_coding;EBF1|ENST00000313708|protein_coding;GATAD2A|ENST00000358713|protein_coding;PRDM2|ENST00000235372|protein_coding;PYGO2|ENST00000368457|protein_coding;SCML1|ENST00000380045|protein_coding;TEAD4|ENST00000359864|protein_coding;ZBTB8B|ENST00000609129|protein_coding;ZNF219|ENST00000360947|protein_coding;ZNF219|ENST00000554923|protein_coding;ZNF219|ENST00000556174|pr…	2.842e-17	3.626e-09	RP11-1100L3.8	MYCN
RP11-351I21.11|ENST00000602981|lincRNA	MYCN|ENST00000638417|protein_coding	14	BAZ1A|ENST00000382422|protein_coding;GATAD2A|ENST00000358713|protein_coding;HMGA1|ENST00000374116|protein_coding;HOXC4|ENST00000430889|protein_coding;KLF11|ENST00000305883|protein_coding;KLF15|ENST00000296233|protein_coding;NAP1L1|ENST00000261182|protein_coding;NAP1L1|ENST00000393263|protein_coding;NAP1L1|ENST00000552056|protein_coding;NAP1L1|ENST00000552342|protein_coding;NME2|ENST00000393183|pr…	4.099e-17	5.229e-09	RP11-351I21.11	MYCN
C10orf85|ENST00000623529|lincRNA	MYCN|ENST00000281043|protein_coding	17	CREB3L4|ENST00000449724|protein_coding;E2F3|ENST00000346618|protein_coding;FAM200B|ENST00000422728|protein_coding;PHF21A|ENST00000323180|protein_coding;SET|ENST00000372688|protein_coding;THAP10|ENST00000249861|protein_coding;TRIM28|ENST00000253024|protein_coding;ZBTB8B|ENST00000609129|protein_coding;ZNF214|ENST00000278314|protein_coding;ZNF219|ENST00000553296|protein_coding;ZNF219|ENST00000554923…	5.061e-17	6.457e-09	C10orf85	MYCN
RP5-1198O20.4|ENST00000625982|lincRNA	MYCN|ENST00000638417|protein_coding	11	HMGA1|ENST00000347617|protein_coding;KLF11|ENST00000305883|protein_coding;MXI1|ENST00000361248|protein_coding;NAP1L1|ENST00000261182|protein_coding;NAP1L1|ENST00000552342|protein_coding;PRDM2|ENST00000343137|protein_coding;STAT2|ENST00000418572|protein_coding;TGIF2|ENST00000373872|protein_coding;TRIM28|ENST00000597136|protein_coding;ZNF362|ENST00000483388|protein_coding;ZNF814|ENST00000596604|pro…	5.892e-17	7.517e-09	RP5-1198O20.4	MYCN
AC084018.1|ENST00000542933|lincRNA	MYCN|ENST00000281043|protein_coding	15	CREB3L4|ENST00000271889|protein_coding;CREB3L4|ENST00000449724|protein_coding;NCOA1|ENST00000288599|protein_coding;PHF21B|ENST00000313237|protein_coding;PRRX2|ENST00000372469|protein_coding;ZMYND11|ENST00000381607|protein_coding;ZNF250|ENST00000292579|protein_coding;ZNF426|ENST00000253115|protein_coding;ZNF468|ENST00000391781|protein_coding;ZNF502|ENST00000449836|protein_coding;ZNF660|ENST0000032…	1.039e-16	1.326e-08	AC084018.1	MYCN
RP11-706O15.3|ENST00000381108|lincRNA	MYCN|ENST00000638417|protein_coding	11	CBX3|ENST00000396386|protein_coding;KDM2A|ENST00000398645|protein_coding;NAP1L1|ENST00000261182|protein_coding;NAP1L1|ENST00000552342|protein_coding;POLE3|ENST00000374169|protein_coding;SAFB|ENST00000292123|protein_coding;STAT2|ENST00000418572|protein_coding;STAT3|ENST00000264657|protein_coding;ZNF559|ENST00000591652|protein_coding;ZNF641|ENST00000301042|protein_coding;ZNF706|ENST00000517844|prot…	1.4e-16	1.786e-08	RP11-706O15.3	MYCN
RP13-516M14.1|ENST00000566986|lincRNA	MYCN|ENST00000638417|protein_coding	13	HOXC4|ENST00000430889|protein_coding;PYGO2|ENST00000368457|protein_coding;SCML1|ENST00000380045|protein_coding;SETMAR|ENST00000430981|protein_coding;TCF3|ENST00000593064|protein_coding;TIGD7|ENST00000396862|protein_coding;ZFP69|ENST00000372706|protein_coding;ZFP82|ENST00000445543|protein_coding;ZNF227|ENST00000589005|protein_coding;ZNF239|ENST00000306006|protein_coding;ZNF300|ENST00000418587|prot…	6.674e-16	8.515e-08	RP13-516M14.1	MYCN
AC008268.3|ENST00000448494|lincRNA	MYCN|ENST00000281043|protein_coding	12	CDYL2|ENST00000570137|protein_coding;CREB3L4|ENST00000449724|protein_coding;NCOA1|ENST00000288599|protein_coding;NFIB|ENST00000380959|protein_coding;NFXL1|ENST00000381538|protein_coding;PDS5A|ENST00000303538|protein_coding;SCML1|ENST00000380045|protein_coding;THAP3|ENST00000054650|protein_coding;ZNF485|ENST00000361807|protein_coding;ZNF620|ENST00000418905|protein_coding;ZNF749|ENST00000415248|pro…	7.336e-16	9.359e-08	AC008268.3	MYCN
RP11-54O7.1|ENST00000448179|lincRNA	MYCN|ENST00000281043|protein_coding	16	CARM1|ENST00000327064|protein_coding;CASZ1|ENST00000344008|protein_coding;CHAF1A|ENST00000587739|protein_coding;FAM200B|ENST00000422728|protein_coding;HMGA1|ENST00000374116|protein_coding;NAP1L1|ENST00000431879|protein_coding;NCOA1|ENST00000288599|protein_coding;PRDM8|ENST00000415738|protein_coding;SIX4|ENST00000216513|protein_coding;TCF3|ENST00000587235|protein_coding;TFAP4|ENST00000572393|prote…	1.462e-15	1.865e-07	RP11-54O7.1	MYCN
RP11-314B1.2|ENST00000609089|lincRNA	MYCN|ENST00000638417|protein_coding	8	HMGA1|ENST00000374116|protein_coding;KDM2A|ENST00000398645|protein_coding;NAP1L1|ENST00000547773|protein_coding;SMARCA4|ENST00000586985|protein_coding;ZNF300|ENST00000418587|protein_coding;ZNF660|ENST00000322734|protein_coding;ZNF732|ENST00000419098|protein_coding;ZNF829|ENST00000520965|protein_coding	2.384e-15	3.041e-07	RP11-314B1.2	MYCN
RP11-1246C19.1|ENST00000609755|lincRNA	MYCN|ENST00000638417|protein_coding	10	CREB3L4|ENST00000271889|protein_coding;HIVEP1|ENST00000379388|protein_coding;NCOA1|ENST00000288599|protein_coding;NME2|ENST00000513177|protein_coding;SCML2|ENST00000420857|protein_coding;ZNF146|ENST00000443387|protein_coding;ZNF227|ENST00000589005|protein_coding;ZNF239|ENST00000535642|protein_coding;ZNF496|ENST00000461277|protein_coding;ZNF502|ENST00000449836|protein_coding	6.041e-15	7.707e-07	RP11-1246C19.1	MYCN
MEG9|ENST00000429368|lincRNA	MYCN|ENST00000281043|protein_coding	18	CREB3L4|ENST00000449724|protein_coding;GATAD2A|ENST00000358713|protein_coding;HDAC9|ENST00000405010|protein_coding;KLF15|ENST00000296233|protein_coding;RBBP4|ENST00000373493|protein_coding;RLF|ENST00000372771|protein_coding;TCF3|ENST00000453954|protein_coding;TEAD4|ENST00000359864|protein_coding;TP53BP1|ENST00000382044|protein_coding;ZBTB17|ENST00000375743|protein_coding;ZBTB8B|ENST00000609129|pr…	6.397e-15	8.161e-07	MEG9	MYCN
MIR143HG|ENST00000602315|lincRNA	MYCN|ENST00000281043|protein_coding	14	BAZ1A|ENST00000358716|protein_coding;CREB3L4|ENST00000271889|protein_coding;CREB3L4|ENST00000449724|protein_coding;FAM200B|ENST00000422728|protein_coding;HMGA1|ENST00000374116|protein_coding;NAP1L1|ENST00000542344|protein_coding;NME2|ENST00000513177|protein_coding;TCF3|ENST00000593064|protein_coding;THAP3|ENST00000377627|protein_coding;ZNF121|ENST00000320451|protein_coding;ZNF250|ENST00000292579|…	7.331e-15	9.353e-07	MIR143HG	MYCN
FAM95B1|ENST00000592873|lincRNA	MYCN|ENST00000281043|protein_coding	17	CHAF1A|ENST00000587739|protein_coding;HMGA1|ENST00000374116|protein_coding;HOXC4|ENST00000430889|protein_coding;NAP1L1|ENST00000542344|protein_coding;PBX3|ENST00000342287|protein_coding;PHF6|ENST00000332070|protein_coding;SOX11|ENST00000322002|protein_coding;TCF3|ENST00000590684|protein_coding;TDRD7|ENST00000355295|protein_coding;TEAD4|ENST00000359864|protein_coding;ZFP82|ENST00000445543|protein_…	1.01e-14	1.289e-06	FAM95B1	MYCN
AL133493.2|ENST00000441095|lincRNA	MYCN|ENST00000281043|protein_coding	15	FAM200B|ENST00000422728|protein_coding;HBP1|ENST00000468410|protein_coding;HDAC9|ENST00000405010|protein_coding;NCOA1|ENST00000288599|protein_coding;NME2|ENST00000513177|protein_coding;PBX3|ENST00000342287|protein_coding;SAFB|ENST00000292123|protein_coding;SCML1|ENST00000380045|protein_coding;TFAP4|ENST00000572393|protein_coding;ZNF124|ENST00000472531|protein_coding;ZNF141|ENST00000512994|protein…	1.018e-14	1.299e-06	AL133493.2	MYCN
MIAT|ENST00000616469|lincRNA	MYCN|ENST00000281043|protein_coding	14	CREB3L4|ENST00000449724|protein_coding;JADE2|ENST00000395003|protein_coding;NFIB|ENST00000397579|protein_coding;UBTF|ENST00000533177|protein_coding;ZKSCAN7|ENST00000273320|protein_coding;ZNF239|ENST00000306006|protein_coding;ZNF300|ENST00000418587|protein_coding;ZNF426|ENST00000253115|protein_coding;ZNF486|ENST00000335117|protein_coding;ZNF491|ENST00000323169|protein_coding;ZNF660|ENST00000322734…	1.022e-14	1.304e-06	MIAT	MYCN
RP11-304M2.2|ENST00000526704|lincRNA	MYCN|ENST00000281043|protein_coding	12	CREB3L4|ENST00000449724|protein_coding;DZIP1|ENST00000376829|protein_coding;HOXC4|ENST00000430889|protein_coding;KLF15|ENST00000296233|protein_coding;NAT10|ENST00000257829|protein_coding;NFIB|ENST00000380959|protein_coding;SIX4|ENST00000216513|protein_coding;SOX11|ENST00000322002|protein_coding;TCF3|ENST00000453954|protein_coding;ZNF486|ENST00000335117|protein_coding;ZNF630|ENST00000442455|protei…	3.364e-14	4.292e-06	RP11-304M2.2	MYCN
EPB41L4A-AS1|ENST00000413221|lincRNA	MYCN|ENST00000281043|protein_coding	11	NAP1L1|ENST00000542344|protein_coding;SAFB|ENST00000592224|protein_coding;SNAPC5|ENST00000563480|protein_coding;TFAP4|ENST00000572393|protein_coding;UBTF|ENST00000533177|protein_coding;ZNF227|ENST00000589005|protein_coding;ZNF239|ENST00000535642|protein_coding;ZNF491|ENST00000323169|protein_coding;ZNF835|ENST00000537055|protein_coding;ZNF85|ENST00000328178|protein_coding;ZSCAN2|ENST00000379358|pr…	8.314e-14	1.061e-05	EPB41L4A-AS1	MYCN
RP11-248C1.2|ENST00000448490|lincRNA	MYCN|ENST00000638417|protein_coding	7	NAP1L1|ENST00000552342|protein_coding;PATZ1|ENST00000351933|protein_coding;POLE3|ENST00000374169|protein_coding;SAFB|ENST00000292123|protein_coding;SMARCA4|ENST00000586985|protein_coding;TRIM28|ENST00000597136|protein_coding;ZNF69|ENST00000340180|protein_coding	1.44e-13	1.837e-05	RP11-248C1.2	MYCN
RP11-148L24.1|ENST00000515444|lincRNA	MYCN|ENST00000281043|protein_coding	10	FAM200B|ENST00000422728|protein_coding;HIVEP1|ENST00000379388|protein_coding;HMGA1|ENST00000401473|protein_coding;NCOA1|ENST00000288599|protein_coding;NFE2L1|ENST00000362042|protein_coding;TEAD4|ENST00000359864|protein_coding;THAP3|ENST00000054650|protein_coding;THAP3|ENST00000377627|protein_coding;ZBTB17|ENST00000375743|protein_coding;ZNF391|ENST00000244576|protein_coding	2.008e-13	2.562e-05	RP11-148L24.1	MYCN
RP11-526I2.5|ENST00000602585|lincRNA	MYCN|ENST00000638417|protein_coding	6	CBX7|ENST00000216133|protein_coding;FOXJ2|ENST00000162391|protein_coding;KDM2A|ENST00000398645|protein_coding;PRMT1|ENST00000391851|protein_coding;ZNF22|ENST00000298299|protein_coding;ZNF641|ENST00000301042|protein_coding	2.501e-13	3.191e-05	RP11-526I2.5	MYCN
RP11-159D12.2|ENST00000585065|lincRNA	MYCN|ENST00000281043|protein_coding	10	CREB3L4|ENST00000271889|protein_coding;HOXC4|ENST00000430889|protein_coding;NCOA1|ENST00000288599|protein_coding;NFXL1|ENST00000381538|protein_coding;SCML1|ENST00000380045|protein_coding;SIX4|ENST00000216513|protein_coding;TFAP4|ENST00000572393|protein_coding;ZFP82|ENST00000445543|protein_coding;ZNF135|ENST00000313434|protein_coding;ZNF219|ENST00000556174|protein_coding	3.708e-13	4.731e-05	RP11-159D12.2	MYCN
AC084018.1|ENST00000535643|lincRNA	MYCN|ENST00000638417|protein_coding	8	CHAF1A|ENST00000587739|protein_coding;HDAC9|ENST00000405010|protein_coding;NAP1L1|ENST00000547773|protein_coding;NCOA1|ENST00000288599|protein_coding;TCF3|ENST00000262965|protein_coding;ZBTB12|ENST00000375527|protein_coding;ZNF135|ENST00000313434|protein_coding;ZNF814|ENST00000597832|protein_coding	3.865e-13	4.931e-05	AC084018.1	MYCN
EPB41L4A-AS1|ENST00000413221|lincRNA	MYCN|ENST00000638417|protein_coding	9	CREB3L4|ENST00000271889|protein_coding;NAP1L1|ENST00000552342|protein_coding;TDRD7|ENST00000355295|protein_coding;ZNF227|ENST00000589005|protein_coding;ZNF239|ENST00000535642|protein_coding;ZNF502|ENST00000449836|protein_coding;ZNF581|ENST00000270451|protein_coding;ZNF69|ENST00000340180|protein_coding;ZNF814|ENST00000597832|protein_coding	8.566e-13	0.0001093	EPB41L4A-AS1	MYCN
CTD-3014M21.4|ENST00000586231|lincRNA	MYCN|ENST00000638417|protein_coding	12	CHAF1A|ENST00000587739|protein_coding;CREB3L4|ENST00000271889|protein_coding;HDAC9|ENST00000405010|protein_coding;MTA1|ENST00000405646|protein_coding;PRRX2|ENST00000372469|protein_coding;SAFB|ENST00000292123|protein_coding;SCML2|ENST00000420857|protein_coding;TCF3|ENST00000262965|protein_coding;TCF3|ENST00000593064|protein_coding;ZBTB12|ENST00000375527|protein_coding;ZNF37A|ENST00000638053|protei…	1.022e-12	0.0001304	CTD-3014M21.4	MYCN
MIR143HG|ENST00000602315|lincRNA	MYCN|ENST00000638417|protein_coding	11	BAZ1A|ENST00000358716|protein_coding;CREB3L4|ENST00000271889|protein_coding;HMGA1|ENST00000374116|protein_coding;NME2|ENST00000513177|protein_coding;PRDM8|ENST00000415738|protein_coding;SCML2|ENST00000420857|protein_coding;SMARCA4|ENST00000586985|protein_coding;TCF3|ENST00000593064|protein_coding;ZBTB17|ENST00000375743|protein_coding;ZNF135|ENST00000313434|protein_coding;ZNF559|ENST00000591652|pr…	1.343e-12	0.0001713	MIR143HG	MYCN
RP11-1100L3.8|ENST00000564531|lincRNA	MYCN|ENST00000638417|protein_coding	9	BAZ1A|ENST00000358716|protein_coding;KDM2A|ENST00000398645|protein_coding;KLF11|ENST00000305883|protein_coding;PRDM2|ENST00000343137|protein_coding;PYGO2|ENST00000368457|protein_coding;SCML1|ENST00000380045|protein_coding;ZFP69|ENST00000372706|protein_coding;ZNF362|ENST00000483388|protein_coding;ZNF667|ENST00000629654|protein_coding	1.959e-12	0.0002499	RP11-1100L3.8	MYCN
MEG3|ENST00000522771|lincRNA	MYCN|ENST00000638417|protein_coding	12	HDAC9|ENST00000405010|protein_coding;HOXC4|ENST00000430889|protein_coding;NAP1L1|ENST00000552342|protein_coding;PES1|ENST00000441668|protein_coding;SETMAR|ENST00000430981|protein_coding;SMARCA4|ENST00000586985|protein_coding;TFEB|ENST00000373033|protein_coding;TRIM28|ENST00000597136|protein_coding;ZNF300|ENST00000418587|protein_coding;ZNF502|ENST00000449836|protein_coding;ZNF74|ENST00000611540|pr…	3.572e-12	0.0004557	MEG3	MYCN
RP4-555D20.2|ENST00000568686|lincRNA	MYCN|ENST00000281043|protein_coding	13	DMAP1|ENST00000372289|protein_coding;GATAD2A|ENST00000358713|protein_coding;PBX3|ENST00000342287|protein_coding;SAFB|ENST00000292123|protein_coding;SMARCA4|ENST00000444061|protein_coding;SMARCC1|ENST00000254480|protein_coding;TCF3|ENST00000590684|protein_coding;ZNF219|ENST00000556174|protein_coding;ZNF300|ENST00000418587|protein_coding;ZNF516|ENST00000443185|protein_coding;ZNF668|ENST00000538906|…	4.925e-12	0.0006283	RP4-555D20.2	MYCN
TSIX|ENST00000604411|lincRNA	MYCN|ENST00000638417|protein_coding	12	BAZ1A|ENST00000382422|protein_coding;DMAP1|ENST00000372289|protein_coding;KLF15|ENST00000296233|protein_coding;PRRX2|ENST00000372469|protein_coding;SCML2|ENST00000420857|protein_coding;TCF3|ENST00000593064|protein_coding;TGIF2|ENST00000373872|protein_coding;ZFP82|ENST00000445543|protein_coding;ZNF121|ENST00000586602|protein_coding;ZNF141|ENST00000512994|protein_coding;ZNF485|ENST00000361807|prote…	5.292e-12	0.0006751	TSIX	MYCN
CTD-3193O13.11|ENST00000597156|lincRNA	MYCN|ENST00000281043|protein_coding	5	AHDC1|ENST00000247087|protein_coding;CASZ1|ENST00000344008|protein_coding;NAP1L1|ENST00000547704|protein_coding;SCML1|ENST00000380045|protein_coding;TIGD2|ENST00000603357|protein_coding	8.923e-12	0.001138	CTD-3193O13.11	MYCN
MALAT1|ENST00000534336|lincRNA	MYCN|ENST00000638417|protein_coding	11	BAZ1A|ENST00000358716|protein_coding;BAZ1A|ENST00000382422|protein_coding;CHAF1A|ENST00000587739|protein_coding;HDAC9|ENST00000405010|protein_coding;PYGO2|ENST00000368457|protein_coding;ZNF121|ENST00000586602|protein_coding;ZNF124|ENST00000472531|protein_coding;ZNF146|ENST00000443387|protein_coding;ZNF660|ENST00000322734|protein_coding;ZNF829|ENST00000520965|protein_coding;ZNF93|ENST00000343769|p…	1.04e-11	0.001327	MALAT1	MYCN
MEG3|ENST00000398460|lincRNA	MYCN|ENST00000281043|protein_coding	10	CREB3L4|ENST00000449724|protein_coding;NME2|ENST00000513177|protein_coding;SNAPC5|ENST00000563480|protein_coding;TCF3|ENST00000590684|protein_coding;ZNF214|ENST00000278314|protein_coding;ZNF250|ENST00000292579|protein_coding;ZNF300|ENST00000418587|protein_coding;ZNF391|ENST00000244576|protein_coding;ZNF749|ENST00000415248|protein_coding;ZSCAN2|ENST00000379358|protein_coding	1.326e-11	0.001692	MEG3	MYCN
RP11-346D14.1|ENST00000561320|lincRNA	MYCN|ENST00000281043|protein_coding	9	BRD7|ENST00000562383|protein_coding;GATAD2A|ENST00000457895|protein_coding;SCML1|ENST00000380045|protein_coding;SNAPC5|ENST00000563480|protein_coding;TCF3|ENST00000453954|protein_coding;TCF3|ENST00000590684|protein_coding;TEAD4|ENST00000359864|protein_coding;TGIF2|ENST00000373872|protein_coding;THAP4|ENST00000407315|protein_coding	1.667e-11	0.002127	RP11-346D14.1	MYCN
CTD-3252C9.4|ENST00000587762|lincRNA	MYCN|ENST00000638417|protein_coding	9	BAZ1A|ENST00000358716|protein_coding;GATAD2A|ENST00000358713|protein_coding;SCML1|ENST00000380045|protein_coding;SMARCA4|ENST00000586985|protein_coding;ZFP69|ENST00000372706|protein_coding;ZNF141|ENST00000512994|protein_coding;ZNF362|ENST00000483388|protein_coding;ZNF641|ENST00000301042|protein_coding;ZNF667|ENST00000629654|protein_coding	6.293e-11	0.008029	CTD-3252C9.4	MYCN
RP13-516M14.1|ENST00000566986|lincRNA	MYC|ENST00000524013|protein_coding	12	ARID5A|ENST00000357485|protein_coding;CEBPB|ENST00000303004|protein_coding;CEBPD|ENST00000408965|protein_coding;CREM|ENST00000344351|protein_coding;CREM|ENST00000356917|protein_coding;CSRNP1|ENST00000273153|protein_coding;EGR3|ENST00000317216|protein_coding;JUNB|ENST00000302754|protein_coding;KLF4|ENST00000374672|protein_coding;LMNA|ENST00000368300|protein_coding;NR4A2|ENST00000339562|protein_cod…	8.462e-25	1.08e-16	RP13-516M14.1	MYC
TSIX|ENST00000604411|lincRNA	MYC|ENST00000613283|protein_coding	13	ARID5A|ENST00000357485|protein_coding;CSRNP1|ENST00000273153|protein_coding;ETS1|ENST00000535549|protein_coding;IRF8|ENST00000268638|protein_coding;KLF2|ENST00000248071|protein_coding;KLF2|ENST00000592003|protein_coding;KLF6|ENST00000497571|protein_coding;LEF1|ENST00000265165|protein_coding;NFATC1|ENST00000592223|protein_coding;NFATC2|ENST00000371564|protein_coding;NFKB2|ENST00000189444|protein_c…	1.026e-18	1.309e-10	TSIX	MYC
RP11-989E6.10|ENST00000568752|lincRNA	MYC|ENST00000524013|protein_coding	15	ARID5A|ENST00000357485|protein_coding;CSRNP1|ENST00000273153|protein_coding;EGR3|ENST00000317216|protein_coding;EPC2|ENST00000409654|protein_coding;ETS1|ENST00000535549|protein_coding;FOS|ENST00000303562|protein_coding;JUNB|ENST00000302754|protein_coding;KLF4|ENST00000374672|protein_coding;KLF4|ENST00000411706|protein_coding;KLF6|ENST00000497571|protein_coding;NFATC1|ENST00000591814|protein_codin…	2.082e-18	2.656e-10	RP11-989E6.10	MYC
RP11-701H24.2|ENST00000552334|lincRNA	MYC|ENST00000524013|protein_coding	6	CEBPD|ENST00000408965|protein_coding;CREM|ENST00000344351|protein_coding;CSRNP1|ENST00000273153|protein_coding;EGR3|ENST00000317216|protein_coding;JUNB|ENST00000302754|protein_coding;NFATC1|ENST00000591814|protein_coding	3.47e-16	4.427e-08	RP11-701H24.2	MYC
RP11-1055B8.4|ENST00000571724|lincRNA	MYC|ENST00000524013|protein_coding	13	CSRNP1|ENST00000273153|protein_coding;EGR3|ENST00000317216|protein_coding;FOSL2|ENST00000379619|protein_coding;FOS|ENST00000303562|protein_coding;JUNB|ENST00000302754|protein_coding;KLF2|ENST00000248071|protein_coding;KLF2|ENST00000592003|protein_coding;KLF4|ENST00000374672|protein_coding;KLF4|ENST00000411706|protein_coding;KLF6|ENST00000497571|protein_coding;LMNA|ENST00000368300|protein_coding;N…	3.911e-14	4.99e-06	RP11-1055B8.4	MYC
AC004951.6|ENST00000447643|lincRNA	MYC|ENST00000524013|protein_coding	11	ARID5A|ENST00000357485|protein_coding;CEBPB|ENST00000303004|protein_coding;CEBPD|ENST00000408965|protein_coding;CREM|ENST00000356917|protein_coding;CSRNP1|ENST00000273153|protein_coding;JUNB|ENST00000302754|protein_coding;KLF2|ENST00000248071|protein_coding;KLF2|ENST00000592003|protein_coding;KLF4|ENST00000374672|protein_coding;SOX17|ENST00000297316|protein_coding;YBX3|ENST00000279550|protein_cod…	8.681e-14	1.108e-05	AC004951.6	MYC
C10orf85|ENST00000623529|lincRNA	MYC|ENST00000524013|protein_coding	10	ARID5A|ENST00000357485|protein_coding;ARID5A|ENST00000454558|protein_coding;CEBPD|ENST00000408965|protein_coding;CREM|ENST00000344351|protein_coding;FOS|ENST00000303562|protein_coding;KLF2|ENST00000248071|protein_coding;KLF2|ENST00000592003|protein_coding;NFATC2|ENST00000396009|protein_coding;NR4A1|ENST00000394824|protein_coding;SOX17|ENST00000297316|protein_coding	1.523e-13	1.943e-05	C10orf85	MYC
RP11-989E6.10|ENST00000568752|lincRNA	MYC|ENST00000613283|protein_coding	13	ARID5A|ENST00000357485|protein_coding;CSRNP1|ENST00000273153|protein_coding;ETS1|ENST00000319397|protein_coding;FOXO1|ENST00000379561|protein_coding;IRF8|ENST00000268638|protein_coding;KLF4|ENST00000374672|protein_coding;KLF4|ENST00000411706|protein_coding;KLF6|ENST00000497571|protein_coding;NFATC1|ENST00000592223|protein_coding;NFATC2|ENST00000371564|protein_coding;NFATC2|ENST00000396009|protein…	1.615e-13	2.06e-05	RP11-989E6.10	MYC
RP5-1085F17.3|ENST00000569087|lincRNA	MYC|ENST00000524013|protein_coding	5	ARID5A|ENST00000357485|protein_coding;CEBPB|ENST00000303004|protein_coding;CEBPD|ENST00000408965|protein_coding;EGR3|ENST00000317216|protein_coding;YBX3|ENST00000279550|protein_coding	5.33e-13	6.8e-05	RP5-1085F17.3	MYC
TTTY15|ENST00000440408|lincRNA	MYC|ENST00000524013|protein_coding	11	ARID5A|ENST00000357485|protein_coding;ARID5A|ENST00000454558|protein_coding;CEBPD|ENST00000408965|protein_coding;EGR3|ENST00000317216|protein_coding;FOS|ENST00000303562|protein_coding;KLF2|ENST00000248071|protein_coding;KLF2|ENST00000592003|protein_coding;KLF4|ENST00000374672|protein_coding;KLF4|ENST00000411706|protein_coding;NFATC1|ENST00000591814|protein_coding;SOX17|ENST00000297316|protein_cod…	6.471e-13	8.256e-05	TTTY15	MYC
LINC00340|ENST00000606197|lincRNA	MYC|ENST00000524013|protein_coding	10	ARID5A|ENST00000454558|protein_coding;CSRNP1|ENST00000273153|protein_coding;EGR3|ENST00000317216|protein_coding;EPC2|ENST00000409654|protein_coding;FOSL2|ENST00000379619|protein_coding;FOS|ENST00000303562|protein_coding;JUNB|ENST00000302754|protein_coding;KLF4|ENST00000374672|protein_coding;KLF4|ENST00000411706|protein_coding;NR4A2|ENST00000339562|protein_coding	1.388e-12	0.0001771	LINC00340	MYC
AC004951.6|ENST00000447643|lincRNA	MYC|ENST00000613283|protein_coding	7	ARID5A|ENST00000357485|protein_coding;CSRNP1|ENST00000273153|protein_coding;KLF2|ENST00000248071|protein_coding;KLF2|ENST00000592003|protein_coding;KLF4|ENST00000374672|protein_coding;MAFB|ENST00000373313|protein_coding;YBX3|ENST00000228251|protein_coding	1.654e-12	0.000211	AC004951.6	MYC
RP11-835E18.2|ENST00000582008|lincRNA	MYC|ENST00000524013|protein_coding	10	CSRNP1|ENST00000273153|protein_coding;EGR3|ENST00000317216|protein_coding;EPC2|ENST00000409654|protein_coding;FOSL2|ENST00000379619|protein_coding;FOS|ENST00000303562|protein_coding;KLF4|ENST00000374672|protein_coding;MAFF|ENST00000407965|protein_coding;NFATC1|ENST00000591814|protein_coding;NR4A1|ENST00000394824|protein_coding;SOX17|ENST00000297316|protein_coding	1.203e-11	0.001535	RP11-835E18.2	MYC
FAM95B1|ENST00000592873|lincRNA	MYC|ENST00000613283|protein_coding	8	ARID5A|ENST00000357485|protein_coding;ETS1|ENST00000535549|protein_coding;IRF8|ENST00000268638|protein_coding;LEF1|ENST00000265165|protein_coding;NFATC1|ENST00000592223|protein_coding;NFATC2|ENST00000396009|protein_coding;NFKB2|ENST00000189444|protein_coding;NFKB2|ENST00000369966|protein_coding	1.513e-11	0.00193	FAM95B1	MYC
AC017116.8|ENST00000441052|lincRNA	MYC|ENST00000524013|protein_coding	7	EGR3|ENST00000317216|protein_coding;FOSL2|ENST00000379619|protein_coding;FOS|ENST00000303562|protein_coding;KLF4|ENST00000374672|protein_coding;MAFF|ENST00000407965|protein_coding;NFATC1|ENST00000591814|protein_coding;NR4A1|ENST00000394824|protein_coding	3.967e-11	0.005061	AC017116.8	MYC
AC084018.1|ENST00000542933|lincRNA	MYC|ENST00000524013|protein_coding	8	CEBPD|ENST00000408965|protein_coding;CSRNP1|ENST00000273153|protein_coding;EGR3|ENST00000317216|protein_coding;FOSL2|ENST00000379619|protein_coding;FOS|ENST00000303562|protein_coding;JUNB|ENST00000302754|protein_coding;NR4A1|ENST00000394824|protein_coding;NR4A2|ENST00000339562|protein_coding	4.966e-11	0.006336	AC084018.1	MYC

## Sheet: all MYCN as effector lincRNAs
LncRNA	Protein.coding_target	Num_of_effector	Effector	Pval	adjPval	lncRNA_genes	mRNA_genes
RP11-989E6.10|ENST00000568752|lincRNA	NPM1|ENST00000517671|protein_coding	140	ACTL6A|ENST00000450518|protein_coding;AHDC1|ENST00000374011|protein_coding;AKAP1|ENST00000337714|protein_coding;ARID1A|ENST00000636219|protein_coding;ARNT|ENST00000358595|protein_coding;ATAD2|ENST00000287394|protein_coding;ATRX|ENST00000493470|protein_coding;BAZ1A|ENST00000358716|protein_coding;BAZ2B|ENST00000392782|protein_coding;BOD1|ENST00000311086|protein_coding;CAMTA1|ENST00000490905|protein…	5.698e-153	7.269e-145	RP11-989E6.10	NPM1
RP11-989E6.10|ENST00000568752|lincRNA	NPM1|ENST00000351986|protein_coding	129	ACTL6A|ENST00000450518|protein_coding;AHDC1|ENST00000374011|protein_coding;AKAP1|ENST00000337714|protein_coding;ARID1A|ENST00000636219|protein_coding;ARNT|ENST00000358595|protein_coding;ATAD2|ENST00000287394|protein_coding;ATF4|ENST00000396680|protein_coding;BAZ1A|ENST00000358716|protein_coding;BAZ1A|ENST00000360310|protein_coding;CAMTA1|ENST00000490905|protein_coding;CAMTA2|ENST00000348066|prote…	1.66e-125	2.118e-117	RP11-989E6.10	NPM1
JPX|ENST00000639185|lincRNA	FAM13A|ENST00000264344|protein_coding	61	AHDC1|ENST00000374011|protein_coding;BAZ1A|ENST00000382422|protein_coding;CAMTA1|ENST00000303635|protein_coding;CDYL2|ENST00000570137|protein_coding;CREB3L4|ENST00000368607|protein_coding;DMAP1|ENST00000372289|protein_coding;FOXP1|ENST00000614176|protein_coding;GATAD2A|ENST00000457895|protein_coding;GPBP1L1|ENST00000355105|protein_coding;HMGA1|ENST00000311487|protein_coding;HMGA1|ENST00000374116|…	1.399e-67	1.785e-59	JPX	FAM13A
RP11-1055B8.4|ENST00000571724|lincRNA	NPM1|ENST00000351986|protein_coding	59	ATF4|ENST00000396680|protein_coding;CREB3L4|ENST00000271889|protein_coding;CREB3L4|ENST00000368607|protein_coding;GATAD2A|ENST00000457895|protein_coding;HDAC2|ENST00000368632|protein_coding;HMGA1|ENST00000401473|protein_coding;HOXD9|ENST00000249499|protein_coding;KAT2B|ENST00000263754|protein_coding;KLF15|ENST00000296233|protein_coding;MYCN|ENST00000281043|protein_coding;NFXL1|ENST00000381538|pro…	3.483e-63	4.444e-55	RP11-1055B8.4	NPM1
RP11-989E6.10|ENST00000568752|lincRNA	NOB1|ENST00000268802|protein_coding	65	ARNT|ENST00000358595|protein_coding;CAMTA1|ENST00000490905|protein_coding;CC2D1A|ENST00000318003|protein_coding;CENPA|ENST00000335756|protein_coding;CHAF1A|ENST00000301280|protein_coding;CHAF1A|ENST00000587739|protein_coding;CREB3L4|ENST00000271889|protein_coding;CREB3L4|ENST00000368607|protein_coding;E2F3|ENST00000346618|protein_coding;E2F3|ENST00000613242|protein_coding;FOXJ2|ENST00000162391|pr…	3.734e-60	4.764e-52	RP11-989E6.10	NOB1
RP11-835E18.2|ENST00000577439|lincRNA	TRAP1|ENST00000246957|protein_coding	57	CHAF1A|ENST00000587739|protein_coding;CREB3L4|ENST00000271889|protein_coding;CREB3L4|ENST00000368607|protein_coding;CREBL2|ENST00000228865|protein_coding;DZIP1|ENST00000376829|protein_coding;E2F3|ENST00000346618|protein_coding;E2F3|ENST00000613242|protein_coding;FBXL19|ENST00000338343|protein_coding;HBP1|ENST00000468410|protein_coding;HDX|ENST00000373177|protein_coding;HMGA1|ENST00000347617|prote…	1.771e-57	2.259e-49	RP11-835E18.2	TRAP1
RP11-1055B8.4|ENST00000571724|lincRNA	NPM1|ENST00000517671|protein_coding	50	FOXP1|ENST00000614176|protein_coding;GATAD2A|ENST00000457895|protein_coding;HDAC2|ENST00000368632|protein_coding;HMGA1|ENST00000401473|protein_coding;KAT2B|ENST00000263754|protein_coding;KLF15|ENST00000296233|protein_coding;MYCN|ENST00000638417|protein_coding;NFXL1|ENST00000381538|protein_coding;NME2|ENST00000513177|protein_coding;NR3C1|ENST00000394464|protein_coding;PDS5A|ENST00000303538|protein…	5.1e-54	6.507e-46	RP11-1055B8.4	NPM1
RP13-516M14.1|ENST00000566986|lincRNA	NPM1|ENST00000517671|protein_coding	48	AKAP1|ENST00000337714|protein_coding;CREB3L4|ENST00000271889|protein_coding;DZIP1|ENST00000376829|protein_coding;HDAC9|ENST00000405010|protein_coding;HIVEP1|ENST00000379388|protein_coding;HMGA1|ENST00000374116|protein_coding;HOXC4|ENST00000430889|protein_coding;JAZF1|ENST00000283928|protein_coding;KDM4A|ENST00000372396|protein_coding;MTF1|ENST00000373036|protein_coding;MYCL|ENST00000397332|protei…	7.337e-54	9.36e-46	RP13-516M14.1	NPM1
RP11-1055B8.4|ENST00000571724|lincRNA	NOB1|ENST00000268802|protein_coding	49	CDYL2|ENST00000570137|protein_coding;CREB3L4|ENST00000271889|protein_coding;CREB3L4|ENST00000368607|protein_coding;CXXC5|ENST00000302517|protein_coding;GATAD2A|ENST00000457895|protein_coding;HMGA1|ENST00000401473|protein_coding;MYCN|ENST00000281043|protein_coding;NFATC4|ENST00000556759|protein_coding;NFXL1|ENST00000381538|protein_coding;NME2|ENST00000513177|protein_coding;NR3C1|ENST00000394464|pr…	7.468e-50	9.528e-42	RP11-1055B8.4	NOB1
RP11-835E18.2|ENST00000577439|lincRNA	ALDH18A1|ENST00000371224|protein_coding	49	AKAP1|ENST00000337714|protein_coding;CHAF1A|ENST00000587739|protein_coding;CREB3L4|ENST00000271889|protein_coding;CREB3L4|ENST00000368607|protein_coding;E2F3|ENST00000613242|protein_coding;FXR1|ENST00000445140|protein_coding;HBP1|ENST00000468410|protein_coding;HMGA1|ENST00000347617|protein_coding;HMGA1|ENST00000447654|protein_coding;HMGB1|ENST00000326004|protein_coding;HMGB3|ENST00000325307|prote…	1.348e-46	1.72e-38	RP11-835E18.2	ALDH18A1
MALAT1|ENST00000534336|lincRNA	NPM1|ENST00000517671|protein_coding	40	BAZ1A|ENST00000358716|protein_coding;DZIP1|ENST00000376829|protein_coding;JADE3|ENST00000611250|protein_coding;KLF11|ENST00000305883|protein_coding;KLF15|ENST00000296233|protein_coding;MTA1|ENST00000405646|protein_coding;MYCN|ENST00000638417|protein_coding;MYNN|ENST00000356716|protein_coding;NFATC3|ENST00000346183|protein_coding;NFXL1|ENST00000381538|protein_coding;NME2|ENST00000513177|protein_co…	4.692e-46	5.986e-38	MALAT1	NPM1
TSIX|ENST00000604411|lincRNA	NPM1|ENST00000517671|protein_coding	31	ATRX|ENST00000493470|protein_coding;CASZ1|ENST00000344008|protein_coding;DMAP1|ENST00000372289|protein_coding;GRHL1|ENST00000324907|protein_coding;JAZF1|ENST00000283928|protein_coding;KLF15|ENST00000296233|protein_coding;MAFB|ENST00000373313|protein_coding;MYCN|ENST00000281043|protein_coding;MYCN|ENST00000638417|protein_coding;NFIB|ENST00000380959|protein_coding;NME2|ENST00000513177|protein_codin…	6.961e-28	8.881e-20	TSIX	NPM1
TSIX|ENST00000604411|lincRNA	NPM1|ENST00000351986|protein_coding	28	BAZ1A|ENST00000360310|protein_coding;GRHL1|ENST00000324907|protein_coding;JAZF1|ENST00000283928|protein_coding;KLF15|ENST00000296233|protein_coding;MAFB|ENST00000373313|protein_coding;MYCN|ENST00000281043|protein_coding;NFIB|ENST00000380959|protein_coding;NME2|ENST00000513177|protein_coding;PHC2|ENST00000257118|protein_coding;PRDM8|ENST00000415738|protein_coding;PRRX2|ENST00000372469|protein_codi…	2.956e-27	3.771e-19	TSIX	NPM1
MEG3|ENST00000522771|lincRNA	FAM13A|ENST00000264344|protein_coding	30	ACTL6B|ENST00000160382|protein_coding;CXXC5|ENST00000302517|protein_coding;DLX5|ENST00000486603|protein_coding;HDAC9|ENST00000405010|protein_coding;HOXC4|ENST00000430889|protein_coding;MTA3|ENST00000405592|protein_coding;MTERF3|ENST00000287025|protein_coding;MYCN|ENST00000281043|protein_coding;NFATC4|ENST00000556759|protein_coding;PRDM8|ENST00000415738|protein_coding;PRDM8|ENST00000515013|protein…	2.988e-26	3.812e-18	MEG3	FAM13A
CTD-3014M21.4|ENST00000586231|lincRNA	CCNB1IP1|ENST00000358932|protein_coding	30	CHAF1A|ENST00000301280|protein_coding;CHAF1A|ENST00000587739|protein_coding;CREB3L4|ENST00000449724|protein_coding;E2F3|ENST00000346618|protein_coding;E2F3|ENST00000613242|protein_coding;ELK1|ENST00000376983|protein_coding;FOXP1|ENST00000614176|protein_coding;HDAC9|ENST00000405010|protein_coding;JADE2|ENST00000395003|protein_coding;LMNB2|ENST00000325327|protein_coding;MAFB|ENST00000373313|protein…	4.605e-26	5.875e-18	CTD-3014M21.4	CCNB1IP1
LINC00654|ENST00000379053|lincRNA	NPM1|ENST00000517671|protein_coding	24	ALX3|ENST00000369792|protein_coding;BRD7|ENST00000562383|protein_coding;CC2D1A|ENST00000318003|protein_coding;GRHL1|ENST00000324907|protein_coding;HMGA1|ENST00000374116|protein_coding;KLF15|ENST00000296233|protein_coding;MUM1|ENST00000591806|protein_coding;MYCN|ENST00000638417|protein_coding;NFE2L1|ENST00000357480|protein_coding;NFE2L1|ENST00000583378|protein_coding;PYGO2|ENST00000368457|protein_…	6.134e-26	7.826e-18	LINC00654	NPM1
AC084018.1|ENST00000542933|lincRNA	NPM1|ENST00000517671|protein_coding	19	BCL11A|ENST00000409351|protein_coding;CHAF1A|ENST00000301280|protein_coding;CREB3L4|ENST00000271889|protein_coding;FOXM1|ENST00000361953|protein_coding;KLF11|ENST00000305883|protein_coding;MSH6|ENST00000538136|protein_coding;MYCN|ENST00000638417|protein_coding;PHF21B|ENST00000313237|protein_coding;RBPJ|ENST00000342320|protein_coding;SCML2|ENST00000420857|protein_coding;ZBTB12|ENST00000375527|prot…	1.204e-24	1.536e-16	AC084018.1	NPM1
RP11-159D12.2|ENST00000585065|lincRNA	FAM13A|ENST00000264344|protein_coding	14	GATAD2A|ENST00000457895|protein_coding;HOXC4|ENST00000430889|protein_coding;HOXC6|ENST00000243108|protein_coding;MYCN|ENST00000281043|protein_coding;NFXL1|ENST00000381538|protein_coding;PRDM5|ENST00000264808|protein_coding;PRDM8|ENST00000415738|protein_coding;SCML1|ENST00000380045|protein_coding;SMAD3|ENST00000327367|protein_coding;TFAP4|ENST00000572393|protein_coding;ZNF135|ENST00000313434|prote…	7.314e-19	9.331e-11	RP11-159D12.2	FAM13A
FAM95B1|ENST00000592873|lincRNA	CCNB1IP1|ENST00000358932|protein_coding	19	KDM4A|ENST00000372396|protein_coding;MYCN|ENST00000281043|protein_coding;MYC|ENST00000377970|protein_coding;NFE2L1|ENST00000361665|protein_coding;PBX3|ENST00000342287|protein_coding;PHC2|ENST00000257118|protein_coding;PHC2|ENST00000373422|protein_coding;PHF6|ENST00000332070|protein_coding;RARA|ENST00000425707|protein_coding;SOX11|ENST00000322002|protein_coding;TEAD4|ENST00000358409|protein_coding…	2.829e-18	3.609e-10	FAM95B1	CCNB1IP1
TSIX|ENST00000604411|lincRNA	NOB1|ENST00000268802|protein_coding	21	GRHL1|ENST00000324907|protein_coding;KLF15|ENST00000296233|protein_coding;MAFB|ENST00000373313|protein_coding;MYCN|ENST00000281043|protein_coding;NFIB|ENST00000380959|protein_coding;NFXL1|ENST00000381538|protein_coding;NME2|ENST00000513177|protein_coding;PHC2|ENST00000257118|protein_coding;PHC2|ENST00000373422|protein_coding;PRDM8|ENST00000415738|protein_coding;PRRX2|ENST00000372469|protein_codin…	1.351e-17	1.724e-09	TSIX	NOB1
AC004951.6|ENST00000447643|lincRNA	NPM1|ENST00000351986|protein_coding	14	BCL11A|ENST00000409351|protein_coding;CREB3L4|ENST00000368607|protein_coding;DZIP1|ENST00000376829|protein_coding;GATAD2A|ENST00000457895|protein_coding;HDAC9|ENST00000405010|protein_coding;MYCN|ENST00000281043|protein_coding;NFATC3|ENST00000346183|protein_coding;NME2|ENST00000513177|protein_coding;PBX3|ENST00000342287|protein_coding;SOX11|ENST00000322002|protein_coding;TCF3|ENST00000590684|prote…	2.52e-13	3.215e-05	AC004951.6	NPM1
AC004951.6|ENST00000447643|lincRNA	NPM1|ENST00000517671|protein_coding	14	BCL11A|ENST00000409351|protein_coding;CREB3L4|ENST00000368607|protein_coding;CXXC5|ENST00000302517|protein_coding;GATAD2A|ENST00000457895|protein_coding;HDAC9|ENST00000405010|protein_coding;MAFB|ENST00000373313|protein_coding;MYCN|ENST00000281043|protein_coding;NFATC3|ENST00000346183|protein_coding;PBX3|ENST00000342287|protein_coding;SOX11|ENST00000322002|protein_coding;TCF3|ENST00000590684|prote…	1.069e-12	0.0001364	AC004951.6	NPM1
RP11-159D12.2|ENST00000585065|lincRNA	NPM1|ENST00000517671|protein_coding	10	HOXC4|ENST00000430889|protein_coding;MIS18BP1|ENST00000451174|protein_coding;MYCN|ENST00000281043|protein_coding;NFXL1|ENST00000381538|protein_coding;PRDM8|ENST00000415738|protein_coding;SCML1|ENST00000380045|protein_coding;TFAP4|ENST00000572393|protein_coding;ZNF135|ENST00000313434|protein_coding;ZNF285|ENST00000544719|protein_coding;ZNF496|ENST00000461277|protein_coding	1.75e-12	0.0002233	RP11-159D12.2	NPM1
AC004951.6|ENST00000447643|lincRNA	NOB1|ENST00000268802|protein_coding	16	CHD5|ENST00000475121|protein_coding;CXXC5|ENST00000302517|protein_coding;HDAC5|ENST00000336057|protein_coding;MYCN|ENST00000281043|protein_coding;NAIF1|ENST00000373078|protein_coding;NFATC3|ENST00000346183|protein_coding;NME2|ENST00000513177|protein_coding;PHC2|ENST00000373422|protein_coding;SCML1|ENST00000380045|protein_coding;SMARCA4|ENST00000444061|protein_coding;TCF3|ENST00000590684|protein_c…	4.193e-11	0.005349	AC004951.6	NOB1
RP11-159D12.2|ENST00000585065|lincRNA	NPM1|ENST00000351986|protein_coding	9	HOXC4|ENST00000430889|protein_coding;MYCN|ENST00000281043|protein_coding;NFXL1|ENST00000381538|protein_coding;PRDM8|ENST00000415738|protein_coding;SCML1|ENST00000380045|protein_coding;ZNF135|ENST00000313434|protein_coding;ZNF285|ENST00000544719|protein_coding;ZNF496|ENST00000461277|protein_coding;ZNF559|ENST00000605750|protein_coding	6.443e-11	0.00822	RP11-159D12.2	NPM1
RP11-526I2.5|ENST00000602585|lincRNA	ALDH18A1|ENST00000371224|protein_coding	76	ACTL6A|ENST00000429709|protein_coding;BANF1|ENST00000445560|protein_coding;BAZ2B|ENST00000392782|protein_coding;BAZ2B|ENST00000426648|protein_coding;CARM1|ENST00000327064|protein_coding;CBX7|ENST00000216133|protein_coding;CENPA|ENST00000335756|protein_coding;CHD3|ENST00000358181|protein_coding;CHD5|ENST00000262450|protein_coding;CHD5|ENST00000475121|protein_coding;CSRNP2|ENST00000228515|protein_c…	1.711e-154	2.183e-146	RP11-526I2.5	ALDH18A1
RP11-526I2.5|ENST00000602585|lincRNA	GNG4|ENST00000366597|protein_coding	78	ACTL6A|ENST00000429709|protein_coding;BANF1|ENST00000445560|protein_coding;BAZ2B|ENST00000392782|protein_coding;BAZ2B|ENST00000426648|protein_coding;BCL6|ENST00000406870|protein_coding;CAMTA1|ENST00000490905|protein_coding;CARM1|ENST00000327064|protein_coding;CBX7|ENST00000216133|protein_coding;CENPA|ENST00000335756|protein_coding;CHD3|ENST00000358181|protein_coding;CHD5|ENST00000262450|protein_c…	2.671e-143	3.408e-135	RP11-526I2.5	GNG4
RP11-526I2.5|ENST00000602585|lincRNA	SLC16A1|ENST00000369626|protein_coding	82	ACTL6A|ENST00000429709|protein_coding;BANF1|ENST00000445560|protein_coding;BAZ2B|ENST00000392782|protein_coding;BAZ2B|ENST00000426648|protein_coding;CBX7|ENST00000216133|protein_coding;CENPA|ENST00000335756|protein_coding;CHD1L|ENST00000369258|protein_coding;CHD5|ENST00000262450|protein_coding;CHD5|ENST00000475121|protein_coding;DBX2|ENST00000332700|protein_coding;DMTF1|ENST00000394703|protein_co…	6.604e-140	8.425e-132	RP11-526I2.5	SLC16A1
RP11-526I2.5|ENST00000602585|lincRNA	TMA16|ENST00000358572|protein_coding	75	ACTL6A|ENST00000429709|protein_coding;BANF1|ENST00000445560|protein_coding;BAZ2B|ENST00000392782|protein_coding;BAZ2B|ENST00000426648|protein_coding;CBX7|ENST00000216133|protein_coding;CENPA|ENST00000335756|protein_coding;CHD3|ENST00000358181|protein_coding;CHD5|ENST00000262450|protein_coding;CHD5|ENST00000475121|protein_coding;CSRNP2|ENST00000228515|protein_coding;DMTF1|ENST00000394703|protein_c…	1.895e-135	2.418e-127	RP11-526I2.5	TMA16
RP11-526I2.5|ENST00000602585|lincRNA	PPAT|ENST00000264220|protein_coding	85	ACTL6A|ENST00000429709|protein_coding;CARM1|ENST00000327064|protein_coding;CBX7|ENST00000216133|protein_coding;CENPA|ENST00000335756|protein_coding;CHD3|ENST00000358181|protein_coding;CHD5|ENST00000262450|protein_coding;CHD5|ENST00000475121|protein_coding;CSRNP2|ENST00000228515|protein_coding;DNAJC2|ENST00000379263|protein_coding;ELK1|ENST00000376983|protein_coding;ERCC6L|ENST00000334463|protein_…	1.132e-132	1.444e-124	RP11-526I2.5	PPAT
RP11-526I2.5|ENST00000602585|lincRNA	PSAT1|ENST00000376588|protein_coding	66	ACTL6A|ENST00000429709|protein_coding;ACTL6A|ENST00000450518|protein_coding;BAZ2B|ENST00000392782|protein_coding;BCL6|ENST00000232014|protein_coding;CBX7|ENST00000216133|protein_coding;CENPA|ENST00000335756|protein_coding;CHD3|ENST00000358181|protein_coding;CSRNP2|ENST00000228515|protein_coding;DBX2|ENST00000332700|protein_coding;DNAJC2|ENST00000379263|protein_coding;EBF1|ENST00000313708|protein_…	2.81e-129	3.585e-121	RP11-526I2.5	PSAT1
RP11-989E6.10|ENST00000568752|lincRNA	CCDC88B|ENST00000356786|protein_coding	90	AKNA|ENST00000374079|protein_coding;AKNA|ENST00000374088|protein_coding;ARID5A|ENST00000357485|protein_coding;ASCL2|ENST00000331289|protein_coding;BCL11B|ENST00000443726|protein_coding;CBX7|ENST00000216133|protein_coding;CDX1|ENST00000616154|protein_coding;ELF1|ENST00000239882|protein_coding;ELF4|ENST00000308167|protein_coding;EOMES|ENST00000295743|protein_coding;ERG|ENST00000453032|protein_codin…	3.216e-129	4.103e-121	RP11-989E6.10	CCDC88B
RP11-989E6.10|ENST00000568752|lincRNA	ARID5A|ENST00000454558|protein_coding	83	AKNA|ENST00000374088|protein_coding;ATF3|ENST00000366983|protein_coding;BCL11B|ENST00000443726|protein_coding;BCL6|ENST00000450123|protein_coding;BHLHE40|ENST00000256495|protein_coding;CBX7|ENST00000216133|protein_coding;CEBPB|ENST00000303004|protein_coding;CREM|ENST00000344351|protein_coding;CSRNP1|ENST00000273153|protein_coding;EGR3|ENST00000522910|protein_coding;ELF1|ENST00000239882|protein_co…	3.08e-127	3.929e-119	RP11-989E6.10	ARID5A
RP11-989E6.10|ENST00000568752|lincRNA	NUAK2|ENST00000367157|protein_coding	89	AHR|ENST00000242057|protein_coding;AKNA|ENST00000374079|protein_coding;AKNA|ENST00000374088|protein_coding;BCL11B|ENST00000443726|protein_coding;CBX7|ENST00000216133|protein_coding;CDX1|ENST00000616154|protein_coding;ELF1|ENST00000239882|protein_coding;ELF4|ENST00000308167|protein_coding;ELK3|ENST00000228741|protein_coding;EOMES|ENST00000295743|protein_coding;ETS1|ENST00000319397|protein_coding;E…	1.993e-125	2.543e-117	RP11-989E6.10	NUAK2
RP11-526I2.5|ENST00000602585|lincRNA	PUS7|ENST00000356362|protein_coding	50	ACTL6A|ENST00000429709|protein_coding;BAZ2B|ENST00000426648|protein_coding;CARM1|ENST00000327064|protein_coding;CBX7|ENST00000216133|protein_coding;CENPA|ENST00000335756|protein_coding;CHD3|ENST00000358181|protein_coding;CSRNP2|ENST00000228515|protein_coding;DNAJC2|ENST00000379263|protein_coding;EBF1|ENST00000313708|protein_coding;EBF1|ENST00000380654|protein_coding;ELK1|ENST00000376983|protein_c…	6.805e-125	8.682e-117	RP11-526I2.5	PUS7
RP11-526I2.5|ENST00000602585|lincRNA	ADGRA3|ENST00000334304|protein_coding	83	ACTL6A|ENST00000429709|protein_coding;BANF1|ENST00000445560|protein_coding;BAZ2B|ENST00000392782|protein_coding;CARM1|ENST00000327064|protein_coding;CBX7|ENST00000216133|protein_coding;CENPA|ENST00000335756|protein_coding;CHD3|ENST00000358181|protein_coding;CHD5|ENST00000262450|protein_coding;CHD5|ENST00000475121|protein_coding;CSRNP2|ENST00000228515|protein_coding;DNAJC2|ENST00000379263|protein_…	8.626e-123	1.1e-114	RP11-526I2.5	ADGRA3
RP11-526I2.5|ENST00000602585|lincRNA	ITPRIPL1|ENST00000361124|protein_coding	66	ACTL6A|ENST00000429709|protein_coding;BANF1|ENST00000445560|protein_coding;BAZ2B|ENST00000426648|protein_coding;BCL6|ENST00000232014|protein_coding;CBX7|ENST00000216133|protein_coding;CENPA|ENST00000335756|protein_coding;CHD3|ENST00000358181|protein_coding;CHD5|ENST00000262450|protein_coding;CHD5|ENST00000475121|protein_coding;CSRNP2|ENST00000228515|protein_coding;DBX2|ENST00000332700|protein_cod…	4.626e-121	5.902e-113	RP11-526I2.5	ITPRIPL1
RP11-989E6.10|ENST00000568752|lincRNA	SPN|ENST00000360121|protein_coding	73	AHR|ENST00000242057|protein_coding;AKNA|ENST00000374088|protein_coding;ARID5A|ENST00000357485|protein_coding;BCL11B|ENST00000443726|protein_coding;CBX7|ENST00000216133|protein_coding;CDX1|ENST00000616154|protein_coding;ELF1|ENST00000239882|protein_coding;EOMES|ENST00000295743|protein_coding;ETS1|ENST00000319397|protein_coding;ETS1|ENST00000392668|protein_coding;ETS1|ENST00000526145|protein_coding…	1.543e-120	1.969e-112	RP11-989E6.10	SPN
RP11-526I2.5|ENST00000602585|lincRNA	LDHB|ENST00000350669|protein_coding	72	BANF1|ENST00000445560|protein_coding;BAZ2B|ENST00000392782|protein_coding;BAZ2B|ENST00000426648|protein_coding;CAMTA1|ENST00000490905|protein_coding;CBX7|ENST00000216133|protein_coding;CC2D1A|ENST00000318003|protein_coding;CENPA|ENST00000335756|protein_coding;CHD3|ENST00000358181|protein_coding;CHD5|ENST00000262450|protein_coding;CHD5|ENST00000475121|protein_coding;CSRNP2|ENST00000228515|protein_…	3.946e-114	5.034e-106	RP11-526I2.5	LDHB
RP11-526I2.5|ENST00000602585|lincRNA	DDX10|ENST00000322536|protein_coding	48	ACTL6A|ENST00000429709|protein_coding;CBX7|ENST00000216133|protein_coding;CENPA|ENST00000335756|protein_coding;DNAJC2|ENST00000379263|protein_coding;ELK1|ENST00000376983|protein_coding;EZH1|ENST00000428826|protein_coding;FXR1|ENST00000480918|protein_coding;GRHL1|ENST00000324907|protein_coding;HDX|ENST00000373177|protein_coding;HMGA1|ENST00000401473|protein_coding;HMGA1|ENST00000447654|protein_cod…	8.978e-114	1.145e-105	RP11-526I2.5	DDX10
RP11-526I2.5|ENST00000602585|lincRNA	ATIC|ENST00000236959|protein_coding	77	ACTL6A|ENST00000429709|protein_coding;BAZ2B|ENST00000392782|protein_coding;BAZ2B|ENST00000426648|protein_coding;CARM1|ENST00000327064|protein_coding;CBX7|ENST00000216133|protein_coding;CENPA|ENST00000335756|protein_coding;CHD3|ENST00000358181|protein_coding;CHD5|ENST00000262450|protein_coding;CHD5|ENST00000475121|protein_coding;CSRNP2|ENST00000228515|protein_coding;DBX2|ENST00000332700|protein_co…	1.579e-112	2.014e-104	RP11-526I2.5	ATIC
RP11-526I2.5|ENST00000602585|lincRNA	HID1|ENST00000425042|protein_coding	50	ACTL6A|ENST00000429709|protein_coding;BAZ2B|ENST00000392782|protein_coding;BAZ2B|ENST00000426648|protein_coding;CASZ1|ENST00000377022|protein_coding;CBX7|ENST00000216133|protein_coding;CC2D1A|ENST00000318003|protein_coding;CHD3|ENST00000358181|protein_coding;CSRNP2|ENST00000228515|protein_coding;EBF1|ENST00000313708|protein_coding;EBF1|ENST00000380654|protein_coding;EBF1|ENST00000517373|protein_c…	1.434e-111	1.829e-103	RP11-526I2.5	HID1
RP11-526I2.5|ENST00000602585|lincRNA	CLNS1A|ENST00000263309|protein_coding	59	ATF2|ENST00000264110|protein_coding;BANF1|ENST00000445560|protein_coding;BAZ2B|ENST00000392782|protein_coding;BAZ2B|ENST00000426648|protein_coding;CBX7|ENST00000216133|protein_coding;CC2D1A|ENST00000318003|protein_coding;CHD3|ENST00000358181|protein_coding;CSRNP2|ENST00000228515|protein_coding;DMTF1|ENST00000394703|protein_coding;EBF1|ENST00000313708|protein_coding;EBF1|ENST00000380654|protein_co…	4.372e-108	5.578e-100	RP11-526I2.5	CLNS1A
RP11-989E6.10|ENST00000568752|lincRNA	NXF1|ENST00000531709|protein_coding	85	ARNT|ENST00000358595|protein_coding;BCL6|ENST00000232014|protein_coding;BCL6|ENST00000438077|protein_coding;BOD1|ENST00000311086|protein_coding;CBX3|ENST00000396386|protein_coding;CBX6|ENST00000407418|protein_coding;CBX7|ENST00000216133|protein_coding;CENPA|ENST00000335756|protein_coding;CREB3L2|ENST00000330387|protein_coding;DNAJC2|ENST00000379263|protein_coding;E2F3|ENST00000613242|protein_codi…	1.927e-107	2.458e-99	RP11-989E6.10	NXF1
RP11-526I2.5|ENST00000602585|lincRNA	MAN1C1|ENST00000374332|protein_coding	79	AKNA|ENST00000374079|protein_coding;ARID5A|ENST00000357485|protein_coding;ARID5A|ENST00000454558|protein_coding;BATF|ENST00000286639|protein_coding;BHLHE22|ENST00000321870|protein_coding;ELF1|ENST00000239882|protein_coding;ELF1|ENST00000635415|protein_coding;ELF4|ENST00000335997|protein_coding;ELK3|ENST00000228741|protein_coding;EOMES|ENST00000295743|protein_coding;EOMES|ENST00000449599|protein_c…	1.624e-106	2.072e-98	RP11-526I2.5	MAN1C1
RP11-989E6.10|ENST00000568752|lincRNA	TNFRSF10A|ENST00000221132|protein_coding	82	AKNA|ENST00000374088|protein_coding;ARID5B|ENST00000309334|protein_coding;BCL11B|ENST00000443726|protein_coding;CBX7|ENST00000216133|protein_coding;ELF4|ENST00000308167|protein_coding;EOMES|ENST00000295743|protein_coding;ESR1|ENST00000440973|protein_coding;ETS1|ENST00000319397|protein_coding;ETS1|ENST00000392668|protein_coding;ETS1|ENST00000526145|protein_coding;FLI1|ENST00000527786|protein_codin…	9.662e-106	1.233e-97	RP11-989E6.10	TNFRSF10A
RP11-526I2.5|ENST00000602585|lincRNA	TFAP4|ENST00000204517|protein_coding	68	ACTL6A|ENST00000429709|protein_coding;BANF1|ENST00000445560|protein_coding;BAZ2B|ENST00000392782|protein_coding;BAZ2B|ENST00000426648|protein_coding;CARM1|ENST00000327064|protein_coding;CBX7|ENST00000216133|protein_coding;CENPA|ENST00000335756|protein_coding;CHD3|ENST00000358181|protein_coding;CHD5|ENST00000262450|protein_coding;CSRNP2|ENST00000228515|protein_coding;DMTF1|ENST00000394703|protein_…	9.584e-104	1.223e-95	RP11-526I2.5	TFAP4
CTD-3014M21.4|ENST00000586231|lincRNA	PRR33|ENST00000640310|protein_coding	89	AKNA|ENST00000223791|protein_coding;AKNA|ENST00000374079|protein_coding;AKNA|ENST00000374088|protein_coding;ATOH8|ENST00000306279|protein_coding;BATF|ENST00000286639|protein_coding;BHLHE22|ENST00000321870|protein_coding;CDX1|ENST00000616154|protein_coding;CXXC1|ENST00000285106|protein_coding;ELF1|ENST00000239882|protein_coding;ELF4|ENST00000335997|protein_coding;ELK3|ENST00000228741|protein_codin…	2.442e-103	3.115e-95	CTD-3014M21.4	PRR33
RP11-526I2.5|ENST00000602585|lincRNA	NUAK2|ENST00000367157|protein_coding	80	ARID5A|ENST00000357485|protein_coding;ARID5A|ENST00000454558|protein_coding;BATF|ENST00000286639|protein_coding;CBX7|ENST00000216133|protein_coding;CDX1|ENST00000616154|protein_coding;ELF1|ENST00000239882|protein_coding;ELF1|ENST00000635415|protein_coding;ELF4|ENST00000308167|protein_coding;ELF4|ENST00000335997|protein_coding;ELK3|ENST00000228741|protein_coding;EOMES|ENST00000295743|protein_codin…	4.209e-102	5.37e-94	RP11-526I2.5	NUAK2
RP11-526I2.5|ENST00000602585|lincRNA	PHGDH|ENST00000369409|protein_coding	34	ACTL6A|ENST00000429709|protein_coding;CBX7|ENST00000216133|protein_coding;CENPA|ENST00000335756|protein_coding;EBF1|ENST00000313708|protein_coding;ELK1|ENST00000376983|protein_coding;EZH1|ENST00000428826|protein_coding;FXR1|ENST00000480918|protein_coding;GRHL1|ENST00000324907|protein_coding;HMGA1|ENST00000401473|protein_coding;HMGA1|ENST00000447654|protein_coding;HMGB3|ENST00000455596|protein_cod…	5.594e-102	7.137e-94	RP11-526I2.5	PHGDH
RP11-526I2.5|ENST00000602585|lincRNA	TMEM97|ENST00000226230|protein_coding	74	BAZ2B|ENST00000392782|protein_coding;BAZ2B|ENST00000426648|protein_coding;CAMTA1|ENST00000490905|protein_coding;CARM1|ENST00000327064|protein_coding;CBX7|ENST00000216133|protein_coding;CENPA|ENST00000335756|protein_coding;CHD3|ENST00000358181|protein_coding;CHD5|ENST00000262450|protein_coding;CHD5|ENST00000475121|protein_coding;CSRNP2|ENST00000228515|protein_coding;DMTF1|ENST00000394703|protein_c…	6.689e-102	8.534e-94	RP11-526I2.5	TMEM97
RP11-526I2.5|ENST00000602585|lincRNA	MYCN|ENST00000281043|protein_coding	46	ACTL6A|ENST00000429709|protein_coding;CARM1|ENST00000327064|protein_coding;CBX7|ENST00000216133|protein_coding;CENPA|ENST00000335756|protein_coding;CHD3|ENST00000358181|protein_coding;CSRNP2|ENST00000228515|protein_coding;DMTF1|ENST00000394703|protein_coding;DNAJC2|ENST00000379263|protein_coding;EBF1|ENST00000313708|protein_coding;ELK1|ENST00000376983|protein_coding;EZH1|ENST00000428826|protein_c…	1.939e-100	2.474e-92	RP11-526I2.5	MYCN
RP11-526I2.5|ENST00000602585|lincRNA	NPM1|ENST00000351986|protein_coding	69	BAZ2B|ENST00000392782|protein_coding;BAZ2B|ENST00000426648|protein_coding;CARM1|ENST00000327064|protein_coding;CBX7|ENST00000216133|protein_coding;CC2D1A|ENST00000318003|protein_coding;CHD3|ENST00000358181|protein_coding;CHD5|ENST00000262450|protein_coding;CSRNP2|ENST00000228515|protein_coding;DMTF1|ENST00000394703|protein_coding;EBF1|ENST00000313708|protein_coding;EBF1|ENST00000380654|protein_co…	1.948e-100	2.485e-92	RP11-526I2.5	NPM1
RP11-526I2.5|ENST00000602585|lincRNA	ARHGDIB|ENST00000228945|protein_coding	79	ARID5A|ENST00000454558|protein_coding;ASCL2|ENST00000331289|protein_coding;ATF5|ENST00000595125|protein_coding;CBX7|ENST00000216133|protein_coding;CDX1|ENST00000616154|protein_coding;ELF1|ENST00000239882|protein_coding;ELF1|ENST00000635415|protein_coding;ELF4|ENST00000335997|protein_coding;ELK3|ENST00000228741|protein_coding;EOMES|ENST00000295743|protein_coding;EOMES|ENST00000449599|protein_codin…	1.759e-99	2.244e-91	RP11-526I2.5	ARHGDIB
RP11-526I2.5|ENST00000602585|lincRNA	CLNS1A|ENST00000525064|protein_coding	57	ACTL6A|ENST00000429709|protein_coding;BANF1|ENST00000445560|protein_coding;BAZ2B|ENST00000392782|protein_coding;BAZ2B|ENST00000426648|protein_coding;CBX7|ENST00000216133|protein_coding;CC2D1A|ENST00000318003|protein_coding;CHD3|ENST00000358181|protein_coding;CSRNP2|ENST00000228515|protein_coding;DMTF1|ENST00000394703|protein_coding;DNAJC2|ENST00000379263|protein_coding;EBF1|ENST00000313708|protei…	5.476e-98	6.986e-90	RP11-526I2.5	CLNS1A
JPX|ENST00000639185|lincRNA	PHGDH|ENST00000369409|protein_coding	70	ACTL6A|ENST00000429709|protein_coding;AHDC1|ENST00000247087|protein_coding;AHDC1|ENST00000374011|protein_coding;BAZ1A|ENST00000358716|protein_coding;BAZ1A|ENST00000382422|protein_coding;BOD1|ENST00000311086|protein_coding;CAMTA1|ENST00000303635|protein_coding;CAMTA2|ENST00000348066|protein_coding;CBX7|ENST00000216133|protein_coding;CREB3L4|ENST00000368607|protein_coding;DMAP1|ENST00000372289|prot…	1.741e-97	2.221e-89	JPX	PHGDH
RP11-526I2.5|ENST00000602585|lincRNA	CARD11|ENST00000396946|protein_coding	81	AKNA|ENST00000374079|protein_coding;ARID5A|ENST00000357485|protein_coding;ARID5A|ENST00000454558|protein_coding;BATF|ENST00000286639|protein_coding;BHLHE22|ENST00000321870|protein_coding;CDX1|ENST00000616154|protein_coding;ELF1|ENST00000239882|protein_coding;ELF1|ENST00000635415|protein_coding;ELF4|ENST00000308167|protein_coding;ELF4|ENST00000335997|protein_coding;EOMES|ENST00000295743|protein_co…	3.86e-97	4.925e-89	RP11-526I2.5	CARD11
RP11-526I2.5|ENST00000602585|lincRNA	SDC3|ENST00000336798|protein_coding	42	ACTL6A|ENST00000429709|protein_coding;BCL6|ENST00000232014|protein_coding;CBX7|ENST00000216133|protein_coding;CC2D1A|ENST00000318003|protein_coding;CENPA|ENST00000335756|protein_coding;CHD3|ENST00000358181|protein_coding;CSRNP2|ENST00000228515|protein_coding;DNAJC2|ENST00000379263|protein_coding;EBF1|ENST00000313708|protein_coding;EBF1|ENST00000380654|protein_coding;EBF1|ENST00000517373|protein_c…	7.885e-96	1.006e-87	RP11-526I2.5	SDC3
RP11-526I2.5|ENST00000602585|lincRNA	NPM1|ENST00000517671|protein_coding	66	BAZ2B|ENST00000392782|protein_coding;BAZ2B|ENST00000426648|protein_coding;CARM1|ENST00000327064|protein_coding;CBX7|ENST00000216133|protein_coding;CEBPG|ENST00000585933|protein_coding;CHD3|ENST00000358181|protein_coding;CHD5|ENST00000262450|protein_coding;CSRNP2|ENST00000228515|protein_coding;DMTF1|ENST00000394703|protein_coding;EBF1|ENST00000313708|protein_coding;EBF1|ENST00000380654|protein_cod…	1.749e-95	2.231e-87	RP11-526I2.5	NPM1
RP11-526I2.5|ENST00000602585|lincRNA	DCUN1D5|ENST00000260247|protein_coding	52	ACTL6A|ENST00000429709|protein_coding;BANF1|ENST00000445560|protein_coding;CBX7|ENST00000216133|protein_coding;CENPA|ENST00000335756|protein_coding;CHD3|ENST00000358181|protein_coding;DMTF1|ENST00000394703|protein_coding;DNAJC2|ENST00000379263|protein_coding;EBF1|ENST00000313708|protein_coding;EBF1|ENST00000380654|protein_coding;EZH1|ENST00000428826|protein_coding;FOXJ2|ENST00000162391|protein_co…	1.943e-95	2.479e-87	RP11-526I2.5	DCUN1D5
RP11-526I2.5|ENST00000602585|lincRNA	TRAP1|ENST00000246957|protein_coding	65	ACTL6A|ENST00000429709|protein_coding;BAZ2B|ENST00000392782|protein_coding;BAZ2B|ENST00000426648|protein_coding;CBX7|ENST00000216133|protein_coding;CENPA|ENST00000335756|protein_coding;CHD1L|ENST00000369258|protein_coding;CHD3|ENST00000358181|protein_coding;CHD5|ENST00000262450|protein_coding;CSRNP2|ENST00000228515|protein_coding;DMTF1|ENST00000394703|protein_coding;DNAJC2|ENST00000379263|protein…	2.32e-95	2.96e-87	RP11-526I2.5	TRAP1
RP11-526I2.5|ENST00000602585|lincRNA	TMEM71|ENST00000356838|protein_coding	61	AKNA|ENST00000374079|protein_coding;ARID5A|ENST00000454558|protein_coding;BATF|ENST00000286639|protein_coding;ELF1|ENST00000239882|protein_coding;ELF1|ENST00000635415|protein_coding;EOMES|ENST00000295743|protein_coding;ESR1|ENST00000440973|protein_coding;ETS1|ENST00000319397|protein_coding;ETS1|ENST00000392668|protein_coding;ETS1|ENST00000535549|protein_coding;ETV6|ENST00000396373|protein_coding;…	3.593e-95	4.584e-87	RP11-526I2.5	TMEM71
RP11-526I2.5|ENST00000602585|lincRNA	NCL|ENST00000322723|protein_coding	55	ACTL6A|ENST00000429709|protein_coding;CARM1|ENST00000327064|protein_coding;CBX7|ENST00000216133|protein_coding;CENPA|ENST00000335756|protein_coding;CHD3|ENST00000358181|protein_coding;CSRNP2|ENST00000228515|protein_coding;DNAJC2|ENST00000379263|protein_coding;DNMT3A|ENST00000380746|protein_coding;ERCC6L|ENST00000334463|protein_coding;EZH1|ENST00000428826|protein_coding;FOXJ2|ENST00000162391|prote…	6.742e-95	8.601e-87	RP11-526I2.5	NCL
RP11-989E6.10|ENST00000568752|lincRNA	ETS1|ENST00000319397|protein_coding	68	AHR|ENST00000242057|protein_coding;AKNA|ENST00000374088|protein_coding;BCL11B|ENST00000443726|protein_coding;CBX7|ENST00000216133|protein_coding;ELF4|ENST00000308167|protein_coding;EOMES|ENST00000295743|protein_coding;FOXO1|ENST00000379561|protein_coding;FOXP3|ENST00000376207|protein_coding;GFI1|ENST00000427103|protein_coding;HDAC7|ENST00000080059|protein_coding;HSF5|ENST00000323777|protein_codin…	1.046e-94	1.334e-86	RP11-989E6.10	ETS1
RP11-526I2.5|ENST00000602585|lincRNA	HPDL|ENST00000334815|protein_coding	52	ACTL6A|ENST00000429709|protein_coding;BANF1|ENST00000445560|protein_coding;BAZ2B|ENST00000392782|protein_coding;BAZ2B|ENST00000426648|protein_coding;CBX7|ENST00000216133|protein_coding;CHD3|ENST00000358181|protein_coding;CSRNP2|ENST00000228515|protein_coding;DNAJC2|ENST00000379263|protein_coding;EBF1|ENST00000313708|protein_coding;ELK1|ENST00000376983|protein_coding;EZH1|ENST00000428826|protein_c…	1.068e-94	1.363e-86	RP11-526I2.5	HPDL
RP11-526I2.5|ENST00000602585|lincRNA	DPP4|ENST00000360534|protein_coding	64	ARID5A|ENST00000357485|protein_coding;ARID5A|ENST00000454558|protein_coding;BATF|ENST00000286639|protein_coding;CBX7|ENST00000216133|protein_coding;CDX1|ENST00000616154|protein_coding;ELF1|ENST00000239882|protein_coding;ELF1|ENST00000635415|protein_coding;ELF4|ENST00000335997|protein_coding;EOMES|ENST00000295743|protein_coding;ERG|ENST00000453032|protein_coding;ETS1|ENST00000319397|protein_coding…	4.105e-93	5.237e-85	RP11-526I2.5	DPP4
RP11-526I2.5|ENST00000602585|lincRNA	MTHFD2|ENST00000394053|protein_coding	46	ACTL6A|ENST00000429709|protein_coding;CBX7|ENST00000216133|protein_coding;CENPA|ENST00000335756|protein_coding;CHD3|ENST00000358181|protein_coding;DNAJC2|ENST00000379263|protein_coding;EBF1|ENST00000313708|protein_coding;EZH1|ENST00000428826|protein_coding;FOXJ2|ENST00000162391|protein_coding;FXR1|ENST00000480918|protein_coding;HES6|ENST00000409160|protein_coding;HMGA1|ENST00000401473|protein_cod…	7.263e-93	9.266e-85	RP11-526I2.5	MTHFD2
RP11-1055B8.4|ENST00000571724|lincRNA	PBXIP1|ENST00000368463|protein_coding	75	AKNA|ENST00000223791|protein_coding;AKNA|ENST00000312033|protein_coding;AKNA|ENST00000374088|protein_coding;ATOH8|ENST00000306279|protein_coding;ELF1|ENST00000635415|protein_coding;ELF4|ENST00000308167|protein_coding;ELF4|ENST00000335997|protein_coding;ELK4|ENST00000357992|protein_coding;EOMES|ENST00000295743|protein_coding;ETS1|ENST00000319397|protein_coding;ETS1|ENST00000392668|protein_coding;E…	3.698e-92	4.718e-84	RP11-1055B8.4	PBXIP1
RP11-989E6.10|ENST00000568752|lincRNA	CHEK1|ENST00000544373|protein_coding	110	ACTL6A|ENST00000450518|protein_coding;AHDC1|ENST00000374011|protein_coding;ATAD2|ENST00000287394|protein_coding;ATRX|ENST00000493470|protein_coding;BAZ1A|ENST00000360310|protein_coding;CAMTA2|ENST00000348066|protein_coding;CBX3|ENST00000396386|protein_coding;CBX5|ENST00000209875|protein_coding;CHAF1A|ENST00000587739|protein_coding;CREB3L4|ENST00000271889|protein_coding;DBF4|ENST00000265728|protei…	7.87e-91	1.004e-82	RP11-989E6.10	CHEK1
RP11-526I2.5|ENST00000602585|lincRNA	CCNB1IP1|ENST00000358932|protein_coding	49	ACTL6A|ENST00000429709|protein_coding;CARM1|ENST00000327064|protein_coding;CBX7|ENST00000216133|protein_coding;CHD3|ENST00000358181|protein_coding;CSRNP2|ENST00000228515|protein_coding;EBF1|ENST00000313708|protein_coding;ELK1|ENST00000376983|protein_coding;EZH1|ENST00000428826|protein_coding;FOXJ2|ENST00000162391|protein_coding;FOXO1|ENST00000379561|protein_coding;FXR1|ENST00000480918|protein_cod…	1.039e-89	1.326e-81	RP11-526I2.5	CCNB1IP1
RP11-526I2.5|ENST00000602585|lincRNA	CD96|ENST00000283285|protein_coding	67	ARID5A|ENST00000357485|protein_coding;ARID5A|ENST00000454558|protein_coding;BATF|ENST00000286639|protein_coding;BHLHE22|ENST00000321870|protein_coding;CBX7|ENST00000216133|protein_coding;CDX1|ENST00000616154|protein_coding;ELF1|ENST00000239882|protein_coding;ELF1|ENST00000635415|protein_coding;ELF4|ENST00000335997|protein_coding;EOMES|ENST00000295743|protein_coding;EOMES|ENST00000449599|protein_c…	6.808e-89	8.686e-81	RP11-526I2.5	CD96
RP11-526I2.5|ENST00000602585|lincRNA	TEX10|ENST00000374902|protein_coding	56	ACTL6A|ENST00000450518|protein_coding;BAZ2B|ENST00000392782|protein_coding;BAZ2B|ENST00000426648|protein_coding;CBX7|ENST00000216133|protein_coding;CEBPZ|ENST00000234170|protein_coding;CENPA|ENST00000335756|protein_coding;CHD3|ENST00000358181|protein_coding;CHD5|ENST00000262450|protein_coding;CHD5|ENST00000475121|protein_coding;CSRNP2|ENST00000228515|protein_coding;ELK1|ENST00000376983|protein_co…	1.518e-87	1.937e-79	RP11-526I2.5	TEX10
RP11-526I2.5|ENST00000602585|lincRNA	CHEK1|ENST00000544373|protein_coding	70	ACTL6A|ENST00000429709|protein_coding;BAZ2B|ENST00000392782|protein_coding;BAZ2B|ENST00000426648|protein_coding;CAMTA1|ENST00000490905|protein_coding;CARM1|ENST00000327064|protein_coding;CBX7|ENST00000216133|protein_coding;CENPA|ENST00000335756|protein_coding;CHD3|ENST00000358181|protein_coding;CHD5|ENST00000262450|protein_coding;CSRNP2|ENST00000228515|protein_coding;DBX2|ENST00000332700|protein_…	6.008e-87	7.665e-79	RP11-526I2.5	CHEK1
RP11-989E6.10|ENST00000568752|lincRNA	ETS1|ENST00000392668|protein_coding	78	AKNA|ENST00000374088|protein_coding;BCL11B|ENST00000443726|protein_coding;CBX7|ENST00000216133|protein_coding;EBF2|ENST00000520164|protein_coding;ELF4|ENST00000308167|protein_coding;EOMES|ENST00000295743|protein_coding;ERG|ENST00000288319|protein_coding;ESR1|ENST00000440973|protein_coding;FOXO1|ENST00000379561|protein_coding;FOXP3|ENST00000376207|protein_coding;GFI1|ENST00000427103|protein_coding…	7.9e-87	1.008e-78	RP11-989E6.10	ETS1
RP11-526I2.5|ENST00000602585|lincRNA	SERPINB9|ENST00000380698|protein_coding	62	ARID5A|ENST00000357485|protein_coding;ARID5A|ENST00000454558|protein_coding;BATF|ENST00000286639|protein_coding;BHLHE22|ENST00000321870|protein_coding;CBX7|ENST00000216133|protein_coding;ELF1|ENST00000239882|protein_coding;ELF1|ENST00000635415|protein_coding;ELF4|ENST00000335997|protein_coding;EOMES|ENST00000295743|protein_coding;EOMES|ENST00000449599|protein_coding;ETS1|ENST00000319397|protein_c…	1.947e-86	2.484e-78	RP11-526I2.5	SERPINB9
RP11-526I2.5|ENST00000602585|lincRNA	PTGDS|ENST00000371625|protein_coding	66	ARID5A|ENST00000454558|protein_coding;BHLHE22|ENST00000321870|protein_coding;CBX7|ENST00000216133|protein_coding;CDX1|ENST00000616154|protein_coding;ELF1|ENST00000239882|protein_coding;ELF1|ENST00000635415|protein_coding;ELF4|ENST00000335997|protein_coding;EOMES|ENST00000295743|protein_coding;EOMES|ENST00000449599|protein_coding;ESR1|ENST00000440973|protein_coding;ETS1|ENST00000319397|protein_cod…	4.455e-86	5.684e-78	RP11-526I2.5	PTGDS
MIAT|ENST00000616469|lincRNA	ADGRE5|ENST00000242786|protein_coding	71	AHR|ENST00000242057|protein_coding;AKNA|ENST00000223791|protein_coding;AKNA|ENST00000312033|protein_coding;AKNA|ENST00000374088|protein_coding;ARID5A|ENST00000454558|protein_coding;ARID5B|ENST00000279873|protein_coding;EGR2|ENST00000242480|protein_coding;ELF1|ENST00000239882|protein_coding;ELF4|ENST00000308167|protein_coding;ELF4|ENST00000335997|protein_coding;ELK3|ENST00000228741|protein_coding;…	1.092e-85	1.393e-77	MIAT	ADGRE5
RP11-526I2.5|ENST00000602585|lincRNA	PAICS|ENST00000264221|protein_coding	59	ACTL6A|ENST00000429709|protein_coding;BANF1|ENST00000445560|protein_coding;BAZ2B|ENST00000392782|protein_coding;BAZ2B|ENST00000426648|protein_coding;CBX7|ENST00000216133|protein_coding;CC2D1A|ENST00000318003|protein_coding;CENPA|ENST00000335756|protein_coding;CHD3|ENST00000358181|protein_coding;CHD5|ENST00000262450|protein_coding;CHD5|ENST00000475121|protein_coding;CSRNP2|ENST00000228515|protein_…	1.182e-85	1.508e-77	RP11-526I2.5	PAICS
RP11-526I2.5|ENST00000602585|lincRNA	CCL19|ENST00000311925|protein_coding	51	ARID5A|ENST00000357485|protein_coding;ARID5A|ENST00000454558|protein_coding;CBX7|ENST00000216133|protein_coding;CDX1|ENST00000616154|protein_coding;ELF1|ENST00000239882|protein_coding;ELF1|ENST00000635415|protein_coding;EOMES|ENST00000295743|protein_coding;EOMES|ENST00000449599|protein_coding;ETS1|ENST00000319397|protein_coding;ETS1|ENST00000392668|protein_coding;ETS1|ENST00000535549|protein_codi…	3.083e-85	3.933e-77	RP11-526I2.5	CCL19
RP11-526I2.5|ENST00000602585|lincRNA	ZDHHC18|ENST00000374142|protein_coding	40	ACTL6A|ENST00000429709|protein_coding;CBX7|ENST00000216133|protein_coding;CHD3|ENST00000358181|protein_coding;CSRNP2|ENST00000228515|protein_coding;DNAJC2|ENST00000379263|protein_coding;EBF1|ENST00000313708|protein_coding;EBF1|ENST00000380654|protein_coding;EZH1|ENST00000428826|protein_coding;FOXJ2|ENST00000162391|protein_coding;FXR1|ENST00000480918|protein_coding;GRHL1|ENST00000324907|protein_co…	9.062e-85	1.156e-76	RP11-526I2.5	ZDHHC18
RP11-989E6.10|ENST00000568752|lincRNA	SUSD6|ENST00000342745|protein_coding	90	BCL6|ENST00000232014|protein_coding;BCL6|ENST00000438077|protein_coding;CBX3|ENST00000396386|protein_coding;CBX7|ENST00000216133|protein_coding;CREB3L2|ENST00000330387|protein_coding;DNAJC2|ENST00000379263|protein_coding;EBF2|ENST00000520164|protein_coding;EGR2|ENST00000242480|protein_coding;ETV6|ENST00000396373|protein_coding;FLI1|ENST00000527786|protein_coding;FOS|ENST00000554617|protein_coding…	2.308e-84	2.945e-76	RP11-989E6.10	SUSD6
RP11-989E6.10|ENST00000568752|lincRNA	RUNX3|ENST00000308873|protein_coding	73	AKNA|ENST00000374079|protein_coding;AKNA|ENST00000374088|protein_coding;ARID5A|ENST00000357485|protein_coding;BCL11B|ENST00000443726|protein_coding;CBX7|ENST00000216133|protein_coding;CDX1|ENST00000616154|protein_coding;ELF1|ENST00000239882|protein_coding;ELF4|ENST00000308167|protein_coding;EOMES|ENST00000295743|protein_coding;ETS1|ENST00000319397|protein_coding;ETS1|ENST00000392668|protein_codin…	3.426e-84	4.371e-76	RP11-989E6.10	RUNX3
FAM95B1|ENST00000592873|lincRNA	SPN|ENST00000360121|protein_coding	56	AKNA|ENST00000374088|protein_coding;ARID5A|ENST00000357485|protein_coding;BCL11B|ENST00000443726|protein_coding;EOMES|ENST00000295743|protein_coding;ETS1|ENST00000535549|protein_coding;FLI1|ENST00000527767|protein_coding;FOXP3|ENST00000376207|protein_coding;GFI1|ENST00000427103|protein_coding;HHEX|ENST00000282728|protein_coding;IKZF1|ENST00000331340|protein_coding;IKZF1|ENST00000343574|protein_co…	3.463e-84	4.418e-76	FAM95B1	SPN
CTD-3014M21.4|ENST00000586231|lincRNA	SUSD6|ENST00000342745|protein_coding	78	AEBP1|ENST00000223357|protein_coding;BCL6B|ENST00000537931|protein_coding;BCL6B|ENST00000573503|protein_coding;BCL6|ENST00000232014|protein_coding;BCL6|ENST00000438077|protein_coding;BHLHE40|ENST00000256495|protein_coding;CBX3|ENST00000396386|protein_coding;CENPA|ENST00000335756|protein_coding;CHCHD3|ENST00000448878|protein_coding;DNAJC2|ENST00000379263|protein_coding;E2F3|ENST00000613242|protein…	2.75e-83	3.508e-75	CTD-3014M21.4	SUSD6
RP11-526I2.5|ENST00000602585|lincRNA	ARHGEF6|ENST00000250617|protein_coding	70	ARID5A|ENST00000454558|protein_coding;BATF|ENST00000286639|protein_coding;CDX1|ENST00000616154|protein_coding;ELF1|ENST00000239882|protein_coding;ELF1|ENST00000635415|protein_coding;ELF4|ENST00000335997|protein_coding;EOMES|ENST00000295743|protein_coding;EOMES|ENST00000449599|protein_coding;ESR1|ENST00000440973|protein_coding;ETS1|ENST00000319397|protein_coding;ETS1|ENST00000392668|protein_coding…	2.779e-83	3.545e-75	RP11-526I2.5	ARHGEF6
RP11-526I2.5|ENST00000602585|lincRNA	IL27RA|ENST00000263379|protein_coding	72	AKNA|ENST00000374079|protein_coding;ARID5A|ENST00000454558|protein_coding;BATF|ENST00000286639|protein_coding;BHLHE22|ENST00000321870|protein_coding;CDX1|ENST00000616154|protein_coding;ELF1|ENST00000239882|protein_coding;ELF1|ENST00000635415|protein_coding;ELF4|ENST00000335997|protein_coding;EOMES|ENST00000295743|protein_coding;EOMES|ENST00000449599|protein_coding;ETS1|ENST00000319397|protein_cod…	4.808e-83	6.134e-75	RP11-526I2.5	IL27RA
RP11-526I2.5|ENST00000602585|lincRNA	ARHGEF6|ENST00000370620|protein_coding	73	AKNA|ENST00000374079|protein_coding;ARID5A|ENST00000454558|protein_coding;ATOH8|ENST00000306279|protein_coding;BATF|ENST00000286639|protein_coding;BCL6|ENST00000438077|protein_coding;CARM1|ENST00000327064|protein_coding;CDX1|ENST00000616154|protein_coding;ELF1|ENST00000635415|protein_coding;ELF4|ENST00000335997|protein_coding;EOMES|ENST00000295743|protein_coding;EOMES|ENST00000449599|protein_codi…	5.481e-83	6.993e-75	RP11-526I2.5	ARHGEF6
RP11-989E6.10|ENST00000568752|lincRNA	B4GALT1|ENST00000379731|protein_coding	82	ARID5A|ENST00000357485|protein_coding;BATF2|ENST00000301887|protein_coding;BHLHE22|ENST00000321870|protein_coding;CBX7|ENST00000216133|protein_coding;CEBPB|ENST00000303004|protein_coding;CEBPD|ENST00000408965|protein_coding;CREM|ENST00000356917|protein_coding;CREM|ENST00000474931|protein_coding;ELF1|ENST00000405737|protein_coding;ELF4|ENST00000308167|protein_coding;EPC2|ENST00000409654|protein_co…	2.001e-82	2.553e-74	RP11-989E6.10	B4GALT1
RP11-526I2.5|ENST00000602585|lincRNA	FAM60A|ENST00000337682|protein_coding	57	ACTL6A|ENST00000429709|protein_coding;CARM1|ENST00000327064|protein_coding;CENPA|ENST00000335756|protein_coding;CHD3|ENST00000358181|protein_coding;CHD5|ENST00000475121|protein_coding;DNAJC2|ENST00000379263|protein_coding;ELK1|ENST00000376983|protein_coding;ERCC6L|ENST00000334463|protein_coding;EZH1|ENST00000428826|protein_coding;FOXM1|ENST00000627656|protein_coding;FXR1|ENST00000480918|protein_c…	2.055e-82	2.622e-74	RP11-526I2.5	FAM60A
RP11-526I2.5|ENST00000602585|lincRNA	HNRNPA1|ENST00000330752|protein_coding	60	BAZ2B|ENST00000392782|protein_coding;BAZ2B|ENST00000426648|protein_coding;CARM1|ENST00000327064|protein_coding;CBX7|ENST00000216133|protein_coding;CC2D1A|ENST00000318003|protein_coding;CHD3|ENST00000358181|protein_coding;CHD5|ENST00000262450|protein_coding;CHD5|ENST00000475121|protein_coding;CSRNP2|ENST00000228515|protein_coding;DMTF1|ENST00000394703|protein_coding;DNAJC2|ENST00000379263|protein_…	3.132e-80	3.996e-72	RP11-526I2.5	HNRNPA1
RP11-526I2.5|ENST00000602585|lincRNA	ATP2A3|ENST00000397041|protein_coding	62	ARID5A|ENST00000357485|protein_coding;ARID5A|ENST00000454558|protein_coding;BATF|ENST00000286639|protein_coding;CBX7|ENST00000216133|protein_coding;CDX1|ENST00000616154|protein_coding;ELF1|ENST00000239882|protein_coding;ELF1|ENST00000635415|protein_coding;EOMES|ENST00000295743|protein_coding;EOMES|ENST00000449599|protein_coding;ETS1|ENST00000319397|protein_coding;ETS1|ENST00000392668|protein_codi…	3.262e-80	4.162e-72	RP11-526I2.5	ATP2A3
MIAT|ENST00000616469|lincRNA	CCDC88B|ENST00000356786|protein_coding	73	AKNA|ENST00000223791|protein_coding;AKNA|ENST00000312033|protein_coding;ARID5A|ENST00000454558|protein_coding;ARID5B|ENST00000279873|protein_coding;ELF1|ENST00000239882|protein_coding;ELF4|ENST00000308167|protein_coding;ELF4|ENST00000335997|protein_coding;EOMES|ENST00000449599|protein_coding;ERG|ENST00000453032|protein_coding;ETV6|ENST00000396373|protein_coding;FLI1|ENST00000527767|protein_coding…	1.123e-79	1.433e-71	MIAT	CCDC88B
RP11-989E6.10|ENST00000568752|lincRNA	CTLA4|ENST00000302823|protein_coding	67	AKNA|ENST00000374079|protein_coding;AKNA|ENST00000374088|protein_coding;ASCL2|ENST00000331289|protein_coding;CBX7|ENST00000216133|protein_coding;ELF1|ENST00000239882|protein_coding;ETS1|ENST00000319397|protein_coding;ETS1|ENST00000392668|protein_coding;ETS1|ENST00000526145|protein_coding;ETS1|ENST00000535549|protein_coding;ETV6|ENST00000396373|protein_coding;FLI1|ENST00000527786|protein_coding;FO…	1.174e-79	1.498e-71	RP11-989E6.10	CTLA4
RP11-526I2.5|ENST00000602585|lincRNA	CD74|ENST00000353334|protein_coding	71	ARID5A|ENST00000454558|protein_coding;ASCL2|ENST00000331289|protein_coding;BATF|ENST00000286639|protein_coding;CBX7|ENST00000216133|protein_coding;CDX1|ENST00000616154|protein_coding;CEBPB|ENST00000303004|protein_coding;ELF1|ENST00000635415|protein_coding;ELF4|ENST00000335997|protein_coding;EOMES|ENST00000295743|protein_coding;EOMES|ENST00000449599|protein_coding;ERG|ENST00000453032|protein_codin…	3.127e-79	3.989e-71	RP11-526I2.5	CD74
RP11-989E6.10|ENST00000568752|lincRNA	NCKAP1L|ENST00000293373|protein_coding	69	ACTR3|ENST00000535589|protein_coding;AKNA|ENST00000374079|protein_coding;AKNA|ENST00000374088|protein_coding;ARID5B|ENST00000309334|protein_coding;ASCL2|ENST00000331289|protein_coding;ATF5|ENST00000595125|protein_coding;BCL11B|ENST00000443726|protein_coding;CBX7|ENST00000216133|protein_coding;ELF4|ENST00000308167|protein_coding;ESR1|ENST00000440973|protein_coding;ETS1|ENST00000319397|protein_codi…	3.263e-79	4.163e-71	RP11-989E6.10	NCKAP1L
RP11-526I2.5|ENST00000602585|lincRNA	CCND2|ENST00000261254|protein_coding	68	AKNA|ENST00000374079|protein_coding;ARID5B|ENST00000279873|protein_coding;BATF|ENST00000286639|protein_coding;BHLHE40|ENST00000256495|protein_coding;CDX1|ENST00000616154|protein_coding;CSRNP1|ENST00000273153|protein_coding;EBF2|ENST00000520164|protein_coding;ELF1|ENST00000635415|protein_coding;ELF4|ENST00000335997|protein_coding;EOMES|ENST00000295743|protein_coding;EOMES|ENST00000449599|protein_c…	3.863e-79	4.928e-71	RP11-526I2.5	CCND2
RP11-989E6.10|ENST00000568752|lincRNA	HMHA1|ENST00000313093|protein_coding	65	ACTR3|ENST00000535589|protein_coding;AHR|ENST00000242057|protein_coding;AKNA|ENST00000374079|protein_coding;AKNA|ENST00000374088|protein_coding;ARID5B|ENST00000309334|protein_coding;BCL11B|ENST00000443726|protein_coding;CBX7|ENST00000216133|protein_coding;ELF4|ENST00000308167|protein_coding;ETS1|ENST00000319397|protein_coding;ETS1|ENST00000392668|protein_coding;ETS1|ENST00000526145|protein_coding…	4.577e-79	5.839e-71	RP11-989E6.10	HMHA1
RP11-989E6.10|ENST00000568752|lincRNA	IL16|ENST00000558332|protein_coding	68	ACTR3|ENST00000535589|protein_coding;AKNA|ENST00000374079|protein_coding;AKNA|ENST00000374088|protein_coding;ARID5B|ENST00000309334|protein_coding;BCL11B|ENST00000443726|protein_coding;CBX7|ENST00000216133|protein_coding;ELF4|ENST00000308167|protein_coding;ETS1|ENST00000319397|protein_coding;ETS1|ENST00000392668|protein_coding;ETS1|ENST00000526145|protein_coding;ETS1|ENST00000535549|protein_codin…	2.999e-78	3.826e-70	RP11-989E6.10	IL16
RP11-526I2.5|ENST00000602585|lincRNA	RPS3|ENST00000524851|protein_coding	47	BANF1|ENST00000445560|protein_coding;BAZ2B|ENST00000392782|protein_coding;BAZ2B|ENST00000426648|protein_coding;CBX7|ENST00000216133|protein_coding;CC2D1A|ENST00000318003|protein_coding;CHD3|ENST00000358181|protein_coding;CSRNP2|ENST00000228515|protein_coding;DMTF1|ENST00000394703|protein_coding;DNAJC2|ENST00000379263|protein_coding;EBF1|ENST00000313708|protein_coding;EBF1|ENST00000380654|protein_…	6.624e-78	8.451e-70	RP11-526I2.5	RPS3
RP11-989E6.10|ENST00000568752|lincRNA	LCP1|ENST00000323076|protein_coding	66	AKNA|ENST00000374079|protein_coding;AKNA|ENST00000374088|protein_coding;BCL11B|ENST00000443726|protein_coding;CBX7|ENST00000216133|protein_coding;ELF1|ENST00000239882|protein_coding;ELF4|ENST00000308167|protein_coding;EOMES|ENST00000295743|protein_coding;ETS1|ENST00000319397|protein_coding;ETS1|ENST00000392668|protein_coding;ETS1|ENST00000526145|protein_coding;ETS1|ENST00000535549|protein_coding;…	1.692e-77	2.159e-69	RP11-989E6.10	LCP1
TTTY15|ENST00000440408|lincRNA	OSMR|ENST00000502536|protein_coding	74	AHR|ENST00000242057|protein_coding;ARID5A|ENST00000357485|protein_coding;ARID5B|ENST00000279873|protein_coding;BCL6|ENST00000450123|protein_coding;BHLHE22|ENST00000321870|protein_coding;CEBPD|ENST00000408965|protein_coding;EGR3|ENST00000522910|protein_coding;ELF1|ENST00000239882|protein_coding;ELF1|ENST00000635415|protein_coding;ELK3|ENST00000228741|protein_coding;ELK4|ENST00000357992|protein_cod…	3.324e-77	4.241e-69	TTTY15	OSMR
FAM95B1|ENST00000592873|lincRNA	TMEM63A|ENST00000366835|protein_coding	64	AKNA|ENST00000374088|protein_coding;ARID5A|ENST00000357485|protein_coding;BCL11B|ENST00000443726|protein_coding;CXXC1|ENST00000285106|protein_coding;ELF4|ENST00000308167|protein_coding;EOMES|ENST00000449599|protein_coding;ERG|ENST00000398905|protein_coding;FLI1|ENST00000527767|protein_coding;FOXP3|ENST00000376207|protein_coding;GFI1|ENST00000427103|protein_coding;IKZF1|ENST00000331340|protein_cod…	4.625e-77	5.901e-69	FAM95B1	TMEM63A
RP11-526I2.5|ENST00000602585|lincRNA	FERMT3|ENST00000345728|protein_coding	64	ARID5A|ENST00000454558|protein_coding;ASCL2|ENST00000331289|protein_coding;ATF5|ENST00000595125|protein_coding;CBX7|ENST00000216133|protein_coding;CDX1|ENST00000616154|protein_coding;ELF1|ENST00000239882|protein_coding;ELF1|ENST00000635415|protein_coding;ELF4|ENST00000335997|protein_coding;EOMES|ENST00000295743|protein_coding;EOMES|ENST00000449599|protein_coding;ETS1|ENST00000319397|protein_codin…	6.276e-77	8.007e-69	RP11-526I2.5	FERMT3
RP11-526I2.5|ENST00000602585|lincRNA	CASS4|ENST00000360314|protein_coding	70	ARID5A|ENST00000454558|protein_coding;BATF|ENST00000286639|protein_coding;CBX7|ENST00000216133|protein_coding;ELF1|ENST00000239882|protein_coding;ELF1|ENST00000635415|protein_coding;ELF4|ENST00000308167|protein_coding;ELF4|ENST00000335997|protein_coding;ELK3|ENST00000228741|protein_coding;EOMES|ENST00000295743|protein_coding;EOMES|ENST00000449599|protein_coding;ERG|ENST00000453032|protein_coding;…	8.044e-77	1.026e-68	RP11-526I2.5	CASS4
RP11-526I2.5|ENST00000602585|lincRNA	RHOF|ENST00000267205|protein_coding	54	ARID5A|ENST00000357485|protein_coding;ARID5A|ENST00000454558|protein_coding;BATF|ENST00000286639|protein_coding;ELF1|ENST00000239882|protein_coding;ELF1|ENST00000635415|protein_coding;ELF4|ENST00000335997|protein_coding;EOMES|ENST00000295743|protein_coding;ETS1|ENST00000319397|protein_coding;ETS1|ENST00000392668|protein_coding;ETS1|ENST00000535549|protein_coding;FLI1|ENST00000527767|protein_codin…	9.912e-77	1.265e-68	RP11-526I2.5	RHOF
RP11-989E6.10|ENST00000568752|lincRNA	CLNS1A|ENST00000525064|protein_coding	81	ARID1A|ENST00000636219|protein_coding;BAZ1A|ENST00000382422|protein_coding;BAZ2B|ENST00000392782|protein_coding;BAZ2B|ENST00000426648|protein_coding;CBX7|ENST00000216133|protein_coding;CC2D1A|ENST00000318003|protein_coding;DMTF1|ENST00000394703|protein_coding;E2F3|ENST00000346618|protein_coding;E2F3|ENST00000613242|protein_coding;EBF1|ENST00000517373|protein_coding;ELK1|ENST00000247161|protein_co…	1.008e-76	1.286e-68	RP11-989E6.10	CLNS1A
RP11-526I2.5|ENST00000602585|lincRNA	GTF3C3|ENST00000263956|protein_coding	56	ACTL6A|ENST00000429709|protein_coding;AHCTF1|ENST00000326225|protein_coding;CBX7|ENST00000216133|protein_coding;CEBPZ|ENST00000234170|protein_coding;CENPA|ENST00000335756|protein_coding;CHD3|ENST00000358181|protein_coding;CHD5|ENST00000262450|protein_coding;CHD5|ENST00000475121|protein_coding;DNAJC2|ENST00000379263|protein_coding;ELK1|ENST00000376983|protein_coding;ERCC6L|ENST00000334463|protein_…	4.7e-76	5.996e-68	RP11-526I2.5	GTF3C3
RP11-989E6.10|ENST00000568752|lincRNA	PRKCH|ENST00000332981|protein_coding	74	AKNA|ENST00000374088|protein_coding;BCL11B|ENST00000443726|protein_coding;CBX7|ENST00000216133|protein_coding;CDX1|ENST00000616154|protein_coding;ELF4|ENST00000308167|protein_coding;EOMES|ENST00000295743|protein_coding;ERG|ENST00000288319|protein_coding;ESR1|ENST00000440973|protein_coding;ETS1|ENST00000535549|protein_coding;FOXO1|ENST00000379561|protein_coding;FOXP3|ENST00000376207|protein_coding…	5.672e-76	7.236e-68	RP11-989E6.10	PRKCH
RP11-989E6.10|ENST00000568752|lincRNA	TAGAP|ENST00000326965|protein_coding	65	ACTR3|ENST00000535589|protein_coding;AHR|ENST00000242057|protein_coding;AKNA|ENST00000374079|protein_coding;AKNA|ENST00000374088|protein_coding;BCL11B|ENST00000443726|protein_coding;CBX7|ENST00000216133|protein_coding;ELF4|ENST00000308167|protein_coding;EOMES|ENST00000295743|protein_coding;ETS1|ENST00000319397|protein_coding;ETS1|ENST00000526145|protein_coding;ETV6|ENST00000396373|protein_coding;…	9.711e-76	1.239e-67	RP11-989E6.10	TAGAP
RP11-526I2.5|ENST00000602585|lincRNA	FXYD5|ENST00000543307|protein_coding	65	ARID5A|ENST00000454558|protein_coding;BATF|ENST00000286639|protein_coding;CDX1|ENST00000616154|protein_coding;ELF1|ENST00000635415|protein_coding;ELF4|ENST00000335997|protein_coding;EOMES|ENST00000295743|protein_coding;EOMES|ENST00000449599|protein_coding;ETS1|ENST00000319397|protein_coding;ETS1|ENST00000392668|protein_coding;ETS1|ENST00000535549|protein_coding;ETV6|ENST00000396373|protein_coding…	1.381e-75	1.762e-67	RP11-526I2.5	FXYD5
RP11-989E6.10|ENST00000568752|lincRNA	ELF1|ENST00000239882|protein_coding	73	AKNA|ENST00000374079|protein_coding;CBX7|ENST00000216133|protein_coding;CEBPD|ENST00000408965|protein_coding;ELF4|ENST00000308167|protein_coding;EOMES|ENST00000295743|protein_coding;EPC2|ENST00000409654|protein_coding;ERG|ENST00000288319|protein_coding;FLI1|ENST00000527786|protein_coding;FOXP3|ENST00000376207|protein_coding;GFI1|ENST00000427103|protein_coding;HOXA3|ENST00000317201|protein_coding;…	1.51e-75	1.926e-67	RP11-989E6.10	ELF1
RP11-989E6.10|ENST00000568752|lincRNA	CD82|ENST00000227155|protein_coding	65	AKNA|ENST00000374079|protein_coding;AKNA|ENST00000374088|protein_coding;ASCL2|ENST00000331289|protein_coding;ATF5|ENST00000595125|protein_coding;BATF2|ENST00000301887|protein_coding;CBX7|ENST00000216133|protein_coding;ELF1|ENST00000239882|protein_coding;ESR1|ENST00000440973|protein_coding;ETS1|ENST00000319397|protein_coding;ETS1|ENST00000526145|protein_coding;ETS1|ENST00000535549|protein_coding;E…	3.846e-75	4.907e-67	RP11-989E6.10	CD82
RP11-1055B8.4|ENST00000571724|lincRNA	SUSD6|ENST00000342745|protein_coding	66	AKNA|ENST00000312033|protein_coding;ARID5B|ENST00000309334|protein_coding;BCL6|ENST00000232014|protein_coding;BCL6|ENST00000406870|protein_coding;BCL6|ENST00000450123|protein_coding;BHLHE40|ENST00000256495|protein_coding;EBF2|ENST00000520164|protein_coding;ELF4|ENST00000308167|protein_coding;ELF4|ENST00000335997|protein_coding;ELK4|ENST00000357992|protein_coding;ETS1|ENST00000392668|protein_codin…	3.806e-74	4.856e-66	RP11-1055B8.4	SUSD6
RP11-989E6.10|ENST00000568752|lincRNA	AIM1|ENST00000369066|protein_coding	65	AKNA|ENST00000374079|protein_coding;AKNA|ENST00000374088|protein_coding;ASCL2|ENST00000331289|protein_coding;BCL11B|ENST00000443726|protein_coding;CBX7|ENST00000216133|protein_coding;ELF4|ENST00000308167|protein_coding;EOMES|ENST00000295743|protein_coding;ERG|ENST00000288319|protein_coding;ETS1|ENST00000526145|protein_coding;ETV6|ENST00000396373|protein_coding;FLI1|ENST00000527786|protein_coding;…	4.67e-74	5.958e-66	RP11-989E6.10	AIM1
RP11-989E6.10|ENST00000568752|lincRNA	IRF8|ENST00000268638|protein_coding	69	ACTR3|ENST00000535589|protein_coding;AKNA|ENST00000374079|protein_coding;AKNA|ENST00000374088|protein_coding;ARID5B|ENST00000309334|protein_coding;ASCL2|ENST00000331289|protein_coding;BCL11B|ENST00000443726|protein_coding;CBX7|ENST00000216133|protein_coding;ELF4|ENST00000308167|protein_coding;EOMES|ENST00000295743|protein_coding;ESR1|ENST00000440973|protein_coding;ETS1|ENST00000319397|protein_cod…	5.333e-74	6.804e-66	RP11-989E6.10	IRF8
CTD-3014M21.4|ENST00000586231|lincRNA	COTL1|ENST00000262428|protein_coding	70	AHR|ENST00000242057|protein_coding;AKNA|ENST00000374079|protein_coding;AKNA|ENST00000374088|protein_coding;BATF|ENST00000286639|protein_coding;CEBPA|ENST00000498907|protein_coding;ELF1|ENST00000239882|protein_coding;ELF1|ENST00000635415|protein_coding;ELF4|ENST00000335997|protein_coding;ELK4|ENST00000357992|protein_coding;EOMES|ENST00000295743|protein_coding;EOMES|ENST00000449599|protein_coding;E…	1.37e-73	1.748e-65	CTD-3014M21.4	COTL1
RP11-989E6.10|ENST00000568752|lincRNA	SNAP23|ENST00000249647|protein_coding	75	CBX7|ENST00000216133|protein_coding;CREB3L2|ENST00000330387|protein_coding;EGR2|ENST00000242480|protein_coding;ELF1|ENST00000405737|protein_coding;EOMES|ENST00000295743|protein_coding;EPC2|ENST00000409654|protein_coding;ERG|ENST00000288319|protein_coding;ESR1|ENST00000440973|protein_coding;ETS1|ENST00000526145|protein_coding;ETV6|ENST00000396373|protein_coding;FLI1|ENST00000527786|protein_coding;…	3.033e-73	3.869e-65	RP11-989E6.10	SNAP23
RP11-989E6.10|ENST00000568752|lincRNA	IRF4|ENST00000380956|protein_coding	56	AHR|ENST00000242057|protein_coding;AKNA|ENST00000374088|protein_coding;ARID5B|ENST00000309334|protein_coding;BCL11B|ENST00000443726|protein_coding;ELF4|ENST00000308167|protein_coding;ETS1|ENST00000319397|protein_coding;ETS1|ENST00000392668|protein_coding;ETS1|ENST00000526145|protein_coding;ETV6|ENST00000396373|protein_coding;FLI1|ENST00000527786|protein_coding;FOXO1|ENST00000379561|protein_coding…	9.77e-73	1.246e-64	RP11-989E6.10	IRF4
CTD-3014M21.4|ENST00000586231|lincRNA	CSF1|ENST00000329608|protein_coding	76	AEBP1|ENST00000223357|protein_coding;ARID5B|ENST00000279873|protein_coding;BCL6|ENST00000232014|protein_coding;BCL6|ENST00000438077|protein_coding;BHLHE22|ENST00000321870|protein_coding;BHLHE40|ENST00000256495|protein_coding;CDX1|ENST00000616154|protein_coding;CHCHD3|ENST00000448878|protein_coding;ELF1|ENST00000405737|protein_coding;ELF1|ENST00000635415|protein_coding;ELK4|ENST00000357992|protein…	2.397e-72	3.058e-64	CTD-3014M21.4	CSF1
RP11-989E6.10|ENST00000568752|lincRNA	RPS3|ENST00000524851|protein_coding	76	AHDC1|ENST00000374011|protein_coding;ARID1A|ENST00000636219|protein_coding;BAZ2B|ENST00000392782|protein_coding;BAZ2B|ENST00000426648|protein_coding;CAMTA1|ENST00000303635|protein_coding;CBX3|ENST00000396386|protein_coding;CBX7|ENST00000216133|protein_coding;CC2D1A|ENST00000318003|protein_coding;CHAF1A|ENST00000587739|protein_coding;DMTF1|ENST00000394703|protein_coding;E2F3|ENST00000613242|protei…	2.594e-72	3.309e-64	RP11-989E6.10	RPS3
RP11-526I2.5|ENST00000602585|lincRNA	TGFBR2|ENST00000295754|protein_coding	67	ARID5A|ENST00000454558|protein_coding;ARID5B|ENST00000279873|protein_coding;ATOH8|ENST00000306279|protein_coding;BATF|ENST00000286639|protein_coding;CDX1|ENST00000616154|protein_coding;EBF2|ENST00000520164|protein_coding;ELF1|ENST00000635415|protein_coding;ELF4|ENST00000335997|protein_coding;EOMES|ENST00000295743|protein_coding;EOMES|ENST00000449599|protein_coding;ERG|ENST00000398905|protein_codi…	9.748e-72	1.244e-63	RP11-526I2.5	TGFBR2
RP11-526I2.5|ENST00000602585|lincRNA	TMEM97|ENST00000336687|protein_coding	50	ACTL6A|ENST00000429709|protein_coding;BAZ2B|ENST00000426648|protein_coding;CBX7|ENST00000216133|protein_coding;CENPA|ENST00000335756|protein_coding;CHD5|ENST00000262450|protein_coding;CSRNP2|ENST00000228515|protein_coding;DNAJC2|ENST00000379263|protein_coding;ERCC6L|ENST00000334463|protein_coding;EZH1|ENST00000428826|protein_coding;FOXJ2|ENST00000162391|protein_coding;FOXO1|ENST00000379561|protei…	1.544e-71	1.97e-63	RP11-526I2.5	TMEM97
RP11-989E6.10|ENST00000568752|lincRNA	FGD3|ENST00000416701|protein_coding	62	AHR|ENST00000242057|protein_coding;AKNA|ENST00000374079|protein_coding;AKNA|ENST00000374088|protein_coding;BCL11B|ENST00000443726|protein_coding;CDX1|ENST00000616154|protein_coding;ELF4|ENST00000308167|protein_coding;EOMES|ENST00000295743|protein_coding;ETS1|ENST00000319397|protein_coding;ETS1|ENST00000392668|protein_coding;ETS1|ENST00000526145|protein_coding;ETS1|ENST00000535549|protein_coding;E…	1.682e-71	2.146e-63	RP11-989E6.10	FGD3
RP11-989E6.10|ENST00000568752|lincRNA	S1PR1|ENST00000305352|protein_coding	67	AHR|ENST00000242057|protein_coding;AKNA|ENST00000374079|protein_coding;AKNA|ENST00000374088|protein_coding;BCL11B|ENST00000443726|protein_coding;BCL6B|ENST00000293805|protein_coding;BCL6B|ENST00000537931|protein_coding;CBX7|ENST00000216133|protein_coding;CEBPB|ENST00000303004|protein_coding;CEBPD|ENST00000408965|protein_coding;EBF2|ENST00000520164|protein_coding;EOMES|ENST00000295743|protein_codi…	1.841e-71	2.349e-63	RP11-989E6.10	S1PR1
RP11-989E6.10|ENST00000568752|lincRNA	SKAP1|ENST00000336915|protein_coding	53	AHR|ENST00000242057|protein_coding;AKNA|ENST00000374079|protein_coding;AKNA|ENST00000374088|protein_coding;ARID5A|ENST00000357485|protein_coding;BCL11B|ENST00000443726|protein_coding;ETS1|ENST00000319397|protein_coding;ETS1|ENST00000392668|protein_coding;ETS1|ENST00000526145|protein_coding;ETS1|ENST00000535549|protein_coding;FLI1|ENST00000527786|protein_coding;FOXP3|ENST00000376199|protein_coding…	3.831e-71	4.888e-63	RP11-989E6.10	SKAP1
RP11-989E6.10|ENST00000568752|lincRNA	MAN1C1|ENST00000374332|protein_coding	74	ARID5A|ENST00000357485|protein_coding;CREB3L2|ENST00000330387|protein_coding;EGR2|ENST00000242480|protein_coding;ELF1|ENST00000239882|protein_coding;ELK3|ENST00000228741|protein_coding;EOMES|ENST00000295743|protein_coding;ERG|ENST00000288319|protein_coding;ESR1|ENST00000440973|protein_coding;ETS1|ENST00000319397|protein_coding;ETS1|ENST00000392668|protein_coding;ETS1|ENST00000526145|protein_codin…	3.856e-71	4.919e-63	RP11-989E6.10	MAN1C1
RP11-526I2.5|ENST00000602585|lincRNA	TEX15|ENST00000256246|protein_coding	46	ACTL6A|ENST00000429709|protein_coding;CBX7|ENST00000216133|protein_coding;CENPA|ENST00000335756|protein_coding;CHD3|ENST00000358181|protein_coding;DNAJC2|ENST00000379263|protein_coding;ELK1|ENST00000376983|protein_coding;ERCC6L|ENST00000334463|protein_coding;FOXJ2|ENST00000162391|protein_coding;FOXO1|ENST00000379561|protein_coding;FXR1|ENST00000480918|protein_coding;GRHL1|ENST00000324907|protein_…	8.708e-71	1.111e-62	RP11-526I2.5	TEX15
RP11-989E6.10|ENST00000568752|lincRNA	CCR4|ENST00000330953|protein_coding	56	AKNA|ENST00000374088|protein_coding;BCL11B|ENST00000443726|protein_coding;CBX7|ENST00000216133|protein_coding;ETS1|ENST00000319397|protein_coding;ETS1|ENST00000392668|protein_coding;ETS1|ENST00000526145|protein_coding;ETS1|ENST00000535549|protein_coding;ETV6|ENST00000396373|protein_coding;FLI1|ENST00000527786|protein_coding;FOXO1|ENST00000379561|protein_coding;FOXP3|ENST00000376207|protein_coding…	9.669e-71	1.234e-62	RP11-989E6.10	CCR4
RP11-989E6.10|ENST00000568752|lincRNA	FOXO1|ENST00000379561|protein_coding	71	CBX7|ENST00000216133|protein_coding;CREB3L2|ENST00000330387|protein_coding;ELF1|ENST00000405737|protein_coding;ELK3|ENST00000228741|protein_coding;ERG|ENST00000288319|protein_coding;ERG|ENST00000398905|protein_coding;ERG|ENST00000453032|protein_coding;ESR1|ENST00000440973|protein_coding;ETS1|ENST00000319397|protein_coding;ETS1|ENST00000392668|protein_coding;ETS1|ENST00000526145|protein_coding;ETV…	1.388e-70	1.771e-62	RP11-989E6.10	FOXO1
RP11-526I2.5|ENST00000602585|lincRNA	SYNGR2|ENST00000588282|protein_coding	50	ASCL2|ENST00000331289|protein_coding;ATF5|ENST00000595125|protein_coding;ELF1|ENST00000239882|protein_coding;ELF1|ENST00000635415|protein_coding;ELF4|ENST00000308167|protein_coding;ELF4|ENST00000335997|protein_coding;EOMES|ENST00000295743|protein_coding;ETS1|ENST00000319397|protein_coding;ETS1|ENST00000392668|protein_coding;ETS1|ENST00000535549|protein_coding;FLI1|ENST00000527767|protein_coding;F…	2.613e-70	3.334e-62	RP11-526I2.5	SYNGR2
RP11-526I2.5|ENST00000602585|lincRNA	FMNL1|ENST00000331495|protein_coding	55	ACTL6A|ENST00000429709|protein_coding;ARID5A|ENST00000454558|protein_coding;BATF|ENST00000286639|protein_coding;CBX7|ENST00000216133|protein_coding;EBF1|ENST00000313708|protein_coding;ELF1|ENST00000239882|protein_coding;ELF1|ENST00000635415|protein_coding;ETS1|ENST00000319397|protein_coding;ETS1|ENST00000392668|protein_coding;ETS1|ENST00000535549|protein_coding;EZH1|ENST00000428826|protein_coding…	3.958e-70	5.05e-62	RP11-526I2.5	FMNL1
RP11-989E6.10|ENST00000568752|lincRNA	VCAM1|ENST00000370119|protein_coding	65	ARID5B|ENST00000309334|protein_coding;BCL6|ENST00000232014|protein_coding;CBX7|ENST00000216133|protein_coding;CREB3L2|ENST00000330387|protein_coding;EGR2|ENST00000242480|protein_coding;ELF1|ENST00000239882|protein_coding;ELF1|ENST00000405737|protein_coding;ELK3|ENST00000228741|protein_coding;EOMES|ENST00000295743|protein_coding;ERG|ENST00000453032|protein_coding;ETS1|ENST00000392668|protein_codin…	4.332e-70	5.527e-62	RP11-989E6.10	VCAM1
RP11-526I2.5|ENST00000602585|lincRNA	TGFBR2|ENST00000359013|protein_coding	67	AKNA|ENST00000374079|protein_coding;ARID5A|ENST00000454558|protein_coding;ARID5B|ENST00000279873|protein_coding;BATF|ENST00000286639|protein_coding;BHLHE40|ENST00000256495|protein_coding;CDX1|ENST00000616154|protein_coding;EBF2|ENST00000520164|protein_coding;ELF1|ENST00000635415|protein_coding;ELF4|ENST00000335997|protein_coding;EOMES|ENST00000295743|protein_coding;EOMES|ENST00000449599|protein_c…	1.622e-69	2.069e-61	RP11-526I2.5	TGFBR2
RP11-989E6.10|ENST00000568752|lincRNA	LATS2|ENST00000382592|protein_coding	77	AKNA|ENST00000374088|protein_coding;ARID5A|ENST00000357485|protein_coding;AR|ENST00000374690|protein_coding;BCL6|ENST00000438077|protein_coding;BHLHE22|ENST00000321870|protein_coding;BHLHE40|ENST00000256495|protein_coding;CBX7|ENST00000216133|protein_coding;CEBPD|ENST00000408965|protein_coding;CREM|ENST00000356917|protein_coding;EBF2|ENST00000520164|protein_coding;EGR1|ENST00000239938|protein_cod…	1.935e-69	2.469e-61	RP11-989E6.10	LATS2
CTD-3014M21.4|ENST00000586231|lincRNA	MICALL2|ENST00000297508|protein_coding	64	AEBP1|ENST00000223357|protein_coding;AHR|ENST00000242057|protein_coding;ARID5B|ENST00000279873|protein_coding;BHLHE22|ENST00000321870|protein_coding;BHLHE40|ENST00000256495|protein_coding;CHCHD3|ENST00000448878|protein_coding;ERG|ENST00000453032|protein_coding;ESR1|ENST00000440973|protein_coding;FLI1|ENST00000527786|protein_coding;FOXD2|ENST00000334793|protein_coding;FOXD3|ENST00000371116|protein…	4.296e-69	5.481e-61	CTD-3014M21.4	MICALL2
AC004951.6|ENST00000447643|lincRNA	ETS1|ENST00000319397|protein_coding	33	ARID5A|ENST00000357485|protein_coding;ATOH8|ENST00000306279|protein_coding;BATF|ENST00000286639|protein_coding;FOXP3|ENST00000376207|protein_coding;IRF1|ENST00000405885|protein_coding;IRF1|ENST00000437654|protein_coding;IRF2|ENST00000393593|protein_coding;IRF3|ENST00000309877|protein_coding;KLF2|ENST00000248071|protein_coding;KLF2|ENST00000592003|protein_coding;LYL1|ENST00000264824|protein_coding…	5.328e-69	6.797e-61	AC004951.6	ETS1
RP11-989E6.10|ENST00000568752|lincRNA	TAGAP|ENST00000367066|protein_coding	64	AKNA|ENST00000374079|protein_coding;AKNA|ENST00000374088|protein_coding;ASCL2|ENST00000331289|protein_coding;BCL11B|ENST00000443726|protein_coding;CBX7|ENST00000216133|protein_coding;EGR2|ENST00000242480|protein_coding;ELF4|ENST00000308167|protein_coding;ETS1|ENST00000319397|protein_coding;ETS1|ENST00000392668|protein_coding;ETS1|ENST00000526145|protein_coding;ETV6|ENST00000396373|protein_coding;…	9.984e-69	1.274e-60	RP11-989E6.10	TAGAP
RP11-989E6.10|ENST00000568752|lincRNA	RASSF5|ENST00000577571|protein_coding	58	ACTR3|ENST00000535589|protein_coding;AHR|ENST00000242057|protein_coding;AKNA|ENST00000374079|protein_coding;AKNA|ENST00000374088|protein_coding;BCL11B|ENST00000443726|protein_coding;CBX7|ENST00000216133|protein_coding;ELF4|ENST00000308167|protein_coding;ETS1|ENST00000319397|protein_coding;ETS1|ENST00000526145|protein_coding;ETV6|ENST00000396373|protein_coding;FOXP3|ENST00000376199|protein_coding;…	1.011e-68	1.29e-60	RP11-989E6.10	RASSF5
RP11-526I2.5|ENST00000602585|lincRNA	CD82|ENST00000227155|protein_coding	69	ARID5A|ENST00000454558|protein_coding;ASCL2|ENST00000331289|protein_coding;ATOH8|ENST00000306279|protein_coding;BATF|ENST00000286639|protein_coding;CBX7|ENST00000216133|protein_coding;CDX1|ENST00000616154|protein_coding;CEBPB|ENST00000303004|protein_coding;ELF1|ENST00000239882|protein_coding;ELF1|ENST00000635415|protein_coding;ELF4|ENST00000308167|protein_coding;ELF4|ENST00000335997|protein_codin…	2.772e-68	3.536e-60	RP11-526I2.5	CD82
RP11-526I2.5|ENST00000602585|lincRNA	NETO2|ENST00000562435|protein_coding	30	ACTL6A|ENST00000429709|protein_coding;CBX7|ENST00000216133|protein_coding;ELK1|ENST00000376983|protein_coding;EZH1|ENST00000428826|protein_coding;FXR1|ENST00000480918|protein_coding;GRHL1|ENST00000324907|protein_coding;HDX|ENST00000373177|protein_coding;HMGA1|ENST00000447654|protein_coding;HMGB3|ENST00000455596|protein_coding;JMJD6|ENST00000397625|protein_coding;MAZ|ENST00000219782|protein_coding…	4.258e-68	5.432e-60	RP11-526I2.5	NETO2
C10orf85|ENST00000623529|lincRNA	ARHGEF6|ENST00000370620|protein_coding	71	AEBP1|ENST00000223357|protein_coding;ARID5A|ENST00000357485|protein_coding;ARID5A|ENST00000454558|protein_coding;BATF|ENST00000286639|protein_coding;BCL6|ENST00000438077|protein_coding;BHLHE40|ENST00000256495|protein_coding;CBX7|ENST00000401405|protein_coding;CDX1|ENST00000616154|protein_coding;CEBPA|ENST00000498907|protein_coding;CEBPD|ENST00000408965|protein_coding;CREM|ENST00000344351|protein_…	1.005e-67	1.282e-59	C10orf85	ARHGEF6
RP11-526I2.5|ENST00000602585|lincRNA	TMEM63A|ENST00000366835|protein_coding	65	AKNA|ENST00000374079|protein_coding;ARID5A|ENST00000454558|protein_coding;ATOH8|ENST00000306279|protein_coding;BATF|ENST00000286639|protein_coding;CDX1|ENST00000616154|protein_coding;CXXC1|ENST00000285106|protein_coding;EHF|ENST00000257831|protein_coding;ELF1|ENST00000635415|protein_coding;ELF4|ENST00000335997|protein_coding;EOMES|ENST00000295743|protein_coding;ETS1|ENST00000392668|protein_coding…	2.604e-67	3.322e-59	RP11-526I2.5	TMEM63A
RP11-526I2.5|ENST00000602585|lincRNA	SLC9A9|ENST00000316549|protein_coding	65	ARID5A|ENST00000454558|protein_coding;ATF5|ENST00000595125|protein_coding;CBX7|ENST00000216133|protein_coding;CDX1|ENST00000616154|protein_coding;ELF1|ENST00000635415|protein_coding;ELF4|ENST00000335997|protein_coding;EOMES|ENST00000295743|protein_coding;EOMES|ENST00000449599|protein_coding;ERG|ENST00000288319|protein_coding;ESR1|ENST00000440973|protein_coding;ETS1|ENST00000319397|protein_coding;…	4.144e-67	5.287e-59	RP11-526I2.5	SLC9A9
CTD-3014M21.4|ENST00000586231|lincRNA	CCDC69|ENST00000355417|protein_coding	73	AHR|ENST00000242057|protein_coding;AKNA|ENST00000223791|protein_coding;AKNA|ENST00000374079|protein_coding;AKNA|ENST00000374088|protein_coding;ATOH8|ENST00000306279|protein_coding;BATF|ENST00000286639|protein_coding;BHLHE22|ENST00000321870|protein_coding;CDX1|ENST00000616154|protein_coding;ELF1|ENST00000239882|protein_coding;ELK4|ENST00000357992|protein_coding;EOMES|ENST00000295743|protein_coding…	1.008e-66	1.286e-58	CTD-3014M21.4	CCDC69
RP11-526I2.5|ENST00000602585|lincRNA	ZFP36L1|ENST00000439696|protein_coding	62	ARID5B|ENST00000279873|protein_coding;ATOH8|ENST00000306279|protein_coding;BATF|ENST00000286639|protein_coding;BCL6|ENST00000232014|protein_coding;BCL6|ENST00000406870|protein_coding;CSRNP1|ENST00000273153|protein_coding;EBF2|ENST00000520164|protein_coding;ELF4|ENST00000335997|protein_coding;EPC2|ENST00000409654|protein_coding;ERF|ENST00000440177|protein_coding;ERG|ENST00000288319|protein_coding;…	1.332e-66	1.699e-58	RP11-526I2.5	ZFP36L1
RP11-989E6.10|ENST00000568752|lincRNA	BIRC3|ENST00000263464|protein_coding	57	AKNA|ENST00000374088|protein_coding;BCL11B|ENST00000443726|protein_coding;CBX7|ENST00000216133|protein_coding;EOMES|ENST00000295743|protein_coding;ETS1|ENST00000392668|protein_coding;ETS1|ENST00000526145|protein_coding;ETS1|ENST00000535549|protein_coding;ETV6|ENST00000396373|protein_coding;FOXO1|ENST00000379561|protein_coding;FOXP3|ENST00000376207|protein_coding;GFI1|ENST00000427103|protein_codin…	1.86e-66	2.373e-58	RP11-989E6.10	BIRC3
RP11-989E6.10|ENST00000568752|lincRNA	IL10RA|ENST00000227752|protein_coding	68	ARID5A|ENST00000357485|protein_coding;ASCL2|ENST00000331289|protein_coding;ATF5|ENST00000595125|protein_coding;BATF2|ENST00000301887|protein_coding;ELF1|ENST00000239882|protein_coding;ELF4|ENST00000308167|protein_coding;ERG|ENST00000288319|protein_coding;ESR1|ENST00000440973|protein_coding;ETS1|ENST00000392668|protein_coding;ETS1|ENST00000526145|protein_coding;ETV6|ENST00000396373|protein_coding;…	3.371e-66	4.301e-58	RP11-989E6.10	IL10RA
RP11-989E6.10|ENST00000568752|lincRNA	TMSB4X|ENST00000380636|protein_coding	73	AKNA|ENST00000374088|protein_coding;BOD1|ENST00000311086|protein_coding;CBX7|ENST00000216133|protein_coding;EGR2|ENST00000242480|protein_coding;ELF1|ENST00000239882|protein_coding;ELK3|ENST00000228741|protein_coding;EOMES|ENST00000295743|protein_coding;ERG|ENST00000288319|protein_coding;ESR1|ENST00000440973|protein_coding;ETS1|ENST00000319397|protein_coding;ETS1|ENST00000392668|protein_coding;ETS…	4.415e-66	5.633e-58	RP11-989E6.10	TMSB4X
FAM95B1|ENST00000592873|lincRNA	CCDC88B|ENST00000356786|protein_coding	52	AKNA|ENST00000374088|protein_coding;ARID5A|ENST00000357485|protein_coding;BCL11B|ENST00000443726|protein_coding;ELF4|ENST00000308167|protein_coding;ETS1|ENST00000535549|protein_coding;FLI1|ENST00000527767|protein_coding;FOXP3|ENST00000376207|protein_coding;HHEX|ENST00000282728|protein_coding;IKZF1|ENST00000331340|protein_coding;IKZF1|ENST00000343574|protein_coding;IKZF3|ENST00000346872|protein_co…	5.042e-66	6.433e-58	FAM95B1	CCDC88B
RP11-989E6.10|ENST00000568752|lincRNA	ZFP36L1|ENST00000439696|protein_coding	68	CBX7|ENST00000216133|protein_coding;CSRNP1|ENST00000273153|protein_coding;EBF2|ENST00000520164|protein_coding;EPC2|ENST00000409654|protein_coding;ERG|ENST00000288319|protein_coding;ESR1|ENST00000440973|protein_coding;ETV6|ENST00000396373|protein_coding;GFI1|ENST00000427103|protein_coding;HIC1|ENST00000576444|protein_coding;HLX|ENST00000366903|protein_coding;HLX|ENST00000427693|protein_coding;HOXA…	5.138e-66	6.555e-58	RP11-989E6.10	ZFP36L1
MIAT|ENST00000616469|lincRNA	FXYD5|ENST00000543307|protein_coding	65	AHR|ENST00000242057|protein_coding;AKNA|ENST00000223791|protein_coding;AKNA|ENST00000312033|protein_coding;AKNA|ENST00000374088|protein_coding;ARID5A|ENST00000454558|protein_coding;ELF1|ENST00000239882|protein_coding;ELF4|ENST00000335997|protein_coding;ELK3|ENST00000228741|protein_coding;EOMES|ENST00000449599|protein_coding;ERG|ENST00000453032|protein_coding;ETV6|ENST00000396373|protein_coding;FL…	1.351e-65	1.724e-57	MIAT	FXYD5
RP11-989E6.10|ENST00000568752|lincRNA	ICOS|ENST00000316386|protein_coding	56	AHR|ENST00000242057|protein_coding;AKNA|ENST00000374079|protein_coding;AKNA|ENST00000374088|protein_coding;BCL11B|ENST00000443726|protein_coding;CBX7|ENST00000216133|protein_coding;ELF4|ENST00000308167|protein_coding;EOMES|ENST00000295743|protein_coding;ETS1|ENST00000319397|protein_coding;ETS1|ENST00000392668|protein_coding;FLI1|ENST00000527786|protein_coding;FOXP3|ENST00000376199|protein_coding;…	1.416e-65	1.807e-57	RP11-989E6.10	ICOS
RP11-989E6.10|ENST00000568752|lincRNA	EMP1|ENST00000256951|protein_coding	55	AHR|ENST00000242057|protein_coding;ARID5A|ENST00000357485|protein_coding;ARID5B|ENST00000309334|protein_coding;ATF3|ENST00000341491|protein_coding;ATF3|ENST00000366983|protein_coding;ATF3|ENST00000613104|protein_coding;BHLHE40|ENST00000256495|protein_coding;CEBPB|ENST00000303004|protein_coding;CEBPD|ENST00000408965|protein_coding;CREM|ENST00000344351|protein_coding;CREM|ENST00000356917|protein_co…	1.606e-65	2.049e-57	RP11-989E6.10	EMP1
RP11-989E6.10|ENST00000568752|lincRNA	STK17B|ENST00000263955|protein_coding	59	AHR|ENST00000242057|protein_coding;AKNA|ENST00000374079|protein_coding;AKNA|ENST00000374088|protein_coding;BCL11B|ENST00000443726|protein_coding;CBX7|ENST00000216133|protein_coding;ELF4|ENST00000308167|protein_coding;EOMES|ENST00000295743|protein_coding;ETS1|ENST00000526145|protein_coding;FLI1|ENST00000527786|protein_coding;FOXP3|ENST00000376207|protein_coding;GFI1|ENST00000427103|protein_coding;…	3.194e-65	4.075e-57	RP11-989E6.10	STK17B
RP11-526I2.5|ENST00000602585|lincRNA	DEF6|ENST00000316637|protein_coding	62	ARID5A|ENST00000357485|protein_coding;ARID5A|ENST00000454558|protein_coding;BATF|ENST00000286639|protein_coding;CBX7|ENST00000216133|protein_coding;CDX1|ENST00000616154|protein_coding;ELF1|ENST00000239882|protein_coding;ELF1|ENST00000635415|protein_coding;ELF4|ENST00000308167|protein_coding;ELF4|ENST00000335997|protein_coding;EOMES|ENST00000295743|protein_coding;EOMES|ENST00000449599|protein_codi…	5.478e-65	6.989e-57	RP11-526I2.5	DEF6
RP11-989E6.10|ENST00000568752|lincRNA	ADGRE5|ENST00000358600|protein_coding	68	BCL6|ENST00000232014|protein_coding;CBX7|ENST00000216133|protein_coding;CREB3L2|ENST00000330387|protein_coding;ELF1|ENST00000405737|protein_coding;ELF4|ENST00000308167|protein_coding;ERG|ENST00000453032|protein_coding;ETV6|ENST00000396373|protein_coding;FLI1|ENST00000527786|protein_coding;FOXO1|ENST00000379561|protein_coding;FOXP3|ENST00000376207|protein_coding;HDAC7|ENST00000080059|protein_codin…	7.707e-65	9.833e-57	RP11-989E6.10	ADGRE5
CTD-3014M21.4|ENST00000586231|lincRNA	RGL1|ENST00000360851|protein_coding	69	AEBP1|ENST00000223357|protein_coding;ARID5B|ENST00000279873|protein_coding;BCL6B|ENST00000537931|protein_coding;BHLHE40|ENST00000256495|protein_coding;CHCHD3|ENST00000448878|protein_coding;EBF2|ENST00000520164|protein_coding;ELF1|ENST00000239882|protein_coding;ELF1|ENST00000405737|protein_coding;ELF1|ENST00000635415|protein_coding;ELK4|ENST00000357992|protein_coding;ESR1|ENST00000440973|protein_c…	1.198e-64	1.528e-56	CTD-3014M21.4	RGL1
AC004951.6|ENST00000447643|lincRNA	TC2N|ENST00000360594|protein_coding	32	ARID5A|ENST00000357485|protein_coding;ATOH8|ENST00000306279|protein_coding;BATF|ENST00000286639|protein_coding;CEBPA|ENST00000498907|protein_coding;IRF1|ENST00000405885|protein_coding;IRF1|ENST00000437654|protein_coding;IRF2|ENST00000393593|protein_coding;IRF3|ENST00000309877|protein_coding;KLF2|ENST00000248071|protein_coding;KLF2|ENST00000592003|protein_coding;LYL1|ENST00000264824|protein_coding…	1.315e-64	1.678e-56	AC004951.6	TC2N
RP11-989E6.10|ENST00000568752|lincRNA	NFATC2|ENST00000371564|protein_coding	59	AKNA|ENST00000374088|protein_coding;CBX7|ENST00000216133|protein_coding;ELF4|ENST00000308167|protein_coding;EOMES|ENST00000295743|protein_coding;ESR1|ENST00000440973|protein_coding;ETV6|ENST00000396373|protein_coding;FOXP3|ENST00000376207|protein_coding;GFI1|ENST00000427103|protein_coding;HOXB4|ENST00000332503|protein_coding;HSF5|ENST00000323777|protein_coding;IKZF1|ENST00000331340|protein_coding…	1.618e-64	2.064e-56	RP11-989E6.10	NFATC2
RP11-526I2.5|ENST00000602585|lincRNA	PIK3IP1|ENST00000215912|protein_coding	58	ARID5A|ENST00000454558|protein_coding;BATF|ENST00000286639|protein_coding;CARM1|ENST00000327064|protein_coding;ELF1|ENST00000239882|protein_coding;ELF1|ENST00000635415|protein_coding;EOMES|ENST00000295743|protein_coding;EOMES|ENST00000449599|protein_coding;ETS1|ENST00000319397|protein_coding;ETS1|ENST00000392668|protein_coding;ETV6|ENST00000396373|protein_coding;FOXJ2|ENST00000162391|protein_codi…	2.516e-64	3.21e-56	RP11-526I2.5	PIK3IP1
RP11-989E6.10|ENST00000568752|lincRNA	CLNS1A|ENST00000263309|protein_coding	65	ACTL6A|ENST00000450518|protein_coding;ARID1A|ENST00000636219|protein_coding;ARNT|ENST00000358595|protein_coding;BAZ2B|ENST00000426648|protein_coding;CBX7|ENST00000216133|protein_coding;CC2D1A|ENST00000318003|protein_coding;DMTF1|ENST00000394703|protein_coding;DNAJC2|ENST00000379263|protein_coding;E2F3|ENST00000613242|protein_coding;EBF1|ENST00000517373|protein_coding;FOXJ2|ENST00000162391|protein…	2.797e-64	3.568e-56	RP11-989E6.10	CLNS1A
RP11-526I2.5|ENST00000602585|lincRNA	NETO2|ENST00000303155|protein_coding	34	ACTL6A|ENST00000429709|protein_coding;CBX7|ENST00000216133|protein_coding;CENPA|ENST00000335756|protein_coding;ELK1|ENST00000376983|protein_coding;EZH1|ENST00000428826|protein_coding;FXR1|ENST00000480918|protein_coding;GRHL1|ENST00000324907|protein_coding;GRHL1|ENST00000480736|protein_coding;HDX|ENST00000373177|protein_coding;HMGA1|ENST00000401473|protein_coding;HMGA1|ENST00000447654|protein_codi…	2.984e-64	3.807e-56	RP11-526I2.5	NETO2
CTD-3014M21.4|ENST00000586231|lincRNA	SNAP23|ENST00000249647|protein_coding	66	AEBP1|ENST00000223357|protein_coding;ARID5B|ENST00000279873|protein_coding;BATF|ENST00000286639|protein_coding;BCL6B|ENST00000293805|protein_coding;BCL6|ENST00000232014|protein_coding;BCL6|ENST00000406870|protein_coding;BCL6|ENST00000438077|protein_coding;CHCHD3|ENST00000448878|protein_coding;ELF1|ENST00000405737|protein_coding;ELK3|ENST00000228741|protein_coding;EOMES|ENST00000295743|protein_cod…	4.995e-64	6.373e-56	CTD-3014M21.4	SNAP23
RP11-1055B8.4|ENST00000571724|lincRNA	SMAP2|ENST00000372718|protein_coding	57	AKNA|ENST00000312033|protein_coding;AKNA|ENST00000374088|protein_coding;CBX3|ENST00000409747|protein_coding;CBX6|ENST00000216083|protein_coding;CREB3L4|ENST00000368607|protein_coding;EBF1|ENST00000380654|protein_coding;ETS1|ENST00000319397|protein_coding;ETS1|ENST00000535549|protein_coding;FOXJ3|ENST00000361346|protein_coding;GFI1|ENST00000427103|protein_coding;HIVEP1|ENST00000379388|protein_codi…	5.062e-64	6.458e-56	RP11-1055B8.4	SMAP2
RP11-989E6.10|ENST00000568752|lincRNA	BIN2|ENST00000615107|protein_coding	57	ACTR3|ENST00000535589|protein_coding;AHR|ENST00000242057|protein_coding;AKNA|ENST00000374079|protein_coding;ASCL2|ENST00000331289|protein_coding;BCL11B|ENST00000443726|protein_coding;ELF4|ENST00000308167|protein_coding;EOMES|ENST00000295743|protein_coding;ETS1|ENST00000319397|protein_coding;ETS1|ENST00000526145|protein_coding;ETS1|ENST00000535549|protein_coding;ETV6|ENST00000396373|protein_coding…	5.548e-64	7.078e-56	RP11-989E6.10	BIN2
RP11-526I2.5|ENST00000602585|lincRNA	PCED1B|ENST00000546455|protein_coding	56	ARID5A|ENST00000454558|protein_coding;BATF|ENST00000286639|protein_coding;BHLHE22|ENST00000321870|protein_coding;CBX7|ENST00000216133|protein_coding;CDX1|ENST00000616154|protein_coding;ELF1|ENST00000239882|protein_coding;ELF1|ENST00000635415|protein_coding;ELF4|ENST00000335997|protein_coding;EOMES|ENST00000295743|protein_coding;EOMES|ENST00000449599|protein_coding;ETS1|ENST00000319397|protein_cod…	1.383e-63	1.764e-55	RP11-526I2.5	PCED1B
RP11-526I2.5|ENST00000602585|lincRNA	CLNS1A|ENST00000528364|protein_coding	42	ACTL6A|ENST00000429709|protein_coding;CBX7|ENST00000216133|protein_coding;CHD3|ENST00000358181|protein_coding;DNAJC2|ENST00000379263|protein_coding;ELK1|ENST00000376983|protein_coding;EZH1|ENST00000428826|protein_coding;FXR1|ENST00000480918|protein_coding;GRHL1|ENST00000324907|protein_coding;HDX|ENST00000373177|protein_coding;HMGA1|ENST00000447654|protein_coding;HMGB3|ENST00000455596|protein_codi…	1.697e-63	2.165e-55	RP11-526I2.5	CLNS1A
RP11-526I2.5|ENST00000602585|lincRNA	SMAP2|ENST00000372718|protein_coding	41	BATF|ENST00000286639|protein_coding;CBX7|ENST00000216133|protein_coding;CEBPG|ENST00000585933|protein_coding;EBF1|ENST00000380654|protein_coding;ELF1|ENST00000239882|protein_coding;ELF1|ENST00000635415|protein_coding;ETS1|ENST00000319397|protein_coding;ETS1|ENST00000392668|protein_coding;ETS1|ENST00000535549|protein_coding;FLI1|ENST00000527767|protein_coding;FOXJ2|ENST00000162391|protein_coding;H…	2.357e-63	3.007e-55	RP11-526I2.5	SMAP2
TTTY15|ENST00000440408|lincRNA	ZFP36L1|ENST00000439696|protein_coding	79	AHR|ENST00000242057|protein_coding;BATF|ENST00000286639|protein_coding;BCL6|ENST00000450123|protein_coding;CBX7|ENST00000216133|protein_coding;EGR1|ENST00000239938|protein_coding;EGR3|ENST00000317216|protein_coding;EGR3|ENST00000522910|protein_coding;ELF1|ENST00000405737|protein_coding;ELK4|ENST00000357992|protein_coding;EPC2|ENST00000409654|protein_coding;ERF|ENST00000440177|protein_coding;FOSB|…	2.466e-63	3.146e-55	TTTY15	ZFP36L1
RP11-835E18.2|ENST00000577439|lincRNA	MTAP|ENST00000380172|protein_coding	48	BAZ1A|ENST00000382422|protein_coding;CHAF1A|ENST00000587739|protein_coding;CREB3L4|ENST00000271889|protein_coding;CREB3L4|ENST00000368607|protein_coding;DZIP1|ENST00000376829|protein_coding;E2F3|ENST00000346618|protein_coding;E2F3|ENST00000613242|protein_coding;ELK1|ENST00000376983|protein_coding;FXR1|ENST00000445140|protein_coding;HMGA1|ENST00000347617|protein_coding;HMGA1|ENST00000447654|protei…	6.624e-63	8.451e-55	RP11-835E18.2	MTAP
RP11-989E6.10|ENST00000568752|lincRNA	HCLS1|ENST00000314583|protein_coding	62	ACTR3|ENST00000535589|protein_coding;AHR|ENST00000242057|protein_coding;AKNA|ENST00000374079|protein_coding;AKNA|ENST00000374088|protein_coding;ARID5A|ENST00000357485|protein_coding;ASCL2|ENST00000331289|protein_coding;ATF5|ENST00000595125|protein_coding;ELF4|ENST00000308167|protein_coding;ETS1|ENST00000526145|protein_coding;ETS1|ENST00000535549|protein_coding;FLI1|ENST00000527786|protein_coding;…	1.295e-62	1.652e-54	RP11-989E6.10	HCLS1
RP11-526I2.5|ENST00000602585|lincRNA	MPEG1|ENST00000361050|protein_coding	62	ARID5A|ENST00000454558|protein_coding;BATF|ENST00000286639|protein_coding;CBX7|ENST00000216133|protein_coding;CDX1|ENST00000616154|protein_coding;ELF1|ENST00000239882|protein_coding;ELF1|ENST00000635415|protein_coding;ELF4|ENST00000335997|protein_coding;EOMES|ENST00000295743|protein_coding;EOMES|ENST00000449599|protein_coding;ESR1|ENST00000440973|protein_coding;ETS1|ENST00000319397|protein_coding…	2.201e-62	2.808e-54	RP11-526I2.5	MPEG1
TTTY15|ENST00000440408|lincRNA	CSF1|ENST00000329608|protein_coding	68	AEBP1|ENST00000223357|protein_coding;ARID5A|ENST00000357485|protein_coding;ARID5B|ENST00000279873|protein_coding;ARID5B|ENST00000309334|protein_coding;BATF|ENST00000286639|protein_coding;BCL6|ENST00000450123|protein_coding;CBX7|ENST00000216133|protein_coding;CDX1|ENST00000616154|protein_coding;CEBPB|ENST00000303004|protein_coding;CEBPD|ENST00000408965|protein_coding;CHCHD3|ENST00000448878|protein…	6.128e-62	7.818e-54	TTTY15	CSF1
RP11-1055B8.4|ENST00000571724|lincRNA	ADGRE5|ENST00000357355|protein_coding	58	AKNA|ENST00000223791|protein_coding;AKNA|ENST00000312033|protein_coding;ARID5B|ENST00000309334|protein_coding;BCL6|ENST00000406870|protein_coding;BHLHE40|ENST00000256495|protein_coding;CREB3L2|ENST00000330387|protein_coding;CSRNP1|ENST00000273153|protein_coding;ELF1|ENST00000635415|protein_coding;ELF4|ENST00000308167|protein_coding;ELK4|ENST00000357992|protein_coding;EPC2|ENST00000409654|protein_…	7.63e-62	9.734e-54	RP11-1055B8.4	ADGRE5
RP11-1055B8.4|ENST00000571724|lincRNA	KLF2|ENST00000248071|protein_coding	54	AKNA|ENST00000223791|protein_coding;AKNA|ENST00000312033|protein_coding;AKNA|ENST00000374088|protein_coding;ARID5B|ENST00000309334|protein_coding;ATOH8|ENST00000306279|protein_coding;EGR3|ENST00000522910|protein_coding;ELF1|ENST00000635415|protein_coding;ELF4|ENST00000308167|protein_coding;ELF4|ENST00000335997|protein_coding;ELK4|ENST00000357992|protein_coding;ERG|ENST00000453032|protein_coding;E…	9.688e-62	1.236e-53	RP11-1055B8.4	KLF2
RP11-526I2.5|ENST00000602585|lincRNA	SUSD6|ENST00000342745|protein_coding	57	ARID5A|ENST00000357485|protein_coding;ARID5B|ENST00000279873|protein_coding;BATF|ENST00000286639|protein_coding;BCL6B|ENST00000537931|protein_coding;BCL6|ENST00000438077|protein_coding;BHLHE40|ENST00000256495|protein_coding;EBF2|ENST00000520164|protein_coding;ELF1|ENST00000635415|protein_coding;ERG|ENST00000288319|protein_coding;EZH1|ENST00000428826|protein_coding;FOXJ2|ENST00000162391|protein_co…	2.175e-61	2.775e-53	RP11-526I2.5	SUSD6
RP11-526I2.5|ENST00000602585|lincRNA	LDLRAP1|ENST00000374338|protein_coding	62	AKNA|ENST00000374079|protein_coding;ARID5A|ENST00000357485|protein_coding;ARID5A|ENST00000454558|protein_coding;ATOH8|ENST00000306279|protein_coding;BATF|ENST00000286639|protein_coding;CDX1|ENST00000616154|protein_coding;ELF1|ENST00000635415|protein_coding;ELF4|ENST00000335997|protein_coding;EOMES|ENST00000295743|protein_coding;EOMES|ENST00000449599|protein_coding;ETS1|ENST00000319397|protein_cod…	2.177e-61	2.777e-53	RP11-526I2.5	LDLRAP1
RP11-989E6.10|ENST00000568752|lincRNA	TNFRSF14|ENST00000355716|protein_coding	63	AKNA|ENST00000374079|protein_coding;AKNA|ENST00000374088|protein_coding;ARID5A|ENST00000357485|protein_coding;ASCL2|ENST00000331289|protein_coding;ATF5|ENST00000595125|protein_coding;BATF2|ENST00000301887|protein_coding;ELF1|ENST00000239882|protein_coding;ESR1|ENST00000440973|protein_coding;ETS1|ENST00000319397|protein_coding;ETS1|ENST00000526145|protein_coding;ETS1|ENST00000535549|protein_coding…	2.256e-61	2.878e-53	RP11-989E6.10	TNFRSF14
C10orf85|ENST00000623529|lincRNA	ARHGAP15|ENST00000295095|protein_coding	52	AKNA|ENST00000223791|protein_coding;AKNA|ENST00000307564|protein_coding;AKNA|ENST00000374079|protein_coding;AKNA|ENST00000374088|protein_coding;ARID5A|ENST00000357485|protein_coding;ARID5A|ENST00000454558|protein_coding;CEBPA|ENST00000498907|protein_coding;CREM|ENST00000344351|protein_coding;ERG|ENST00000288319|protein_coding;ETS1|ENST00000392668|protein_coding;FLI1|ENST00000527786|protein_coding…	4.279e-61	5.459e-53	C10orf85	ARHGAP15
RP11-526I2.5|ENST00000602585|lincRNA	VAMP3|ENST00000054666|protein_coding	27	ACTL6A|ENST00000429709|protein_coding;CARM1|ENST00000327064|protein_coding;CBX7|ENST00000216133|protein_coding;EZH1|ENST00000428826|protein_coding;FOXO1|ENST00000379561|protein_coding;HMGA1|ENST00000401473|protein_coding;HMGA1|ENST00000447654|protein_coding;HMGB3|ENST00000455596|protein_coding;HN1|ENST00000481647|protein_coding;MAFB|ENST00000373313|protein_coding;MAZ|ENST00000219782|protein_codin…	1.313e-60	1.675e-52	RP11-526I2.5	VAMP3
CTD-3014M21.4|ENST00000586231|lincRNA	TGFBR2|ENST00000295754|protein_coding	63	AEBP1|ENST00000223357|protein_coding;AKNA|ENST00000223791|protein_coding;ARID5B|ENST00000279873|protein_coding;AR|ENST00000374690|protein_coding;CDX1|ENST00000616154|protein_coding;EBF2|ENST00000520164|protein_coding;EOMES|ENST00000295743|protein_coding;ESR1|ENST00000440973|protein_coding;ETV6|ENST00000396373|protein_coding;FOXD2|ENST00000334793|protein_coding;FOXD3|ENST00000371116|protein_coding…	1.334e-60	1.702e-52	CTD-3014M21.4	TGFBR2
RP11-1055B8.4|ENST00000571724|lincRNA	LATS2|ENST00000382592|protein_coding	58	AKNA|ENST00000312033|protein_coding;ARID5B|ENST00000309334|protein_coding;ATF3|ENST00000366983|protein_coding;ATOH8|ENST00000306279|protein_coding;BHLHE40|ENST00000256495|protein_coding;CREM|ENST00000474931|protein_coding;CSRNP1|ENST00000273153|protein_coding;EGR1|ENST00000239938|protein_coding;EGR3|ENST00000317216|protein_coding;EGR3|ENST00000522910|protein_coding;ELF1|ENST00000635415|protein_co…	1.626e-60	2.074e-52	RP11-1055B8.4	LATS2
RP11-989E6.10|ENST00000568752|lincRNA	P2RY10|ENST00000171757|protein_coding	52	AKNA|ENST00000374079|protein_coding;BCL11B|ENST00000443726|protein_coding;EOMES|ENST00000295743|protein_coding;ETS1|ENST00000319397|protein_coding;ETS1|ENST00000392668|protein_coding;ETS1|ENST00000526145|protein_coding;ETV6|ENST00000396373|protein_coding;FOXP3|ENST00000376207|protein_coding;GFI1|ENST00000427103|protein_coding;HDAC1|ENST00000373548|protein_coding;HSF5|ENST00000323777|protein_codin…	2.23e-60	2.845e-52	RP11-989E6.10	P2RY10
RP11-989E6.10|ENST00000568752|lincRNA	NFKBIZ|ENST00000326172|protein_coding	48	ARID5A|ENST00000357485|protein_coding;ATF3|ENST00000341491|protein_coding;ATF3|ENST00000366983|protein_coding;ATF3|ENST00000613104|protein_coding;BCL6|ENST00000450123|protein_coding;CBX7|ENST00000216133|protein_coding;CEBPD|ENST00000408965|protein_coding;CREB3L2|ENST00000330387|protein_coding;CSRNP1|ENST00000273153|protein_coding;EGR3|ENST00000317216|protein_coding;ELF1|ENST00000405737|protein_co…	3.119e-60	3.979e-52	RP11-989E6.10	NFKBIZ
RP11-526I2.5|ENST00000602585|lincRNA	CD74|ENST00000009530|protein_coding	62	ARID5A|ENST00000454558|protein_coding;ARID5B|ENST00000279873|protein_coding;ASCL2|ENST00000331289|protein_coding;BATF|ENST00000286639|protein_coding;CEBPB|ENST00000303004|protein_coding;ELF1|ENST00000635415|protein_coding;ELF4|ENST00000335997|protein_coding;EOMES|ENST00000295743|protein_coding;EOMES|ENST00000449599|protein_coding;ESR1|ENST00000440973|protein_coding;ETS1|ENST00000319397|protein_co…	3.668e-60	4.68e-52	RP11-526I2.5	CD74
RP11-989E6.10|ENST00000568752|lincRNA	FLT3LG|ENST00000594009|protein_coding	47	AKNA|ENST00000374079|protein_coding;AKNA|ENST00000374088|protein_coding;ELF1|ENST00000239882|protein_coding;EOMES|ENST00000295743|protein_coding;ETS1|ENST00000319397|protein_coding;ETS1|ENST00000392668|protein_coding;ETS1|ENST00000526145|protein_coding;ETS1|ENST00000535549|protein_coding;FOXP3|ENST00000376207|protein_coding;GFI1|ENST00000427103|protein_coding;IKZF1|ENST00000331340|protein_coding;…	4.761e-60	6.074e-52	RP11-989E6.10	FLT3LG
RP11-526I2.5|ENST00000602585|lincRNA	TMEM50A|ENST00000374358|protein_coding	21	CBX7|ENST00000216133|protein_coding;EBF1|ENST00000313708|protein_coding;ELK1|ENST00000376983|protein_coding;EZH1|ENST00000428826|protein_coding;HES6|ENST00000409160|protein_coding;HMGA1|ENST00000401473|protein_coding;HMGA1|ENST00000447654|protein_coding;HMGB3|ENST00000455596|protein_coding;IRF2|ENST00000393593|protein_coding;MAFB|ENST00000373313|protein_coding;MAZ|ENST00000219782|protein_coding;M…	4.955e-60	6.322e-52	RP11-526I2.5	TMEM50A
CTD-3014M21.4|ENST00000586231|lincRNA	OSMR|ENST00000274276|protein_coding	63	AEBP1|ENST00000223357|protein_coding;AKNA|ENST00000223791|protein_coding;BCL6|ENST00000232014|protein_coding;ELF1|ENST00000405737|protein_coding;ELF1|ENST00000635415|protein_coding;EOMES|ENST00000295743|protein_coding;ERG|ENST00000453032|protein_coding;ESR1|ENST00000440973|protein_coding;ETS1|ENST00000535549|protein_coding;ETV6|ENST00000396373|protein_coding;FLI1|ENST00000527786|protein_coding;FO…	5.521e-60	7.044e-52	CTD-3014M21.4	OSMR
CTD-3014M21.4|ENST00000586231|lincRNA	UST|ENST00000367463|protein_coding	60	AKNA|ENST00000374088|protein_coding;BHLHE22|ENST00000321870|protein_coding;CEBPA|ENST00000498907|protein_coding;CXXC1|ENST00000285106|protein_coding;ELF1|ENST00000239882|protein_coding;ELF1|ENST00000405737|protein_coding;ETS1|ENST00000319397|protein_coding;ETS1|ENST00000392668|protein_coding;ETS1|ENST00000535549|protein_coding;FOXD2|ENST00000334793|protein_coding;GATA6|ENST00000269216|protein_cod…	6.347e-60	8.097e-52	CTD-3014M21.4	UST
RP11-835E18.2|ENST00000577439|lincRNA	LRPPRC|ENST00000260665|protein_coding	33	BAZ1A|ENST00000382422|protein_coding;CREB3L4|ENST00000271889|protein_coding;CREB3L4|ENST00000368607|protein_coding;E2F3|ENST00000346618|protein_coding;HDX|ENST00000373177|protein_coding;HMGA1|ENST00000447654|protein_coding;MSH6|ENST00000411819|protein_coding;MYC|ENST00000613283|protein_coding;NAP1L1|ENST00000542344|protein_coding;NAP1L1|ENST00000547773|protein_coding;NAP1L1|ENST00000552056|protei…	6.622e-60	8.448e-52	RP11-835E18.2	LRPPRC
RP11-526I2.5|ENST00000602585|lincRNA	DNASE1L3|ENST00000394549|protein_coding	50	AKNA|ENST00000374079|protein_coding;ARID5A|ENST00000454558|protein_coding;BATF|ENST00000286639|protein_coding;CBX7|ENST00000216133|protein_coding;ELF1|ENST00000239882|protein_coding;ELF1|ENST00000635415|protein_coding;ETS1|ENST00000319397|protein_coding;ETS1|ENST00000392668|protein_coding;ETS1|ENST00000535549|protein_coding;FLI1|ENST00000527767|protein_coding;FOXO1|ENST00000379561|protein_coding;…	8.276e-60	1.056e-51	RP11-526I2.5	DNASE1L3
RP11-1055B8.4|ENST00000571724|lincRNA	NFKB2|ENST00000369966|protein_coding	55	AKNA|ENST00000223791|protein_coding;AKNA|ENST00000312033|protein_coding;AKNA|ENST00000374088|protein_coding;CREB3L2|ENST00000330387|protein_coding;ELF1|ENST00000635415|protein_coding;ELF4|ENST00000308167|protein_coding;ELF4|ENST00000335997|protein_coding;ELK4|ENST00000357992|protein_coding;ERG|ENST00000453032|protein_coding;ETS1|ENST00000319397|protein_coding;ETS1|ENST00000392668|protein_coding;E…	8.663e-60	1.105e-51	RP11-1055B8.4	NFKB2
FAM95B1|ENST00000592873|lincRNA	MAN1C1|ENST00000374332|protein_coding	56	ARID5A|ENST00000357485|protein_coding;ATOH8|ENST00000306279|protein_coding;CEBPD|ENST00000408965|protein_coding;EOMES|ENST00000449599|protein_coding;ETS1|ENST00000535549|protein_coding;FLI1|ENST00000527767|protein_coding;HHEX|ENST00000282728|protein_coding;HOXA4|ENST00000511914|protein_coding;IKZF1|ENST00000331340|protein_coding;IKZF1|ENST00000346667|protein_coding;IRF1|ENST00000405885|protein_co…	8.821e-60	1.125e-51	FAM95B1	MAN1C1
RP11-989E6.10|ENST00000568752|lincRNA	APBB1IP|ENST00000376236|protein_coding	55	ACTR3|ENST00000535589|protein_coding;AKNA|ENST00000374079|protein_coding;ASCL2|ENST00000331289|protein_coding;ATF5|ENST00000595125|protein_coding;BCL11B|ENST00000443726|protein_coding;ELF4|ENST00000308167|protein_coding;EOMES|ENST00000295743|protein_coding;ETS1|ENST00000526145|protein_coding;ETV6|ENST00000396373|protein_coding;FLI1|ENST00000527786|protein_coding;FOXP3|ENST00000376199|protein_codi…	1.269e-59	1.619e-51	RP11-989E6.10	APBB1IP
FAM95B1|ENST00000592873|lincRNA	ARHGEF6|ENST00000370620|protein_coding	56	ARID5A|ENST00000357485|protein_coding;ATOH8|ENST00000306279|protein_coding;CXXC1|ENST00000285106|protein_coding;ELF4|ENST00000308167|protein_coding;EOMES|ENST00000449599|protein_coding;EPC2|ENST00000409654|protein_coding;ERG|ENST00000398905|protein_coding;FLI1|ENST00000527767|protein_coding;FOS|ENST00000555686|protein_coding;FOXI2|ENST00000388920|protein_coding;IKZF1|ENST00000331340|protein_codin…	1.522e-59	1.942e-51	FAM95B1	ARHGEF6
C10orf85|ENST00000623529|lincRNA	VSIR|ENST00000394957|protein_coding	57	AKNA|ENST00000223791|protein_coding;ARID5B|ENST00000309334|protein_coding;ATF5|ENST00000595125|protein_coding;BATF|ENST00000286639|protein_coding;BCL6B|ENST00000293805|protein_coding;BCL6B|ENST00000537931|protein_coding;CEBPA|ENST00000498907|protein_coding;CREM|ENST00000344351|protein_coding;ERG|ENST00000288319|protein_coding;FOS|ENST00000554617|protein_coding;FOS|ENST00000555347|protein_coding;F…	1.691e-59	2.157e-51	C10orf85	VSIR
CTD-3014M21.4|ENST00000586231|lincRNA	CCND2|ENST00000261254|protein_coding	63	AEBP1|ENST00000223357|protein_coding;AKNA|ENST00000223791|protein_coding;AKNA|ENST00000374079|protein_coding;BATF|ENST00000286639|protein_coding;BHLHE40|ENST00000256495|protein_coding;CDX1|ENST00000616154|protein_coding;CHCHD3|ENST00000448878|protein_coding;ELF1|ENST00000405737|protein_coding;EOMES|ENST00000295743|protein_coding;ESR1|ENST00000440973|protein_coding;ETS1|ENST00000535549|protein_cod…	3.694e-59	4.713e-51	CTD-3014M21.4	CCND2
TTTY15|ENST00000440408|lincRNA	TMEM35B|ENST00000373337|protein_coding	63	ARID5A|ENST00000357485|protein_coding;ARID5A|ENST00000454558|protein_coding;ARID5B|ENST00000279873|protein_coding;CBX7|ENST00000216133|protein_coding;CEBPB|ENST00000303004|protein_coding;CEBPD|ENST00000408965|protein_coding;CREM|ENST00000344351|protein_coding;CSRNP1|ENST00000273153|protein_coding;EGR2|ENST00000242480|protein_coding;ELF1|ENST00000405737|protein_coding;EPC2|ENST00000409654|protein_…	7.369e-59	9.401e-51	TTTY15	TMEM35B
C10orf85|ENST00000623529|lincRNA	RARRES3|ENST00000255688|protein_coding	51	AKNA|ENST00000312033|protein_coding;AKNA|ENST00000374079|protein_coding;ARID5A|ENST00000357485|protein_coding;ARID5A|ENST00000454558|protein_coding;ASCL2|ENST00000331289|protein_coding;ELF4|ENST00000308167|protein_coding;ETS1|ENST00000319397|protein_coding;ETS1|ENST00000392668|protein_coding;ETS1|ENST00000526145|protein_coding;FLI1|ENST00000527767|protein_coding;FLI1|ENST00000527786|protein_codin…	9.569e-59	1.221e-50	C10orf85	RARRES3
AC004951.6|ENST00000447643|lincRNA	STK17B|ENST00000263955|protein_coding	43	ACTR3|ENST00000535589|protein_coding;ARID5A|ENST00000357485|protein_coding;ATOH8|ENST00000306279|protein_coding;BATF|ENST00000286639|protein_coding;CEBPA|ENST00000498907|protein_coding;HDAC1|ENST00000373548|protein_coding;IRF1|ENST00000405885|protein_coding;IRF1|ENST00000437654|protein_coding;IRF2|ENST00000393593|protein_coding;IRF3|ENST00000309877|protein_coding;KLF2|ENST00000248071|protein_codi…	1.715e-58	2.188e-50	AC004951.6	STK17B
RP11-989E6.10|ENST00000568752|lincRNA	ETS1|ENST00000535549|protein_coding	57	AHR|ENST00000242057|protein_coding;AKNA|ENST00000374079|protein_coding;AKNA|ENST00000374088|protein_coding;ARID5B|ENST00000309334|protein_coding;BCL11B|ENST00000443726|protein_coding;CBX7|ENST00000216133|protein_coding;CDX1|ENST00000616154|protein_coding;CEBPD|ENST00000408965|protein_coding;ELF4|ENST00000308167|protein_coding;EOMES|ENST00000295743|protein_coding;ERG|ENST00000288319|protein_coding…	4.353e-58	5.554e-50	RP11-989E6.10	ETS1
CTD-3014M21.4|ENST00000586231|lincRNA	ARHGEF6|ENST00000370620|protein_coding	65	AEBP1|ENST00000223357|protein_coding;AKNA|ENST00000223791|protein_coding;BHLHE40|ENST00000256495|protein_coding;CDX1|ENST00000616154|protein_coding;ELF1|ENST00000405737|protein_coding;EOMES|ENST00000295743|protein_coding;EPC2|ENST00000409654|protein_coding;ESR1|ENST00000440973|protein_coding;ETS1|ENST00000392668|protein_coding;ETS1|ENST00000535549|protein_coding;ETV6|ENST00000396373|protein_codin…	6.31e-58	8.05e-50	CTD-3014M21.4	ARHGEF6
RP11-526I2.5|ENST00000602585|lincRNA	MAP3K3|ENST00000361357|protein_coding	32	ACTL6A|ENST00000429709|protein_coding;CBX7|ENST00000216133|protein_coding;CHD3|ENST00000358181|protein_coding;CSRNP2|ENST00000228515|protein_coding;EBF1|ENST00000313708|protein_coding;EZH1|ENST00000428826|protein_coding;FOXJ2|ENST00000162391|protein_coding;FXR1|ENST00000480918|protein_coding;GRHL1|ENST00000324907|protein_coding;GRHL1|ENST00000480736|protein_coding;HDAC5|ENST00000336057|protein_co…	1.131e-57	1.443e-49	RP11-526I2.5	MAP3K3
RP11-526I2.5|ENST00000602585|lincRNA	ETS1|ENST00000319397|protein_coding	53	ARID5A|ENST00000454558|protein_coding;BATF|ENST00000286639|protein_coding;CBX7|ENST00000216133|protein_coding;CDX1|ENST00000616154|protein_coding;ELF4|ENST00000335997|protein_coding;EOMES|ENST00000295743|protein_coding;EOMES|ENST00000449599|protein_coding;ESR1|ENST00000440973|protein_coding;FLI1|ENST00000527767|protein_coding;FOXP3|ENST00000376207|protein_coding;HSF5|ENST00000323777|protein_codin…	1.331e-57	1.698e-49	RP11-526I2.5	ETS1
RP11-989E6.10|ENST00000568752|lincRNA	SERPINB9|ENST00000380698|protein_coding	55	AKNA|ENST00000374088|protein_coding;CBX7|ENST00000216133|protein_coding;ELF1|ENST00000239882|protein_coding;EOMES|ENST00000295743|protein_coding;ETS1|ENST00000319397|protein_coding;ETS1|ENST00000392668|protein_coding;ETS1|ENST00000526145|protein_coding;FLI1|ENST00000527786|protein_coding;FOXP3|ENST00000376207|protein_coding;GFI1|ENST00000427103|protein_coding;IKZF1|ENST00000331340|protein_coding;…	1.345e-57	1.716e-49	RP11-989E6.10	SERPINB9
RP11-989E6.10|ENST00000568752|lincRNA	SH2B3|ENST00000341259|protein_coding	64	BCL6|ENST00000438077|protein_coding;CBX7|ENST00000216133|protein_coding;CREB3L2|ENST00000330387|protein_coding;EGR2|ENST00000242480|protein_coding;ERG|ENST00000288319|protein_coding;ESR1|ENST00000440973|protein_coding;ETS1|ENST00000319397|protein_coding;ETV6|ENST00000396373|protein_coding;FOS|ENST00000554617|protein_coding;FOS|ENST00000555347|protein_coding;FOS|ENST00000555686|protein_coding;FOXD…	1.941e-57	2.476e-49	RP11-989E6.10	SH2B3
RP11-526I2.5|ENST00000602585|lincRNA	ETS1|ENST00000392668|protein_coding	53	ARID5A|ENST00000454558|protein_coding;BATF|ENST00000286639|protein_coding;BCL6B|ENST00000293805|protein_coding;BCL6B|ENST00000537931|protein_coding;CDX1|ENST00000616154|protein_coding;EBF2|ENST00000520164|protein_coding;ELF1|ENST00000635415|protein_coding;ELF4|ENST00000335997|protein_coding;EOMES|ENST00000295743|protein_coding;EOMES|ENST00000449599|protein_coding;ESR1|ENST00000440973|protein_codi…	2.533e-57	3.232e-49	RP11-526I2.5	ETS1
FAM95B1|ENST00000592873|lincRNA	KLF2|ENST00000248071|protein_coding	56	AKNA|ENST00000374079|protein_coding;AKNA|ENST00000374088|protein_coding;ARID5A|ENST00000357485|protein_coding;BATF|ENST00000286639|protein_coding;EGR3|ENST00000317216|protein_coding;ELF4|ENST00000308167|protein_coding;EPC2|ENST00000409654|protein_coding;ETS1|ENST00000535549|protein_coding;FLI1|ENST00000527767|protein_coding;GFI1|ENST00000427103|protein_coding;HHEX|ENST00000282728|protein_coding;I…	2.672e-57	3.409e-49	FAM95B1	KLF2
RP11-989E6.10|ENST00000568752|lincRNA	GPR183|ENST00000376414|protein_coding	53	AHR|ENST00000242057|protein_coding;ARID5B|ENST00000309334|protein_coding;ATF3|ENST00000341491|protein_coding;ATF3|ENST00000366983|protein_coding;BHLHE22|ENST00000321870|protein_coding;CEBPB|ENST00000303004|protein_coding;CREB3L2|ENST00000330387|protein_coding;CREM|ENST00000344351|protein_coding;CREM|ENST00000356917|protein_coding;CREM|ENST00000473940|protein_coding;CSRNP1|ENST00000273153|protein_…	2.817e-57	3.594e-49	RP11-989E6.10	GPR183
RP11-1055B8.4|ENST00000571724|lincRNA	NFKBIZ|ENST00000326172|protein_coding	48	AKNA|ENST00000312033|protein_coding;AKNA|ENST00000374088|protein_coding;ATF3|ENST00000613104|protein_coding;BCL6|ENST00000450123|protein_coding;CREB3L2|ENST00000330387|protein_coding;ELF1|ENST00000405737|protein_coding;ELF1|ENST00000635415|protein_coding;ELF4|ENST00000308167|protein_coding;ELK4|ENST00000357992|protein_coding;ERG|ENST00000453032|protein_coding;ETS1|ENST00000392668|protein_coding;E…	3.238e-57	4.131e-49	RP11-1055B8.4	NFKBIZ
RP11-835E18.2|ENST00000577439|lincRNA	CHEK1|ENST00000544373|protein_coding	57	AKAP1|ENST00000337714|protein_coding;CHCHD3|ENST00000448878|protein_coding;CREB3L4|ENST00000271889|protein_coding;CREB3L4|ENST00000368607|protein_coding;DBX2|ENST00000332700|protein_coding;DNMT3A|ENST00000380746|protein_coding;DZIP1|ENST00000376829|protein_coding;HBP1|ENST00000468410|protein_coding;HMGA1|ENST00000347617|protein_coding;HMGB1|ENST00000326004|protein_coding;HMGB1|ENST00000399494|pro…	5.803e-57	7.403e-49	RP11-835E18.2	CHEK1
RP11-526I2.5|ENST00000602585|lincRNA	RPUSD4|ENST00000298317|protein_coding	25	ACTL6A|ENST00000429709|protein_coding;CBX7|ENST00000216133|protein_coding;FXR1|ENST00000480918|protein_coding;GRHL1|ENST00000324907|protein_coding;GRHL1|ENST00000480736|protein_coding;HMGA1|ENST00000401473|protein_coding;HMGA1|ENST00000447654|protein_coding;MAZ|ENST00000219782|protein_coding;MTA3|ENST00000405592|protein_coding;MYC|ENST00000613283|protein_coding;NAP1L1|ENST00000547704|protein_codi…	5.975e-57	7.623e-49	RP11-526I2.5	RPUSD4
RP11-526I2.5|ENST00000602585|lincRNA	RNF43|ENST00000407977|protein_coding	47	AKNA|ENST00000374079|protein_coding;ARID5A|ENST00000454558|protein_coding;BATF|ENST00000286639|protein_coding;CBX7|ENST00000216133|protein_coding;ELF1|ENST00000239882|protein_coding;ELF1|ENST00000635415|protein_coding;ELF4|ENST00000335997|protein_coding;ETS1|ENST00000319397|protein_coding;ETS1|ENST00000392668|protein_coding;ETS1|ENST00000535549|protein_coding;FLI1|ENST00000527767|protein_coding;H…	6.78e-57	8.65e-49	RP11-526I2.5	RNF43
AC004951.6|ENST00000447643|lincRNA	IL33|ENST00000381434|protein_coding	45	ARID5A|ENST00000357485|protein_coding;ATOH8|ENST00000306279|protein_coding;BATF|ENST00000286639|protein_coding;CEBPD|ENST00000408965|protein_coding;ERG|ENST00000288319|protein_coding;ERG|ENST00000398905|protein_coding;HOXA4|ENST00000511914|protein_coding;HOXA7|ENST00000242159|protein_coding;IRF1|ENST00000405885|protein_coding;IRF1|ENST00000437654|protein_coding;IRF2|ENST00000393593|protein_coding…	7.297e-57	9.309e-49	AC004951.6	IL33
TTTY15|ENST00000440408|lincRNA	MAFK|ENST00000343242|protein_coding	55	AHR|ENST00000242057|protein_coding;ARID5A|ENST00000357485|protein_coding;ARID5A|ENST00000454558|protein_coding;ARID5B|ENST00000279873|protein_coding;BHLHE41|ENST00000242728|protein_coding;CBX7|ENST00000216133|protein_coding;CEBPD|ENST00000408965|protein_coding;CREM|ENST00000344351|protein_coding;ELF1|ENST00000239882|protein_coding;ETV6|ENST00000396373|protein_coding;HMGB1|ENST00000326004|protein_…	9.863e-57	1.258e-48	TTTY15	MAFK
CTD-3014M21.4|ENST00000586231|lincRNA	CD7|ENST00000312648|protein_coding	53	AKNA|ENST00000374088|protein_coding;CEBPA|ENST00000498907|protein_coding;ELF1|ENST00000239882|protein_coding;ELF1|ENST00000635415|protein_coding;ELF4|ENST00000335997|protein_coding;ELK4|ENST00000357992|protein_coding;EOMES|ENST00000295743|protein_coding;ETS1|ENST00000392668|protein_coding;FOXO1|ENST00000379561|protein_coding;HHEX|ENST00000282728|protein_coding;HHEX|ENST00000492654|protein_coding;…	6.771e-56	8.638e-48	CTD-3014M21.4	CD7
RP11-1055B8.4|ENST00000571724|lincRNA	SH2B3|ENST00000341259|protein_coding	52	AKNA|ENST00000312033|protein_coding;ARID5B|ENST00000309334|protein_coding;BCL6|ENST00000232014|protein_coding;BHLHE40|ENST00000256495|protein_coding;ELF4|ENST00000308167|protein_coding;ELK4|ENST00000357992|protein_coding;ETS1|ENST00000535549|protein_coding;FOS|ENST00000554617|protein_coding;FOS|ENST00000555347|protein_coding;FOS|ENST00000555686|protein_coding;HDAC2|ENST00000368632|protein_coding;…	9.098e-56	1.161e-47	RP11-1055B8.4	SH2B3
AC004951.6|ENST00000447643|lincRNA	CLEC2B|ENST00000228438|protein_coding	45	ARID5A|ENST00000357485|protein_coding;ATOH8|ENST00000306279|protein_coding;BATF|ENST00000286639|protein_coding;CEBPB|ENST00000303004|protein_coding;ERG|ENST00000288319|protein_coding;HHEX|ENST00000472590|protein_coding;HIC1|ENST00000399849|protein_coding;HOXA4|ENST00000511914|protein_coding;IRF1|ENST00000405885|protein_coding;IRF1|ENST00000437654|protein_coding;IRF2|ENST00000393593|protein_coding…	1.526e-55	1.947e-47	AC004951.6	CLEC2B
RP11-989E6.10|ENST00000568752|lincRNA	LCP2|ENST00000628092|protein_coding	52	AKNA|ENST00000374079|protein_coding;ASCL2|ENST00000331289|protein_coding;BATF2|ENST00000301887|protein_coding;CBX7|ENST00000216133|protein_coding;CDX1|ENST00000616154|protein_coding;EOMES|ENST00000295743|protein_coding;ERG|ENST00000288319|protein_coding;ESR1|ENST00000440973|protein_coding;FLI1|ENST00000527786|protein_coding;FOXP3|ENST00000376207|protein_coding;HDAC1|ENST00000373548|protein_coding…	2.322e-55	2.962e-47	RP11-989E6.10	LCP2
RP11-526I2.5|ENST00000602585|lincRNA	NCKAP1L|ENST00000293373|protein_coding	58	AKNA|ENST00000374079|protein_coding;ARID5A|ENST00000454558|protein_coding;ASCL2|ENST00000331289|protein_coding;BATF|ENST00000286639|protein_coding;CDX1|ENST00000616154|protein_coding;ELF1|ENST00000635415|protein_coding;ELF4|ENST00000335997|protein_coding;EOMES|ENST00000295743|protein_coding;ETS1|ENST00000319397|protein_coding;ETS1|ENST00000392668|protein_coding;ETV6|ENST00000396373|protein_coding…	2.862e-55	3.651e-47	RP11-526I2.5	NCKAP1L
AC004951.6|ENST00000447643|lincRNA	GMFG|ENST00000597595|protein_coding	41	ARID5A|ENST00000357485|protein_coding;ATOH8|ENST00000306279|protein_coding;BATF|ENST00000286639|protein_coding;ERG|ENST00000288319|protein_coding;ERG|ENST00000398905|protein_coding;FOXP3|ENST00000376207|protein_coding;HDAC1|ENST00000373548|protein_coding;HIC1|ENST00000399849|protein_coding;IRF1|ENST00000405885|protein_coding;IRF1|ENST00000437654|protein_coding;IRF2|ENST00000393593|protein_coding;…	2.955e-55	3.77e-47	AC004951.6	GMFG
RP11-526I2.5|ENST00000602585|lincRNA	CSF1|ENST00000329608|protein_coding	56	ARID5A|ENST00000357485|protein_coding;ARID5B|ENST00000279873|protein_coding;ATOH8|ENST00000306279|protein_coding;BATF|ENST00000286639|protein_coding;BCL6|ENST00000438077|protein_coding;BHLHE40|ENST00000256495|protein_coding;CDX1|ENST00000616154|protein_coding;CEBPB|ENST00000303004|protein_coding;CSRNP1|ENST00000273153|protein_coding;EOMES|ENST00000295743|protein_coding;EPC2|ENST00000409654|protei…	3.037e-55	3.875e-47	RP11-526I2.5	CSF1
C10orf85|ENST00000623529|lincRNA	ADGRE5|ENST00000357355|protein_coding	48	AEBP1|ENST00000223357|protein_coding;AKNA|ENST00000374088|protein_coding;ARID5A|ENST00000454558|protein_coding;ARID5B|ENST00000309334|protein_coding;BATF3|ENST00000243440|protein_coding;BCL6B|ENST00000293805|protein_coding;BCL6|ENST00000450123|protein_coding;BHLHE40|ENST00000256495|protein_coding;CREM|ENST00000344351|protein_coding;ELF1|ENST00000635415|protein_coding;ERG|ENST00000288319|protein_c…	4.975e-55	6.347e-47	C10orf85	ADGRE5
MIAT|ENST00000616469|lincRNA	PIK3IP1|ENST00000215912|protein_coding	48	AHR|ENST00000242057|protein_coding;AKNA|ENST00000223791|protein_coding;AKNA|ENST00000312033|protein_coding;AKNA|ENST00000374088|protein_coding;ARID5A|ENST00000454558|protein_coding;CEBPA|ENST00000498907|protein_coding;ELF1|ENST00000239882|protein_coding;EOMES|ENST00000295743|protein_coding;EOMES|ENST00000449599|protein_coding;ETV6|ENST00000396373|protein_coding;FLI1|ENST00000527786|protein_coding…	1.068e-54	1.363e-46	MIAT	PIK3IP1
RP11-1055B8.4|ENST00000571724|lincRNA	FOXO1|ENST00000379561|protein_coding	56	AKNA|ENST00000312033|protein_coding;AKNA|ENST00000374088|protein_coding;ARID5B|ENST00000309334|protein_coding;BCL6|ENST00000232014|protein_coding;BCL6|ENST00000406870|protein_coding;CREB3L2|ENST00000330387|protein_coding;ELF1|ENST00000635415|protein_coding;ELF4|ENST00000335997|protein_coding;ELK4|ENST00000357992|protein_coding;ETS1|ENST00000319397|protein_coding;ETS1|ENST00000392668|protein_codin…	1.355e-54	1.729e-46	RP11-1055B8.4	FOXO1
RP11-1055B8.4|ENST00000571724|lincRNA	ETS1|ENST00000392668|protein_coding	57	AKNA|ENST00000223791|protein_coding;AKNA|ENST00000312033|protein_coding;ATOH8|ENST00000306279|protein_coding;ELF4|ENST00000308167|protein_coding;EOMES|ENST00000295743|protein_coding;FOS|ENST00000554617|protein_coding;FOS|ENST00000555347|protein_coding;FOS|ENST00000555686|protein_coding;FOXF1|ENST00000262426|protein_coding;FOXP3|ENST00000376207|protein_coding;HLX|ENST00000366903|protein_coding;HLX…	1.412e-54	1.801e-46	RP11-1055B8.4	ETS1
RP11-989E6.10|ENST00000568752|lincRNA	ICAM3|ENST00000160262|protein_coding	47	AHR|ENST00000242057|protein_coding;AKNA|ENST00000374088|protein_coding;BCL11B|ENST00000443726|protein_coding;CDX1|ENST00000616154|protein_coding;ELF4|ENST00000308167|protein_coding;ETS1|ENST00000319397|protein_coding;ETS1|ENST00000392668|protein_coding;ETS1|ENST00000526145|protein_coding;FLI1|ENST00000527786|protein_coding;FOXP3|ENST00000376199|protein_coding;FOXP3|ENST00000376207|protein_coding;…	1.412e-54	1.801e-46	RP11-989E6.10	ICAM3
RP11-526I2.5|ENST00000602585|lincRNA	CD74|ENST00000518797|protein_coding	54	AKNA|ENST00000374079|protein_coding;ARID5A|ENST00000454558|protein_coding;ARID5B|ENST00000279873|protein_coding;ASCL2|ENST00000331289|protein_coding;BATF|ENST00000286639|protein_coding;CDX1|ENST00000616154|protein_coding;ELF1|ENST00000635415|protein_coding;ELF4|ENST00000335997|protein_coding;EOMES|ENST00000295743|protein_coding;EOMES|ENST00000449599|protein_coding;ETS1|ENST00000319397|protein_cod…	1.469e-54	1.874e-46	RP11-526I2.5	CD74
AC004951.6|ENST00000447643|lincRNA	UGCG|ENST00000374279|protein_coding	27	ARID5A|ENST00000357485|protein_coding;BATF|ENST00000286639|protein_coding;BCL6|ENST00000406870|protein_coding;CREM|ENST00000356917|protein_coding;CSRNP1|ENST00000273153|protein_coding;IRF1|ENST00000405885|protein_coding;IRF1|ENST00000437654|protein_coding;IRF2|ENST00000393593|protein_coding;KLF2|ENST00000592003|protein_coding;MAFB|ENST00000373313|protein_coding;MEF2C|ENST00000637481|protein_codin…	1.609e-54	2.053e-46	AC004951.6	UGCG
MIAT|ENST00000616469|lincRNA	CHEK1|ENST00000544373|protein_coding	47	CBX5|ENST00000209875|protein_coding;DZIP1|ENST00000376829|protein_coding;ERCC6L|ENST00000373657|protein_coding;HELLS|ENST00000348459|protein_coding;JDP2|ENST00000267569|protein_coding;LCORL|ENST00000635767|protein_coding;LIN54|ENST00000505397|protein_coding;LMNA|ENST00000368300|protein_coding;MYBL1|ENST00000524176|protein_coding;MYC|ENST00000613283|protein_coding;NFIB|ENST00000380959|protein_codi…	2.342e-54	2.988e-46	MIAT	CHEK1
RP11-989E6.10|ENST00000568752|lincRNA	FXYD5|ENST00000543307|protein_coding	51	AHR|ENST00000242057|protein_coding;AKNA|ENST00000374088|protein_coding;BCL11B|ENST00000443726|protein_coding;BHLHE22|ENST00000321870|protein_coding;ELF4|ENST00000308167|protein_coding;EOMES|ENST00000295743|protein_coding;ETS1|ENST00000319397|protein_coding;ETS1|ENST00000526145|protein_coding;ETV6|ENST00000396373|protein_coding;FOXP3|ENST00000376207|protein_coding;HSF5|ENST00000323777|protein_codi…	2.663e-54	3.397e-46	RP11-989E6.10	FXYD5
RP11-526I2.5|ENST00000602585|lincRNA	TMEM35B|ENST00000373337|protein_coding	53	AKNA|ENST00000374079|protein_coding;ARID5A|ENST00000454558|protein_coding;ATOH8|ENST00000306279|protein_coding;BATF|ENST00000286639|protein_coding;CBX7|ENST00000216133|protein_coding;CEBPB|ENST00000303004|protein_coding;ELF1|ENST00000635415|protein_coding;ELF4|ENST00000335997|protein_coding;EOMES|ENST00000295743|protein_coding;ESR1|ENST00000440973|protein_coding;ETS1|ENST00000319397|protein_codin…	2.881e-54	3.676e-46	RP11-526I2.5	TMEM35B
C10orf85|ENST00000623529|lincRNA	P2RY14|ENST00000309170|protein_coding	54	ARID5A|ENST00000357485|protein_coding;ARID5A|ENST00000454558|protein_coding;BATF|ENST00000286639|protein_coding;BHLHE40|ENST00000256495|protein_coding;CEBPD|ENST00000408965|protein_coding;CREM|ENST00000344351|protein_coding;ERG|ENST00000288319|protein_coding;FLI1|ENST00000527786|protein_coding;FOS|ENST00000554617|protein_coding;FOS|ENST00000555686|protein_coding;FOXD2|ENST00000334793|protein_codi…	3.743e-54	4.775e-46	C10orf85	P2RY14
TTTY15|ENST00000440408|lincRNA	ZFP36|ENST00000600033|protein_coding	57	AHR|ENST00000242057|protein_coding;ARID5A|ENST00000357485|protein_coding;ARID5A|ENST00000454558|protein_coding;ARID5B|ENST00000279873|protein_coding;ARID5B|ENST00000309334|protein_coding;ATF3|ENST00000341491|protein_coding;CBX7|ENST00000216133|protein_coding;CEBPB|ENST00000303004|protein_coding;CEBPD|ENST00000408965|protein_coding;CREB3L2|ENST00000330387|protein_coding;CREM|ENST00000344351|protei…	4.463e-54	5.694e-46	TTTY15	ZFP36
RP11-526I2.5|ENST00000602585|lincRNA	NFKB2|ENST00000369966|protein_coding	57	ARID5A|ENST00000454558|protein_coding;BATF|ENST00000286639|protein_coding;CBX7|ENST00000216133|protein_coding;CDX1|ENST00000616154|protein_coding;ELF1|ENST00000635415|protein_coding;EOMES|ENST00000295743|protein_coding;EOMES|ENST00000449599|protein_coding;ESR1|ENST00000440973|protein_coding;ETS1|ENST00000319397|protein_coding;ETS1|ENST00000392668|protein_coding;ETS1|ENST00000535549|protein_coding…	4.635e-54	5.913e-46	RP11-526I2.5	NFKB2
RP11-989E6.10|ENST00000568752|lincRNA	RGL1|ENST00000360851|protein_coding	61	BATF2|ENST00000301887|protein_coding;CBX7|ENST00000216133|protein_coding;EGR2|ENST00000242480|protein_coding;ELF4|ENST00000308167|protein_coding;EOMES|ENST00000295743|protein_coding;ERG|ENST00000288319|protein_coding;ETS1|ENST00000319397|protein_coding;FLI1|ENST00000527786|protein_coding;FOS|ENST00000554617|protein_coding;FOS|ENST00000555347|protein_coding;FOS|ENST00000555686|protein_coding;FOXO1…	5.513e-54	7.033e-46	RP11-989E6.10	RGL1
MIAT|ENST00000616469|lincRNA	ARHGEF6|ENST00000370620|protein_coding	65	AHR|ENST00000242057|protein_coding;AKNA|ENST00000312033|protein_coding;ARID5A|ENST00000454558|protein_coding;CDX1|ENST00000616154|protein_coding;ELF4|ENST00000308167|protein_coding;ELF4|ENST00000335997|protein_coding;EOMES|ENST00000449599|protein_coding;ESR1|ENST00000440973|protein_coding;ETV6|ENST00000396373|protein_coding;FLI1|ENST00000527786|protein_coding;FOS|ENST00000554617|protein_coding;FO…	5.789e-54	7.386e-46	MIAT	ARHGEF6
MIAT|ENST00000616469|lincRNA	NFKBIZ|ENST00000326172|protein_coding	52	AKNA|ENST00000312033|protein_coding;AKNA|ENST00000374088|protein_coding;ARID5A|ENST00000454558|protein_coding;ARID5B|ENST00000279873|protein_coding;ELF1|ENST00000239882|protein_coding;ELF4|ENST00000308167|protein_coding;ELK3|ENST00000228741|protein_coding;ERG|ENST00000453032|protein_coding;ETV6|ENST00000396373|protein_coding;FLI1|ENST00000527786|protein_coding;FOSL2|ENST00000264716|protein_coding…	6.726e-54	8.581e-46	MIAT	NFKBIZ
RP11-526I2.5|ENST00000602585|lincRNA	NFKB2|ENST00000189444|protein_coding	58	AKNA|ENST00000374079|protein_coding;ARID5A|ENST00000454558|protein_coding;ARID5B|ENST00000279873|protein_coding;ARID5B|ENST00000309334|protein_coding;ATF5|ENST00000595125|protein_coding;BATF|ENST00000286639|protein_coding;CBX7|ENST00000216133|protein_coding;CDX1|ENST00000616154|protein_coding;CEBPB|ENST00000303004|protein_coding;ELF1|ENST00000635415|protein_coding;ELF4|ENST00000335997|protein_cod…	7.034e-54	8.974e-46	RP11-526I2.5	NFKB2
FAM95B1|ENST00000592873|lincRNA	ETS1|ENST00000319397|protein_coding	48	AKNA|ENST00000374088|protein_coding;ATOH8|ENST00000306279|protein_coding;BATF|ENST00000286639|protein_coding;BCL11B|ENST00000443726|protein_coding;ELF4|ENST00000308167|protein_coding;EOMES|ENST00000295743|protein_coding;EOMES|ENST00000449599|protein_coding;FLI1|ENST00000527767|protein_coding;FOXP3|ENST00000376207|protein_coding;GFI1|ENST00000427103|protein_coding;IKZF1|ENST00000331340|protein_cod…	9.144e-54	1.167e-45	FAM95B1	ETS1
CTD-3014M21.4|ENST00000586231|lincRNA	SH2B3|ENST00000341259|protein_coding	68	AEBP1|ENST00000223357|protein_coding;ARID5B|ENST00000279873|protein_coding;BCL6B|ENST00000573503|protein_coding;BCL6|ENST00000232014|protein_coding;BHLHE40|ENST00000256495|protein_coding;CDX1|ENST00000616154|protein_coding;EBF2|ENST00000520164|protein_coding;ELF1|ENST00000405737|protein_coding;ERG|ENST00000288319|protein_coding;ESR1|ENST00000440973|protein_coding;ETV6|ENST00000396373|protein_codi…	1.177e-53	1.502e-45	CTD-3014M21.4	SH2B3
CTD-3014M21.4|ENST00000586231|lincRNA	EVI2A|ENST00000461237|protein_coding	57	AHR|ENST00000242057|protein_coding;AKNA|ENST00000223791|protein_coding;AKNA|ENST00000374088|protein_coding;ELF1|ENST00000239882|protein_coding;ELF1|ENST00000635415|protein_coding;ELK4|ENST00000357992|protein_coding;EOMES|ENST00000295743|protein_coding;ETS1|ENST00000319397|protein_coding;ETS1|ENST00000526145|protein_coding;ETV6|ENST00000396373|protein_coding;HHEX|ENST00000282728|protein_coding;HHE…	1.48e-53	1.888e-45	CTD-3014M21.4	EVI2A
FAM95B1|ENST00000592873|lincRNA	ARHGEF6|ENST00000250617|protein_coding	47	AKNA|ENST00000374088|protein_coding;ARID5A|ENST00000357485|protein_coding;BCL11B|ENST00000443726|protein_coding;ELF4|ENST00000308167|protein_coding;EOMES|ENST00000449599|protein_coding;ERG|ENST00000398905|protein_coding;FLI1|ENST00000527767|protein_coding;FOXP3|ENST00000376207|protein_coding;GFI1|ENST00000427103|protein_coding;HHEX|ENST00000282728|protein_coding;IKZF1|ENST00000331340|protein_codi…	2.116e-53	2.7e-45	FAM95B1	ARHGEF6
RP11-989E6.10|ENST00000568752|lincRNA	ARHGDIB|ENST00000228945|protein_coding	51	AHR|ENST00000242057|protein_coding;AKNA|ENST00000374079|protein_coding;ASCL2|ENST00000331289|protein_coding;BCL6B|ENST00000293805|protein_coding;BHLHE22|ENST00000321870|protein_coding;EOMES|ENST00000295743|protein_coding;ERG|ENST00000398905|protein_coding;FOXP3|ENST00000376207|protein_coding;GFI1|ENST00000427103|protein_coding;HDAC1|ENST00000373548|protein_coding;HLX|ENST00000366903|protein_codin…	2.599e-53	3.316e-45	RP11-989E6.10	ARHGDIB
RP11-989E6.10|ENST00000568752|lincRNA	GNG4|ENST00000366597|protein_coding	62	CAMTA1|ENST00000495233|protein_coding;DNAJC2|ENST00000379263|protein_coding;DNMT1|ENST00000340748|protein_coding;DNMT3A|ENST00000380746|protein_coding;E2F3|ENST00000346618|protein_coding;FOXM1|ENST00000361953|protein_coding;FOXM1|ENST00000627656|protein_coding;HES6|ENST00000409160|protein_coding;HMGA1|ENST00000447654|protein_coding;HMGB2|ENST00000446922|protein_coding;HMGB3|ENST00000325307|protei…	2.666e-53	3.401e-45	RP11-989E6.10	GNG4
FAM95B1|ENST00000592873|lincRNA	TAGAP|ENST00000326965|protein_coding	49	AKNA|ENST00000374088|protein_coding;ARID5A|ENST00000357485|protein_coding;BCL11B|ENST00000443726|protein_coding;ELF4|ENST00000308167|protein_coding;EOMES|ENST00000449599|protein_coding;ETS1|ENST00000535549|protein_coding;FLI1|ENST00000527767|protein_coding;FOXP3|ENST00000376207|protein_coding;HHEX|ENST00000282728|protein_coding;IKZF1|ENST00000331340|protein_coding;IKZF3|ENST00000346872|protein_co…	3.481e-53	4.441e-45	FAM95B1	TAGAP
RP11-526I2.5|ENST00000602585|lincRNA	PBXIP1|ENST00000368463|protein_coding	49	ARID5A|ENST00000454558|protein_coding;ATOH8|ENST00000306279|protein_coding;BATF|ENST00000286639|protein_coding;CARM1|ENST00000327064|protein_coding;CBX7|ENST00000216133|protein_coding;ELF1|ENST00000635415|protein_coding;EOMES|ENST00000295743|protein_coding;EOMES|ENST00000449599|protein_coding;ERG|ENST00000288319|protein_coding;ETS1|ENST00000319397|protein_coding;FOXO1|ENST00000379561|protein_codi…	3.609e-53	4.604e-45	RP11-526I2.5	PBXIP1
RP11-351I21.11|ENST00000602981|lincRNA	ITPRIPL1|ENST00000361124|protein_coding	52	ASF1B|ENST00000263382|protein_coding;ATAD2|ENST00000287394|protein_coding;BAZ1A|ENST00000358716|protein_coding;BAZ1A|ENST00000360310|protein_coding;BAZ1A|ENST00000382422|protein_coding;BCL6|ENST00000232014|protein_coding;BCL6|ENST00000406870|protein_coding;CENPA|ENST00000335756|protein_coding;CHCHD3|ENST00000448878|protein_coding;DNMT1|ENST00000340748|protein_coding;DNMT3A|ENST00000380746|protein…	4.768e-53	6.083e-45	RP11-351I21.11	ITPRIPL1
FAM95B1|ENST00000592873|lincRNA	IL7R|ENST00000506850|protein_coding	48	AKNA|ENST00000374088|protein_coding;BATF|ENST00000286639|protein_coding;BCL11B|ENST00000443726|protein_coding;EOMES|ENST00000295743|protein_coding;EOMES|ENST00000449599|protein_coding;ETS1|ENST00000535549|protein_coding;FLI1|ENST00000527767|protein_coding;FOXP3|ENST00000376207|protein_coding;GFI1|ENST00000427103|protein_coding;IKZF1|ENST00000331340|protein_coding;IKZF1|ENST00000343574|protein_cod…	6.128e-53	7.818e-45	FAM95B1	IL7R
FAM95B1|ENST00000592873|lincRNA	LDLRAP1|ENST00000374338|protein_coding	49	AKNA|ENST00000374088|protein_coding;BATF|ENST00000286639|protein_coding;BCL11B|ENST00000443726|protein_coding;ELF4|ENST00000308167|protein_coding;EOMES|ENST00000449599|protein_coding;ETS1|ENST00000535549|protein_coding;FLI1|ENST00000527767|protein_coding;FOXP3|ENST00000376207|protein_coding;GFI1|ENST00000427103|protein_coding;IKZF1|ENST00000331340|protein_coding;IKZF1|ENST00000343574|protein_codi…	9.794e-53	1.25e-44	FAM95B1	LDLRAP1
CTD-3014M21.4|ENST00000586231|lincRNA	LATS2|ENST00000382592|protein_coding	59	AEBP1|ENST00000223357|protein_coding;AR|ENST00000374690|protein_coding;ATF3|ENST00000366983|protein_coding;BCL6B|ENST00000537931|protein_coding;BCL6B|ENST00000573503|protein_coding;BCL6|ENST00000232014|protein_coding;BCL6|ENST00000438077|protein_coding;BCL6|ENST00000450123|protein_coding;EBF2|ENST00000520164|protein_coding;ELF1|ENST00000405737|protein_coding;ELF1|ENST00000635415|protein_coding;ET…	1.268e-52	1.618e-44	CTD-3014M21.4	LATS2
AC004951.6|ENST00000447643|lincRNA	RASGRP1|ENST00000310803|protein_coding	33	ACTR3|ENST00000535589|protein_coding;ARID5A|ENST00000357485|protein_coding;BATF|ENST00000286639|protein_coding;CEBPA|ENST00000498907|protein_coding;HDAC1|ENST00000373548|protein_coding;IRF1|ENST00000405885|protein_coding;IRF1|ENST00000437654|protein_coding;IRF2|ENST00000393593|protein_coding;IRF3|ENST00000309877|protein_coding;KLF2|ENST00000248071|protein_coding;KLF2|ENST00000592003|protein_codin…	1.815e-52	2.316e-44	AC004951.6	RASGRP1
RP11-989E6.10|ENST00000568752|lincRNA	RIPPLY2|ENST00000369687|protein_coding	38	ARNT|ENST00000358595|protein_coding;ATF4|ENST00000396680|protein_coding;BCL6|ENST00000232014|protein_coding;BCL6|ENST00000438077|protein_coding;BOD1|ENST00000311086|protein_coding;CBX3|ENST00000396386|protein_coding;CBX7|ENST00000216133|protein_coding;CREB3L2|ENST00000330387|protein_coding;DNAJC2|ENST00000379263|protein_coding;ELF1|ENST00000405737|protein_coding;FOXJ2|ENST00000162391|protein_codi…	1.823e-52	2.326e-44	RP11-989E6.10	RIPPLY2
CTD-3014M21.4|ENST00000586231|lincRNA	SERPINB1|ENST00000380739|protein_coding	55	AKNA|ENST00000223791|protein_coding;AKNA|ENST00000374088|protein_coding;BATF|ENST00000286639|protein_coding;CEBPA|ENST00000498907|protein_coding;CXXC4|ENST00000394767|protein_coding;ELF1|ENST00000635415|protein_coding;ELF4|ENST00000335997|protein_coding;ELK4|ENST00000357992|protein_coding;ETS1|ENST00000319397|protein_coding;ETS1|ENST00000526145|protein_coding;IKZF1|ENST00000331340|protein_coding;…	1.942e-52	2.478e-44	CTD-3014M21.4	SERPINB1
FAM95B1|ENST00000592873|lincRNA	SIPA1|ENST00000534313|protein_coding	49	AKNA|ENST00000374079|protein_coding;ARID5A|ENST00000357485|protein_coding;BATF|ENST00000286639|protein_coding;CEBPB|ENST00000303004|protein_coding;CEBPD|ENST00000408965|protein_coding;ETS1|ENST00000535549|protein_coding;FLI1|ENST00000527767|protein_coding;GFI1|ENST00000427103|protein_coding;HHEX|ENST00000282728|protein_coding;IKZF1|ENST00000343574|protein_coding;IKZF1|ENST00000346667|protein_codi…	2.608e-52	3.327e-44	FAM95B1	SIPA1
RP11-989E6.10|ENST00000568752|lincRNA	CD7|ENST00000584284|protein_coding	48	AKNA|ENST00000374079|protein_coding;AKNA|ENST00000374088|protein_coding;BCL11B|ENST00000443726|protein_coding;CBX7|ENST00000216133|protein_coding;CDX1|ENST00000616154|protein_coding;EOMES|ENST00000295743|protein_coding;ETS1|ENST00000319397|protein_coding;ETS1|ENST00000392668|protein_coding;ETV6|ENST00000396373|protein_coding;FLI1|ENST00000527786|protein_coding;FOXP3|ENST00000376207|protein_coding…	2.771e-52	3.535e-44	RP11-989E6.10	CD7
RP11-989E6.10|ENST00000568752|lincRNA	FERMT3|ENST00000345728|protein_coding	47	AHR|ENST00000242057|protein_coding;AKNA|ENST00000374079|protein_coding;ASCL2|ENST00000331289|protein_coding;BATF2|ENST00000301887|protein_coding;ETS1|ENST00000526145|protein_coding;FOXP3|ENST00000376207|protein_coding;HDAC1|ENST00000373548|protein_coding;IKZF1|ENST00000343574|protein_coding;IKZF1|ENST00000413698|protein_coding;IRF2|ENST00000393593|protein_coding;IRF3|ENST00000309877|protein_codin…	3.551e-52	4.53e-44	RP11-989E6.10	FERMT3
TTTY15|ENST00000440408|lincRNA	P2RY14|ENST00000309170|protein_coding	50	AHR|ENST00000242057|protein_coding;AKNA|ENST00000312033|protein_coding;CBX7|ENST00000216133|protein_coding;CEBPD|ENST00000408965|protein_coding;CREM|ENST00000344351|protein_coding;CSRNP1|ENST00000273153|protein_coding;EBF2|ENST00000520164|protein_coding;EGR1|ENST00000239938|protein_coding;EGR3|ENST00000317216|protein_coding;EGR3|ENST00000522910|protein_coding;ELK3|ENST00000228741|protein_coding;E…	3.775e-52	4.816e-44	TTTY15	P2RY14
RP11-989E6.10|ENST00000568752|lincRNA	NFKB2|ENST00000189444|protein_coding	53	AKNA|ENST00000374079|protein_coding;AKNA|ENST00000374088|protein_coding;CBX7|ENST00000216133|protein_coding;EOMES|ENST00000295743|protein_coding;ETS1|ENST00000526145|protein_coding;FOXP3|ENST00000376207|protein_coding;GFI1|ENST00000427103|protein_coding;HDAC1|ENST00000373548|protein_coding;HLX|ENST00000366903|protein_coding;HOXA4|ENST00000511914|protein_coding;HOXA6|ENST00000222728|protein_coding…	3.882e-52	4.953e-44	RP11-989E6.10	NFKB2
C10orf85|ENST00000623529|lincRNA	CCL2|ENST00000580907|protein_coding	43	AKNA|ENST00000312033|protein_coding;ARID5A|ENST00000357485|protein_coding;ARID5A|ENST00000454558|protein_coding;BATF|ENST00000286639|protein_coding;CEBPD|ENST00000408965|protein_coding;CREM|ENST00000344351|protein_coding;ETS1|ENST00000319397|protein_coding;ETS1|ENST00000392668|protein_coding;ETS1|ENST00000526145|protein_coding;FLI1|ENST00000527767|protein_coding;HOXA7|ENST00000242159|protein_codi…	4.362e-52	5.565e-44	C10orf85	CCL2
TTTY15|ENST00000440408|lincRNA	MAL|ENST00000309988|protein_coding	45	AHR|ENST00000242057|protein_coding;AKNA|ENST00000223791|protein_coding;AKNA|ENST00000374079|protein_coding;ARID5A|ENST00000357485|protein_coding;ARID5A|ENST00000454558|protein_coding;BATF|ENST00000286639|protein_coding;CBX7|ENST00000216133|protein_coding;CEBPD|ENST00000408965|protein_coding;ETS1|ENST00000535549|protein_coding;FOXD2|ENST00000334793|protein_coding;FOXD3|ENST00000371116|protein_codi…	5.179e-52	6.607e-44	TTTY15	MAL
RP11-526I2.5|ENST00000602585|lincRNA	EFHD2|ENST00000375980|protein_coding	48	ARID5A|ENST00000357485|protein_coding;ASCL2|ENST00000331289|protein_coding;ATF5|ENST00000595125|protein_coding;BATF|ENST00000286639|protein_coding;CBX7|ENST00000216133|protein_coding;CEBPB|ENST00000303004|protein_coding;ELF1|ENST00000239882|protein_coding;ELF1|ENST00000635415|protein_coding;ELK3|ENST00000228741|protein_coding;ETS1|ENST00000319397|protein_coding;ETS1|ENST00000392668|protein_coding…	6.034e-52	7.698e-44	RP11-526I2.5	EFHD2
AC004951.6|ENST00000447643|lincRNA	SERPINB9|ENST00000380698|protein_coding	28	ARID5A|ENST00000357485|protein_coding;BATF|ENST00000286639|protein_coding;FOXP3|ENST00000376207|protein_coding;IRF1|ENST00000405885|protein_coding;IRF1|ENST00000437654|protein_coding;IRF2|ENST00000393593|protein_coding;IRF3|ENST00000309877|protein_coding;KLF2|ENST00000248071|protein_coding;KLF2|ENST00000592003|protein_coding;LYL1|ENST00000590974|protein_coding;MAFB|ENST00000373313|protein_coding;…	8.641e-52	1.102e-43	AC004951.6	SERPINB9
FAM95B1|ENST00000592873|lincRNA	S1PR1|ENST00000305352|protein_coding	50	AKNA|ENST00000374079|protein_coding;ARID5A|ENST00000357485|protein_coding;BATF|ENST00000286639|protein_coding;BCL11B|ENST00000443726|protein_coding;EGR3|ENST00000317216|protein_coding;ELF4|ENST00000308167|protein_coding;EOMES|ENST00000295743|protein_coding;FLI1|ENST00000527767|protein_coding;GFI1|ENST00000427103|protein_coding;GLMP|ENST00000362007|protein_coding;IKZF1|ENST00000343574|protein_codi…	9.347e-52	1.192e-43	FAM95B1	S1PR1
RP11-526I2.5|ENST00000602585|lincRNA	OSBPL1A|ENST00000319481|protein_coding	23	CBX7|ENST00000216133|protein_coding;DNAJC2|ENST00000379263|protein_coding;ELK1|ENST00000376983|protein_coding;FXR1|ENST00000480918|protein_coding;MTA3|ENST00000405094|protein_coding;MTA3|ENST00000405592|protein_coding;MYC|ENST00000613283|protein_coding;PA2G4|ENST00000552766|protein_coding;PRDM5|ENST00000264808|protein_coding;PRMT1|ENST00000391851|protein_coding;PRMT3|ENST00000331079|protein_codin…	1.088e-51	1.388e-43	RP11-526I2.5	OSBPL1A
RP11-526I2.5|ENST00000602585|lincRNA	RPS24|ENST00000464716|protein_coding	35	CBX7|ENST00000216133|protein_coding;CC2D1A|ENST00000318003|protein_coding;CHD3|ENST00000358181|protein_coding;CSRNP2|ENST00000228515|protein_coding;EBF1|ENST00000313708|protein_coding;EZH1|ENST00000428826|protein_coding;FOXJ2|ENST00000162391|protein_coding;GRHL1|ENST00000480736|protein_coding;HIVEP2|ENST00000367603|protein_coding;HMGA1|ENST00000401473|protein_coding;HMGA1|ENST00000447654|protein_…	2.319e-51	2.959e-43	RP11-526I2.5	RPS24
CTD-3014M21.4|ENST00000586231|lincRNA	B4GALT1|ENST00000379731|protein_coding	58	AEBP1|ENST00000223357|protein_coding;BCL6B|ENST00000293805|protein_coding;BCL6|ENST00000232014|protein_coding;ELF1|ENST00000405737|protein_coding;ELF1|ENST00000635415|protein_coding;ERG|ENST00000453032|protein_coding;ETS1|ENST00000392668|protein_coding;ETS1|ENST00000526145|protein_coding;ETV6|ENST00000396373|protein_coding;FOXL1|ENST00000320241|protein_coding;HES1|ENST00000232424|protein_coding;H…	2.433e-51	3.104e-43	CTD-3014M21.4	B4GALT1
AC004951.6|ENST00000447643|lincRNA	TRAT1|ENST00000295756|protein_coding	26	ACTR3|ENST00000535589|protein_coding;ARID5A|ENST00000357485|protein_coding;BATF|ENST00000286639|protein_coding;HDAC1|ENST00000373548|protein_coding;IRF1|ENST00000405885|protein_coding;IRF1|ENST00000437654|protein_coding;IRF2|ENST00000393593|protein_coding;IRF3|ENST00000309877|protein_coding;KLF2|ENST00000248071|protein_coding;KLF2|ENST00000592003|protein_coding;LYL1|ENST00000264824|protein_coding…	6.24e-51	7.961e-43	AC004951.6	TRAT1
AC004951.6|ENST00000447643|lincRNA	SLC22A3|ENST00000275300|protein_coding	27	ATOH8|ENST00000306279|protein_coding;BATF|ENST00000286639|protein_coding;CEBPA|ENST00000498907|protein_coding;CXXC1|ENST00000285106|protein_coding;HOXA7|ENST00000242159|protein_coding;IRF1|ENST00000405885|protein_coding;IRF1|ENST00000437654|protein_coding;IRF2|ENST00000393593|protein_coding;IRF3|ENST00000309877|protein_coding;KLF2|ENST00000248071|protein_coding;KLF2|ENST00000592003|protein_coding…	6.925e-51	8.835e-43	AC004951.6	SLC22A3
RP11-526I2.5|ENST00000602585|lincRNA	SLC22A3|ENST00000275300|protein_coding	48	ARID5A|ENST00000454558|protein_coding;ATOH8|ENST00000306279|protein_coding;BATF|ENST00000286639|protein_coding;CDX1|ENST00000616154|protein_coding;CXXC1|ENST00000285106|protein_coding;ELF1|ENST00000239882|protein_coding;ELF1|ENST00000635415|protein_coding;ELF4|ENST00000335997|protein_coding;EOMES|ENST00000295743|protein_coding;EOMES|ENST00000449599|protein_coding;ETS1|ENST00000319397|protein_codi…	8.407e-51	1.073e-42	RP11-526I2.5	SLC22A3
TTTY15|ENST00000440408|lincRNA	CCL2|ENST00000580907|protein_coding	55	AHR|ENST00000242057|protein_coding;AKNA|ENST00000312033|protein_coding;ARID5B|ENST00000279873|protein_coding;CEBPB|ENST00000303004|protein_coding;CEBPD|ENST00000408965|protein_coding;CREM|ENST00000344351|protein_coding;ETS1|ENST00000319397|protein_coding;ETS1|ENST00000526145|protein_coding;ETS1|ENST00000535549|protein_coding;FOSL2|ENST00000264716|protein_coding;GLI3|ENST00000395925|protein_coding…	8.462e-51	1.08e-42	TTTY15	CCL2
MIAT|ENST00000616469|lincRNA	RNF43|ENST00000407977|protein_coding	45	AKNA|ENST00000223791|protein_coding;AKNA|ENST00000312033|protein_coding;AKNA|ENST00000374088|protein_coding;ARID5A|ENST00000454558|protein_coding;ELF1|ENST00000239882|protein_coding;ELF4|ENST00000335997|protein_coding;EOMES|ENST00000295743|protein_coding;EOMES|ENST00000449599|protein_coding;FLI1|ENST00000527767|protein_coding;FOXP3|ENST00000376199|protein_coding;FOXP3|ENST00000376207|protein_codi…	8.489e-51	1.083e-42	MIAT	RNF43
MIAT|ENST00000616469|lincRNA	ELF1|ENST00000239882|protein_coding	60	ACTR3|ENST00000535589|protein_coding;AKNA|ENST00000223791|protein_coding;AKNA|ENST00000312033|protein_coding;AKNA|ENST00000374088|protein_coding;BHLHE40|ENST00000256495|protein_coding;ELF4|ENST00000308167|protein_coding;ELF4|ENST00000335997|protein_coding;EOMES|ENST00000449599|protein_coding;ERG|ENST00000453032|protein_coding;ETV6|ENST00000396373|protein_coding;FLI1|ENST00000527786|protein_coding…	9.754e-51	1.244e-42	MIAT	ELF1
RP11-989E6.10|ENST00000568752|lincRNA	MPEG1|ENST00000361050|protein_coding	51	CBX7|ENST00000216133|protein_coding;EGR2|ENST00000242480|protein_coding;ELF4|ENST00000308167|protein_coding;EOMES|ENST00000295743|protein_coding;ERG|ENST00000288319|protein_coding;ESR1|ENST00000440973|protein_coding;ETV6|ENST00000396373|protein_coding;FLI1|ENST00000527786|protein_coding;FOXO1|ENST00000379561|protein_coding;FOXP3|ENST00000376207|protein_coding;GFI1|ENST00000427103|protein_coding;H…	1.051e-50	1.341e-42	RP11-989E6.10	MPEG1
CTD-3014M21.4|ENST00000586231|lincRNA	ARHGAP15|ENST00000295095|protein_coding	57	AKNA|ENST00000223791|protein_coding;AKNA|ENST00000374088|protein_coding;BHLHE22|ENST00000321870|protein_coding;CDX1|ENST00000616154|protein_coding;EOMES|ENST00000295743|protein_coding;ETS1|ENST00000319397|protein_coding;ETS1|ENST00000392668|protein_coding;ETS1|ENST00000526145|protein_coding;ETS1|ENST00000535549|protein_coding;FOXD3|ENST00000371116|protein_coding;FOXP3|ENST00000376207|protein_codi…	1.056e-50	1.347e-42	CTD-3014M21.4	ARHGAP15
AC004951.6|ENST00000447643|lincRNA	LTB|ENST00000429299|protein_coding	28	ARID5A|ENST00000357485|protein_coding;BATF|ENST00000286639|protein_coding;CEBPA|ENST00000498907|protein_coding;FOXP3|ENST00000376207|protein_coding;HDAC1|ENST00000373548|protein_coding;IRF1|ENST00000405885|protein_coding;IRF1|ENST00000437654|protein_coding;IRF2|ENST00000393593|protein_coding;IRF3|ENST00000309877|protein_coding;KLF2|ENST00000248071|protein_coding;KLF2|ENST00000592003|protein_codin…	1.07e-50	1.365e-42	AC004951.6	LTB
MIAT|ENST00000616469|lincRNA	B4GALT1|ENST00000379731|protein_coding	58	AHR|ENST00000242057|protein_coding;AKNA|ENST00000223791|protein_coding;AKNA|ENST00000312033|protein_coding;BHLHE22|ENST00000321870|protein_coding;CREB3L1|ENST00000621158|protein_coding;EGR2|ENST00000242480|protein_coding;EGR3|ENST00000317216|protein_coding;ELF4|ENST00000308167|protein_coding;ELF4|ENST00000335997|protein_coding;ELK3|ENST00000228741|protein_coding;EPC2|ENST00000409654|protein_codin…	2.107e-50	2.688e-42	MIAT	B4GALT1
RP11-989E6.10|ENST00000568752|lincRNA	SELPLG|ENST00000550948|protein_coding	48	AHR|ENST00000242057|protein_coding;AKNA|ENST00000374079|protein_coding;ASCL2|ENST00000331289|protein_coding;BCL11B|ENST00000443726|protein_coding;EOMES|ENST00000295743|protein_coding;ETS1|ENST00000526145|protein_coding;ETS1|ENST00000535549|protein_coding;FOXP3|ENST00000376199|protein_coding;FOXP3|ENST00000376207|protein_coding;GFI1|ENST00000427103|protein_coding;HDAC1|ENST00000373548|protein_codi…	2.581e-50	3.293e-42	RP11-989E6.10	SELPLG
RP11-989E6.10|ENST00000568752|lincRNA	OSMR|ENST00000274276|protein_coding	60	ARID5B|ENST00000309334|protein_coding;BHLHE40|ENST00000256495|protein_coding;CBX7|ENST00000216133|protein_coding;CEBPB|ENST00000303004|protein_coding;CEBPD|ENST00000408965|protein_coding;CREM|ENST00000356917|protein_coding;ELF1|ENST00000405737|protein_coding;EOMES|ENST00000295743|protein_coding;EPC2|ENST00000409654|protein_coding;ERG|ENST00000288319|protein_coding;ETS1|ENST00000319397|protein_cod…	3.141e-50	4.007e-42	RP11-989E6.10	OSMR
CTD-3014M21.4|ENST00000586231|lincRNA	ZFP36L1|ENST00000439696|protein_coding	60	AEBP1|ENST00000223357|protein_coding;AKNA|ENST00000223791|protein_coding;ARID5B|ENST00000279873|protein_coding;ATF3|ENST00000366983|protein_coding;BCL6B|ENST00000573503|protein_coding;BCL6|ENST00000232014|protein_coding;BCL6|ENST00000406870|protein_coding;EBF2|ENST00000520164|protein_coding;ELF1|ENST00000405737|protein_coding;ESR1|ENST00000440973|protein_coding;FOSB|ENST00000592811|protein_coding…	3.303e-50	4.214e-42	CTD-3014M21.4	ZFP36L1
FAM95B1|ENST00000592873|lincRNA	RNF43|ENST00000407977|protein_coding	37	AKNA|ENST00000374088|protein_coding;BATF|ENST00000286639|protein_coding;CXXC1|ENST00000285106|protein_coding;ETS1|ENST00000535549|protein_coding;FLI1|ENST00000527767|protein_coding;FOXP3|ENST00000376207|protein_coding;HHEX|ENST00000282728|protein_coding;IKZF1|ENST00000331340|protein_coding;IKZF1|ENST00000343574|protein_coding;IKZF3|ENST00000346872|protein_coding;IRF1|ENST00000437654|protein_codin…	5.658e-50	7.218e-42	FAM95B1	RNF43
RP11-989E6.10|ENST00000568752|lincRNA	FGL2|ENST00000248598|protein_coding	58	BATF2|ENST00000301887|protein_coding;CBX7|ENST00000216133|protein_coding;ELF4|ENST00000308167|protein_coding;ELK3|ENST00000228741|protein_coding;EOMES|ENST00000295743|protein_coding;EPC2|ENST00000409654|protein_coding;ESR1|ENST00000440973|protein_coding;ETS1|ENST00000319397|protein_coding;ETV6|ENST00000396373|protein_coding;FLI1|ENST00000527786|protein_coding;FOXP3|ENST00000376207|protein_coding;…	5.754e-50	7.341e-42	RP11-989E6.10	FGL2
RP11-989E6.10|ENST00000568752|lincRNA	ARAP2|ENST00000303965|protein_coding	50	ASCL2|ENST00000331289|protein_coding;BCL11B|ENST00000443726|protein_coding;ELF4|ENST00000308167|protein_coding;ESR1|ENST00000440973|protein_coding;ETV6|ENST00000396373|protein_coding;FLI1|ENST00000527786|protein_coding;FOXO1|ENST00000379561|protein_coding;FOXP3|ENST00000376207|protein_coding;IRF2|ENST00000393593|protein_coding;IRF8|ENST00000562492|protein_coding;JADE2|ENST00000395003|protein_codi…	6.952e-50	8.869e-42	RP11-989E6.10	ARAP2
RP11-1055B8.4|ENST00000571724|lincRNA	ZC3H12A|ENST00000373087|protein_coding	51	AKNA|ENST00000223791|protein_coding;AKNA|ENST00000312033|protein_coding;AKNA|ENST00000374079|protein_coding;AKNA|ENST00000374088|protein_coding;ELF1|ENST00000635415|protein_coding;ELF4|ENST00000308167|protein_coding;ELK4|ENST00000357992|protein_coding;EPC2|ENST00000409654|protein_coding;ERG|ENST00000453032|protein_coding;ETS1|ENST00000392668|protein_coding;ETS1|ENST00000526145|protein_coding;ETS1…	7.358e-50	9.387e-42	RP11-1055B8.4	ZC3H12A
FAM95B1|ENST00000592873|lincRNA	TSC22D3|ENST00000372397|protein_coding	39	AKNA|ENST00000374088|protein_coding;ARID5A|ENST00000357485|protein_coding;ATOH8|ENST00000306279|protein_coding;BATF|ENST00000286639|protein_coding;EPC2|ENST00000409654|protein_coding;ETS1|ENST00000535549|protein_coding;FLI1|ENST00000527767|protein_coding;IKZF1|ENST00000331340|protein_coding;IKZF1|ENST00000343574|protein_coding;IKZF1|ENST00000346667|protein_coding;IRF1|ENST00000405885|protein_codi…	1.061e-49	1.354e-41	FAM95B1	TSC22D3
RP11-526I2.5|ENST00000602585|lincRNA	CASS4|ENST00000434344|protein_coding	46	ARID5A|ENST00000454558|protein_coding;ARID5B|ENST00000279873|protein_coding;BATF|ENST00000286639|protein_coding;CBX7|ENST00000216133|protein_coding;ELF1|ENST00000635415|protein_coding;EOMES|ENST00000295743|protein_coding;EOMES|ENST00000449599|protein_coding;ETS1|ENST00000319397|protein_coding;ETS1|ENST00000392668|protein_coding;ETS1|ENST00000535549|protein_coding;EZH1|ENST00000428826|protein_codi…	1.066e-49	1.36e-41	RP11-526I2.5	CASS4
RP11-989E6.10|ENST00000568752|lincRNA	ADGRE5|ENST00000357355|protein_coding	52	AKNA|ENST00000374079|protein_coding;ARID5B|ENST00000309334|protein_coding;ASCL2|ENST00000331289|protein_coding;BCL6|ENST00000406870|protein_coding;CBX7|ENST00000216133|protein_coding;CDX1|ENST00000616154|protein_coding;CREM|ENST00000344351|protein_coding;EPC2|ENST00000409654|protein_coding;ERG|ENST00000288319|protein_coding;FLI1|ENST00000527786|protein_coding;FOXP3|ENST00000376207|protein_coding;…	1.387e-49	1.77e-41	RP11-989E6.10	ADGRE5
FAM95B1|ENST00000592873|lincRNA	ARID5A|ENST00000454558|protein_coding	46	AKNA|ENST00000374088|protein_coding;BCL11B|ENST00000443726|protein_coding;ELF4|ENST00000308167|protein_coding;FLI1|ENST00000527767|protein_coding;HHEX|ENST00000282728|protein_coding;IKZF1|ENST00000331340|protein_coding;IKZF1|ENST00000343574|protein_coding;IKZF3|ENST00000346872|protein_coding;IRF1|ENST00000437654|protein_coding;IRF8|ENST00000268638|protein_coding;IRF8|ENST00000562492|protein_codin…	2.016e-49	2.572e-41	FAM95B1	ARID5A
FAM95B1|ENST00000592873|lincRNA	ARRDC2|ENST00000222250|protein_coding	48	AKNA|ENST00000374088|protein_coding;ARID5A|ENST00000357485|protein_coding;CEBPA|ENST00000498907|protein_coding;ELF4|ENST00000308167|protein_coding;EOMES|ENST00000449599|protein_coding;FLI1|ENST00000527767|protein_coding;GFI1|ENST00000427103|protein_coding;GLMP|ENST00000362007|protein_coding;IKZF1|ENST00000331340|protein_coding;IKZF1|ENST00000343574|protein_coding;IRF1|ENST00000405885|protein_codi…	2.143e-49	2.734e-41	FAM95B1	ARRDC2
RP11-1055B8.4|ENST00000571724|lincRNA	TMEM63A|ENST00000366835|protein_coding	51	AKNA|ENST00000312033|protein_coding;ARID5B|ENST00000309334|protein_coding;CXXC1|ENST00000285106|protein_coding;ELF1|ENST00000405737|protein_coding;ELF1|ENST00000635415|protein_coding;ELF4|ENST00000308167|protein_coding;ELK4|ENST00000357992|protein_coding;ERG|ENST00000453032|protein_coding;FOS|ENST00000554617|protein_coding;FOS|ENST00000555347|protein_coding;FOS|ENST00000555686|protein_coding;FOXF…	3.113e-49	3.972e-41	RP11-1055B8.4	TMEM63A
RP11-989E6.10|ENST00000568752|lincRNA	ARID5A|ENST00000357485|protein_coding	47	AHR|ENST00000242057|protein_coding;AKNA|ENST00000374079|protein_coding;ASCL2|ENST00000331289|protein_coding;ATF3|ENST00000341491|protein_coding;ATF3|ENST00000366983|protein_coding;CREM|ENST00000473940|protein_coding;ERG|ENST00000288319|protein_coding;HIC1|ENST00000576444|protein_coding;HLX|ENST00000366903|protein_coding;HOXA3|ENST00000317201|protein_coding;HOXB7|ENST00000239165|protein_coding;IKZ…	3.392e-49	4.327e-41	RP11-989E6.10	ARID5A
RP11-526I2.5|ENST00000602585|lincRNA	CHCHD8|ENST00000355693|protein_coding	30	BANF1|ENST00000445560|protein_coding;BAZ2B|ENST00000392782|protein_coding;BAZ2B|ENST00000426648|protein_coding;CBX7|ENST00000216133|protein_coding;CHD3|ENST00000358181|protein_coding;DNAJC2|ENST00000379263|protein_coding;EBF1|ENST00000313708|protein_coding;EZH1|ENST00000428826|protein_coding;FOXJ2|ENST00000162391|protein_coding;FXR1|ENST00000480918|protein_coding;GRHL1|ENST00000324907|protein_cod…	3.486e-49	4.447e-41	RP11-526I2.5	CHCHD8
C10orf85|ENST00000623529|lincRNA	VAMP5|ENST00000306384|protein_coding	43	ARID5A|ENST00000357485|protein_coding;ASCL2|ENST00000331289|protein_coding;BCL6B|ENST00000293805|protein_coding;CREM|ENST00000344351|protein_coding;ERG|ENST00000288319|protein_coding;ETS1|ENST00000319397|protein_coding;ETS1|ENST00000392668|protein_coding;ETS1|ENST00000526145|protein_coding;FLI1|ENST00000527767|protein_coding;FLI1|ENST00000527786|protein_coding;HIC1|ENST00000399849|protein_coding;…	4.233e-49	5.4e-41	C10orf85	VAMP5
AC004951.6|ENST00000447643|lincRNA	CD7|ENST00000312648|protein_coding	28	ARID5A|ENST00000357485|protein_coding;BATF|ENST00000286639|protein_coding;CEBPA|ENST00000498907|protein_coding;FOXP3|ENST00000376207|protein_coding;HDAC1|ENST00000373548|protein_coding;IRF1|ENST00000405885|protein_coding;IRF1|ENST00000437654|protein_coding;IRF2|ENST00000393593|protein_coding;IRF3|ENST00000309877|protein_coding;KLF2|ENST00000248071|protein_coding;KLF2|ENST00000592003|protein_codin…	4.736e-49	6.042e-41	AC004951.6	CD7
CTD-3014M21.4|ENST00000586231|lincRNA	NXF1|ENST00000531709|protein_coding	48	BCL6|ENST00000232014|protein_coding;BCL6|ENST00000438077|protein_coding;CENPA|ENST00000335756|protein_coding;CHCHD3|ENST00000448878|protein_coding;DNAJC2|ENST00000379263|protein_coding;E2F3|ENST00000613242|protein_coding;ELF1|ENST00000239882|protein_coding;ELK4|ENST00000357992|protein_coding;ERG|ENST00000453032|protein_coding;ETS1|ENST00000526145|protein_coding;ETV6|ENST00000396373|protein_coding…	5.018e-49	6.402e-41	CTD-3014M21.4	NXF1
RP11-989E6.10|ENST00000568752|lincRNA	TRAT1|ENST00000295756|protein_coding	44	AHR|ENST00000242057|protein_coding;AKNA|ENST00000374079|protein_coding;BCL11B|ENST00000443726|protein_coding;CBX7|ENST00000216133|protein_coding;CDX1|ENST00000616154|protein_coding;ETS1|ENST00000319397|protein_coding;ETS1|ENST00000392668|protein_coding;ETS1|ENST00000526145|protein_coding;ETS1|ENST00000535549|protein_coding;FLI1|ENST00000527786|protein_coding;FOXP3|ENST00000376207|protein_coding;H…	5.209e-49	6.646e-41	RP11-989E6.10	TRAT1
RP11-1055B8.4|ENST00000571724|lincRNA	MYLIP|ENST00000349606|protein_coding	47	AKNA|ENST00000223791|protein_coding;AKNA|ENST00000312033|protein_coding;AKNA|ENST00000374079|protein_coding;AKNA|ENST00000374088|protein_coding;ARID5B|ENST00000309334|protein_coding;ATOH8|ENST00000306279|protein_coding;ELF1|ENST00000635415|protein_coding;ELF4|ENST00000308167|protein_coding;ELK4|ENST00000357992|protein_coding;ETS1|ENST00000319397|protein_coding;ETS1|ENST00000392668|protein_coding;…	6.424e-49	8.196e-41	RP11-1055B8.4	MYLIP
C10orf85|ENST00000623529|lincRNA	ELF1|ENST00000239882|protein_coding	51	AKNA|ENST00000223791|protein_coding;BATF|ENST00000286639|protein_coding;CDX1|ENST00000616154|protein_coding;CEBPA|ENST00000498907|protein_coding;CEBPD|ENST00000408965|protein_coding;CREM|ENST00000344351|protein_coding;ERG|ENST00000288319|protein_coding;FLI1|ENST00000527786|protein_coding;FOS|ENST00000555347|protein_coding;HOXA7|ENST00000242159|protein_coding;HSF5|ENST00000323777|protein_coding;IR…	7.567e-49	9.654e-41	C10orf85	ELF1
RP11-989E6.10|ENST00000568752|lincRNA	FGD2|ENST00000274963|protein_coding	49	AKNA|ENST00000374079|protein_coding;ARID5A|ENST00000357485|protein_coding;ASCL2|ENST00000331289|protein_coding;ATF5|ENST00000595125|protein_coding;BATF2|ENST00000301887|protein_coding;ELF4|ENST00000308167|protein_coding;ESR1|ENST00000440973|protein_coding;ETS1|ENST00000526145|protein_coding;ETV6|ENST00000396373|protein_coding;FLI1|ENST00000527786|protein_coding;FOXP3|ENST00000376207|protein_codin…	7.955e-49	1.015e-40	RP11-989E6.10	FGD2
RP11-989E6.10|ENST00000568752|lincRNA	KLF2|ENST00000248071|protein_coding	56	AHR|ENST00000242057|protein_coding;AKNA|ENST00000374079|protein_coding;AKNA|ENST00000374088|protein_coding;ARID5A|ENST00000357485|protein_coding;ARID5B|ENST00000309334|protein_coding;EGR2|ENST00000242480|protein_coding;EGR3|ENST00000522910|protein_coding;ELF4|ENST00000308167|protein_coding;EPC2|ENST00000409654|protein_coding;ETS1|ENST00000319397|protein_coding;ETS1|ENST00000526145|protein_coding;…	1.001e-48	1.277e-40	RP11-989E6.10	KLF2
CTD-3014M21.4|ENST00000586231|lincRNA	SPN|ENST00000360121|protein_coding	51	AHR|ENST00000242057|protein_coding;AKNA|ENST00000374088|protein_coding;CDX1|ENST00000616154|protein_coding;ELF1|ENST00000239882|protein_coding;ELF1|ENST00000635415|protein_coding;ELF4|ENST00000335997|protein_coding;ETS1|ENST00000319397|protein_coding;ETS1|ENST00000392668|protein_coding;ETS1|ENST00000526145|protein_coding;ETS1|ENST00000535549|protein_coding;ETV6|ENST00000396373|protein_coding;FLI1…	1.033e-48	1.318e-40	CTD-3014M21.4	SPN
RP11-989E6.10|ENST00000568752|lincRNA	IL2RG|ENST00000374202|protein_coding	48	ACTR3|ENST00000535589|protein_coding;AHR|ENST00000242057|protein_coding;AKNA|ENST00000374079|protein_coding;ASCL2|ENST00000331289|protein_coding;BCL11B|ENST00000443726|protein_coding;CBX7|ENST00000216133|protein_coding;CDX1|ENST00000616154|protein_coding;ELF4|ENST00000308167|protein_coding;ETS1|ENST00000319397|protein_coding;ETS1|ENST00000526145|protein_coding;ETS1|ENST00000535549|protein_coding;…	1.26e-48	1.607e-40	RP11-989E6.10	IL2RG
MIAT|ENST00000616469|lincRNA	VCAM1|ENST00000294728|protein_coding	47	AHR|ENST00000242057|protein_coding;AKNA|ENST00000312033|protein_coding;ARID5A|ENST00000454558|protein_coding;EGR2|ENST00000242480|protein_coding;ELF1|ENST00000239882|protein_coding;ELF4|ENST00000308167|protein_coding;ELF4|ENST00000335997|protein_coding;ELK3|ENST00000228741|protein_coding;ERG|ENST00000453032|protein_coding;ESR1|ENST00000440973|protein_coding;ETV6|ENST00000396373|protein_coding;FLI…	1.42e-48	1.812e-40	MIAT	VCAM1
C10orf85|ENST00000623529|lincRNA	ZFP36L1|ENST00000439696|protein_coding	55	AEBP1|ENST00000223357|protein_coding;BATF|ENST00000286639|protein_coding;CEBPA|ENST00000498907|protein_coding;CEBPD|ENST00000408965|protein_coding;CREM|ENST00000344351|protein_coding;ERG|ENST00000288319|protein_coding;HEYL|ENST00000372852|protein_coding;HIC1|ENST00000399849|protein_coding;HIC1|ENST00000576444|protein_coding;HLX|ENST00000427693|protein_coding;HOXB3|ENST00000311626|protein_coding;H…	1.501e-48	1.915e-40	C10orf85	ZFP36L1
RP11-526I2.5|ENST00000602585|lincRNA	PTGDS|ENST00000457950|protein_coding	45	ARID5A|ENST00000454558|protein_coding;BHLHE22|ENST00000321870|protein_coding;CDX1|ENST00000616154|protein_coding;ELF1|ENST00000239882|protein_coding;ELF1|ENST00000635415|protein_coding;ELF4|ENST00000335997|protein_coding;EOMES|ENST00000295743|protein_coding;EOMES|ENST00000449599|protein_coding;ESR1|ENST00000440973|protein_coding;ETS1|ENST00000319397|protein_coding;ETS1|ENST00000392668|protein_cod…	1.604e-48	2.046e-40	RP11-526I2.5	PTGDS
FAM95B1|ENST00000592873|lincRNA	TGFBR2|ENST00000295754|protein_coding	48	ARID5A|ENST00000357485|protein_coding;ATOH8|ENST00000306279|protein_coding;CEBPD|ENST00000408965|protein_coding;ELF4|ENST00000308167|protein_coding;EOMES|ENST00000449599|protein_coding;ERG|ENST00000398905|protein_coding;FOS|ENST00000555686|protein_coding;GFI1|ENST00000427103|protein_coding;HOXA4|ENST00000511914|protein_coding;IRF1|ENST00000405885|protein_coding;IRF1|ENST00000437654|protein_coding…	2.691e-48	3.433e-40	FAM95B1	TGFBR2
FAM95B1|ENST00000592873|lincRNA	FGD2|ENST00000274963|protein_coding	45	AKNA|ENST00000374088|protein_coding;ARID5A|ENST00000357485|protein_coding;ATF5|ENST00000595125|protein_coding;ATOH8|ENST00000306279|protein_coding;ELF4|ENST00000308167|protein_coding;FLI1|ENST00000527767|protein_coding;FOXP3|ENST00000376207|protein_coding;GLMP|ENST00000362007|protein_coding;HHEX|ENST00000282728|protein_coding;IRF1|ENST00000437654|protein_coding;IRF2|ENST00000393593|protein_coding…	3.615e-48	4.612e-40	FAM95B1	FGD2
C10orf85|ENST00000623529|lincRNA	ARAP2|ENST00000303965|protein_coding	47	AKNA|ENST00000223791|protein_coding;AKNA|ENST00000307564|protein_coding;AKNA|ENST00000374079|protein_coding;AKNA|ENST00000374088|protein_coding;ARID5A|ENST00000357485|protein_coding;ARID5A|ENST00000454558|protein_coding;ASCL2|ENST00000331289|protein_coding;BATF2|ENST00000301887|protein_coding;CEBPA|ENST00000498907|protein_coding;CEBPD|ENST00000408965|protein_coding;EHF|ENST00000257831|protein_cod…	3.867e-48	4.933e-40	C10orf85	ARAP2
FAM95B1|ENST00000592873|lincRNA	PCED1B|ENST00000546455|protein_coding	46	AKNA|ENST00000374079|protein_coding;AKNA|ENST00000374088|protein_coding;ARID5A|ENST00000357485|protein_coding;BCL11B|ENST00000443726|protein_coding;EOMES|ENST00000449599|protein_coding;ETS1|ENST00000535549|protein_coding;FLI1|ENST00000527767|protein_coding;FOXP3|ENST00000376207|protein_coding;GFI1|ENST00000427103|protein_coding;HHEX|ENST00000282728|protein_coding;IKZF1|ENST00000331340|protein_cod…	3.953e-48	5.043e-40	FAM95B1	PCED1B
RP11-526I2.5|ENST00000602585|lincRNA	LCP2|ENST00000628092|protein_coding	51	ARID5A|ENST00000454558|protein_coding;ASCL2|ENST00000331289|protein_coding;ATF5|ENST00000595125|protein_coding;BATF|ENST00000286639|protein_coding;CBX7|ENST00000216133|protein_coding;CDX1|ENST00000616154|protein_coding;ELF1|ENST00000635415|protein_coding;ELF4|ENST00000335997|protein_coding;EOMES|ENST00000295743|protein_coding;ERG|ENST00000288319|protein_coding;ESR1|ENST00000440973|protein_coding;…	4.543e-48	5.796e-40	RP11-526I2.5	LCP2
RP11-989E6.10|ENST00000568752|lincRNA	CD48|ENST00000368046|protein_coding	44	ACTR3|ENST00000535589|protein_coding;AHR|ENST00000242057|protein_coding;AKNA|ENST00000374079|protein_coding;AKNA|ENST00000374088|protein_coding;ASCL2|ENST00000331289|protein_coding;BCL11B|ENST00000443726|protein_coding;ELF4|ENST00000308167|protein_coding;ETS1|ENST00000319397|protein_coding;ETS1|ENST00000526145|protein_coding;ETS1|ENST00000535549|protein_coding;FOXP3|ENST00000376199|protein_coding…	5.381e-48	6.865e-40	RP11-989E6.10	CD48
C10orf85|ENST00000623529|lincRNA	FILIP1L|ENST00000383694|protein_coding	48	AEBP1|ENST00000223357|protein_coding;ARID5A|ENST00000357485|protein_coding;ARID5A|ENST00000454558|protein_coding;ATF3|ENST00000366983|protein_coding;CEBPD|ENST00000408965|protein_coding;EGR3|ENST00000522910|protein_coding;ELF1|ENST00000635415|protein_coding;ERF|ENST00000440177|protein_coding;ERG|ENST00000288319|protein_coding;ETS1|ENST00000319397|protein_coding;ETS1|ENST00000392668|protein_coding…	6.002e-48	7.657e-40	C10orf85	FILIP1L
MIAT|ENST00000616469|lincRNA	SYNGR2|ENST00000585591|protein_coding	46	AHR|ENST00000242057|protein_coding;AKNA|ENST00000312033|protein_coding;AKNA|ENST00000374088|protein_coding;ARID5A|ENST00000454558|protein_coding;ATF5|ENST00000595125|protein_coding;ELF1|ENST00000239882|protein_coding;ELF4|ENST00000335997|protein_coding;EOMES|ENST00000449599|protein_coding;ETV6|ENST00000396373|protein_coding;FLI1|ENST00000527767|protein_coding;FLI1|ENST00000527786|protein_coding;F…	7.54e-48	9.619e-40	MIAT	SYNGR2
RP11-526I2.5|ENST00000602585|lincRNA	MTAP|ENST00000380172|protein_coding	27	ACTL6A|ENST00000429709|protein_coding;CBX7|ENST00000216133|protein_coding;DNAJC2|ENST00000379263|protein_coding;ELK1|ENST00000376983|protein_coding;EZH1|ENST00000428826|protein_coding;FXR1|ENST00000480918|protein_coding;HMGA1|ENST00000401473|protein_coding;HMGA1|ENST00000447654|protein_coding;HMGB3|ENST00000455596|protein_coding;KDM4B|ENST00000159111|protein_coding;MAZ|ENST00000219782|protein_cod…	9.699e-48	1.237e-39	RP11-526I2.5	MTAP
AC004951.6|ENST00000447643|lincRNA	P2RY10|ENST00000171757|protein_coding	31	ARID5A|ENST00000357485|protein_coding;BATF|ENST00000286639|protein_coding;HDAC1|ENST00000373548|protein_coding;IRF1|ENST00000405885|protein_coding;IRF1|ENST00000437654|protein_coding;IRF2|ENST00000393593|protein_coding;IRF3|ENST00000309877|protein_coding;KLF2|ENST00000248071|protein_coding;KLF2|ENST00000592003|protein_coding;LYL1|ENST00000264824|protein_coding;LYL1|ENST00000590974|protein_coding;…	1.554e-47	1.983e-39	AC004951.6	P2RY10
AC004951.6|ENST00000447643|lincRNA	OSMR|ENST00000274276|protein_coding	35	ARID5A|ENST00000357485|protein_coding;BATF|ENST00000286639|protein_coding;CEBPA|ENST00000498907|protein_coding;CEBPB|ENST00000303004|protein_coding;CEBPD|ENST00000408965|protein_coding;CSRNP1|ENST00000273153|protein_coding;HES1|ENST00000232424|protein_coding;IRF1|ENST00000405885|protein_coding;IRF2|ENST00000393593|protein_coding;JUNB|ENST00000302754|protein_coding;KLF2|ENST00000248071|protein_cod…	1.798e-47	2.294e-39	AC004951.6	OSMR
TTTY15|ENST00000440408|lincRNA	ARID5A|ENST00000357485|protein_coding	59	ARID5B|ENST00000279873|protein_coding;CEBPD|ENST00000408965|protein_coding;CREM|ENST00000474931|protein_coding;CSRNP1|ENST00000273153|protein_coding;EGR3|ENST00000522910|protein_coding;ELF4|ENST00000308167|protein_coding;ERF|ENST00000440177|protein_coding;ERG|ENST00000288319|protein_coding;GFI1|ENST00000427103|protein_coding;GLI3|ENST00000395925|protein_coding;HIC1|ENST00000576444|protein_coding;…	1.897e-47	2.42e-39	TTTY15	ARID5A
C10orf85|ENST00000623529|lincRNA	NPC2|ENST00000555619|protein_coding	51	AKNA|ENST00000312033|protein_coding;ARID5A|ENST00000454558|protein_coding;ASCL2|ENST00000331289|protein_coding;BATF3|ENST00000243440|protein_coding;BRD3|ENST00000303407|protein_coding;CDX1|ENST00000616154|protein_coding;CEBPA|ENST00000498907|protein_coding;CREM|ENST00000344351|protein_coding;ELF1|ENST00000635415|protein_coding;ERG|ENST00000288319|protein_coding;ETS1|ENST00000319397|protein_coding…	2.406e-47	3.07e-39	C10orf85	NPC2
CTD-3014M21.4|ENST00000586231|lincRNA	TMSB4X|ENST00000380636|protein_coding	50	ARID5B|ENST00000279873|protein_coding;CDX1|ENST00000616154|protein_coding;CHCHD3|ENST00000448878|protein_coding;ELF1|ENST00000239882|protein_coding;ELK3|ENST00000228741|protein_coding;ELK4|ENST00000357992|protein_coding;ERG|ENST00000288319|protein_coding;ERG|ENST00000453032|protein_coding;ESR1|ENST00000440973|protein_coding;ETS1|ENST00000392668|protein_coding;ETS1|ENST00000526145|protein_coding;E…	2.697e-47	3.441e-39	CTD-3014M21.4	TMSB4X
MIAT|ENST00000616469|lincRNA	ARAP2|ENST00000303965|protein_coding	46	AKNA|ENST00000223791|protein_coding;AKNA|ENST00000312033|protein_coding;ATF5|ENST00000595125|protein_coding;BHLHE22|ENST00000321870|protein_coding;ELF4|ENST00000308167|protein_coding;ELF4|ENST00000335997|protein_coding;ERG|ENST00000453032|protein_coding;ETV6|ENST00000396373|protein_coding;FLI1|ENST00000527786|protein_coding;FOXP3|ENST00000376207|protein_coding;HOXA3|ENST00000317201|protein_coding…	4.533e-47	5.783e-39	MIAT	ARAP2
AC004951.6|ENST00000447643|lincRNA	BIRC3|ENST00000532808|protein_coding	33	ARID5A|ENST00000357485|protein_coding;BATF|ENST00000286639|protein_coding;HDAC1|ENST00000373548|protein_coding;HOXA7|ENST00000242159|protein_coding;IRF1|ENST00000405885|protein_coding;IRF1|ENST00000437654|protein_coding;IRF2|ENST00000393593|protein_coding;IRF3|ENST00000309877|protein_coding;KLF2|ENST00000248071|protein_coding;KLF2|ENST00000592003|protein_coding;LYL1|ENST00000264824|protein_coding…	5.045e-47	6.436e-39	AC004951.6	BIRC3
RP11-1055B8.4|ENST00000571724|lincRNA	ARHGEF6|ENST00000370620|protein_coding	55	AKNA|ENST00000223791|protein_coding;AKNA|ENST00000312033|protein_coding;AKNA|ENST00000374079|protein_coding;ARID5B|ENST00000309334|protein_coding;ATOH8|ENST00000306279|protein_coding;BCL6|ENST00000232014|protein_coding;BCL6|ENST00000406870|protein_coding;BHLHE40|ENST00000256495|protein_coding;CDX1|ENST00000616154|protein_coding;CSRNP1|ENST00000273153|protein_coding;EGR3|ENST00000317216|protein_co…	5.965e-47	7.61e-39	RP11-1055B8.4	ARHGEF6
C10orf85|ENST00000623529|lincRNA	IL33|ENST00000381434|protein_coding	49	AKNA|ENST00000223791|protein_coding;AKNA|ENST00000374088|protein_coding;BATF|ENST00000286639|protein_coding;CEBPA|ENST00000498907|protein_coding;CEBPD|ENST00000408965|protein_coding;ERG|ENST00000288319|protein_coding;ERG|ENST00000398905|protein_coding;FLI1|ENST00000527786|protein_coding;FOS|ENST00000555347|protein_coding;HHEX|ENST00000282728|protein_coding;HHEX|ENST00000492654|protein_coding;HOXA…	6.092e-47	7.772e-39	C10orf85	IL33
RP11-989E6.10|ENST00000568752|lincRNA	EFHD2|ENST00000375980|protein_coding	45	AKNA|ENST00000374079|protein_coding;AKNA|ENST00000374088|protein_coding;ARID5A|ENST00000357485|protein_coding;ASCL2|ENST00000331289|protein_coding;BHLHE40|ENST00000256495|protein_coding;CREB3L4|ENST00000368607|protein_coding;CREM|ENST00000344351|protein_coding;ELF1|ENST00000239882|protein_coding;ETS1|ENST00000526145|protein_coding;ETS1|ENST00000535549|protein_coding;ETV6|ENST00000396373|protein_c…	7.433e-47	9.483e-39	RP11-989E6.10	EFHD2
RP11-351I21.11|ENST00000602981|lincRNA	CHEK1|ENST00000544373|protein_coding	45	AHDC1|ENST00000247087|protein_coding;ASF1B|ENST00000263382|protein_coding;BAZ1A|ENST00000358716|protein_coding;BAZ1A|ENST00000360310|protein_coding;CGGBP1|ENST00000462901|protein_coding;CHCHD3|ENST00000448878|protein_coding;DNMT1|ENST00000340748|protein_coding;EZH2|ENST00000460911|protein_coding;HMGA1|ENST00000374116|protein_coding;HMGB2|ENST00000446922|protein_coding;HOXC4|ENST00000430889|protei…	8.625e-47	1.1e-38	RP11-351I21.11	CHEK1
FAM95B1|ENST00000592873|lincRNA	IRF4|ENST00000380956|protein_coding	37	AKNA|ENST00000374088|protein_coding;ARID5A|ENST00000357485|protein_coding;BCL11B|ENST00000443726|protein_coding;ELF4|ENST00000308167|protein_coding;EOMES|ENST00000449599|protein_coding;FLI1|ENST00000527767|protein_coding;FOXP3|ENST00000376207|protein_coding;HHEX|ENST00000282728|protein_coding;IKZF1|ENST00000331340|protein_coding;IKZF1|ENST00000343574|protein_coding;IRF1|ENST00000437654|protein_co…	8.996e-47	1.148e-38	FAM95B1	IRF4
C10orf85|ENST00000623529|lincRNA	CD59|ENST00000395850|protein_coding	39	AEBP1|ENST00000223357|protein_coding;ARID5A|ENST00000357485|protein_coding;BATF2|ENST00000435842|protein_coding;BATF|ENST00000286639|protein_coding;BHLHE40|ENST00000256495|protein_coding;CEBPD|ENST00000408965|protein_coding;CREM|ENST00000344351|protein_coding;ERG|ENST00000288319|protein_coding;ETS1|ENST00000392668|protein_coding;FLI1|ENST00000527767|protein_coding;GTF2IRD1|ENST00000424337|protein…	1.023e-46	1.305e-38	C10orf85	CD59
C10orf85|ENST00000623529|lincRNA	TMEM35B|ENST00000373337|protein_coding	51	AKNA|ENST00000223791|protein_coding;ARID5A|ENST00000454558|protein_coding;BATF3|ENST00000243440|protein_coding;BHLHE22|ENST00000321870|protein_coding;BRD3|ENST00000303407|protein_coding;CREM|ENST00000344351|protein_coding;ELF4|ENST00000308167|protein_coding;ETS1|ENST00000319397|protein_coding;ETS1|ENST00000392668|protein_coding;FLI1|ENST00000527767|protein_coding;FLI1|ENST00000527786|protein_codi…	1.212e-46	1.546e-38	C10orf85	TMEM35B
AC004951.6|ENST00000447643|lincRNA	BIRC3|ENST00000263464|protein_coding	31	ACTR3|ENST00000535589|protein_coding;ARID5A|ENST00000357485|protein_coding;BATF|ENST00000286639|protein_coding;IRF1|ENST00000405885|protein_coding;IRF1|ENST00000437654|protein_coding;IRF2|ENST00000393593|protein_coding;IRF3|ENST00000309877|protein_coding;KLF2|ENST00000248071|protein_coding;KLF2|ENST00000592003|protein_coding;LYL1|ENST00000264824|protein_coding;LYL1|ENST00000590974|protein_coding;…	1.294e-46	1.651e-38	AC004951.6	BIRC3
AC004951.6|ENST00000447643|lincRNA	COTL1|ENST00000262428|protein_coding	35	ARID5A|ENST00000357485|protein_coding;BATF|ENST00000286639|protein_coding;CEBPA|ENST00000498907|protein_coding;FOXP3|ENST00000376207|protein_coding;GLMP|ENST00000362007|protein_coding;IRF1|ENST00000405885|protein_coding;IRF1|ENST00000437654|protein_coding;IRF2|ENST00000393593|protein_coding;IRF3|ENST00000309877|protein_coding;KLF2|ENST00000248071|protein_coding;KLF2|ENST00000592003|protein_coding…	1.334e-46	1.702e-38	AC004951.6	COTL1
RP11-526I2.5|ENST00000602585|lincRNA	RGS18|ENST00000367460|protein_coding	51	ARID5A|ENST00000454558|protein_coding;CBX7|ENST00000216133|protein_coding;CDX1|ENST00000616154|protein_coding;ELF1|ENST00000239882|protein_coding;ELF1|ENST00000635415|protein_coding;ELF4|ENST00000335997|protein_coding;EOMES|ENST00000295743|protein_coding;ERG|ENST00000453032|protein_coding;ESR1|ENST00000440973|protein_coding;ETS1|ENST00000319397|protein_coding;ETS1|ENST00000392668|protein_coding;E…	1.544e-46	1.97e-38	RP11-526I2.5	RGS18
AC004951.6|ENST00000447643|lincRNA	CCND2|ENST00000261254|protein_coding	35	ARID5A|ENST00000357485|protein_coding;ATOH8|ENST00000306279|protein_coding;BATF|ENST00000286639|protein_coding;CEBPA|ENST00000498907|protein_coding;CREM|ENST00000344351|protein_coding;FOXP3|ENST00000376207|protein_coding;HLX|ENST00000366903|protein_coding;IRF1|ENST00000405885|protein_coding;IRF1|ENST00000437654|protein_coding;IRF2|ENST00000393593|protein_coding;JUNB|ENST00000302754|protein_coding…	1.809e-46	2.308e-38	AC004951.6	CCND2
C10orf85|ENST00000623529|lincRNA	TGFBR2|ENST00000359013|protein_coding	54	AEBP1|ENST00000223357|protein_coding;ARID5A|ENST00000454558|protein_coding;BATF|ENST00000286639|protein_coding;CDX1|ENST00000616154|protein_coding;CEBPA|ENST00000498907|protein_coding;CEBPD|ENST00000408965|protein_coding;CREM|ENST00000344351|protein_coding;ERG|ENST00000288319|protein_coding;FLI1|ENST00000527767|protein_coding;FOS|ENST00000554617|protein_coding;FOS|ENST00000555347|protein_coding;F…	1.933e-46	2.466e-38	C10orf85	TGFBR2
RP11-989E6.10|ENST00000568752|lincRNA	CD5|ENST00000347785|protein_coding	43	AHR|ENST00000242057|protein_coding;AKNA|ENST00000374079|protein_coding;BCL11B|ENST00000443726|protein_coding;CBX7|ENST00000216133|protein_coding;CDX1|ENST00000616154|protein_coding;ETS1|ENST00000319397|protein_coding;ETS1|ENST00000392668|protein_coding;FLI1|ENST00000527786|protein_coding;FOXP3|ENST00000376199|protein_coding;FOXP3|ENST00000376207|protein_coding;HDAC1|ENST00000373548|protein_coding…	2.033e-46	2.594e-38	RP11-989E6.10	CD5
AC004951.6|ENST00000447643|lincRNA	ETS1|ENST00000535549|protein_coding	33	ARID5A|ENST00000357485|protein_coding;ATOH8|ENST00000306279|protein_coding;BATF|ENST00000286639|protein_coding;CEBPD|ENST00000408965|protein_coding;FOXP3|ENST00000376207|protein_coding;IRF1|ENST00000405885|protein_coding;IRF1|ENST00000437654|protein_coding;IRF2|ENST00000393593|protein_coding;IRF8|ENST00000566369|protein_coding;LYL1|ENST00000590974|protein_coding;MEF2C|ENST00000637481|protein_codi…	2.102e-46	2.682e-38	AC004951.6	ETS1
RP11-989E6.10|ENST00000568752|lincRNA	MCL1|ENST00000369026|protein_coding	41	ATF3|ENST00000341491|protein_coding;ATF3|ENST00000366983|protein_coding;ATF3|ENST00000613104|protein_coding;BHLHE40|ENST00000256495|protein_coding;CEBPD|ENST00000408965|protein_coding;CREM|ENST00000344351|protein_coding;CREM|ENST00000356917|protein_coding;CREM|ENST00000473940|protein_coding;ETS1|ENST00000319397|protein_coding;ETV6|ENST00000396373|protein_coding;FOSB|ENST00000353609|protein_coding…	2.185e-46	2.788e-38	RP11-989E6.10	MCL1
FAM95B1|ENST00000592873|lincRNA	IL10RA|ENST00000227752|protein_coding	48	ARID5A|ENST00000357485|protein_coding;ATOH8|ENST00000306279|protein_coding;CEBPB|ENST00000303004|protein_coding;CEBPD|ENST00000408965|protein_coding;ELF4|ENST00000308167|protein_coding;EOMES|ENST00000295743|protein_coding;FLI1|ENST00000527767|protein_coding;GLMP|ENST00000362007|protein_coding;HHEX|ENST00000282728|protein_coding;IRF1|ENST00000437654|protein_coding;IRF2|ENST00000393593|protein_codi…	2.47e-46	3.151e-38	FAM95B1	IL10RA
FAM95B1|ENST00000592873|lincRNA	ARID5A|ENST00000357485|protein_coding	48	CEBPA|ENST00000498907|protein_coding;CEBPD|ENST00000408965|protein_coding;CSRNP1|ENST00000273153|protein_coding;ELF4|ENST00000308167|protein_coding;FLI1|ENST00000527767|protein_coding;GFI1|ENST00000427103|protein_coding;GLMP|ENST00000362007|protein_coding;HHEX|ENST00000282728|protein_coding;HIC1|ENST00000399849|protein_coding;IKZF1|ENST00000331340|protein_coding;IKZF1|ENST00000343574|protein_codi…	2.481e-46	3.165e-38	FAM95B1	ARID5A
RP11-989E6.10|ENST00000568752|lincRNA	FYB1|ENST00000351578|protein_coding	46	AKNA|ENST00000374079|protein_coding;ASCL2|ENST00000331289|protein_coding;BCL11B|ENST00000443726|protein_coding;ELF4|ENST00000308167|protein_coding;EOMES|ENST00000295743|protein_coding;ETV6|ENST00000396373|protein_coding;FLI1|ENST00000527786|protein_coding;FOXP3|ENST00000376207|protein_coding;HDAC1|ENST00000373548|protein_coding;HOXA6|ENST00000222728|protein_coding;IKZF1|ENST00000346667|protein_co…	2.758e-46	3.519e-38	RP11-989E6.10	FYB1
RP11-526I2.5|ENST00000602585|lincRNA	TNFRSF1B|ENST00000376259|protein_coding	48	ARID5A|ENST00000357485|protein_coding;ARID5B|ENST00000279873|protein_coding;ATF5|ENST00000595125|protein_coding;ATOH8|ENST00000306279|protein_coding;CBX7|ENST00000216133|protein_coding;CEBPB|ENST00000303004|protein_coding;ELF1|ENST00000635415|protein_coding;EOMES|ENST00000295743|protein_coding;EOMES|ENST00000449599|protein_coding;ESR1|ENST00000440973|protein_coding;ETS1|ENST00000319397|protein_co…	2.836e-46	3.618e-38	RP11-526I2.5	TNFRSF1B
AC004951.6|ENST00000447643|lincRNA	CD5|ENST00000347785|protein_coding	28	ARID5A|ENST00000357485|protein_coding;BATF|ENST00000286639|protein_coding;CEBPA|ENST00000498907|protein_coding;HDAC1|ENST00000373548|protein_coding;IRF1|ENST00000405885|protein_coding;IRF1|ENST00000437654|protein_coding;IRF2|ENST00000393593|protein_coding;IRF3|ENST00000309877|protein_coding;KLF2|ENST00000248071|protein_coding;KLF2|ENST00000592003|protein_coding;LYL1|ENST00000264824|protein_coding…	4.886e-46	6.234e-38	AC004951.6	CD5
FAM95B1|ENST00000592873|lincRNA	TGFBR2|ENST00000359013|protein_coding	42	ARID5A|ENST00000357485|protein_coding;ATOH8|ENST00000306279|protein_coding;BHLHE40|ENST00000256495|protein_coding;CEBPB|ENST00000303004|protein_coding;CEBPD|ENST00000408965|protein_coding;ELF4|ENST00000308167|protein_coding;EPC2|ENST00000409654|protein_coding;FOS|ENST00000555686|protein_coding;GLMP|ENST00000362007|protein_coding;HOXA4|ENST00000511914|protein_coding;IRF1|ENST00000405885|protein_co…	5.425e-46	6.921e-38	FAM95B1	TGFBR2
RP11-989E6.10|ENST00000568752|lincRNA	IL7R|ENST00000303115|protein_coding	39	AHR|ENST00000242057|protein_coding;AKNA|ENST00000374079|protein_coding;BCL11B|ENST00000443726|protein_coding;BHLHE22|ENST00000321870|protein_coding;CBX7|ENST00000216133|protein_coding;CDX1|ENST00000616154|protein_coding;FOXP3|ENST00000376207|protein_coding;GFI1|ENST00000427103|protein_coding;HSF5|ENST00000323777|protein_coding;IKZF1|ENST00000346667|protein_coding;IRF2|ENST00000393593|protein_codi…	5.502e-46	7.019e-38	RP11-989E6.10	IL7R
RP11-989E6.10|ENST00000568752|lincRNA	EMP1|ENST00000544053|protein_coding	30	ARID5A|ENST00000357485|protein_coding;ARID5B|ENST00000309334|protein_coding;ATF3|ENST00000341491|protein_coding;ATF3|ENST00000613104|protein_coding;CEBPB|ENST00000303004|protein_coding;CREM|ENST00000344351|protein_coding;CREM|ENST00000356917|protein_coding;CSRNP1|ENST00000273153|protein_coding;EGR1|ENST00000239938|protein_coding;FOSB|ENST00000353609|protein_coding;FOSL1|ENST00000312562|protein_co…	5.718e-46	7.295e-38	RP11-989E6.10	EMP1
MIAT|ENST00000616469|lincRNA	PPAT|ENST00000264220|protein_coding	39	DZIP1|ENST00000376829|protein_coding;ERCC6L|ENST00000373657|protein_coding;HELLS|ENST00000348459|protein_coding;HLTF|ENST00000310053|protein_coding;JADE1|ENST00000610919|protein_coding;JADE2|ENST00000395003|protein_coding;LCORL|ENST00000635767|protein_coding;MAFK|ENST00000343242|protein_coding;MYC|ENST00000613283|protein_coding;MYNN|ENST00000349841|protein_coding;NAP1L1|ENST00000542344|protein_co…	6.261e-46	7.988e-38	MIAT	PPAT
FAM95B1|ENST00000592873|lincRNA	CCND2|ENST00000261254|protein_coding	46	ATOH8|ENST00000306279|protein_coding;BHLHE40|ENST00000256495|protein_coding;CEBPA|ENST00000498907|protein_coding;ELF4|ENST00000308167|protein_coding;EOMES|ENST00000449599|protein_coding;EPC2|ENST00000409654|protein_coding;ERG|ENST00000398905|protein_coding;FLI1|ENST00000527767|protein_coding;FOS|ENST00000555686|protein_coding;FOXI2|ENST00000388920|protein_coding;GLMP|ENST00000362007|protein_codin…	7.224e-46	9.216e-38	FAM95B1	CCND2
RP11-989E6.10|ENST00000568752|lincRNA	PTPRC|ENST00000348564|protein_coding	47	ACTR3|ENST00000535589|protein_coding;AKNA|ENST00000374079|protein_coding;ASCL2|ENST00000331289|protein_coding;CBX7|ENST00000216133|protein_coding;CDX1|ENST00000616154|protein_coding;ELF4|ENST00000308167|protein_coding;ESR1|ENST00000440973|protein_coding;ETV6|ENST00000396373|protein_coding;FLI1|ENST00000527786|protein_coding;FOXP3|ENST00000376207|protein_coding;IKZF1|ENST00000346667|protein_coding…	8.91e-46	1.137e-37	RP11-989E6.10	PTPRC
RP11-526I2.5|ENST00000602585|lincRNA	TNFRSF10A|ENST00000221132|protein_coding	53	ARID5A|ENST00000454558|protein_coding;BATF|ENST00000286639|protein_coding;ELF1|ENST00000635415|protein_coding;ELF4|ENST00000335997|protein_coding;EOMES|ENST00000295743|protein_coding;ETS1|ENST00000319397|protein_coding;ETS1|ENST00000392668|protein_coding;FOXP3|ENST00000376207|protein_coding;HSF5|ENST00000323777|protein_coding;IKZF1|ENST00000343574|protein_coding;IRF4|ENST00000380956|protein_codin…	1.027e-45	1.31e-37	RP11-526I2.5	TNFRSF10A
CTD-3014M21.4|ENST00000586231|lincRNA	SERPINB9|ENST00000380698|protein_coding	54	AKNA|ENST00000223791|protein_coding;AKNA|ENST00000374088|protein_coding;BATF|ENST00000286639|protein_coding;BCL6|ENST00000406870|protein_coding;BHLHE22|ENST00000321870|protein_coding;ELF4|ENST00000335997|protein_coding;EOMES|ENST00000295743|protein_coding;EOMES|ENST00000449599|protein_coding;ETS1|ENST00000535549|protein_coding;FLI1|ENST00000527767|protein_coding;FOXP3|ENST00000376207|protein_codi…	1.068e-45	1.363e-37	CTD-3014M21.4	SERPINB9
RP11-989E6.10|ENST00000568752|lincRNA	ZFP36|ENST00000600033|protein_coding	48	AHR|ENST00000242057|protein_coding;ARID5A|ENST00000357485|protein_coding;ATF3|ENST00000341491|protein_coding;CEBPB|ENST00000303004|protein_coding;CEBPD|ENST00000408965|protein_coding;CREM|ENST00000356917|protein_coding;EGR1|ENST00000239938|protein_coding;ELF1|ENST00000239882|protein_coding;EPC2|ENST00000409654|protein_coding;ERG|ENST00000453032|protein_coding;ETS1|ENST00000319397|protein_coding;E…	1.15e-45	1.467e-37	RP11-989E6.10	ZFP36
RP11-526I2.5|ENST00000602585|lincRNA	NXF1|ENST00000531709|protein_coding	43	BCL6|ENST00000232014|protein_coding;BCL6|ENST00000438077|protein_coding;ELF1|ENST00000239882|protein_coding;ELF1|ENST00000635415|protein_coding;ELF4|ENST00000335997|protein_coding;ETS1|ENST00000535549|protein_coding;EZH1|ENST00000428826|protein_coding;FOXO1|ENST00000379561|protein_coding;HOXB3|ENST00000465120|protein_coding;HSF5|ENST00000323777|protein_coding;IKZF1|ENST00000343574|protein_coding;…	1.232e-45	1.572e-37	RP11-526I2.5	NXF1
AC004951.6|ENST00000447643|lincRNA	PRR33|ENST00000640310|protein_coding	28	ARID5A|ENST00000357485|protein_coding;ATOH8|ENST00000306279|protein_coding;BATF|ENST00000286639|protein_coding;IRF1|ENST00000405885|protein_coding;IRF2|ENST00000393593|protein_coding;KLF2|ENST00000248071|protein_coding;KLF2|ENST00000592003|protein_coding;LYL1|ENST00000264824|protein_coding;LYL1|ENST00000590974|protein_coding;MAFB|ENST00000373313|protein_coding;MEF2C|ENST00000637481|protein_coding…	1.299e-45	1.657e-37	AC004951.6	PRR33
RP11-526I2.5|ENST00000602585|lincRNA	WWP1|ENST00000265428|protein_coding	36	ELF1|ENST00000635415|protein_coding;ELK3|ENST00000228741|protein_coding;ERG|ENST00000453032|protein_coding;ETS1|ENST00000319397|protein_coding;ETS1|ENST00000392668|protein_coding;ETS1|ENST00000535549|protein_coding;ETV6|ENST00000396373|protein_coding;FLI1|ENST00000527786|protein_coding;HOXB4|ENST00000332503|protein_coding;IKZF1|ENST00000343574|protein_coding;IRF8|ENST00000268638|protein_coding;LE…	1.365e-45	1.741e-37	RP11-526I2.5	WWP1
CTD-3014M21.4|ENST00000586231|lincRNA	LTB|ENST00000429299|protein_coding	45	ELF1|ENST00000239882|protein_coding;ELF4|ENST00000335997|protein_coding;ELK4|ENST00000357992|protein_coding;EOMES|ENST00000295743|protein_coding;FLI1|ENST00000527767|protein_coding;FLI1|ENST00000527786|protein_coding;HHEX|ENST00000282728|protein_coding;HHEX|ENST00000492654|protein_coding;IRF1|ENST00000405885|protein_coding;IRF2|ENST00000393593|protein_coding;IRF8|ENST00000268638|protein_coding;LY…	1.6e-45	2.041e-37	CTD-3014M21.4	LTB
RP13-516M14.1|ENST00000566986|lincRNA	SYNGR2|ENST00000585591|protein_coding	33	ARID5A|ENST00000357485|protein_coding;BATF|ENST00000286639|protein_coding;ELF1|ENST00000239882|protein_coding;ELF4|ENST00000308167|protein_coding;ELF4|ENST00000335997|protein_coding;ETV6|ENST00000396373|protein_coding;FOXP3|ENST00000376207|protein_coding;HHEX|ENST00000282728|protein_coding;IRF1|ENST00000405885|protein_coding;IRF2|ENST00000393593|protein_coding;LYL1|ENST00000590974|protein_coding;…	1.639e-45	2.091e-37	RP13-516M14.1	SYNGR2
RP11-1055B8.4|ENST00000571724|lincRNA	NXF1|ENST00000531709|protein_coding	45	AHDC1|ENST00000374011|protein_coding;AKNA|ENST00000312033|protein_coding;BCL6|ENST00000232014|protein_coding;CREB3L2|ENST00000330387|protein_coding;CREB3L4|ENST00000368607|protein_coding;ELF1|ENST00000635415|protein_coding;ELF4|ENST00000308167|protein_coding;ELF4|ENST00000335997|protein_coding;ELK4|ENST00000357992|protein_coding;ERG|ENST00000453032|protein_coding;ETS1|ENST00000319397|protein_codi…	1.702e-45	2.171e-37	RP11-1055B8.4	NXF1
CTD-3014M21.4|ENST00000586231|lincRNA	ARAP2|ENST00000303965|protein_coding	52	AKNA|ENST00000223791|protein_coding;AKNA|ENST00000374079|protein_coding;AKNA|ENST00000374088|protein_coding;BATF|ENST00000286639|protein_coding;CEBPA|ENST00000498907|protein_coding;EOMES|ENST00000295743|protein_coding;EOMES|ENST00000449599|protein_coding;ESR1|ENST00000440973|protein_coding;ETS1|ENST00000535549|protein_coding;ETV6|ENST00000396373|protein_coding;FOXF1|ENST00000262426|protein_coding…	1.839e-45	2.346e-37	CTD-3014M21.4	ARAP2
CTD-3014M21.4|ENST00000586231|lincRNA	ADGRE5|ENST00000357355|protein_coding	53	AEBP1|ENST00000223357|protein_coding;AKNA|ENST00000223791|protein_coding;BCL6B|ENST00000293805|protein_coding;BHLHE40|ENST00000256495|protein_coding;CDX1|ENST00000616154|protein_coding;CHCHD3|ENST00000448878|protein_coding;EOMES|ENST00000295743|protein_coding;ERG|ENST00000453032|protein_coding;ESR1|ENST00000440973|protein_coding;FOXS1|ENST00000375978|protein_coding;HES1|ENST00000232424|protein_co…	2.142e-45	2.733e-37	CTD-3014M21.4	ADGRE5
RP11-989E6.10|ENST00000568752|lincRNA	CYTIP|ENST00000264192|protein_coding	40	AHR|ENST00000242057|protein_coding;AKNA|ENST00000374079|protein_coding;BCL11B|ENST00000443726|protein_coding;EOMES|ENST00000295743|protein_coding;FOXP3|ENST00000376199|protein_coding;FOXP3|ENST00000376207|protein_coding;HDAC1|ENST00000373548|protein_coding;HSF5|ENST00000323777|protein_coding;IKZF1|ENST00000346667|protein_coding;IRF2|ENST00000393593|protein_coding;IRF3|ENST00000309877|protein_codi…	2.172e-45	2.771e-37	RP11-989E6.10	CYTIP
C10orf85|ENST00000623529|lincRNA	SERPINB1|ENST00000380739|protein_coding	41	AKNA|ENST00000223791|protein_coding;ARID5A|ENST00000454558|protein_coding;BATF2|ENST00000301887|protein_coding;BATF3|ENST00000243440|protein_coding;CEBPA|ENST00000498907|protein_coding;CEBPD|ENST00000408965|protein_coding;ETS1|ENST00000319397|protein_coding;ETS1|ENST00000392668|protein_coding;ETS1|ENST00000526145|protein_coding;FLI1|ENST00000527767|protein_coding;HDAC2|ENST00000368632|protein_cod…	2.28e-45	2.909e-37	C10orf85	SERPINB1
RP11-526I2.5|ENST00000602585|lincRNA	ITM2B|ENST00000378549|protein_coding	40	ACTL6A|ENST00000429709|protein_coding;BHLHE22|ENST00000321870|protein_coding;CBX7|ENST00000216133|protein_coding;CENPA|ENST00000335756|protein_coding;ELF1|ENST00000635415|protein_coding;ETS1|ENST00000319397|protein_coding;ETV6|ENST00000396373|protein_coding;FOXO1|ENST00000379561|protein_coding;HDX|ENST00000373177|protein_coding;HMGA1|ENST00000447654|protein_coding;HMGB2|ENST00000296503|protein_co…	2.396e-45	3.057e-37	RP11-526I2.5	ITM2B
RP11-989E6.10|ENST00000568752|lincRNA	CCL2|ENST00000225831|protein_coding	48	ARID5A|ENST00000357485|protein_coding;ARID5B|ENST00000309334|protein_coding;ATF3|ENST00000341491|protein_coding;ATF3|ENST00000366983|protein_coding;BHLHE22|ENST00000321870|protein_coding;CREM|ENST00000356917|protein_coding;CSRNP1|ENST00000273153|protein_coding;EGR3|ENST00000317216|protein_coding;EGR3|ENST00000522910|protein_coding;ETS1|ENST00000319397|protein_coding;ETS1|ENST00000392668|protein_c…	6.588e-45	8.405e-37	RP11-989E6.10	CCL2
RP11-989E6.10|ENST00000568752|lincRNA	RASGRP1|ENST00000310803|protein_coding	44	ACTR3|ENST00000535589|protein_coding;AHR|ENST00000242057|protein_coding;AKNA|ENST00000374079|protein_coding;BCL11B|ENST00000443726|protein_coding;CBX7|ENST00000216133|protein_coding;CDX1|ENST00000616154|protein_coding;ETS1|ENST00000319397|protein_coding;ETS1|ENST00000392668|protein_coding;ETS1|ENST00000535549|protein_coding;FOXP3|ENST00000376199|protein_coding;FOXP3|ENST00000376207|protein_coding…	7.015e-45	8.95e-37	RP11-989E6.10	RASGRP1
AC004951.6|ENST00000447643|lincRNA	CD3E|ENST00000361763|protein_coding	28	ARID5A|ENST00000357485|protein_coding;BATF|ENST00000286639|protein_coding;CEBPA|ENST00000498907|protein_coding;HDAC1|ENST00000373548|protein_coding;IRF1|ENST00000405885|protein_coding;IRF1|ENST00000437654|protein_coding;IRF2|ENST00000393593|protein_coding;IRF3|ENST00000309877|protein_coding;KLF2|ENST00000248071|protein_coding;KLF2|ENST00000592003|protein_coding;LYL1|ENST00000264824|protein_coding…	7.279e-45	9.286e-37	AC004951.6	CD3E
CTD-3014M21.4|ENST00000586231|lincRNA	CD3E|ENST00000361763|protein_coding	45	AHR|ENST00000242057|protein_coding;ELF1|ENST00000239882|protein_coding;ELF1|ENST00000635415|protein_coding;ELK4|ENST00000357992|protein_coding;ETS1|ENST00000392668|protein_coding;FOXO1|ENST00000379561|protein_coding;HHEX|ENST00000282728|protein_coding;HHEX|ENST00000492654|protein_coding;IRF1|ENST00000405885|protein_coding;IRF2|ENST00000393593|protein_coding;LYL1|ENST00000590974|protein_coding;MEF…	8.063e-45	1.029e-36	CTD-3014M21.4	CD3E
AC004951.6|ENST00000447643|lincRNA	SH2D1A|ENST00000371139|protein_coding	28	ARID5A|ENST00000357485|protein_coding;BATF|ENST00000286639|protein_coding;CEBPA|ENST00000498907|protein_coding;HDAC1|ENST00000373548|protein_coding;IRF1|ENST00000405885|protein_coding;IRF1|ENST00000437654|protein_coding;IRF2|ENST00000393593|protein_coding;IRF3|ENST00000309877|protein_coding;KLF2|ENST00000248071|protein_coding;KLF2|ENST00000592003|protein_coding;LYL1|ENST00000264824|protein_coding…	8.37e-45	1.068e-36	AC004951.6	SH2D1A
RP11-989E6.10|ENST00000568752|lincRNA	SLA|ENST00000338087|protein_coding	46	AKNA|ENST00000374079|protein_coding;ARID5A|ENST00000357485|protein_coding;ASCL2|ENST00000331289|protein_coding;ATF5|ENST00000595125|protein_coding;CREM|ENST00000344351|protein_coding;ELF4|ENST00000308167|protein_coding;ETV6|ENST00000396373|protein_coding;FLI1|ENST00000527786|protein_coding;FOXP3|ENST00000376207|protein_coding;IRF1|ENST00000437654|protein_coding;IRF2|ENST00000393593|protein_coding…	9.987e-45	1.274e-36	RP11-989E6.10	SLA
CTD-3014M21.4|ENST00000586231|lincRNA	VSIR|ENST00000394957|protein_coding	51	ARID5B|ENST00000279873|protein_coding;ASCL2|ENST00000331289|protein_coding;BCL6B|ENST00000537931|protein_coding;CDX1|ENST00000616154|protein_coding;EOMES|ENST00000295743|protein_coding;ESR1|ENST00000440973|protein_coding;FOXL1|ENST00000320241|protein_coding;FOXS1|ENST00000375978|protein_coding;HHEX|ENST00000492654|protein_coding;HIC1|ENST00000576444|protein_coding;HOXA2|ENST00000222718|protein_co…	1.124e-44	1.434e-36	CTD-3014M21.4	VSIR
AC004951.6|ENST00000447643|lincRNA	ICAM3|ENST00000160262|protein_coding	31	ARID5A|ENST00000357485|protein_coding;ATOH8|ENST00000306279|protein_coding;BATF|ENST00000286639|protein_coding;CEBPA|ENST00000498907|protein_coding;HDAC1|ENST00000373548|protein_coding;IRF1|ENST00000405885|protein_coding;IRF1|ENST00000437654|protein_coding;IRF2|ENST00000393593|protein_coding;IRF3|ENST00000309877|protein_coding;KLF2|ENST00000248071|protein_coding;KLF2|ENST00000592003|protein_codin…	1.614e-44	2.059e-36	AC004951.6	ICAM3
RP11-989E6.10|ENST00000568752|lincRNA	SDC3|ENST00000336798|protein_coding	45	ARID1A|ENST00000636219|protein_coding;CAMTA2|ENST00000348066|protein_coding;CBX3|ENST00000396386|protein_coding;CC2D1A|ENST00000318003|protein_coding;CENPA|ENST00000335756|protein_coding;CHAF1A|ENST00000301280|protein_coding;DNAJC2|ENST00000379263|protein_coding;E2F1|ENST00000343380|protein_coding;E2F3|ENST00000346618|protein_coding;E2F3|ENST00000613242|protein_coding;HDAC5|ENST00000225983|protei…	1.886e-44	2.406e-36	RP11-989E6.10	SDC3
AC004951.6|ENST00000447643|lincRNA	ETS1|ENST00000392668|protein_coding	34	ACTR3|ENST00000535589|protein_coding;ARID5A|ENST00000357485|protein_coding;ATOH8|ENST00000306279|protein_coding;BATF|ENST00000286639|protein_coding;CREM|ENST00000344351|protein_coding;FOXP3|ENST00000376207|protein_coding;HLX|ENST00000366903|protein_coding;IRF1|ENST00000405885|protein_coding;IRF1|ENST00000437654|protein_coding;IRF2|ENST00000393593|protein_coding;IRF3|ENST00000309877|protein_coding…	1.958e-44	2.498e-36	AC004951.6	ETS1
AC004951.6|ENST00000447643|lincRNA	ZFP36L1|ENST00000439696|protein_coding	36	ATOH8|ENST00000306279|protein_coding;BATF|ENST00000286639|protein_coding;CEBPA|ENST00000498907|protein_coding;CEBPB|ENST00000303004|protein_coding;CEBPD|ENST00000408965|protein_coding;FOSB|ENST00000443841|protein_coding;HLX|ENST00000366903|protein_coding;IRF1|ENST00000405885|protein_coding;IRF2|ENST00000393593|protein_coding;JUNB|ENST00000302754|protein_coding;KLF2|ENST00000248071|protein_coding;…	1.979e-44	2.525e-36	AC004951.6	ZFP36L1
FAM95B1|ENST00000592873|lincRNA	NCKAP1L|ENST00000293373|protein_coding	44	AKNA|ENST00000374088|protein_coding;ARID5A|ENST00000357485|protein_coding;ATOH8|ENST00000306279|protein_coding;BCL11B|ENST00000443726|protein_coding;ELF4|ENST00000308167|protein_coding;ETS1|ENST00000535549|protein_coding;FLI1|ENST00000527767|protein_coding;FOXP3|ENST00000376207|protein_coding;HHEX|ENST00000282728|protein_coding;IRF1|ENST00000437654|protein_coding;IRF2|ENST00000393593|protein_codi…	2.108e-44	2.689e-36	FAM95B1	NCKAP1L
CTD-3014M21.4|ENST00000586231|lincRNA	ICAM3|ENST00000160262|protein_coding	50	AHR|ENST00000242057|protein_coding;ATOH8|ENST00000306279|protein_coding;ELF1|ENST00000239882|protein_coding;ELK4|ENST00000357992|protein_coding;EOMES|ENST00000295743|protein_coding;EOMES|ENST00000449599|protein_coding;HHEX|ENST00000282728|protein_coding;HHEX|ENST00000492654|protein_coding;HOXA6|ENST00000222728|protein_coding;IKZF1|ENST00000346667|protein_coding;IKZF1|ENST00000413698|protein_codin…	2.392e-44	3.052e-36	CTD-3014M21.4	ICAM3
AC004951.6|ENST00000447643|lincRNA	EVI2A|ENST00000462804|protein_coding	30	ACTR3|ENST00000535589|protein_coding;ARID5A|ENST00000357485|protein_coding;FOXP3|ENST00000376207|protein_coding;IRF1|ENST00000405885|protein_coding;IRF1|ENST00000437654|protein_coding;IRF2|ENST00000393593|protein_coding;IRF3|ENST00000309877|protein_coding;KLF2|ENST00000248071|protein_coding;KLF2|ENST00000592003|protein_coding;LYL1|ENST00000264824|protein_coding;MAFB|ENST00000373313|protein_coding…	2.84e-44	3.623e-36	AC004951.6	EVI2A
TTTY15|ENST00000440408|lincRNA	BCL3|ENST00000164227|protein_coding	54	ARID5B|ENST00000279873|protein_coding;CDX1|ENST00000616154|protein_coding;CEBPB|ENST00000303004|protein_coding;CEBPD|ENST00000408965|protein_coding;CSRNP1|ENST00000273153|protein_coding;EGR3|ENST00000522910|protein_coding;ELF4|ENST00000308167|protein_coding;EPC2|ENST00000409654|protein_coding;ERG|ENST00000288319|protein_coding;ETS1|ENST00000526145|protein_coding;HIC1|ENST00000619757|protein_codin…	3.139e-44	4.005e-36	TTTY15	BCL3
MIAT|ENST00000616469|lincRNA	OSMR|ENST00000274276|protein_coding	46	AKNA|ENST00000223791|protein_coding;ATF5|ENST00000595125|protein_coding;BHLHE22|ENST00000321870|protein_coding;CEBPA|ENST00000498907|protein_coding;CREM|ENST00000474931|protein_coding;ELF4|ENST00000308167|protein_coding;ELF4|ENST00000335997|protein_coding;EPC2|ENST00000409654|protein_coding;ERG|ENST00000453032|protein_coding;ETV6|ENST00000396373|protein_coding;FLI1|ENST00000527786|protein_coding;…	5.226e-44	6.667e-36	MIAT	OSMR
JPX|ENST00000639185|lincRNA	PSAT1|ENST00000376588|protein_coding	42	AHDC1|ENST00000247087|protein_coding;AHDC1|ENST00000374011|protein_coding;ARNT|ENST00000358595|protein_coding;BAZ1A|ENST00000382422|protein_coding;BOD1|ENST00000311086|protein_coding;CAMTA1|ENST00000303635|protein_coding;DMAP1|ENST00000372289|protein_coding;EBF1|ENST00000380654|protein_coding;GPBP1L1|ENST00000355105|protein_coding;HIVEP2|ENST00000367603|protein_coding;HMGA1|ENST00000311487|protei…	5.351e-44	6.827e-36	JPX	PSAT1
MIAT|ENST00000616469|lincRNA	FAM46C|ENST00000369448|protein_coding	39	AKNA|ENST00000223791|protein_coding;AKNA|ENST00000312033|protein_coding;AKNA|ENST00000374088|protein_coding;ELF4|ENST00000335997|protein_coding;ETV6|ENST00000396373|protein_coding;FOXP3|ENST00000376207|protein_coding;IKZF1|ENST00000331340|protein_coding;IKZF1|ENST00000343574|protein_coding;IKZF1|ENST00000346667|protein_coding;IKZF1|ENST00000413698|protein_coding;IKZF3|ENST00000346872|protein_codi…	7.106e-44	9.066e-36	MIAT	FAM46C
RP11-989E6.10|ENST00000568752|lincRNA	ZFP36|ENST00000594045|protein_coding	47	AHR|ENST00000242057|protein_coding;ARID5A|ENST00000357485|protein_coding;ARID5B|ENST00000309334|protein_coding;CEBPB|ENST00000303004|protein_coding;CEBPD|ENST00000408965|protein_coding;EGR1|ENST00000239938|protein_coding;ELF1|ENST00000239882|protein_coding;ERG|ENST00000453032|protein_coding;ETS1|ENST00000319397|protein_coding;ETS1|ENST00000392668|protein_coding;ETS1|ENST00000526145|protein_coding…	7.388e-44	9.426e-36	RP11-989E6.10	ZFP36
FAM95B1|ENST00000592873|lincRNA	ETS1|ENST00000535549|protein_coding	42	AKNA|ENST00000374088|protein_coding;BCL11B|ENST00000443726|protein_coding;ELF4|ENST00000308167|protein_coding;EOMES|ENST00000449599|protein_coding;EPC2|ENST00000409654|protein_coding;ERG|ENST00000398905|protein_coding;FLI1|ENST00000527767|protein_coding;GFI1|ENST00000427103|protein_coding;IKZF1|ENST00000331340|protein_coding;IKZF1|ENST00000343574|protein_coding;IKZF3|ENST00000346872|protein_codin…	8.698e-44	1.11e-35	FAM95B1	ETS1
MIAT|ENST00000616469|lincRNA	LCP2|ENST00000628092|protein_coding	42	ELF4|ENST00000308167|protein_coding;ELF4|ENST00000335997|protein_coding;ELK3|ENST00000228741|protein_coding;ERG|ENST00000453032|protein_coding;ESR1|ENST00000440973|protein_coding;ETV6|ENST00000396373|protein_coding;FLI1|ENST00000527786|protein_coding;FOXP3|ENST00000376207|protein_coding;HOXA3|ENST00000317201|protein_coding;HOXB4|ENST00000332503|protein_coding;IRF2|ENST00000393593|protein_coding;I…	8.754e-44	1.117e-35	MIAT	LCP2
RP11-526I2.5|ENST00000602585|lincRNA	PRKCH|ENST00000332981|protein_coding	50	ARID5A|ENST00000454558|protein_coding;ATF5|ENST00000595125|protein_coding;BATF|ENST00000286639|protein_coding;BCL6B|ENST00000293805|protein_coding;CDX1|ENST00000616154|protein_coding;ELF1|ENST00000635415|protein_coding;ELF4|ENST00000335997|protein_coding;EOMES|ENST00000295743|protein_coding;ERG|ENST00000288319|protein_coding;ESR1|ENST00000440973|protein_coding;ETS1|ENST00000319397|protein_coding;…	1.009e-43	1.287e-35	RP11-526I2.5	PRKCH
RP11-989E6.10|ENST00000568752|lincRNA	ATF3|ENST00000341491|protein_coding	34	ARID5A|ENST00000357485|protein_coding;ARID5B|ENST00000309334|protein_coding;BHLHE40|ENST00000256495|protein_coding;CEBPB|ENST00000303004|protein_coding;CEBPD|ENST00000408965|protein_coding;CREM|ENST00000344351|protein_coding;CSRNP1|ENST00000273153|protein_coding;EGR1|ENST00000239938|protein_coding;EGR2|ENST00000242480|protein_coding;EGR3|ENST00000317216|protein_coding;EGR3|ENST00000522910|protein…	1.014e-43	1.294e-35	RP11-989E6.10	ATF3
RP11-1055B8.4|ENST00000571724|lincRNA	VCAM1|ENST00000370119|protein_coding	42	AKNA|ENST00000312033|protein_coding;BCL6|ENST00000232014|protein_coding;ELF4|ENST00000308167|protein_coding;ELF4|ENST00000335997|protein_coding;ELK4|ENST00000357992|protein_coding;EOMES|ENST00000295743|protein_coding;ERG|ENST00000453032|protein_coding;ETS1|ENST00000535549|protein_coding;FOS|ENST00000554617|protein_coding;GFI1|ENST00000427103|protein_coding;HLX|ENST00000427693|protein_coding;IKZF1…	1.149e-43	1.466e-35	RP11-1055B8.4	VCAM1
AC004951.6|ENST00000447643|lincRNA	S1PR1|ENST00000305352|protein_coding	33	ATOH8|ENST00000306279|protein_coding;BATF|ENST00000286639|protein_coding;FOXP3|ENST00000376207|protein_coding;HDAC1|ENST00000373548|protein_coding;HLX|ENST00000366903|protein_coding;IRF1|ENST00000405885|protein_coding;IRF1|ENST00000437654|protein_coding;IRF2|ENST00000393593|protein_coding;KLF2|ENST00000248071|protein_coding;KLF2|ENST00000592003|protein_coding;KLF8|ENST00000374928|protein_coding;M…	1.308e-43	1.669e-35	AC004951.6	S1PR1
RP11-989E6.10|ENST00000568752|lincRNA	SLC9A9|ENST00000316549|protein_coding	45	AKNA|ENST00000374079|protein_coding;ATF5|ENST00000595125|protein_coding;BCL6B|ENST00000293805|protein_coding;EGR2|ENST00000242480|protein_coding;EOMES|ENST00000295743|protein_coding;ERG|ENST00000288319|protein_coding;FLI1|ENST00000527786|protein_coding;FOXP3|ENST00000376207|protein_coding;GFI1|ENST00000427103|protein_coding;HOXA7|ENST00000242159|protein_coding;IRF1|ENST00000437654|protein_coding;…	1.389e-43	1.772e-35	RP11-989E6.10	SLC9A9
AC004951.6|ENST00000447643|lincRNA	ZFP36L2|ENST00000282388|protein_coding	21	CEBPD|ENST00000408965|protein_coding;IRF1|ENST00000405885|protein_coding;IRF1|ENST00000437654|protein_coding;IRF2|ENST00000393593|protein_coding;IRF3|ENST00000309877|protein_coding;KLF2|ENST00000248071|protein_coding;KLF2|ENST00000592003|protein_coding;MSL3|ENST00000380693|protein_coding;MYC|ENST00000377970|protein_coding;MYC|ENST00000524013|protein_coding;MYC|ENST00000613283|protein_coding;SOX17…	1.463e-43	1.866e-35	AC004951.6	ZFP36L2
TSIX|ENST00000604411|lincRNA	CHEK1|ENST00000544373|protein_coding	49	ATRX|ENST00000493470|protein_coding;BAZ1A|ENST00000360310|protein_coding;CBX2|ENST00000310942|protein_coding;CREB3L4|ENST00000271889|protein_coding;CTCF|ENST00000264010|protein_coding;DBF4|ENST00000265728|protein_coding;DNMT1|ENST00000340748|protein_coding;E2F7|ENST00000322886|protein_coding;JADE3|ENST00000611250|protein_coding;JAZF1|ENST00000283928|protein_coding;LMNA|ENST00000368300|protein_cod…	1.547e-43	1.974e-35	TSIX	CHEK1
C10orf85|ENST00000623529|lincRNA	TMEM71|ENST00000356838|protein_coding	38	ARID5A|ENST00000357485|protein_coding;ARID5A|ENST00000454558|protein_coding;BATF|ENST00000286639|protein_coding;CEBPD|ENST00000408965|protein_coding;CREM|ENST00000344351|protein_coding;FLI1|ENST00000527767|protein_coding;HHEX|ENST00000282728|protein_coding;HOXA7|ENST00000242159|protein_coding;HOXB7|ENST00000239165|protein_coding;IKZF3|ENST00000346872|protein_coding;LYL1|ENST00000590974|protein_co…	1.634e-43	2.085e-35	C10orf85	TMEM71
C10orf85|ENST00000623529|lincRNA	CLEC2B|ENST00000228438|protein_coding	40	AKNA|ENST00000223791|protein_coding;ARID5A|ENST00000454558|protein_coding;CEBPA|ENST00000498907|protein_coding;CREM|ENST00000344351|protein_coding;ERG|ENST00000288319|protein_coding;ETS1|ENST00000319397|protein_coding;ETS1|ENST00000392668|protein_coding;FLI1|ENST00000527767|protein_coding;FLI1|ENST00000527786|protein_coding;HIC1|ENST00000399849|protein_coding;HOXB3|ENST00000311626|protein_coding;…	1.832e-43	2.337e-35	C10orf85	CLEC2B
RP11-526I2.5|ENST00000602585|lincRNA	KIAA1958|ENST00000337530|protein_coding	28	ACTL6A|ENST00000429709|protein_coding;CBX7|ENST00000216133|protein_coding;CENPA|ENST00000335756|protein_coding;ERCC6L2|ENST00000402838|protein_coding;FOXO1|ENST00000379561|protein_coding;FXR1|ENST00000480918|protein_coding;HDX|ENST00000373177|protein_coding;HMGA1|ENST00000447654|protein_coding;HMGB2|ENST00000296503|protein_coding;HMGB2|ENST00000438704|protein_coding;HMGB3|ENST00000455596|protein_…	1.852e-43	2.363e-35	RP11-526I2.5	KIAA1958
RP11-526I2.5|ENST00000602585|lincRNA	SH2B3|ENST00000341259|protein_coding	43	ARID5A|ENST00000357485|protein_coding;ATF5|ENST00000595125|protein_coding;BATF|ENST00000286639|protein_coding;BCL6B|ENST00000537931|protein_coding;BCL6|ENST00000438077|protein_coding;CDX1|ENST00000616154|protein_coding;EBF2|ENST00000520164|protein_coding;ELF4|ENST00000335997|protein_coding;ERG|ENST00000288319|protein_coding;ESR1|ENST00000440973|protein_coding;FOXC2|ENST00000320354|protein_coding;…	1.891e-43	2.413e-35	RP11-526I2.5	SH2B3
RP11-1055B8.4|ENST00000571724|lincRNA	KLF2|ENST00000592003|protein_coding	41	AKNA|ENST00000223791|protein_coding;AKNA|ENST00000312033|protein_coding;AKNA|ENST00000374088|protein_coding;ARID5B|ENST00000309334|protein_coding;ATOH8|ENST00000306279|protein_coding;EGR3|ENST00000522910|protein_coding;ELF1|ENST00000635415|protein_coding;ELK4|ENST00000357992|protein_coding;ETS1|ENST00000319397|protein_coding;ETS1|ENST00000392668|protein_coding;ETS1|ENST00000526145|protein_coding;…	2.111e-43	2.693e-35	RP11-1055B8.4	KLF2
C10orf85|ENST00000623529|lincRNA	NFKB2|ENST00000189444|protein_coding	41	AKNA|ENST00000223791|protein_coding;ERG|ENST00000288319|protein_coding;ETS1|ENST00000392668|protein_coding;FLI1|ENST00000527767|protein_coding;FOXI2|ENST00000388920|protein_coding;HOXA6|ENST00000222728|protein_coding;HOXA7|ENST00000242159|protein_coding;HOXB3|ENST00000311626|protein_coding;HSF5|ENST00000323777|protein_coding;LYL1|ENST00000264824|protein_coding;MAF|ENST00000393350|protein_coding;M…	2.205e-43	2.813e-35	C10orf85	NFKB2
AC004951.6|ENST00000447643|lincRNA	CLEC10A|ENST00000571664|protein_coding	32	ARID5A|ENST00000357485|protein_coding;CEBPD|ENST00000408965|protein_coding;IRF1|ENST00000405885|protein_coding;IRF1|ENST00000437654|protein_coding;IRF2|ENST00000393593|protein_coding;IRF3|ENST00000309877|protein_coding;KLF2|ENST00000248071|protein_coding;KLF2|ENST00000592003|protein_coding;LYL1|ENST00000264824|protein_coding;LYL1|ENST00000590974|protein_coding;MAFB|ENST00000373313|protein_coding;…	2.491e-43	3.178e-35	AC004951.6	CLEC10A
AC004951.6|ENST00000447643|lincRNA	ARHGEF6|ENST00000250617|protein_coding	30	ACTR3|ENST00000535589|protein_coding;ARID5A|ENST00000357485|protein_coding;BATF|ENST00000286639|protein_coding;CEBPA|ENST00000498907|protein_coding;IRF1|ENST00000405885|protein_coding;IRF2|ENST00000393593|protein_coding;IRF3|ENST00000309877|protein_coding;KLF2|ENST00000248071|protein_coding;KLF2|ENST00000592003|protein_coding;LYL1|ENST00000264824|protein_coding;MSL3|ENST00000380693|protein_coding…	3.059e-43	3.903e-35	AC004951.6	ARHGEF6
RP11-989E6.10|ENST00000568752|lincRNA	OSMR|ENST00000502536|protein_coding	45	AHR|ENST00000242057|protein_coding;ARID5A|ENST00000357485|protein_coding;ATF3|ENST00000341491|protein_coding;ATF3|ENST00000366983|protein_coding;ATF3|ENST00000613104|protein_coding;BCL6|ENST00000450123|protein_coding;BHLHE22|ENST00000321870|protein_coding;BHLHE40|ENST00000256495|protein_coding;CEBPB|ENST00000303004|protein_coding;CEBPD|ENST00000408965|protein_coding;CREB3L2|ENST00000330387|protei…	4.127e-43	5.265e-35	RP11-989E6.10	OSMR
CTD-3014M21.4|ENST00000586231|lincRNA	CD83|ENST00000612003|protein_coding	44	AKNA|ENST00000223791|protein_coding;AKNA|ENST00000374079|protein_coding;AKNA|ENST00000374088|protein_coding;BATF|ENST00000286639|protein_coding;BHLHE40|ENST00000256495|protein_coding;ETS1|ENST00000319397|protein_coding;ETS1|ENST00000535549|protein_coding;FLI1|ENST00000527786|protein_coding;FOS|ENST00000303562|protein_coding;HHEX|ENST00000282728|protein_coding;HHEX|ENST00000492654|protein_coding;I…	4.308e-43	5.496e-35	CTD-3014M21.4	CD83
FAM95B1|ENST00000592873|lincRNA	DEF6|ENST00000316637|protein_coding	38	AKNA|ENST00000374088|protein_coding;ARID5A|ENST00000357485|protein_coding;BCL11B|ENST00000443726|protein_coding;ELF4|ENST00000308167|protein_coding;EOMES|ENST00000449599|protein_coding;ETS1|ENST00000535549|protein_coding;FLI1|ENST00000527767|protein_coding;FOXP3|ENST00000376207|protein_coding;GFI1|ENST00000427103|protein_coding;HHEX|ENST00000282728|protein_coding;IKZF1|ENST00000331340|protein_cod…	4.836e-43	6.17e-35	FAM95B1	DEF6
RP11-835E18.2|ENST00000577439|lincRNA	DCUN1D5|ENST00000260247|protein_coding	39	ACTL6A|ENST00000450518|protein_coding;E2F3|ENST00000346618|protein_coding;E2F3|ENST00000613242|protein_coding;FXR1|ENST00000445140|protein_coding;HDX|ENST00000373177|protein_coding;HES6|ENST00000409160|protein_coding;HMGA1|ENST00000347617|protein_coding;HMGA1|ENST00000447654|protein_coding;HMGB1|ENST00000399494|protein_coding;HMGB3|ENST00000325307|protein_coding;JADE3|ENST00000611250|protein_codi…	5.199e-43	6.633e-35	RP11-835E18.2	DCUN1D5
AC004951.6|ENST00000447643|lincRNA	CD59|ENST00000395850|protein_coding	35	ARID5A|ENST00000357485|protein_coding;ATOH8|ENST00000306279|protein_coding;BATF|ENST00000286639|protein_coding;CEBPB|ENST00000303004|protein_coding;CEBPD|ENST00000408965|protein_coding;ERG|ENST00000288319|protein_coding;GLMP|ENST00000362007|protein_coding;HES1|ENST00000232424|protein_coding;HIC1|ENST00000399849|protein_coding;IRF1|ENST00000405885|protein_coding;IRF2|ENST00000393593|protein_coding…	5.265e-43	6.717e-35	AC004951.6	CD59
FAM95B1|ENST00000592873|lincRNA	KLF2|ENST00000592003|protein_coding	42	AKNA|ENST00000374079|protein_coding;AKNA|ENST00000374088|protein_coding;ARID5A|ENST00000357485|protein_coding;ATOH8|ENST00000306279|protein_coding;BATF|ENST00000286639|protein_coding;EPC2|ENST00000409654|protein_coding;FLI1|ENST00000527767|protein_coding;GFI1|ENST00000427103|protein_coding;HHEX|ENST00000282728|protein_coding;IKZF1|ENST00000331340|protein_coding;IKZF1|ENST00000343574|protein_codin…	6.155e-43	7.852e-35	FAM95B1	KLF2
MIAT|ENST00000616469|lincRNA	CD83|ENST00000612003|protein_coding	38	AKNA|ENST00000223791|protein_coding;AKNA|ENST00000312033|protein_coding;AKNA|ENST00000374088|protein_coding;EGR3|ENST00000522910|protein_coding;GFI1|ENST00000427103|protein_coding;IKZF1|ENST00000331340|protein_coding;IKZF1|ENST00000343574|protein_coding;IKZF1|ENST00000346667|protein_coding;IKZF1|ENST00000413698|protein_coding;IKZF3|ENST00000346872|protein_coding;IRF3|ENST00000309877|protein_codin…	6.688e-43	8.532e-35	MIAT	CD83
TSIX|ENST00000604411|lincRNA	UGCG|ENST00000374279|protein_coding	32	AKNA|ENST00000374088|protein_coding;ARID5A|ENST00000357485|protein_coding;BATF|ENST00000286639|protein_coding;ETS1|ENST00000535549|protein_coding;FLI1|ENST00000527767|protein_coding;GFI1|ENST00000427103|protein_coding;IKZF1|ENST00000346667|protein_coding;IRF1|ENST00000405885|protein_coding;IRF1|ENST00000437654|protein_coding;IRF2|ENST00000393593|protein_coding;IRF8|ENST00000268638|protein_coding;…	6.97e-43	8.892e-35	TSIX	UGCG
AC004951.6|ENST00000447643|lincRNA	CD247|ENST00000392122|protein_coding	26	ARID5A|ENST00000357485|protein_coding;BATF|ENST00000286639|protein_coding;CEBPA|ENST00000498907|protein_coding;HDAC1|ENST00000373548|protein_coding;IRF1|ENST00000405885|protein_coding;IRF1|ENST00000437654|protein_coding;IRF2|ENST00000393593|protein_coding;IRF3|ENST00000309877|protein_coding;KLF2|ENST00000248071|protein_coding;KLF2|ENST00000592003|protein_coding;LYL1|ENST00000264824|protein_coding…	8.548e-43	1.091e-34	AC004951.6	CD247
FAM95B1|ENST00000592873|lincRNA	ZFP36L1|ENST00000439696|protein_coding	42	ATOH8|ENST00000306279|protein_coding;CSRNP1|ENST00000273153|protein_coding;ELF4|ENST00000308167|protein_coding;EPC2|ENST00000409654|protein_coding;FOS|ENST00000303562|protein_coding;FOS|ENST00000555686|protein_coding;GFI1|ENST00000427103|protein_coding;HOXA4|ENST00000511914|protein_coding;IRF1|ENST00000405885|protein_coding;IRF1|ENST00000437654|protein_coding;IRF2|ENST00000393593|protein_coding;I…	9.509e-43	1.213e-34	FAM95B1	ZFP36L1
RP11-1055B8.4|ENST00000571724|lincRNA	GSDMD|ENST00000262580|protein_coding	47	AKNA|ENST00000312033|protein_coding;AKNA|ENST00000374079|protein_coding;ATOH8|ENST00000306279|protein_coding;CDX1|ENST00000616154|protein_coding;ELF1|ENST00000635415|protein_coding;ELF4|ENST00000308167|protein_coding;ELK4|ENST00000357992|protein_coding;EOMES|ENST00000295743|protein_coding;ERG|ENST00000453032|protein_coding;FOXF1|ENST00000262426|protein_coding;GFI1|ENST00000427103|protein_coding;I…	1.132e-42	1.444e-34	RP11-1055B8.4	GSDMD
RP11-989E6.10|ENST00000568752|lincRNA	CD74|ENST00000353334|protein_coding	45	AHR|ENST00000242057|protein_coding;AKNA|ENST00000374079|protein_coding;ARID5A|ENST00000357485|protein_coding;ASCL2|ENST00000331289|protein_coding;BATF2|ENST00000301887|protein_coding;CBX7|ENST00000216133|protein_coding;ELF4|ENST00000308167|protein_coding;FOXP3|ENST00000376207|protein_coding;IRF1|ENST00000437654|protein_coding;IRF2|ENST00000393593|protein_coding;IRF3|ENST00000309877|protein_coding…	1.138e-42	1.452e-34	RP11-989E6.10	CD74
AC004951.6|ENST00000447643|lincRNA	LCK|ENST00000336890|protein_coding	27	ARID5A|ENST00000357485|protein_coding;BATF|ENST00000286639|protein_coding;CEBPA|ENST00000498907|protein_coding;HDAC1|ENST00000373548|protein_coding;IRF1|ENST00000405885|protein_coding;IRF1|ENST00000437654|protein_coding;IRF2|ENST00000393593|protein_coding;IRF3|ENST00000309877|protein_coding;KLF2|ENST00000248071|protein_coding;KLF2|ENST00000592003|protein_coding;LYL1|ENST00000264824|protein_coding…	1.188e-42	1.516e-34	AC004951.6	LCK
RP11-989E6.10|ENST00000568752|lincRNA	ZC3H12A|ENST00000373087|protein_coding	42	AKNA|ENST00000374079|protein_coding;CBX7|ENST00000216133|protein_coding;EGR3|ENST00000317216|protein_coding;EOMES|ENST00000295743|protein_coding;ETV6|ENST00000396373|protein_coding;GFI1|ENST00000427103|protein_coding;HOXA3|ENST00000317201|protein_coding;IKZF1|ENST00000331340|protein_coding;IKZF1|ENST00000413698|protein_coding;IRF3|ENST00000309877|protein_coding;KLF4|ENST00000374672|protein_coding…	1.194e-42	1.523e-34	RP11-989E6.10	ZC3H12A
AC004951.6|ENST00000447643|lincRNA	GRAP2|ENST00000344138|protein_coding	26	ARID5A|ENST00000357485|protein_coding;BATF|ENST00000286639|protein_coding;CEBPA|ENST00000498907|protein_coding;HDAC1|ENST00000373548|protein_coding;IRF1|ENST00000405885|protein_coding;IRF1|ENST00000437654|protein_coding;IRF2|ENST00000393593|protein_coding;IRF3|ENST00000309877|protein_coding;KLF2|ENST00000248071|protein_coding;KLF2|ENST00000592003|protein_coding;LYL1|ENST00000264824|protein_coding…	1.337e-42	1.706e-34	AC004951.6	GRAP2
C10orf85|ENST00000623529|lincRNA	GPR171|ENST00000309180|protein_coding	39	ARID5A|ENST00000357485|protein_coding;BATF|ENST00000286639|protein_coding;ETS1|ENST00000319397|protein_coding;ETS1|ENST00000392668|protein_coding;ETS1|ENST00000526145|protein_coding;FLI1|ENST00000527767|protein_coding;FLI1|ENST00000527786|protein_coding;FOXP3|ENST00000376207|protein_coding;HHEX|ENST00000282728|protein_coding;IKZF1|ENST00000343574|protein_coding;IRF4|ENST00000380956|protein_coding…	1.71e-42	2.182e-34	C10orf85	GPR171
RP11-989E6.10|ENST00000568752|lincRNA	WAS|ENST00000376701|protein_coding	44	AHR|ENST00000242057|protein_coding;AKNA|ENST00000374079|protein_coding;ASCL2|ENST00000331289|protein_coding;ATF5|ENST00000595125|protein_coding;ELF4|ENST00000308167|protein_coding;ETS1|ENST00000319397|protein_coding;ETS1|ENST00000526145|protein_coding;FOXP3|ENST00000376199|protein_coding;FOXP3|ENST00000376207|protein_coding;HDAC1|ENST00000373548|protein_coding;IRF2|ENST00000393593|protein_coding;…	1.803e-42	2.3e-34	RP11-989E6.10	WAS
C10orf85|ENST00000623529|lincRNA	CASS4|ENST00000434344|protein_coding	37	AKNA|ENST00000312033|protein_coding;AKNA|ENST00000374088|protein_coding;ARID5B|ENST00000309334|protein_coding;BATF|ENST00000286639|protein_coding;CEBPA|ENST00000498907|protein_coding;FLI1|ENST00000527786|protein_coding;IKZF1|ENST00000343574|protein_coding;IKZF3|ENST00000346872|protein_coding;IRF4|ENST00000380956|protein_coding;MAF|ENST00000393350|protein_coding;MEF2C|ENST00000510942|protein_codin…	1.833e-42	2.339e-34	C10orf85	CASS4
C10orf85|ENST00000623529|lincRNA	CD74|ENST00000518797|protein_coding	36	AKNA|ENST00000223791|protein_coding;CEBPA|ENST00000498907|protein_coding;HOXA6|ENST00000222728|protein_coding;HOXA7|ENST00000242159|protein_coding;HOXB3|ENST00000311626|protein_coding;HOXB3|ENST00000465120|protein_coding;LYL1|ENST00000264824|protein_coding;MAF|ENST00000393350|protein_coding;MEF2C|ENST00000637481|protein_coding;MEOX1|ENST00000318579|protein_coding;MEOX1|ENST00000329168|protein_cod…	2.423e-42	3.091e-34	C10orf85	CD74
MIAT|ENST00000616469|lincRNA	IL2RA|ENST00000379959|protein_coding	35	AHR|ENST00000242057|protein_coding;AKNA|ENST00000374088|protein_coding;ARID5A|ENST00000454558|protein_coding;ATF5|ENST00000595125|protein_coding;CREM|ENST00000344351|protein_coding;ELF1|ENST00000239882|protein_coding;ELF4|ENST00000335997|protein_coding;IKZF1|ENST00000343574|protein_coding;IKZF1|ENST00000413698|protein_coding;IRF1|ENST00000437654|protein_coding;IRF2|ENST00000393593|protein_coding;…	2.45e-42	3.126e-34	MIAT	IL2RA
RP11-989E6.10|ENST00000568752|lincRNA	BIRC3|ENST00000532808|protein_coding	42	AKNA|ENST00000374088|protein_coding;CBX7|ENST00000216133|protein_coding;EOMES|ENST00000295743|protein_coding;ETS1|ENST00000319397|protein_coding;ETS1|ENST00000392668|protein_coding;ETS1|ENST00000526145|protein_coding;FOXP3|ENST00000376199|protein_coding;FOXP3|ENST00000376207|protein_coding;GFI1|ENST00000427103|protein_coding;HDAC1|ENST00000373548|protein_coding;HOXA7|ENST00000242159|protein_codin…	2.808e-42	3.582e-34	RP11-989E6.10	BIRC3
RP11-989E6.10|ENST00000568752|lincRNA	CD74|ENST00000518797|protein_coding	47	ASCL2|ENST00000331289|protein_coding;CBX7|ENST00000216133|protein_coding;ELF1|ENST00000239882|protein_coding;ELF4|ENST00000308167|protein_coding;EOMES|ENST00000295743|protein_coding;ESR1|ENST00000440973|protein_coding;ETS1|ENST00000526145|protein_coding;ETV6|ENST00000396373|protein_coding;FOXP3|ENST00000376207|protein_coding;GFI1|ENST00000427103|protein_coding;HOXB3|ENST00000465120|protein_coding…	3.276e-42	4.179e-34	RP11-989E6.10	CD74
FAM95B1|ENST00000592873|lincRNA	IRF8|ENST00000268638|protein_coding	39	AKNA|ENST00000374088|protein_coding;ARID5A|ENST00000357485|protein_coding;ATOH8|ENST00000306279|protein_coding;BCL11B|ENST00000443726|protein_coding;ELF4|ENST00000308167|protein_coding;ETS1|ENST00000535549|protein_coding;FLI1|ENST00000527767|protein_coding;FOXI2|ENST00000388920|protein_coding;FOXP3|ENST00000376207|protein_coding;HHEX|ENST00000282728|protein_coding;IRF2|ENST00000393593|protein_cod…	3.726e-42	4.754e-34	FAM95B1	IRF8
CTD-3014M21.4|ENST00000586231|lincRNA	TGFBR2|ENST00000359013|protein_coding	53	AEBP1|ENST00000223357|protein_coding;BHLHE40|ENST00000256495|protein_coding;CDX1|ENST00000616154|protein_coding;EBF2|ENST00000520164|protein_coding;ELF1|ENST00000405737|protein_coding;EOMES|ENST00000295743|protein_coding;EPC2|ENST00000409654|protein_coding;ESR1|ENST00000440973|protein_coding;ETV6|ENST00000396373|protein_coding;FOXD2|ENST00000334793|protein_coding;FOXD3|ENST00000371116|protein_cod…	3.985e-42	5.084e-34	CTD-3014M21.4	TGFBR2
RP11-989E6.10|ENST00000568752|lincRNA	SYNGR2|ENST00000585591|protein_coding	42	AHR|ENST00000242057|protein_coding;AKNA|ENST00000374088|protein_coding;ARID5A|ENST00000357485|protein_coding;ASCL2|ENST00000331289|protein_coding;BATF2|ENST00000301887|protein_coding;ELF4|ENST00000308167|protein_coding;ETS1|ENST00000526145|protein_coding;ETS1|ENST00000535549|protein_coding;ETV6|ENST00000396373|protein_coding;FOXP3|ENST00000376207|protein_coding;GFI1|ENST00000427103|protein_coding…	4.557e-42	5.814e-34	RP11-989E6.10	SYNGR2
RP11-989E6.10|ENST00000568752|lincRNA	CSF1|ENST00000329608|protein_coding	54	CBX7|ENST00000216133|protein_coding;CEBPB|ENST00000303004|protein_coding;CEBPD|ENST00000408965|protein_coding;ELF1|ENST00000405737|protein_coding;EPC2|ENST00000409654|protein_coding;ERG|ENST00000288319|protein_coding;ETS1|ENST00000319397|protein_coding;FLI1|ENST00000527786|protein_coding;FOS|ENST00000554617|protein_coding;FOS|ENST00000555242|protein_coding;FOS|ENST00000555347|protein_coding;FOS|E…	4.681e-42	5.972e-34	RP11-989E6.10	CSF1
C10orf85|ENST00000623529|lincRNA	BCL3|ENST00000164227|protein_coding	39	ARID5A|ENST00000454558|protein_coding;CEBPD|ENST00000408965|protein_coding;CREM|ENST00000344351|protein_coding;ERG|ENST00000288319|protein_coding;ETS1|ENST00000392668|protein_coding;FOSL2|ENST00000264716|protein_coding;FOS|ENST00000555686|protein_coding;HIC1|ENST00000576444|protein_coding;HOXA7|ENST00000242159|protein_coding;HOXB3|ENST00000311626|protein_coding;KLF6|ENST00000469435|protein_coding…	5.076e-42	6.476e-34	C10orf85	BCL3
RP11-835E18.2|ENST00000577439|lincRNA	NETO2|ENST00000303155|protein_coding	45	CHAF1A|ENST00000587739|protein_coding;CREB3L4|ENST00000271889|protein_coding;CREB3L4|ENST00000368607|protein_coding;E2F3|ENST00000346618|protein_coding;E2F3|ENST00000613242|protein_coding;FXR1|ENST00000445140|protein_coding;HDAC9|ENST00000405010|protein_coding;HMGA1|ENST00000347617|protein_coding;HMGA1|ENST00000447654|protein_coding;HMGB3|ENST00000325307|protein_coding;JADE3|ENST00000611250|prote…	5.857e-42	7.472e-34	RP11-835E18.2	NETO2
C10orf85|ENST00000623529|lincRNA	OSMR|ENST00000274276|protein_coding	51	ARID5A|ENST00000454558|protein_coding;BATF|ENST00000286639|protein_coding;CEBPD|ENST00000408965|protein_coding;CREM|ENST00000344351|protein_coding;ERG|ENST00000288319|protein_coding;ERG|ENST00000398905|protein_coding;ETS1|ENST00000319397|protein_coding;ETS1|ENST00000392668|protein_coding;FLI1|ENST00000527767|protein_coding;FLI1|ENST00000527786|protein_coding;FOS|ENST00000555347|protein_coding;HIC…	5.891e-42	7.516e-34	C10orf85	OSMR
MIAT|ENST00000616469|lincRNA	DDX10|ENST00000322536|protein_coding	34	DZIP1|ENST00000376829|protein_coding;HELLS|ENST00000348459|protein_coding;JADE2|ENST00000395003|protein_coding;JDP2|ENST00000267569|protein_coding;JRKL|ENST00000332349|protein_coding;MYC|ENST00000613283|protein_coding;NFIB|ENST00000380959|protein_coding;NFXL1|ENST00000381538|protein_coding;ORC2|ENST00000234296|protein_coding;PDS5A|ENST00000303538|protein_coding;RARB|ENST00000383772|protein_coding…	6.26e-42	7.986e-34	MIAT	DDX10
RP11-526I2.5|ENST00000602585|lincRNA	ELF1|ENST00000239882|protein_coding	49	ARID5A|ENST00000454558|protein_coding;ARID5B|ENST00000279873|protein_coding;BATF|ENST00000286639|protein_coding;CDX1|ENST00000616154|protein_coding;CEBPB|ENST00000303004|protein_coding;CSRNP1|ENST00000273153|protein_coding;ELF4|ENST00000335997|protein_coding;EOMES|ENST00000295743|protein_coding;EOMES|ENST00000449599|protein_coding;EPC2|ENST00000409654|protein_coding;ERG|ENST00000288319|protein_co…	7.219e-42	9.21e-34	RP11-526I2.5	ELF1
RP11-526I2.5|ENST00000602585|lincRNA	TMSB4X|ENST00000380636|protein_coding	46	ARID5A|ENST00000454558|protein_coding;ARID5B|ENST00000279873|protein_coding;BATF|ENST00000286639|protein_coding;CDX1|ENST00000616154|protein_coding;ELF1|ENST00000635415|protein_coding;ELF4|ENST00000335997|protein_coding;EOMES|ENST00000295743|protein_coding;EOMES|ENST00000449599|protein_coding;HOXA4|ENST00000511914|protein_coding;HOXA7|ENST00000242159|protein_coding;HOXB3|ENST00000465120|protein_c…	7.268e-42	9.272e-34	RP11-526I2.5	TMSB4X
C10orf85|ENST00000623529|lincRNA	WAS|ENST00000376701|protein_coding	37	AKNA|ENST00000223791|protein_coding;ASCL2|ENST00000331289|protein_coding;ATF5|ENST00000595125|protein_coding;CEBPA|ENST00000498907|protein_coding;ETS1|ENST00000392668|protein_coding;FOXP3|ENST00000376199|protein_coding;LTF|ENST00000426532|protein_coding;LYL1|ENST00000264824|protein_coding;LYL1|ENST00000590974|protein_coding;MAF|ENST00000393350|protein_coding;MAX|ENST00000284165|protein_coding;MEF…	7.326e-42	9.346e-34	C10orf85	WAS
AC004951.6|ENST00000447643|lincRNA	CD6|ENST00000313421|protein_coding	27	ARID5A|ENST00000357485|protein_coding;BATF|ENST00000286639|protein_coding;CEBPA|ENST00000498907|protein_coding;HDAC1|ENST00000373548|protein_coding;IRF1|ENST00000405885|protein_coding;IRF1|ENST00000437654|protein_coding;IRF2|ENST00000393593|protein_coding;IRF3|ENST00000309877|protein_coding;KLF2|ENST00000248071|protein_coding;KLF2|ENST00000592003|protein_coding;LYL1|ENST00000264824|protein_coding…	8.072e-42	1.03e-33	AC004951.6	CD6
AC004951.6|ENST00000447643|lincRNA	FXYD5|ENST00000392219|protein_coding	32	BATF|ENST00000286639|protein_coding;FOXP3|ENST00000376207|protein_coding;HDAC1|ENST00000373548|protein_coding;IRF1|ENST00000405885|protein_coding;IRF1|ENST00000437654|protein_coding;IRF2|ENST00000393593|protein_coding;IRF3|ENST00000309877|protein_coding;MAF|ENST00000393350|protein_coding;MEF2C|ENST00000637481|protein_coding;MSL3|ENST00000380693|protein_coding;MYC|ENST00000613283|protein_coding;NR…	8.476e-42	1.081e-33	AC004951.6	FXYD5
RP11-989E6.10|ENST00000568752|lincRNA	VSIR|ENST00000394957|protein_coding	44	AKNA|ENST00000374079|protein_coding;ASCL2|ENST00000331289|protein_coding;ATF5|ENST00000595125|protein_coding;CREM|ENST00000344351|protein_coding;ELF4|ENST00000308167|protein_coding;ERG|ENST00000288319|protein_coding;FOXP3|ENST00000376207|protein_coding;HDAC1|ENST00000373548|protein_coding;HLX|ENST00000366903|protein_coding;HOXA7|ENST00000242159|protein_coding;IRF1|ENST00000437654|protein_coding;I…	1.049e-41	1.338e-33	RP11-989E6.10	VSIR
FAM95B1|ENST00000592873|lincRNA	FERMT3|ENST00000345728|protein_coding	42	AKNA|ENST00000374079|protein_coding;AKNA|ENST00000374088|protein_coding;ARID5A|ENST00000357485|protein_coding;ELF4|ENST00000308167|protein_coding;ETS1|ENST00000535549|protein_coding;FLI1|ENST00000527767|protein_coding;FOXP3|ENST00000376207|protein_coding;HHEX|ENST00000282728|protein_coding;IRF2|ENST00000393593|protein_coding;IRF4|ENST00000380956|protein_coding;IRF8|ENST00000562492|protein_coding;…	1.179e-41	1.504e-33	FAM95B1	FERMT3
RP11-526I2.5|ENST00000602585|lincRNA	ADGRE5|ENST00000358600|protein_coding	37	ARID5B|ENST00000279873|protein_coding;BATF|ENST00000286639|protein_coding;CDX1|ENST00000616154|protein_coding;EOMES|ENST00000295743|protein_coding;EOMES|ENST00000449599|protein_coding;HIC1|ENST00000576444|protein_coding;IRF2|ENST00000393593|protein_coding;KLF6|ENST00000497571|protein_coding;LEF1|ENST00000379951|protein_coding;MAFK|ENST00000406174|protein_coding;MITF|ENST00000352241|protein_coding…	1.222e-41	1.559e-33	RP11-526I2.5	ADGRE5
RP11-351I21.11|ENST00000602981|lincRNA	ACKR1|ENST00000368122|protein_coding	21	AKNA|ENST00000223791|protein_coding;AKNA|ENST00000307564|protein_coding;AKNA|ENST00000312033|protein_coding;GFI1|ENST00000427103|protein_coding;IKZF3|ENST00000346872|protein_coding;IRF1|ENST00000245414|protein_coding;IRF4|ENST00000380956|protein_coding;JADE2|ENST00000395003|protein_coding;MSL3|ENST00000337339|protein_coding;MSL3|ENST00000380693|protein_coding;MYC|ENST00000524013|protein_coding;RU…	1.229e-41	1.568e-33	RP11-351I21.11	ACKR1
TTTY15|ENST00000440408|lincRNA	TSC22D3|ENST00000372397|protein_coding	44	AHR|ENST00000242057|protein_coding;AKNA|ENST00000307564|protein_coding;AKNA|ENST00000312033|protein_coding;AKNA|ENST00000374088|protein_coding;ARID5A|ENST00000357485|protein_coding;ARID5A|ENST00000454558|protein_coding;ARID5B|ENST00000279873|protein_coding;ARID5B|ENST00000309334|protein_coding;BHLHE40|ENST00000256495|protein_coding;CBX7|ENST00000216133|protein_coding;ELF1|ENST00000239882|protein_…	1.392e-41	1.776e-33	TTTY15	TSC22D3
CTD-3014M21.4|ENST00000586231|lincRNA	CLEC2B|ENST00000228438|protein_coding	49	AHR|ENST00000242057|protein_coding;AKNA|ENST00000223791|protein_coding;AKNA|ENST00000374088|protein_coding;ASCL2|ENST00000331289|protein_coding;BHLHE22|ENST00000321870|protein_coding;EOMES|ENST00000295743|protein_coding;HHEX|ENST00000492654|protein_coding;HOXA3|ENST00000317201|protein_coding;HOXA4|ENST00000511914|protein_coding;IKZF1|ENST00000331340|protein_coding;IKZF1|ENST00000343574|protein_co…	1.539e-41	1.963e-33	CTD-3014M21.4	CLEC2B
RP11-526I2.5|ENST00000602585|lincRNA	RGL1|ENST00000360851|protein_coding	49	ARID5A|ENST00000454558|protein_coding;BATF|ENST00000286639|protein_coding;EBF2|ENST00000520164|protein_coding;ELF4|ENST00000335997|protein_coding;EOMES|ENST00000295743|protein_coding;ERG|ENST00000288319|protein_coding;ETS1|ENST00000535549|protein_coding;FOXO1|ENST00000379561|protein_coding;FOXS1|ENST00000375978|protein_coding;HIC1|ENST00000576444|protein_coding;HOXA2|ENST00000222718|protein_codin…	2.218e-41	2.83e-33	RP11-526I2.5	RGL1
RP11-989E6.10|ENST00000568752|lincRNA	TC2N|ENST00000360594|protein_coding	41	BCL11B|ENST00000443726|protein_coding;CBX7|ENST00000216133|protein_coding;EOMES|ENST00000295743|protein_coding;ESR1|ENST00000440973|protein_coding;ETS1|ENST00000319397|protein_coding;ETS1|ENST00000392668|protein_coding;ETS1|ENST00000526145|protein_coding;FLI1|ENST00000527786|protein_coding;FOXP3|ENST00000376207|protein_coding;IKZF1|ENST00000413698|protein_coding;IRF2|ENST00000393593|protein_codin…	2.472e-41	3.154e-33	RP11-989E6.10	TC2N
RP11-989E6.10|ENST00000568752|lincRNA	TGFBR2|ENST00000359013|protein_coding	47	BCL6|ENST00000406870|protein_coding;CBX7|ENST00000216133|protein_coding;CEBPD|ENST00000408965|protein_coding;EOMES|ENST00000295743|protein_coding;EPC2|ENST00000409654|protein_coding;ERG|ENST00000288319|protein_coding;ESR1|ENST00000440973|protein_coding;FOXO1|ENST00000379561|protein_coding;FOXP3|ENST00000376207|protein_coding;HIC1|ENST00000576444|protein_coding;HOXA3|ENST00000317201|protein_coding…	2.749e-41	3.507e-33	RP11-989E6.10	TGFBR2
AC004951.6|ENST00000447643|lincRNA	LEF1|ENST00000515500|protein_coding	27	ARID5A|ENST00000357485|protein_coding;BATF|ENST00000286639|protein_coding;CEBPA|ENST00000498907|protein_coding;IRF1|ENST00000405885|protein_coding;IRF1|ENST00000437654|protein_coding;IRF2|ENST00000393593|protein_coding;IRF3|ENST00000309877|protein_coding;KLF2|ENST00000248071|protein_coding;KLF2|ENST00000592003|protein_coding;LYL1|ENST00000264824|protein_coding;LYL1|ENST00000590974|protein_coding;…	3.011e-41	3.841e-33	AC004951.6	LEF1
C10orf85|ENST00000623529|lincRNA	SERPINB9|ENST00000380698|protein_coding	36	BATF|ENST00000286639|protein_coding;BCL6|ENST00000438077|protein_coding;ETS1|ENST00000319397|protein_coding;ETS1|ENST00000392668|protein_coding;ETS1|ENST00000526145|protein_coding;FLI1|ENST00000527767|protein_coding;FLI1|ENST00000527786|protein_coding;HHEX|ENST00000282728|protein_coding;HHEX|ENST00000492654|protein_coding;HSF5|ENST00000323777|protein_coding;IKZF1|ENST00000343574|protein_coding;IK…	3.374e-41	4.305e-33	C10orf85	SERPINB9
RP11-989E6.10|ENST00000568752|lincRNA	HCST|ENST00000437550|protein_coding	44	AKNA|ENST00000374088|protein_coding;ARID5A|ENST00000357485|protein_coding;ASCL2|ENST00000331289|protein_coding;ATF5|ENST00000595125|protein_coding;BATF2|ENST00000301887|protein_coding;ELF1|ENST00000239882|protein_coding;ETS1|ENST00000319397|protein_coding;ETS1|ENST00000392668|protein_coding;ETS1|ENST00000526145|protein_coding;FLI1|ENST00000527786|protein_coding;FOXP3|ENST00000376199|protein_codin…	4.737e-41	6.043e-33	RP11-989E6.10	HCST
C10orf85|ENST00000623529|lincRNA	ITM2B|ENST00000378549|protein_coding	42	BHLHE41|ENST00000242728|protein_coding;CEBPA|ENST00000498907|protein_coding;CEBPD|ENST00000408965|protein_coding;CREM|ENST00000344351|protein_coding;CREM|ENST00000356917|protein_coding;ELF1|ENST00000635415|protein_coding;ETS1|ENST00000319397|protein_coding;ETS1|ENST00000526145|protein_coding;FLI1|ENST00000527786|protein_coding;FOXD2|ENST00000334793|protein_coding;FOXM1|ENST00000342628|protein_cod…	5.432e-41	6.93e-33	C10orf85	ITM2B
CTD-3014M21.4|ENST00000586231|lincRNA	IL10RA|ENST00000227752|protein_coding	48	BATF|ENST00000286639|protein_coding;CDX1|ENST00000616154|protein_coding;CEBPA|ENST00000498907|protein_coding;EOMES|ENST00000295743|protein_coding;ESR1|ENST00000440973|protein_coding;ETV6|ENST00000396373|protein_coding;HHEX|ENST00000492654|protein_coding;HIC1|ENST00000576444|protein_coding;HOXA2|ENST00000222718|protein_coding;HOXA6|ENST00000222728|protein_coding;IKZF1|ENST00000331340|protein_codin…	5.77e-41	7.361e-33	CTD-3014M21.4	IL10RA
RP11-526I2.5|ENST00000602585|lincRNA	FGL2|ENST00000248598|protein_coding	44	BATF|ENST00000286639|protein_coding;BCL6|ENST00000406870|protein_coding;ELF4|ENST00000335997|protein_coding;EOMES|ENST00000295743|protein_coding;EOMES|ENST00000449599|protein_coding;EPC2|ENST00000409654|protein_coding;ETS1|ENST00000319397|protein_coding;HSF5|ENST00000323777|protein_coding;IKZF1|ENST00000343574|protein_coding;IRF4|ENST00000380956|protein_coding;IRF8|ENST00000268638|protein_coding;…	6.519e-41	8.317e-33	RP11-526I2.5	FGL2
RP11-526I2.5|ENST00000602585|lincRNA	B4GALT1|ENST00000379731|protein_coding	51	ARID5A|ENST00000357485|protein_coding;ARID5B|ENST00000279873|protein_coding;ATOH8|ENST00000306279|protein_coding;BATF|ENST00000286639|protein_coding;BCL6B|ENST00000293805|protein_coding;BCL6|ENST00000232014|protein_coding;CEBPB|ENST00000303004|protein_coding;CREB3L1|ENST00000621158|protein_coding;ELF1|ENST00000635415|protein_coding;ELF4|ENST00000335997|protein_coding;EPC2|ENST00000409654|protein_…	7.137e-41	9.105e-33	RP11-526I2.5	B4GALT1
RP11-989E6.10|ENST00000568752|lincRNA	CD7|ENST00000312648|protein_coding	38	AKNA|ENST00000374079|protein_coding;BCL11B|ENST00000443726|protein_coding;CDX1|ENST00000616154|protein_coding;ETS1|ENST00000319397|protein_coding;ETS1|ENST00000392668|protein_coding;ETS1|ENST00000526145|protein_coding;ETS1|ENST00000535549|protein_coding;FOXP3|ENST00000376199|protein_coding;FOXP3|ENST00000376207|protein_coding;GFI1|ENST00000427103|protein_coding;HDAC1|ENST00000373548|protein_codin…	7.166e-41	9.142e-33	RP11-989E6.10	CD7
RP11-351I21.11|ENST00000602981|lincRNA	TEX10|ENST00000374902|protein_coding	38	ACTL6A|ENST00000429709|protein_coding;ACTL6A|ENST00000450518|protein_coding;CENPA|ENST00000335756|protein_coding;CHAF1A|ENST00000587739|protein_coding;GTF2IRD1|ENST00000476977|protein_coding;HELLS|ENST00000348459|protein_coding;HMGA1|ENST00000311487|protein_coding;HMGA1|ENST00000401473|protein_coding;HMGA1|ENST00000447654|protein_coding;HMGB2|ENST00000438704|protein_coding;HOXC4|ENST00000430889|p…	7.182e-41	9.163e-33	RP11-351I21.11	TEX10
FAM95B1|ENST00000592873|lincRNA	VSIR|ENST00000394957|protein_coding	45	ARID5A|ENST00000357485|protein_coding;CEBPA|ENST00000498907|protein_coding;CEBPB|ENST00000303004|protein_coding;CEBPD|ENST00000408965|protein_coding;ELF4|ENST00000308167|protein_coding;EOMES|ENST00000449599|protein_coding;FLI1|ENST00000527767|protein_coding;IRF1|ENST00000405885|protein_coding;IRF1|ENST00000437654|protein_coding;IRF2|ENST00000393593|protein_coding;IRF4|ENST00000380956|protein_codi…	7.183e-41	9.164e-33	FAM95B1	VSIR
FAM95B1|ENST00000592873|lincRNA	OSMR|ENST00000274276|protein_coding	38	ATF5|ENST00000595125|protein_coding;ATOH8|ENST00000306279|protein_coding;BATF|ENST00000286639|protein_coding;CREM|ENST00000356917|protein_coding;CSRNP1|ENST00000273153|protein_coding;ELF4|ENST00000308167|protein_coding;EPC2|ENST00000409654|protein_coding;ERF|ENST00000440177|protein_coding;FOS|ENST00000555686|protein_coding;IRF2|ENST00000393593|protein_coding;JADE2|ENST00000282605|protein_coding;J…	8.106e-41	1.034e-32	FAM95B1	OSMR
AC004951.6|ENST00000447643|lincRNA	ARHGAP15|ENST00000295095|protein_coding	35	ARID5A|ENST00000357485|protein_coding;ATOH8|ENST00000306279|protein_coding;BATF|ENST00000286639|protein_coding;FOXP3|ENST00000376207|protein_coding;IRF1|ENST00000437654|protein_coding;IRF2|ENST00000393593|protein_coding;IRF3|ENST00000309877|protein_coding;JUNB|ENST00000302754|protein_coding;KLF2|ENST00000248071|protein_coding;KLF2|ENST00000592003|protein_coding;KLF8|ENST00000374928|protein_coding…	8.854e-41	1.13e-32	AC004951.6	ARHGAP15
C10orf85|ENST00000623529|lincRNA	ARID5A|ENST00000357485|protein_coding	48	AKNA|ENST00000312033|protein_coding;ATF3|ENST00000366983|protein_coding;ATF5|ENST00000595125|protein_coding;BCL6B|ENST00000293805|protein_coding;CEBPD|ENST00000408965|protein_coding;CREM|ENST00000344351|protein_coding;CREM|ENST00000356917|protein_coding;CREM|ENST00000473940|protein_coding;ERG|ENST00000288319|protein_coding;ETS1|ENST00000319397|protein_coding;ETS1|ENST00000392668|protein_coding;ET…	9.022e-41	1.151e-32	C10orf85	ARID5A
RP11-989E6.10|ENST00000568752|lincRNA	GRASP|ENST00000293662|protein_coding	49	ARID5B|ENST00000309334|protein_coding;ATF3|ENST00000341491|protein_coding;ATF3|ENST00000366983|protein_coding;BCL6B|ENST00000537931|protein_coding;BHLHE22|ENST00000321870|protein_coding;CBX7|ENST00000216133|protein_coding;CREM|ENST00000344351|protein_coding;CSRNP1|ENST00000273153|protein_coding;EGR3|ENST00000317216|protein_coding;ETS1|ENST00000319397|protein_coding;FOSB|ENST00000353609|protein_co…	9.361e-41	1.194e-32	RP11-989E6.10	GRASP
RP11-989E6.10|ENST00000568752|lincRNA	RNF144B|ENST00000259939|protein_coding	41	ATF5|ENST00000595125|protein_coding;CBX7|ENST00000216133|protein_coding;CREM|ENST00000344351|protein_coding;ELF4|ENST00000308167|protein_coding;ELK3|ENST00000228741|protein_coding;EOMES|ENST00000295743|protein_coding;ERG|ENST00000288319|protein_coding;ETV6|ENST00000396373|protein_coding;FLI1|ENST00000527786|protein_coding;HOXB3|ENST00000311626|protein_coding;HOXB4|ENST00000332503|protein_coding;I…	1.114e-40	1.421e-32	RP11-989E6.10	RNF144B
RP11-989E6.10|ENST00000568752|lincRNA	SRGN|ENST00000242465|protein_coding	43	AHR|ENST00000242057|protein_coding;ARID5B|ENST00000309334|protein_coding;ATF3|ENST00000341491|protein_coding;BHLHE40|ENST00000256495|protein_coding;CEBPB|ENST00000303004|protein_coding;CREM|ENST00000356917|protein_coding;CREM|ENST00000473940|protein_coding;CREM|ENST00000488328|protein_coding;CSRNP1|ENST00000273153|protein_coding;EGR2|ENST00000242480|protein_coding;EGR3|ENST00000317216|protein_cod…	1.131e-40	1.443e-32	RP11-989E6.10	SRGN
AC004951.6|ENST00000447643|lincRNA	PTGER4|ENST00000302472|protein_coding	24	ARID5A|ENST00000357485|protein_coding;BATF|ENST00000286639|protein_coding;IRF1|ENST00000405885|protein_coding;IRF1|ENST00000437654|protein_coding;KLF2|ENST00000248071|protein_coding;KLF2|ENST00000592003|protein_coding;MAFB|ENST00000373313|protein_coding;MSL3|ENST00000380693|protein_coding;MYC|ENST00000377970|protein_coding;MYC|ENST00000524013|protein_coding;MYC|ENST00000613283|protein_coding;PLSC…	1.171e-40	1.494e-32	AC004951.6	PTGER4
CTD-3014M21.4|ENST00000586231|lincRNA	EMP1|ENST00000544053|protein_coding	20	ARID5B|ENST00000279873|protein_coding;ATF3|ENST00000613104|protein_coding;EBF2|ENST00000520164|protein_coding;FOSL1|ENST00000312562|protein_coding;FOS|ENST00000535987|protein_coding;HES1|ENST00000232424|protein_coding;JUN|ENST00000371222|protein_coding;KLF4|ENST00000374672|protein_coding;KLF4|ENST00000411706|protein_coding;LMNA|ENST00000361308|protein_coding;MYC|ENST00000613283|protein_coding;NFA…	1.463e-40	1.866e-32	CTD-3014M21.4	EMP1
C10orf85|ENST00000623529|lincRNA	LATS2|ENST00000382592|protein_coding	46	ARID5A|ENST00000454558|protein_coding;AR|ENST00000374690|protein_coding;ATF3|ENST00000366983|protein_coding;BHLHE40|ENST00000256495|protein_coding;CEBPD|ENST00000408965|protein_coding;CREB3L1|ENST00000621158|protein_coding;CREM|ENST00000344351|protein_coding;ERG|ENST00000288319|protein_coding;ETS1|ENST00000319397|protein_coding;FOXC2|ENST00000320354|protein_coding;FOXF2|ENST00000259806|protein_co…	1.89e-40	2.411e-32	C10orf85	LATS2
AC004951.6|ENST00000447643|lincRNA	TGFBR2|ENST00000359013|protein_coding	31	ARID5A|ENST00000357485|protein_coding;ATOH8|ENST00000306279|protein_coding;BATF|ENST00000286639|protein_coding;CEBPB|ENST00000303004|protein_coding;CEBPD|ENST00000408965|protein_coding;FOXP3|ENST00000376207|protein_coding;JUNB|ENST00000302754|protein_coding;KLF2|ENST00000248071|protein_coding;KLF2|ENST00000592003|protein_coding;MSL3|ENST00000380693|protein_coding;MYC|ENST00000377970|protein_codin…	2.157e-40	2.752e-32	AC004951.6	TGFBR2
RP13-516M14.1|ENST00000566986|lincRNA	CD74|ENST00000009530|protein_coding	39	AEBP1|ENST00000223357|protein_coding;ARID5A|ENST00000357485|protein_coding;ARID5B|ENST00000279873|protein_coding;ATOH8|ENST00000306279|protein_coding;BATF|ENST00000286639|protein_coding;CEBPB|ENST00000303004|protein_coding;EGR2|ENST00000242480|protein_coding;ELF4|ENST00000308167|protein_coding;ELF4|ENST00000335997|protein_coding;ETV6|ENST00000396373|protein_coding;FOXP3|ENST00000376207|protein_co…	2.18e-40	2.781e-32	RP13-516M14.1	CD74
RP11-989E6.10|ENST00000568752|lincRNA	CXCL2|ENST00000508487|protein_coding	29	ARID5A|ENST00000357485|protein_coding;ATF3|ENST00000366983|protein_coding;BHLHE40|ENST00000256495|protein_coding;CREM|ENST00000344351|protein_coding;CREM|ENST00000356917|protein_coding;CSRNP1|ENST00000273153|protein_coding;EGR1|ENST00000239938|protein_coding;EGR2|ENST00000242480|protein_coding;EGR3|ENST00000317216|protein_coding;EGR3|ENST00000522910|protein_coding;ETS1|ENST00000535549|protein_cod…	2.534e-40	3.233e-32	RP11-989E6.10	CXCL2
CTD-3014M21.4|ENST00000586231|lincRNA	ELF1|ENST00000239882|protein_coding	45	ATOH8|ENST00000306279|protein_coding;BHLHE40|ENST00000256495|protein_coding;EOMES|ENST00000295743|protein_coding;ESR1|ENST00000440973|protein_coding;ETV6|ENST00000396373|protein_coding;HHEX|ENST00000492654|protein_coding;HOXA2|ENST00000222718|protein_coding;IKZF1|ENST00000343574|protein_coding;IKZF1|ENST00000346667|protein_coding;IRF1|ENST00000437654|protein_coding;IRF8|ENST00000566369|protein_co…	2.638e-40	3.366e-32	CTD-3014M21.4	ELF1
FAM95B1|ENST00000592873|lincRNA	CD74|ENST00000518797|protein_coding	38	ARID5A|ENST00000357485|protein_coding;ATOH8|ENST00000306279|protein_coding;CEBPD|ENST00000408965|protein_coding;ELF4|ENST00000308167|protein_coding;FLI1|ENST00000527767|protein_coding;FOS|ENST00000555686|protein_coding;GLMP|ENST00000362007|protein_coding;HHEX|ENST00000282728|protein_coding;HOXA4|ENST00000511914|protein_coding;IKZF1|ENST00000346667|protein_coding;IRF1|ENST00000437654|protein_codin…	2.952e-40	3.766e-32	FAM95B1	CD74
TTTY15|ENST00000440408|lincRNA	ACKR1|ENST00000368122|protein_coding	36	AKNA|ENST00000307564|protein_coding;ARID5A|ENST00000357485|protein_coding;ARID5B|ENST00000279873|protein_coding;CBX7|ENST00000216133|protein_coding;CEBPD|ENST00000408965|protein_coding;ELF1|ENST00000239882|protein_coding;ELF1|ENST00000635415|protein_coding;FLI1|ENST00000527767|protein_coding;FLI1|ENST00000527786|protein_coding;GFI1|ENST00000427103|protein_coding;IRF2|ENST00000393593|protein_codin…	4.199e-40	5.357e-32	TTTY15	ACKR1
RP11-526I2.5|ENST00000602585|lincRNA	LRRN1|ENST00000319331|protein_coding	18	ACTL6A|ENST00000429709|protein_coding;CBX7|ENST00000216133|protein_coding;EBF1|ENST00000313708|protein_coding;GRHL1|ENST00000324907|protein_coding;HMGA1|ENST00000401473|protein_coding;HMGB3|ENST00000455596|protein_coding;MAZ|ENST00000219782|protein_coding;MYC|ENST00000613283|protein_coding;PA2G4|ENST00000552766|protein_coding;PRMT1|ENST00000391851|protein_coding;PRMT3|ENST00000331079|protein_codi…	4.251e-40	5.423e-32	RP11-526I2.5	LRRN1
RP11-526I2.5|ENST00000602585|lincRNA	OLA1|ENST00000428402|protein_coding	33	BCL6|ENST00000232014|protein_coding;BCL6|ENST00000438077|protein_coding;CARM1|ENST00000327064|protein_coding;CENPA|ENST00000335756|protein_coding;CHD3|ENST00000358181|protein_coding;EZH1|ENST00000428826|protein_coding;FOXJ2|ENST00000162391|protein_coding;FXR1|ENST00000480918|protein_coding;HDX|ENST00000373177|protein_coding;HMGA1|ENST00000401473|protein_coding;HMGA1|ENST00000447654|protein_coding…	4.535e-40	5.786e-32	RP11-526I2.5	OLA1
RP11-1055B8.4|ENST00000571724|lincRNA	CCND2|ENST00000261254|protein_coding	47	AKNA|ENST00000223791|protein_coding;AKNA|ENST00000312033|protein_coding;ATOH8|ENST00000306279|protein_coding;BHLHE40|ENST00000256495|protein_coding;CDX1|ENST00000616154|protein_coding;CSRNP1|ENST00000273153|protein_coding;EGR3|ENST00000317216|protein_coding;EGR3|ENST00000522910|protein_coding;ELF1|ENST00000635415|protein_coding;ELF4|ENST00000308167|protein_coding;EPC2|ENST00000409654|protein_codi…	4.797e-40	6.12e-32	RP11-1055B8.4	CCND2
FAM95B1|ENST00000592873|lincRNA	APBB1IP|ENST00000376236|protein_coding	42	AKNA|ENST00000374079|protein_coding;AKNA|ENST00000374088|protein_coding;ARID5A|ENST00000357485|protein_coding;BCL11B|ENST00000443726|protein_coding;ELF4|ENST00000308167|protein_coding;ETS1|ENST00000535549|protein_coding;FLI1|ENST00000527767|protein_coding;FOXP3|ENST00000376207|protein_coding;HHEX|ENST00000282728|protein_coding;IRF1|ENST00000437654|protein_coding;IRF2|ENST00000393593|protein_codin…	6.364e-40	8.119e-32	FAM95B1	APBB1IP
RP11-526I2.5|ENST00000602585|lincRNA	P2RY14|ENST00000309170|protein_coding	47	ARID5A|ENST00000454558|protein_coding;BATF|ENST00000286639|protein_coding;CSRNP1|ENST00000273153|protein_coding;EBF2|ENST00000520164|protein_coding;ELF1|ENST00000635415|protein_coding;ELF4|ENST00000335997|protein_coding;EPC2|ENST00000409654|protein_coding;ESR1|ENST00000440973|protein_coding;ETS1|ENST00000319397|protein_coding;ETS1|ENST00000535549|protein_coding;ETV6|ENST00000396373|protein_coding…	7.147e-40	9.118e-32	RP11-526I2.5	P2RY14
FAM95B1|ENST00000592873|lincRNA	BIN2|ENST00000615107|protein_coding	42	AKNA|ENST00000374079|protein_coding;AKNA|ENST00000374088|protein_coding;ARID5A|ENST00000357485|protein_coding;BCL11B|ENST00000443726|protein_coding;ELF4|ENST00000308167|protein_coding;ETS1|ENST00000535549|protein_coding;FLI1|ENST00000527767|protein_coding;FOXP3|ENST00000376207|protein_coding;GFI1|ENST00000427103|protein_coding;HHEX|ENST00000282728|protein_coding;IRF1|ENST00000437654|protein_codin…	7.161e-40	9.136e-32	FAM95B1	BIN2
RP11-526I2.5|ENST00000602585|lincRNA	GRASP|ENST00000293662|protein_coding	39	BCL6B|ENST00000537931|protein_coding;BHLHE40|ENST00000256495|protein_coding;CBX7|ENST00000216133|protein_coding;CSRNP1|ENST00000273153|protein_coding;EBF2|ENST00000520164|protein_coding;ERF|ENST00000440177|protein_coding;FOSL1|ENST00000312562|protein_coding;FOSL2|ENST00000264716|protein_coding;FOSL2|ENST00000436647|protein_coding;FOS|ENST00000303562|protein_coding;FOXO1|ENST00000379561|protein_co…	7.173e-40	9.151e-32	RP11-526I2.5	GRASP
AC004951.6|ENST00000447643|lincRNA	CCDC69|ENST00000355417|protein_coding	32	ACTR3|ENST00000535589|protein_coding;ARID5A|ENST00000357485|protein_coding;ATOH8|ENST00000306279|protein_coding;HDAC1|ENST00000373548|protein_coding;HOXA7|ENST00000242159|protein_coding;IRF2|ENST00000393593|protein_coding;IRF3|ENST00000309877|protein_coding;KLF2|ENST00000248071|protein_coding;KLF2|ENST00000592003|protein_coding;LYL1|ENST00000264824|protein_coding;MAFB|ENST00000373313|protein_codi…	7.466e-40	9.525e-32	AC004951.6	CCDC69
AC004951.6|ENST00000447643|lincRNA	CD83|ENST00000612003|protein_coding	26	ARID5A|ENST00000357485|protein_coding;BATF|ENST00000286639|protein_coding;CSRNP1|ENST00000273153|protein_coding;IRF1|ENST00000405885|protein_coding;IRF1|ENST00000437654|protein_coding;IRF2|ENST00000393593|protein_coding;KLF2|ENST00000248071|protein_coding;KLF2|ENST00000592003|protein_coding;KLF4|ENST00000374672|protein_coding;MEF2C|ENST00000637481|protein_coding;MSL3|ENST00000380693|protein_codin…	8.302e-40	1.059e-31	AC004951.6	CD83
CTD-3014M21.4|ENST00000586231|lincRNA	CETP|ENST00000200676|protein_coding	36	AKNA|ENST00000374088|protein_coding;ELF1|ENST00000635415|protein_coding;ETS1|ENST00000319397|protein_coding;ETS1|ENST00000392668|protein_coding;ETS1|ENST00000526145|protein_coding;ETS1|ENST00000535549|protein_coding;FLI1|ENST00000527767|protein_coding;HHEX|ENST00000282728|protein_coding;IKZF1|ENST00000331340|protein_coding;IKZF1|ENST00000343574|protein_coding;IKZF1|ENST00000346667|protein_coding;…	8.819e-40	1.125e-31	CTD-3014M21.4	CETP
RP11-989E6.10|ENST00000568752|lincRNA	LMNA|ENST00000368300|protein_coding	44	AHR|ENST00000242057|protein_coding;ARID5A|ENST00000357485|protein_coding;ARID5B|ENST00000309334|protein_coding;ATF3|ENST00000341491|protein_coding;ATF3|ENST00000366983|protein_coding;BHLHE40|ENST00000256495|protein_coding;CEBPD|ENST00000408965|protein_coding;CREM|ENST00000344351|protein_coding;CREM|ENST00000356917|protein_coding;CREM|ENST00000473940|protein_coding;EBF2|ENST00000520164|protein_cod…	1.028e-39	1.312e-31	RP11-989E6.10	LMNA
CTD-3014M21.4|ENST00000586231|lincRNA	FGL2|ENST00000248598|protein_coding	42	ARID5B|ENST00000279873|protein_coding;ELF1|ENST00000405737|protein_coding;EOMES|ENST00000295743|protein_coding;EPC2|ENST00000409654|protein_coding;ESR1|ENST00000440973|protein_coding;ETV6|ENST00000396373|protein_coding;FLI1|ENST00000527786|protein_coding;IKZF1|ENST00000346667|protein_coding;MAFK|ENST00000343242|protein_coding;MBD2|ENST00000256429|protein_coding;MYC|ENST00000377970|protein_coding;…	1.42e-39	1.812e-31	CTD-3014M21.4	FGL2
RP11-989E6.10|ENST00000568752|lincRNA	NEDD9|ENST00000379446|protein_coding	39	AHR|ENST00000242057|protein_coding;ATF3|ENST00000341491|protein_coding;ATF3|ENST00000366983|protein_coding;BCL6B|ENST00000537931|protein_coding;BHLHE40|ENST00000256495|protein_coding;CEBPB|ENST00000303004|protein_coding;CEBPD|ENST00000408965|protein_coding;CREM|ENST00000344351|protein_coding;CREM|ENST00000356917|protein_coding;CREM|ENST00000473940|protein_coding;CSRNP1|ENST00000273153|protein_cod…	1.502e-39	1.916e-31	RP11-989E6.10	NEDD9
AC004951.6|ENST00000447643|lincRNA	TC2N|ENST00000435962|protein_coding	25	ARID5A|ENST00000357485|protein_coding;BATF|ENST00000286639|protein_coding;IRF1|ENST00000405885|protein_coding;IRF1|ENST00000437654|protein_coding;IRF2|ENST00000393593|protein_coding;IRF3|ENST00000309877|protein_coding;KLF2|ENST00000248071|protein_coding;KLF2|ENST00000592003|protein_coding;LYL1|ENST00000264824|protein_coding;MAFB|ENST00000373313|protein_coding;MSL3|ENST00000380693|protein_coding;M…	1.838e-39	2.345e-31	AC004951.6	TC2N
TTTY15|ENST00000440408|lincRNA	CD74|ENST00000518797|protein_coding	49	ARID5A|ENST00000357485|protein_coding;ARID5B|ENST00000279873|protein_coding;CDX1|ENST00000616154|protein_coding;CEBPA|ENST00000498907|protein_coding;CEBPD|ENST00000408965|protein_coding;ELF1|ENST00000239882|protein_coding;ELF4|ENST00000308167|protein_coding;ELK4|ENST00000357992|protein_coding;ETV6|ENST00000396373|protein_coding;GLI3|ENST00000395925|protein_coding;HOXA4|ENST00000511914|protein_cod…	2.062e-39	2.631e-31	TTTY15	CD74
FAM95B1|ENST00000592873|lincRNA	CARD11|ENST00000396946|protein_coding	38	AKNA|ENST00000374088|protein_coding;ARID5A|ENST00000357485|protein_coding;BCL11B|ENST00000443726|protein_coding;ELF4|ENST00000308167|protein_coding;FLI1|ENST00000527767|protein_coding;FOXP3|ENST00000376207|protein_coding;HHEX|ENST00000282728|protein_coding;IKZF1|ENST00000331340|protein_coding;IRF4|ENST00000380956|protein_coding;IRF8|ENST00000562492|protein_coding;JADE2|ENST00000282605|protein_cod…	2.274e-39	2.901e-31	FAM95B1	CARD11
MIAT|ENST00000616469|lincRNA	THEMIS2|ENST00000373921|protein_coding	38	AHR|ENST00000242057|protein_coding;CEBPA|ENST00000498907|protein_coding;CREM|ENST00000344351|protein_coding;CREM|ENST00000356917|protein_coding;CREM|ENST00000474931|protein_coding;EGR2|ENST00000242480|protein_coding;EGR3|ENST00000317216|protein_coding;ELF4|ENST00000335997|protein_coding;ELK3|ENST00000228741|protein_coding;ERG|ENST00000453032|protein_coding;ESR1|ENST00000440973|protein_coding;ETV6…	3.648e-39	4.654e-31	MIAT	THEMIS2
RP11-1055B8.4|ENST00000571724|lincRNA	EMP1|ENST00000256951|protein_coding	36	ATF3|ENST00000366983|protein_coding;ATF3|ENST00000613104|protein_coding;CREM|ENST00000356917|protein_coding;CREM|ENST00000473940|protein_coding;CREM|ENST00000474931|protein_coding;CSRNP1|ENST00000273153|protein_coding;EGR1|ENST00000239938|protein_coding;EGR3|ENST00000522910|protein_coding;EPC2|ENST00000409654|protein_coding;ETS2|ENST00000456966|protein_coding;FOSL1|ENST00000312562|protein_coding;…	4.867e-39	6.209e-31	RP11-1055B8.4	EMP1
FAM95B1|ENST00000592873|lincRNA	CPVL|ENST00000265394|protein_coding	39	ARID5A|ENST00000357485|protein_coding;ATOH8|ENST00000306279|protein_coding;ELF4|ENST00000308167|protein_coding;ETS1|ENST00000535549|protein_coding;FLI1|ENST00000527767|protein_coding;HHEX|ENST00000282728|protein_coding;IRF1|ENST00000437654|protein_coding;IRF2|ENST00000393593|protein_coding;IRF4|ENST00000380956|protein_coding;JADE2|ENST00000282605|protein_coding;JADE2|ENST00000361895|protein_codin…	5.896e-39	7.522e-31	FAM95B1	CPVL
AC004951.6|ENST00000447643|lincRNA	NFATC2|ENST00000371564|protein_coding	30	ARID5A|ENST00000357485|protein_coding;BATF|ENST00000286639|protein_coding;IRF1|ENST00000405885|protein_coding;IRF2|ENST00000393593|protein_coding;IRF3|ENST00000309877|protein_coding;KLF2|ENST00000248071|protein_coding;KLF2|ENST00000592003|protein_coding;LYL1|ENST00000264824|protein_coding;MAF|ENST00000393350|protein_coding;MEF2C|ENST00000637481|protein_coding;MSL3|ENST00000380693|protein_coding;M…	6.004e-39	7.66e-31	AC004951.6	NFATC2
C10orf85|ENST00000623529|lincRNA	ETS1|ENST00000535549|protein_coding	38	AKNA|ENST00000223791|protein_coding;AKNA|ENST00000307564|protein_coding;AKNA|ENST00000312033|protein_coding;AKNA|ENST00000374088|protein_coding;ARID5A|ENST00000357485|protein_coding;ARID5B|ENST00000309334|protein_coding;BATF|ENST00000286639|protein_coding;CEBPD|ENST00000408965|protein_coding;ELF1|ENST00000635415|protein_coding;ERG|ENST00000288319|protein_coding;ERG|ENST00000398905|protein_coding;…	6.207e-39	7.919e-31	C10orf85	ETS1
RP13-516M14.1|ENST00000566986|lincRNA	SPN|ENST00000360121|protein_coding	32	AHR|ENST00000242057|protein_coding;ARID5A|ENST00000357485|protein_coding;BATF|ENST00000286639|protein_coding;ELF1|ENST00000239882|protein_coding;ELF1|ENST00000635415|protein_coding;ELF4|ENST00000335997|protein_coding;ETV6|ENST00000396373|protein_coding;FOXP3|ENST00000376207|protein_coding;HHEX|ENST00000282728|protein_coding;IRF1|ENST00000405885|protein_coding;IRF2|ENST00000393593|protein_coding;I…	6.349e-39	8.1e-31	RP13-516M14.1	SPN
MIAT|ENST00000616469|lincRNA	FTH1|ENST00000532601|protein_coding	31	AHR|ENST00000242057|protein_coding;CREM|ENST00000344351|protein_coding;CSRNP1|ENST00000273153|protein_coding;EGR1|ENST00000239938|protein_coding;EGR2|ENST00000242480|protein_coding;EGR3|ENST00000317216|protein_coding;EGR3|ENST00000522910|protein_coding;EPC2|ENST00000409654|protein_coding;ETV6|ENST00000396373|protein_coding;FOSB|ENST00000443841|protein_coding;FOSB|ENST00000590335|protein_coding;FO…	7.858e-39	1.003e-30	MIAT	FTH1
FAM95B1|ENST00000592873|lincRNA	LEF1|ENST00000265165|protein_coding	42	AKNA|ENST00000374079|protein_coding;AKNA|ENST00000374088|protein_coding;BCL11B|ENST00000443726|protein_coding;ELF4|ENST00000308167|protein_coding;EOMES|ENST00000449599|protein_coding;ETS1|ENST00000535549|protein_coding;FLI1|ENST00000527767|protein_coding;FOXP3|ENST00000376207|protein_coding;GFI1|ENST00000427103|protein_coding;IKZF1|ENST00000331340|protein_coding;IKZF1|ENST00000343574|protein_codi…	9.445e-39	1.205e-30	FAM95B1	LEF1
FAM95B1|ENST00000592873|lincRNA	HMHA1|ENST00000313093|protein_coding	38	AKNA|ENST00000374079|protein_coding;AKNA|ENST00000374088|protein_coding;ARID5A|ENST00000357485|protein_coding;BCL11B|ENST00000443726|protein_coding;ELF4|ENST00000308167|protein_coding;ETS1|ENST00000535549|protein_coding;FLI1|ENST00000527767|protein_coding;FOXP3|ENST00000376207|protein_coding;HHEX|ENST00000282728|protein_coding;IRF2|ENST00000393593|protein_coding;IRF4|ENST00000380956|protein_codin…	9.631e-39	1.229e-30	FAM95B1	HMHA1
AC004951.6|ENST00000447643|lincRNA	IL16|ENST00000394652|protein_coding	31	ARID5A|ENST00000357485|protein_coding;ATOH8|ENST00000306279|protein_coding;CEBPA|ENST00000498907|protein_coding;HDAC1|ENST00000373548|protein_coding;IRF1|ENST00000405885|protein_coding;IRF1|ENST00000437654|protein_coding;IRF2|ENST00000393593|protein_coding;IRF3|ENST00000309877|protein_coding;KLF2|ENST00000248071|protein_coding;KLF2|ENST00000592003|protein_coding;LYL1|ENST00000264824|protein_codin…	1.022e-38	1.304e-30	AC004951.6	IL16
RP11-1055B8.4|ENST00000571724|lincRNA	MMP19|ENST00000322569|protein_coding	29	ARID5B|ENST00000309334|protein_coding;ATF3|ENST00000341491|protein_coding;ATF3|ENST00000366983|protein_coding;BHLHE40|ENST00000256495|protein_coding;CREM|ENST00000473940|protein_coding;CREM|ENST00000474931|protein_coding;CSRNP1|ENST00000273153|protein_coding;EGR3|ENST00000317216|protein_coding;ELF4|ENST00000308167|protein_coding;EPC2|ENST00000409654|protein_coding;ETS1|ENST00000319397|protein_cod…	1.159e-38	1.479e-30	RP11-1055B8.4	MMP19
TTTY15|ENST00000440408|lincRNA	THBD|ENST00000377103|protein_coding	47	AHR|ENST00000242057|protein_coding;BCL6|ENST00000450123|protein_coding;CBX7|ENST00000216133|protein_coding;CEBPD|ENST00000408965|protein_coding;EGR1|ENST00000239938|protein_coding;EGR3|ENST00000522910|protein_coding;EPC2|ENST00000409654|protein_coding;ERF|ENST00000440177|protein_coding;ERG|ENST00000288319|protein_coding;FOSB|ENST00000590335|protein_coding;FOSB|ENST00000592811|protein_coding;FOS|E…	1.289e-38	1.644e-30	TTTY15	THBD
CTD-3014M21.4|ENST00000586231|lincRNA	ARID5A|ENST00000357485|protein_coding	41	AKNA|ENST00000223791|protein_coding;ARID5B|ENST00000279873|protein_coding;ASCL2|ENST00000331289|protein_coding;ATF3|ENST00000366983|protein_coding;BCL6B|ENST00000537931|protein_coding;BHLHE40|ENST00000256495|protein_coding;FLI1|ENST00000527767|protein_coding;FOSL1|ENST00000312562|protein_coding;HES1|ENST00000232424|protein_coding;HIC1|ENST00000576444|protein_coding;HOXA3|ENST00000317201|protein_c…	1.35e-38	1.722e-30	CTD-3014M21.4	ARID5A
RP11-526I2.5|ENST00000602585|lincRNA	OSMR|ENST00000502536|protein_coding	42	ARID5A|ENST00000357485|protein_coding;ARID5B|ENST00000279873|protein_coding;ARID5B|ENST00000309334|protein_coding;ATF3|ENST00000613104|protein_coding;BCL6|ENST00000450123|protein_coding;BHLHE40|ENST00000256495|protein_coding;CEBPB|ENST00000303004|protein_coding;CSRNP1|ENST00000273153|protein_coding;ELF1|ENST00000635415|protein_coding;ELK3|ENST00000228741|protein_coding;ERF|ENST00000440177|protein…	1.36e-38	1.735e-30	RP11-526I2.5	OSMR
TTTY15|ENST00000440408|lincRNA	NFKB2|ENST00000369966|protein_coding	55	AKNA|ENST00000223791|protein_coding;AKNA|ENST00000307564|protein_coding;ARID5A|ENST00000357485|protein_coding;ARID5B|ENST00000279873|protein_coding;BATF3|ENST00000243440|protein_coding;CEBPB|ENST00000303004|protein_coding;CEBPD|ENST00000408965|protein_coding;CHCHD3|ENST00000448878|protein_coding;ELF4|ENST00000308167|protein_coding;ELK4|ENST00000357992|protein_coding;ERG|ENST00000288319|protein_co…	1.47e-38	1.875e-30	TTTY15	NFKB2
AC004951.6|ENST00000447643|lincRNA	CD69|ENST00000536709|protein_coding	23	ARID5A|ENST00000357485|protein_coding;BATF|ENST00000286639|protein_coding;IRF1|ENST00000405885|protein_coding;IRF2|ENST00000393593|protein_coding;IRF3|ENST00000309877|protein_coding;JUNB|ENST00000302754|protein_coding;KLF2|ENST00000248071|protein_coding;KLF2|ENST00000592003|protein_coding;MSL3|ENST00000380693|protein_coding;MYC|ENST00000377970|protein_coding;MYC|ENST00000524013|protein_coding;MYC…	1.484e-38	1.893e-30	AC004951.6	CD69
RP11-526I2.5|ENST00000602585|lincRNA	CCR4|ENST00000330953|protein_coding	47	ARID5A|ENST00000454558|protein_coding;BATF|ENST00000286639|protein_coding;BCL6|ENST00000450123|protein_coding;CBX7|ENST00000216133|protein_coding;ELF1|ENST00000635415|protein_coding;EOMES|ENST00000295743|protein_coding;EOMES|ENST00000449599|protein_coding;ETS1|ENST00000319397|protein_coding;ETS1|ENST00000392668|protein_coding;ETV6|ENST00000396373|protein_coding;FLI1|ENST00000527767|protein_coding…	1.49e-38	1.901e-30	RP11-526I2.5	CCR4
AC004951.6|ENST00000447643|lincRNA	IL7R|ENST00000303115|protein_coding	23	ARID5A|ENST00000357485|protein_coding;BATF|ENST00000286639|protein_coding;IRF1|ENST00000405885|protein_coding;IRF1|ENST00000437654|protein_coding;IRF2|ENST00000393593|protein_coding;IRF3|ENST00000309877|protein_coding;KLF2|ENST00000248071|protein_coding;KLF2|ENST00000592003|protein_coding;LYL1|ENST00000264824|protein_coding;LYL1|ENST00000590974|protein_coding;MSL3|ENST00000380693|protein_coding;M…	1.576e-38	2.011e-30	AC004951.6	IL7R
AC138035.2|ENST00000604354|lincRNA	ETS1|ENST00000319397|protein_coding	16	BATF|ENST00000286639|protein_coding;FOXP3|ENST00000376207|protein_coding;KLF2|ENST00000248071|protein_coding;KLF2|ENST00000592003|protein_coding;KLF8|ENST00000468660|protein_coding;MYC|ENST00000377970|protein_coding;MYC|ENST00000613283|protein_coding;NFIA|ENST00000371187|protein_coding;NR1H3|ENST00000441012|protein_coding;SOX8|ENST00000293894|protein_coding;SPIB|ENST00000270632|protein_coding;TCF…	1.579e-38	2.014e-30	AC138035.2	ETS1
C10orf85|ENST00000623529|lincRNA	CD74|ENST00000377795|protein_coding	41	AKNA|ENST00000223791|protein_coding;ARID5A|ENST00000454558|protein_coding;ASCL2|ENST00000331289|protein_coding;CEBPA|ENST00000498907|protein_coding;ETS1|ENST00000392668|protein_coding;FLI1|ENST00000527786|protein_coding;HOXA7|ENST00000242159|protein_coding;HOXB3|ENST00000311626|protein_coding;HOXB7|ENST00000239165|protein_coding;HSF5|ENST00000323777|protein_coding;LYL1|ENST00000264824|protein_cod…	1.644e-38	2.097e-30	C10orf85	CD74
C10orf85|ENST00000623529|lincRNA	NFKB2|ENST00000369966|protein_coding	37	BATF|ENST00000286639|protein_coding;CEBPA|ENST00000498907|protein_coding;ERG|ENST00000288319|protein_coding;FOXP3|ENST00000376199|protein_coding;HOXA7|ENST00000242159|protein_coding;HOXB3|ENST00000311626|protein_coding;HSF5|ENST00000323777|protein_coding;IKZF1|ENST00000343574|protein_coding;KLF8|ENST00000468660|protein_coding;MAF|ENST00000393350|protein_coding;MAX|ENST00000284165|protein_coding;M…	1.687e-38	2.152e-30	C10orf85	NFKB2
MIAT|ENST00000616469|lincRNA	SLC22A3|ENST00000275300|protein_coding	40	AHR|ENST00000242057|protein_coding;AKNA|ENST00000223791|protein_coding;AKNA|ENST00000312033|protein_coding;ARID5A|ENST00000454558|protein_coding;CDX1|ENST00000616154|protein_coding;ELF1|ENST00000239882|protein_coding;ELF4|ENST00000335997|protein_coding;EOMES|ENST00000295743|protein_coding;ETV6|ENST00000396373|protein_coding;FLI1|ENST00000527786|protein_coding;FOXP3|ENST00000376207|protein_coding;…	1.706e-38	2.176e-30	MIAT	SLC22A3
TSIX|ENST00000604411|lincRNA	SYNGR2|ENST00000588282|protein_coding	39	AKNA|ENST00000374088|protein_coding;ARID5A|ENST00000357485|protein_coding;CEBPA|ENST00000498907|protein_coding;ELF4|ENST00000335997|protein_coding;ETS1|ENST00000535549|protein_coding;FLI1|ENST00000527767|protein_coding;HDAC1|ENST00000373548|protein_coding;HHEX|ENST00000282728|protein_coding;IKZF1|ENST00000346667|protein_coding;IRF1|ENST00000437654|protein_coding;IRF3|ENST00000309877|protein_codin…	1.711e-38	2.183e-30	TSIX	SYNGR2
AC004951.6|ENST00000447643|lincRNA	RAC2|ENST00000249071|protein_coding	28	ARID5A|ENST00000357485|protein_coding;ATOH8|ENST00000306279|protein_coding;CEBPA|ENST00000498907|protein_coding;HDAC1|ENST00000373548|protein_coding;IRF1|ENST00000405885|protein_coding;IRF1|ENST00000437654|protein_coding;IRF2|ENST00000393593|protein_coding;IRF3|ENST00000309877|protein_coding;KLF2|ENST00000248071|protein_coding;KLF2|ENST00000592003|protein_coding;LYL1|ENST00000264824|protein_codin…	1.897e-38	2.42e-30	AC004951.6	RAC2
TTTY15|ENST00000440408|lincRNA	GRASP|ENST00000293662|protein_coding	45	AHR|ENST00000242057|protein_coding;CEBPD|ENST00000408965|protein_coding;CREM|ENST00000356917|protein_coding;CREM|ENST00000473940|protein_coding;CREM|ENST00000474931|protein_coding;EBF2|ENST00000520164|protein_coding;EPC2|ENST00000409654|protein_coding;FOS|ENST00000535987|protein_coding;FOXD2|ENST00000334793|protein_coding;GLI3|ENST00000395925|protein_coding;HIC1|ENST00000619757|protein_coding;IRF…	2.014e-38	2.569e-30	TTTY15	GRASP
CTD-3014M21.4|ENST00000586231|lincRNA	LCK|ENST00000336890|protein_coding	39	AHR|ENST00000242057|protein_coding;ELF1|ENST00000239882|protein_coding;ELF1|ENST00000635415|protein_coding;ELK4|ENST00000357992|protein_coding;ETS1|ENST00000392668|protein_coding;FOXO1|ENST00000379561|protein_coding;HHEX|ENST00000282728|protein_coding;HHEX|ENST00000492654|protein_coding;IRF2|ENST00000393593|protein_coding;LYL1|ENST00000590974|protein_coding;MEF2C|ENST00000510942|protein_coding;ME…	2.543e-38	3.244e-30	CTD-3014M21.4	LCK
RP11-989E6.10|ENST00000568752|lincRNA	GPR65|ENST00000267549|protein_coding	38	AHR|ENST00000242057|protein_coding;AKNA|ENST00000374079|protein_coding;ASCL2|ENST00000331289|protein_coding;ATF5|ENST00000595125|protein_coding;BATF2|ENST00000301887|protein_coding;CEBPD|ENST00000408965|protein_coding;ELF4|ENST00000308167|protein_coding;FOXP3|ENST00000376207|protein_coding;IKZF1|ENST00000413698|protein_coding;IRF2|ENST00000393593|protein_coding;IRF8|ENST00000562492|protein_coding…	2.741e-38	3.497e-30	RP11-989E6.10	GPR65
AC004951.6|ENST00000447643|lincRNA	PRKCH|ENST00000332981|protein_coding	28	ARID5A|ENST00000357485|protein_coding;ATOH8|ENST00000306279|protein_coding;BATF|ENST00000286639|protein_coding;HDAC1|ENST00000373548|protein_coding;IRF1|ENST00000405885|protein_coding;IRF2|ENST00000393593|protein_coding;IRF3|ENST00000309877|protein_coding;KLF2|ENST00000248071|protein_coding;KLF2|ENST00000592003|protein_coding;KLF8|ENST00000374928|protein_coding;MSL3|ENST00000380693|protein_coding…	2.811e-38	3.586e-30	AC004951.6	PRKCH
RP11-835E18.2|ENST00000577439|lincRNA	LATS2|ENST00000382592|protein_coding	38	AR|ENST00000374690|protein_coding;ATF3|ENST00000366983|protein_coding;EBF2|ENST00000520164|protein_coding;EGR1|ENST00000239938|protein_coding;EGR3|ENST00000317216|protein_coding;EPC2|ENST00000409654|protein_coding;ETS2|ENST00000360938|protein_coding;FOSB|ENST00000592811|protein_coding;FOSL2|ENST00000379619|protein_coding;FOS|ENST00000303562|protein_coding;FOS|ENST00000555242|protein_coding;FOS|EN…	2.931e-38	3.739e-30	RP11-835E18.2	LATS2
CTD-3014M21.4|ENST00000586231|lincRNA	CD48|ENST00000368046|protein_coding	41	AKNA|ENST00000374088|protein_coding;ELK4|ENST00000357992|protein_coding;EOMES|ENST00000295743|protein_coding;EOMES|ENST00000449599|protein_coding;HHEX|ENST00000282728|protein_coding;HHEX|ENST00000492654|protein_coding;IRF1|ENST00000405885|protein_coding;LYL1|ENST00000590974|protein_coding;MEF2C|ENST00000510942|protein_coding;MSL3|ENST00000380693|protein_coding;MYC|ENST00000377970|protein_coding;M…	3.575e-38	4.561e-30	CTD-3014M21.4	CD48
AC004951.6|ENST00000447643|lincRNA	CCL19|ENST00000311925|protein_coding	21	ARID5A|ENST00000357485|protein_coding;BATF|ENST00000286639|protein_coding;CEBPA|ENST00000498907|protein_coding;IRF1|ENST00000405885|protein_coding;IRF1|ENST00000437654|protein_coding;IRF2|ENST00000393593|protein_coding;IRF3|ENST00000309877|protein_coding;KLF2|ENST00000248071|protein_coding;KLF2|ENST00000592003|protein_coding;MSL3|ENST00000380693|protein_coding;MYC|ENST00000613283|protein_coding;P…	4.547e-38	5.801e-30	AC004951.6	CCL19
CTD-3014M21.4|ENST00000586231|lincRNA	KIAA1958|ENST00000337530|protein_coding	45	ATAD2|ENST00000287394|protein_coding;BAZ1A|ENST00000358716|protein_coding;CTCF|ENST00000264010|protein_coding;DZIP1|ENST00000376829|protein_coding;LIN28B|ENST00000345080|protein_coding;LMNB1|ENST00000261366|protein_coding;MAFB|ENST00000373313|protein_coding;MIS18BP1|ENST00000310806|protein_coding;MSH6|ENST00000411819|protein_coding;MYC|ENST00000613283|protein_coding;NFXL1|ENST00000381538|protein_…	4.567e-38	5.827e-30	CTD-3014M21.4	KIAA1958
RP13-516M14.1|ENST00000566986|lincRNA	ADGRA3|ENST00000334304|protein_coding	36	CREB3L4|ENST00000368607|protein_coding;HDAC9|ENST00000405010|protein_coding;HLTF|ENST00000310053|protein_coding;HMGA1|ENST00000374116|protein_coding;HOXC4|ENST00000430889|protein_coding;JRK|ENST00000612905|protein_coding;KAT6B|ENST00000287239|protein_coding;MYCL|ENST00000397332|protein_coding;MYC|ENST00000377970|protein_coding;NFXL1|ENST00000381538|protein_coding;PHF13|ENST00000377648|protein_cod…	5.608e-38	7.155e-30	RP13-516M14.1	ADGRA3
CTD-3014M21.4|ENST00000586231|lincRNA	IL2RG|ENST00000374202|protein_coding	43	AHR|ENST00000242057|protein_coding;AKNA|ENST00000374088|protein_coding;ELK4|ENST00000357992|protein_coding;EOMES|ENST00000295743|protein_coding;HHEX|ENST00000282728|protein_coding;HHEX|ENST00000492654|protein_coding;IRF1|ENST00000405885|protein_coding;LYL1|ENST00000264824|protein_coding;LYL1|ENST00000590974|protein_coding;MEF2C|ENST00000510942|protein_coding;MEOX2|ENST00000262041|protein_coding;M…	6.329e-38	8.074e-30	CTD-3014M21.4	IL2RG
FAM95B1|ENST00000592873|lincRNA	CD82|ENST00000227155|protein_coding	38	AKNA|ENST00000374079|protein_coding;AKNA|ENST00000374088|protein_coding;ARID5A|ENST00000357485|protein_coding;ATOH8|ENST00000306279|protein_coding;CEBPB|ENST00000303004|protein_coding;CEBPD|ENST00000408965|protein_coding;IKZF1|ENST00000343574|protein_coding;IRF2|ENST00000393593|protein_coding;JADE2|ENST00000282605|protein_coding;JADE2|ENST00000361895|protein_coding;JADE2|ENST00000402835|protein_c…	6.489e-38	8.279e-30	FAM95B1	CD82
AC004951.6|ENST00000447643|lincRNA	MAL|ENST00000309988|protein_coding	28	ARID5A|ENST00000357485|protein_coding;ATOH8|ENST00000306279|protein_coding;BATF|ENST00000286639|protein_coding;CEBPD|ENST00000408965|protein_coding;IRF1|ENST00000405885|protein_coding;IRF1|ENST00000437654|protein_coding;IRF2|ENST00000393593|protein_coding;IRF3|ENST00000309877|protein_coding;KLF2|ENST00000248071|protein_coding;KLF2|ENST00000592003|protein_coding;LYL1|ENST00000264824|protein_coding…	6.881e-38	8.779e-30	AC004951.6	MAL
AC004951.6|ENST00000447643|lincRNA	IL27RA|ENST00000263379|protein_coding	29	ARID5A|ENST00000357485|protein_coding;BATF|ENST00000286639|protein_coding;FOXP3|ENST00000376207|protein_coding;HDAC1|ENST00000373548|protein_coding;IRF1|ENST00000405885|protein_coding;IRF1|ENST00000437654|protein_coding;IRF2|ENST00000393593|protein_coding;KLF2|ENST00000248071|protein_coding;KLF2|ENST00000592003|protein_coding;LYL1|ENST00000264824|protein_coding;MSL3|ENST00000380693|protein_coding…	7.683e-38	9.802e-30	AC004951.6	IL27RA
TTTY15|ENST00000440408|lincRNA	KLF2|ENST00000248071|protein_coding	45	AHR|ENST00000242057|protein_coding;AKNA|ENST00000223791|protein_coding;AKNA|ENST00000307564|protein_coding;AKNA|ENST00000374088|protein_coding;ARID5A|ENST00000357485|protein_coding;ARID5B|ENST00000279873|protein_coding;ARID5B|ENST00000309334|protein_coding;BATF|ENST00000286639|protein_coding;BHLHE40|ENST00000256495|protein_coding;CREM|ENST00000344351|protein_coding;EGR1|ENST00000239938|protein_co…	8.063e-38	1.029e-29	TTTY15	KLF2
C10orf85|ENST00000623529|lincRNA	DUSP2|ENST00000288943|protein_coding	35	AKNA|ENST00000223791|protein_coding;AKNA|ENST00000307564|protein_coding;AKNA|ENST00000374079|protein_coding;AKNA|ENST00000374088|protein_coding;ARID5A|ENST00000357485|protein_coding;ARID5A|ENST00000454558|protein_coding;ATF3|ENST00000366983|protein_coding;ELF1|ENST00000635415|protein_coding;ETS1|ENST00000319397|protein_coding;ETS1|ENST00000392668|protein_coding;ETS1|ENST00000526145|protein_coding…	1.096e-37	1.398e-29	C10orf85	DUSP2
CTD-3014M21.4|ENST00000586231|lincRNA	LCP1|ENST00000323076|protein_coding	43	AHR|ENST00000242057|protein_coding;AKNA|ENST00000374088|protein_coding;ELK4|ENST00000357992|protein_coding;EOMES|ENST00000295743|protein_coding;EOMES|ENST00000449599|protein_coding;HHEX|ENST00000282728|protein_coding;HHEX|ENST00000492654|protein_coding;IKZF1|ENST00000331340|protein_coding;IKZF1|ENST00000346667|protein_coding;IRF1|ENST00000405885|protein_coding;IRF8|ENST00000268638|protein_coding;…	1.104e-37	1.408e-29	CTD-3014M21.4	LCP1
RP11-1055B8.4|ENST00000571724|lincRNA	IL33|ENST00000381434|protein_coding	47	AKNA|ENST00000312033|protein_coding;AKNA|ENST00000374079|protein_coding;ARID5B|ENST00000309334|protein_coding;ATOH8|ENST00000306279|protein_coding;CDX1|ENST00000616154|protein_coding;ELF4|ENST00000308167|protein_coding;ELK4|ENST00000357992|protein_coding;ERG|ENST00000398905|protein_coding;ETS1|ENST00000535549|protein_coding;FOXF1|ENST00000262426|protein_coding;GFI1|ENST00000427103|protein_coding;…	1.152e-37	1.47e-29	RP11-1055B8.4	IL33
RP11-989E6.10|ENST00000568752|lincRNA	MAFK|ENST00000343242|protein_coding	38	BHLHE40|ENST00000256495|protein_coding;CBX7|ENST00000216133|protein_coding;CREB3L2|ENST00000330387|protein_coding;CREM|ENST00000474931|protein_coding;ETV6|ENST00000396373|protein_coding;HES1|ENST00000232424|protein_coding;HN1L|ENST00000248098|protein_coding;HOXB4|ENST00000332503|protein_coding;IRF3|ENST00000309877|protein_coding;JADE2|ENST00000395003|protein_coding;JUNB|ENST00000302754|protein_co…	1.17e-37	1.493e-29	RP11-989E6.10	MAFK
AC004951.6|ENST00000447643|lincRNA	CYTIP|ENST00000264192|protein_coding	28	ARID5A|ENST00000357485|protein_coding;FOXP3|ENST00000376199|protein_coding;HDAC1|ENST00000373548|protein_coding;IRF1|ENST00000405885|protein_coding;IRF1|ENST00000437654|protein_coding;IRF2|ENST00000393593|protein_coding;IRF3|ENST00000309877|protein_coding;KLF2|ENST00000248071|protein_coding;KLF2|ENST00000592003|protein_coding;LYL1|ENST00000264824|protein_coding;LYL1|ENST00000590974|protein_coding…	1.211e-37	1.545e-29	AC004951.6	CYTIP
RP11-989E6.10|ENST00000568752|lincRNA	SERPINB1|ENST00000380739|protein_coding	45	AKNA|ENST00000374079|protein_coding;AKNA|ENST00000374088|protein_coding;ARID5A|ENST00000357485|protein_coding;BATF2|ENST00000301887|protein_coding;CBX7|ENST00000216133|protein_coding;CEBPD|ENST00000408965|protein_coding;ELF1|ENST00000239882|protein_coding;ETS1|ENST00000526145|protein_coding;ETV6|ENST00000396373|protein_coding;GFI1|ENST00000427103|protein_coding;IKZF1|ENST00000331340|protein_codin…	1.24e-37	1.582e-29	RP11-989E6.10	SERPINB1
CTD-3014M21.4|ENST00000586231|lincRNA	ADGRE5|ENST00000358600|protein_coding	48	AEBP1|ENST00000223357|protein_coding;ARID5B|ENST00000279873|protein_coding;ATOH8|ENST00000306279|protein_coding;ELF1|ENST00000405737|protein_coding;ETV6|ENST00000396373|protein_coding;FOXO1|ENST00000379561|protein_coding;HDAC7|ENST00000080059|protein_coding;HIC1|ENST00000576444|protein_coding;IKZF1|ENST00000346667|protein_coding;IRF1|ENST00000437654|protein_coding;KLF8|ENST00000468660|protein_cod…	1.286e-37	1.641e-29	CTD-3014M21.4	ADGRE5
RP11-989E6.10|ENST00000568752|lincRNA	FILIP1L|ENST00000383694|protein_coding	40	ARID5A|ENST00000357485|protein_coding;ARID5B|ENST00000309334|protein_coding;ATF3|ENST00000341491|protein_coding;ATF3|ENST00000366983|protein_coding;ATF3|ENST00000613104|protein_coding;BHLHE40|ENST00000256495|protein_coding;CEBPB|ENST00000303004|protein_coding;CEBPD|ENST00000408965|protein_coding;CREM|ENST00000344351|protein_coding;CREM|ENST00000356917|protein_coding;CSRNP1|ENST00000273153|protein…	1.376e-37	1.755e-29	RP11-989E6.10	FILIP1L
MIAT|ENST00000616469|lincRNA	RGL1|ENST00000360851|protein_coding	39	ATF5|ENST00000595125|protein_coding;CREM|ENST00000344351|protein_coding;ELF4|ENST00000335997|protein_coding;ESR1|ENST00000440973|protein_coding;ETV6|ENST00000396373|protein_coding;FLI1|ENST00000527786|protein_coding;FOS|ENST00000554617|protein_coding;FOS|ENST00000555347|protein_coding;FOS|ENST00000555686|protein_coding;IKZF1|ENST00000413698|protein_coding;IRF2|ENST00000393593|protein_coding;IRF8|…	1.563e-37	1.994e-29	MIAT	RGL1
AC004951.6|ENST00000447643|lincRNA	VCAM1|ENST00000294728|protein_coding	28	ARID5A|ENST00000357485|protein_coding;BATF|ENST00000286639|protein_coding;CEBPA|ENST00000498907|protein_coding;IRF1|ENST00000405885|protein_coding;IRF1|ENST00000437654|protein_coding;IRF2|ENST00000393593|protein_coding;IRF3|ENST00000309877|protein_coding;MSL3|ENST00000380693|protein_coding;MYC|ENST00000377970|protein_coding;MYC|ENST00000613283|protein_coding;NR1H3|ENST00000441012|protein_coding;P…	1.619e-37	2.066e-29	AC004951.6	VCAM1
RP11-526I2.5|ENST00000602585|lincRNA	ZFP36L2|ENST00000282388|protein_coding	37	ARID5A|ENST00000454558|protein_coding;CBX7|ENST00000216133|protein_coding;ELF1|ENST00000239882|protein_coding;ELF1|ENST00000635415|protein_coding;ETS1|ENST00000319397|protein_coding;FLI1|ENST00000527767|protein_coding;FLI1|ENST00000527786|protein_coding;HHEX|ENST00000282728|protein_coding;IKZF1|ENST00000343574|protein_coding;IRF2|ENST00000393593|protein_coding;IRF3|ENST00000309877|protein_coding;…	2.007e-37	2.561e-29	RP11-526I2.5	ZFP36L2
CTD-3014M21.4|ENST00000586231|lincRNA	TMEM63A|ENST00000366835|protein_coding	40	AR|ENST00000374690|protein_coding;CHCHD3|ENST00000448878|protein_coding;ELF1|ENST00000405737|protein_coding;ERG|ENST00000453032|protein_coding;ESR1|ENST00000440973|protein_coding;ETV6|ENST00000396373|protein_coding;FOXF1|ENST00000262426|protein_coding;HOXA2|ENST00000222718|protein_coding;HOXB3|ENST00000470495|protein_coding;IKZF1|ENST00000346667|protein_coding;IRF1|ENST00000437654|protein_coding;…	2.053e-37	2.619e-29	CTD-3014M21.4	TMEM63A
CTD-3014M21.4|ENST00000586231|lincRNA	CYTIP|ENST00000264192|protein_coding	40	AHR|ENST00000242057|protein_coding;AKNA|ENST00000374088|protein_coding;ELF1|ENST00000635415|protein_coding;ELK4|ENST00000357992|protein_coding;EOMES|ENST00000295743|protein_coding;EOMES|ENST00000449599|protein_coding;ETS1|ENST00000526145|protein_coding;FOXO1|ENST00000379561|protein_coding;HHEX|ENST00000282728|protein_coding;HHEX|ENST00000492654|protein_coding;IKZF1|ENST00000343574|protein_coding;…	2.5e-37	3.189e-29	CTD-3014M21.4	CYTIP
MIAT|ENST00000616469|lincRNA	TGFBR3|ENST00000212355|protein_coding	42	AHR|ENST00000242057|protein_coding;AKNA|ENST00000312033|protein_coding;ARID5A|ENST00000454558|protein_coding;CREM|ENST00000344351|protein_coding;ELF4|ENST00000335997|protein_coding;ERG|ENST00000453032|protein_coding;ESR1|ENST00000440973|protein_coding;ETV6|ENST00000396373|protein_coding;FOS|ENST00000554617|protein_coding;FOS|ENST00000555242|protein_coding;FOS|ENST00000555347|protein_coding;FOS|EN…	2.526e-37	3.223e-29	MIAT	TGFBR3
RP11-526I2.5|ENST00000602585|lincRNA	NCR3LG1|ENST00000338965|protein_coding	20	CBX7|ENST00000216133|protein_coding;EZH1|ENST00000428826|protein_coding;FXR1|ENST00000480918|protein_coding;GRHL1|ENST00000324907|protein_coding;HMGA1|ENST00000401473|protein_coding;HMGA1|ENST00000447654|protein_coding;MAFB|ENST00000373313|protein_coding;MAZ|ENST00000219782|protein_coding;MYC|ENST00000613283|protein_coding;NFIB|ENST00000636432|protein_coding;NME2|ENST00000512737|protein_coding;PR…	2.769e-37	3.533e-29	RP11-526I2.5	NCR3LG1
RP11-1055B8.4|ENST00000571724|lincRNA	TNFAIP3|ENST00000612899|protein_coding	34	AKNA|ENST00000312033|protein_coding;ATF3|ENST00000366983|protein_coding;CSRNP1|ENST00000273153|protein_coding;EGR3|ENST00000317216|protein_coding;ELF4|ENST00000308167|protein_coding;ELF4|ENST00000335997|protein_coding;ELK4|ENST00000357992|protein_coding;ERG|ENST00000453032|protein_coding;ETS1|ENST00000535549|protein_coding;FOS|ENST00000303562|protein_coding;FOS|ENST00000555686|protein_coding;IRF1…	2.991e-37	3.816e-29	RP11-1055B8.4	TNFAIP3
FAM95B1|ENST00000592873|lincRNA	CCL2|ENST00000580907|protein_coding	34	BATF|ENST00000286639|protein_coding;BHLHE40|ENST00000256495|protein_coding;CEBPB|ENST00000303004|protein_coding;CSRNP1|ENST00000273153|protein_coding;EGR1|ENST00000239938|protein_coding;FOS|ENST00000303562|protein_coding;FOS|ENST00000555686|protein_coding;GFI1|ENST00000427103|protein_coding;IKZF1|ENST00000331340|protein_coding;IKZF1|ENST00000343574|protein_coding;IKZF1|ENST00000346667|protein_cod…	3.061e-37	3.905e-29	FAM95B1	CCL2
CTD-3014M21.4|ENST00000586231|lincRNA	ARHGDIB|ENST00000228945|protein_coding	45	AHR|ENST00000242057|protein_coding;AKNA|ENST00000374088|protein_coding;ASCL2|ENST00000331289|protein_coding;ATF5|ENST00000595125|protein_coding;ATOH8|ENST00000306279|protein_coding;BCL6B|ENST00000293805|protein_coding;ELK4|ENST00000357992|protein_coding;EOMES|ENST00000295743|protein_coding;EOMES|ENST00000449599|protein_coding;FOXS1|ENST00000375978|protein_coding;HHEX|ENST00000492654|protein_codin…	3.107e-37	3.964e-29	CTD-3014M21.4	ARHGDIB
AC004951.6|ENST00000447643|lincRNA	ARHGEF6|ENST00000370620|protein_coding	27	ARID5A|ENST00000357485|protein_coding;ATOH8|ENST00000306279|protein_coding;BATF|ENST00000286639|protein_coding;CEBPD|ENST00000408965|protein_coding;CREM|ENST00000344351|protein_coding;JUNB|ENST00000302754|protein_coding;KLF2|ENST00000248071|protein_coding;KLF2|ENST00000592003|protein_coding;MSL3|ENST00000380693|protein_coding;MYC|ENST00000377970|protein_coding;MYC|ENST00000524013|protein_coding;M…	3.682e-37	4.697e-29	AC004951.6	ARHGEF6
RP11-989E6.10|ENST00000568752|lincRNA	MTAP|ENST00000380172|protein_coding	39	AHDC1|ENST00000374011|protein_coding;CHAF1A|ENST00000587739|protein_coding;E2F3|ENST00000346618|protein_coding;E2F3|ENST00000613242|protein_coding;GATAD2A|ENST00000457895|protein_coding;HMGA1|ENST00000401473|protein_coding;HMGA1|ENST00000447654|protein_coding;HMGB3|ENST00000455596|protein_coding;MAZ|ENST00000219782|protein_coding;MIS18BP1|ENST00000310806|protein_coding;MYC|ENST00000613283|protein…	4.147e-37	5.291e-29	RP11-989E6.10	MTAP
RP11-989E6.10|ENST00000568752|lincRNA	THEMIS2|ENST00000373921|protein_coding	32	ASCL2|ENST00000331289|protein_coding;BATF2|ENST00000301887|protein_coding;CEBPB|ENST00000303004|protein_coding;CEBPD|ENST00000408965|protein_coding;CREM|ENST00000356917|protein_coding;ELF4|ENST00000308167|protein_coding;ETV6|ENST00000396373|protein_coding;FOXP3|ENST00000376207|protein_coding;IRF2|ENST00000393593|protein_coding;JADE2|ENST00000395003|protein_coding;LYL1|ENST00000590974|protein_codi…	4.369e-37	5.574e-29	RP11-989E6.10	THEMIS2
MIAT|ENST00000616469|lincRNA	MTAP|ENST00000380172|protein_coding	28	DZIP1|ENST00000376829|protein_coding;HELLS|ENST00000348459|protein_coding;HLTF|ENST00000310053|protein_coding;JADE2|ENST00000395003|protein_coding;MYC|ENST00000613283|protein_coding;MYNN|ENST00000349841|protein_coding;NAP1L1|ENST00000542344|protein_coding;NFIB|ENST00000380959|protein_coding;NFXL1|ENST00000381538|protein_coding;ORC2|ENST00000234296|protein_coding;PDS5A|ENST00000303538|protein_codi…	4.674e-37	5.963e-29	MIAT	MTAP
RP11-526I2.5|ENST00000602585|lincRNA	VCAM1|ENST00000294728|protein_coding	42	ARID5A|ENST00000454558|protein_coding;ARID5B|ENST00000279873|protein_coding;BCL6|ENST00000438077|protein_coding;CBX7|ENST00000216133|protein_coding;CDX1|ENST00000616154|protein_coding;ELF1|ENST00000635415|protein_coding;ELF4|ENST00000335997|protein_coding;EOMES|ENST00000295743|protein_coding;ESR1|ENST00000440973|protein_coding;ETS1|ENST00000319397|protein_coding;FOXO1|ENST00000379561|protein_codi…	5.389e-37	6.875e-29	RP11-526I2.5	VCAM1
RP13-516M14.1|ENST00000566986|lincRNA	RNF144B|ENST00000259939|protein_coding	34	ARID5A|ENST00000357485|protein_coding;BATF|ENST00000286639|protein_coding;CEBPB|ENST00000303004|protein_coding;ELF1|ENST00000635415|protein_coding;ELF4|ENST00000308167|protein_coding;ELF4|ENST00000335997|protein_coding;ETV6|ENST00000396373|protein_coding;HHEX|ENST00000282728|protein_coding;IRF1|ENST00000405885|protein_coding;IRF2|ENST00000393593|protein_coding;IRF3|ENST00000309877|protein_coding;…	6.095e-37	7.776e-29	RP13-516M14.1	RNF144B
FAM95B1|ENST00000592873|lincRNA	HCLS1|ENST00000314583|protein_coding	36	AKNA|ENST00000374088|protein_coding;ARID5A|ENST00000357485|protein_coding;ELF4|ENST00000308167|protein_coding;FLI1|ENST00000527767|protein_coding;GLMP|ENST00000362007|protein_coding;HHEX|ENST00000282728|protein_coding;IRF1|ENST00000437654|protein_coding;IRF2|ENST00000393593|protein_coding;IRF8|ENST00000562492|protein_coding;JADE2|ENST00000282605|protein_coding;JADE2|ENST00000361895|protein_coding…	6.823e-37	8.705e-29	FAM95B1	HCLS1
RP13-516M14.1|ENST00000566986|lincRNA	FGL2|ENST00000248598|protein_coding	35	ARID5A|ENST00000357485|protein_coding;ARID5B|ENST00000279873|protein_coding;BATF|ENST00000286639|protein_coding;CREM|ENST00000344351|protein_coding;EGR2|ENST00000242480|protein_coding;ELF4|ENST00000308167|protein_coding;ELF4|ENST00000335997|protein_coding;ETV6|ENST00000396373|protein_coding;FOXP3|ENST00000376207|protein_coding;HHEX|ENST00000282728|protein_coding;IRF1|ENST00000405885|protein_codin…	8.126e-37	1.037e-28	RP13-516M14.1	FGL2
AC004951.6|ENST00000447643|lincRNA	ADGRE5|ENST00000358600|protein_coding	23	ARID5A|ENST00000357485|protein_coding;ATOH8|ENST00000306279|protein_coding;BATF|ENST00000286639|protein_coding;IRF3|ENST00000309877|protein_coding;KLF2|ENST00000248071|protein_coding;KLF2|ENST00000592003|protein_coding;LYL1|ENST00000264824|protein_coding;MSL3|ENST00000380693|protein_coding;MYC|ENST00000613283|protein_coding;NFE2L2|ENST00000397063|protein_coding;PLSCR1|ENST00000448787|protein_codi…	8.607e-37	1.098e-28	AC004951.6	ADGRE5
TTTY15|ENST00000440408|lincRNA	ZFP36|ENST00000594045|protein_coding	39	AHR|ENST00000242057|protein_coding;ARID5A|ENST00000357485|protein_coding;ARID5B|ENST00000279873|protein_coding;CBX7|ENST00000216133|protein_coding;CEBPB|ENST00000303004|protein_coding;CEBPD|ENST00000408965|protein_coding;CREM|ENST00000344351|protein_coding;EBF2|ENST00000520164|protein_coding;ELF1|ENST00000239882|protein_coding;EPC2|ENST00000409654|protein_coding;FOSL2|ENST00000264716|protein_codi…	8.704e-37	1.11e-28	TTTY15	ZFP36
CTD-3014M21.4|ENST00000586231|lincRNA	BIRC3|ENST00000532808|protein_coding	40	AKNA|ENST00000223791|protein_coding;AKNA|ENST00000374088|protein_coding;BATF|ENST00000286639|protein_coding;ELK4|ENST00000357992|protein_coding;EOMES|ENST00000295743|protein_coding;HHEX|ENST00000282728|protein_coding;HHEX|ENST00000492654|protein_coding;HOXA6|ENST00000222728|protein_coding;IKZF1|ENST00000343574|protein_coding;IRF2|ENST00000393593|protein_coding;KLF8|ENST00000468660|protein_coding;…	1.06e-36	1.352e-28	CTD-3014M21.4	BIRC3
AC004951.6|ENST00000447643|lincRNA	B4GALT1|ENST00000379731|protein_coding	27	BATF|ENST00000286639|protein_coding;CARM1|ENST00000344150|protein_coding;CEBPB|ENST00000303004|protein_coding;CEBPD|ENST00000408965|protein_coding;CSRNP1|ENST00000273153|protein_coding;JUNB|ENST00000302754|protein_coding;KLF2|ENST00000248071|protein_coding;KLF2|ENST00000592003|protein_coding;KLF4|ENST00000374672|protein_coding;MYC|ENST00000377970|protein_coding;MYC|ENST00000613283|protein_coding;…	1.108e-36	1.414e-28	AC004951.6	B4GALT1
FAM95B1|ENST00000592873|lincRNA	FGL2|ENST00000248598|protein_coding	35	ARID5A|ENST00000357485|protein_coding;CEBPD|ENST00000408965|protein_coding;ELF4|ENST00000308167|protein_coding;EPC2|ENST00000409654|protein_coding;GLMP|ENST00000362007|protein_coding;HHEX|ENST00000282728|protein_coding;IKZF1|ENST00000331340|protein_coding;IKZF1|ENST00000343574|protein_coding;IKZF3|ENST00000346872|protein_coding;IRF2|ENST00000393593|protein_coding;IRF8|ENST00000563180|protein_codi…	1.174e-36	1.498e-28	FAM95B1	FGL2
RP11-989E6.10|ENST00000568752|lincRNA	NR4A3|ENST00000618101|protein_coding	26	ARID5B|ENST00000309334|protein_coding;ATF3|ENST00000341491|protein_coding;ATF3|ENST00000366983|protein_coding;ATF3|ENST00000613104|protein_coding;BHLHE40|ENST00000256495|protein_coding;CEBPB|ENST00000303004|protein_coding;CEBPD|ENST00000408965|protein_coding;CREM|ENST00000344351|protein_coding;CREM|ENST00000356917|protein_coding;CREM|ENST00000488328|protein_coding;EGR2|ENST00000242480|protein_cod…	1.176e-36	1.5e-28	RP11-989E6.10	NR4A3
AC004951.6|ENST00000447643|lincRNA	CCL2|ENST00000580907|protein_coding	25	ARID5A|ENST00000357485|protein_coding;BATF|ENST00000286639|protein_coding;CEBPB|ENST00000303004|protein_coding;CEBPD|ENST00000408965|protein_coding;CREM|ENST00000344351|protein_coding;CSRNP1|ENST00000273153|protein_coding;HES1|ENST00000232424|protein_coding;JUNB|ENST00000302754|protein_coding;KLF2|ENST00000248071|protein_coding;KLF2|ENST00000592003|protein_coding;KLF4|ENST00000374672|protein_codi…	1.812e-36	2.312e-28	AC004951.6	CCL2
RP11-989E6.10|ENST00000568752|lincRNA	CLEC2B|ENST00000538152|protein_coding	38	AKNA|ENST00000374079|protein_coding;ATF3|ENST00000366983|protein_coding;ELK3|ENST00000228741|protein_coding;EOMES|ENST00000295743|protein_coding;EPC2|ENST00000409654|protein_coding;ETV6|ENST00000396373|protein_coding;FOS|ENST00000555347|protein_coding;FOXP3|ENST00000376207|protein_coding;HOXA3|ENST00000317201|protein_coding;HOXA4|ENST00000511914|protein_coding;IKZF1|ENST00000331340|protein_coding…	2.232e-36	2.848e-28	RP11-989E6.10	CLEC2B
AC004951.6|ENST00000447643|lincRNA	CD40LG|ENST00000370629|protein_coding	26	ARID5A|ENST00000357485|protein_coding;BATF|ENST00000286639|protein_coding;CEBPA|ENST00000498907|protein_coding;HDAC1|ENST00000373548|protein_coding;IRF1|ENST00000437654|protein_coding;IRF2|ENST00000393593|protein_coding;IRF3|ENST00000309877|protein_coding;KLF2|ENST00000248071|protein_coding;KLF2|ENST00000592003|protein_coding;LYL1|ENST00000264824|protein_coding;LYL1|ENST00000590974|protein_coding…	2.287e-36	2.918e-28	AC004951.6	CD40LG
RP11-989E6.10|ENST00000568752|lincRNA	TNFRSF1B|ENST00000376259|protein_coding	36	CEBPB|ENST00000303004|protein_coding;CEBPD|ENST00000408965|protein_coding;EOMES|ENST00000295743|protein_coding;ETV6|ENST00000396373|protein_coding;HOXB4|ENST00000332503|protein_coding;IRF2|ENST00000393593|protein_coding;IRF8|ENST00000562492|protein_coding;JADE2|ENST00000395003|protein_coding;KLF4|ENST00000411706|protein_coding;KLF6|ENST00000497571|protein_coding;LYL1|ENST00000590974|protein_codin…	2.311e-36	2.948e-28	RP11-989E6.10	TNFRSF1B
RP11-989E6.10|ENST00000568752|lincRNA	GSDMD|ENST00000262580|protein_coding	39	AKNA|ENST00000374079|protein_coding;ASCL2|ENST00000331289|protein_coding;BCL6B|ENST00000293805|protein_coding;EOMES|ENST00000295743|protein_coding;ERG|ENST00000288319|protein_coding;ERG|ENST00000398905|protein_coding;FOXP3|ENST00000376207|protein_coding;HDAC1|ENST00000373548|protein_coding;HLX|ENST00000366903|protein_coding;HOXB3|ENST00000311626|protein_coding;IRF3|ENST00000309877|protein_coding;…	2.315e-36	2.953e-28	RP11-989E6.10	GSDMD
RP11-989E6.10|ENST00000568752|lincRNA	CCL2|ENST00000580907|protein_coding	42	ARID5A|ENST00000357485|protein_coding;ATF3|ENST00000366983|protein_coding;CBX7|ENST00000216133|protein_coding;CEBPB|ENST00000303004|protein_coding;CEBPD|ENST00000408965|protein_coding;CREB3L2|ENST00000330387|protein_coding;CSRNP1|ENST00000273153|protein_coding;ESR1|ENST00000440973|protein_coding;ETS1|ENST00000319397|protein_coding;ETS1|ENST00000535549|protein_coding;FOS|ENST00000555347|protein_co…	2.426e-36	3.095e-28	RP11-989E6.10	CCL2
FAM95B1|ENST00000592873|lincRNA	CASS4|ENST00000434344|protein_coding	36	ARID5A|ENST00000357485|protein_coding;ETS1|ENST00000535549|protein_coding;FLI1|ENST00000527767|protein_coding;IRF1|ENST00000437654|protein_coding;IRF2|ENST00000393593|protein_coding;IRF4|ENST00000380956|protein_coding;JADE2|ENST00000282605|protein_coding;JADE2|ENST00000361895|protein_coding;LEF1|ENST00000379951|protein_coding;LYL1|ENST00000590974|protein_coding;MITF|ENST00000352241|protein_coding…	4.643e-36	5.923e-28	FAM95B1	CASS4
RP11-989E6.10|ENST00000568752|lincRNA	SOCS3|ENST00000330871|protein_coding	35	AHR|ENST00000242057|protein_coding;ARID5B|ENST00000309334|protein_coding;ATF3|ENST00000613104|protein_coding;CREM|ENST00000474931|protein_coding;EGR2|ENST00000242480|protein_coding;EGR3|ENST00000317216|protein_coding;EGR3|ENST00000522910|protein_coding;ELF1|ENST00000239882|protein_coding;ETS1|ENST00000392668|protein_coding;ETS1|ENST00000535549|protein_coding;FOSL1|ENST00000448083|protein_coding;J…	5.399e-36	6.888e-28	RP11-989E6.10	SOCS3
AC084018.1|ENST00000542933|lincRNA	EMP1|ENST00000256951|protein_coding	25	CSRNP1|ENST00000273153|protein_coding;EGR1|ENST00000239938|protein_coding;EPC2|ENST00000409654|protein_coding;FOSB|ENST00000353609|protein_coding;FOSB|ENST00000590335|protein_coding;FOSB|ENST00000592811|protein_coding;FOSL1|ENST00000448083|protein_coding;FOSL2|ENST00000379619|protein_coding;FOS|ENST00000303562|protein_coding;FOS|ENST00000535987|protein_coding;FOXC2|ENST00000320354|protein_coding;…	5.533e-36	7.059e-28	AC084018.1	EMP1
AC004951.6|ENST00000447643|lincRNA	GPR171|ENST00000309180|protein_coding	25	ARID5A|ENST00000357485|protein_coding;BATF|ENST00000286639|protein_coding;IRF1|ENST00000405885|protein_coding;IRF1|ENST00000437654|protein_coding;IRF2|ENST00000393593|protein_coding;IRF3|ENST00000309877|protein_coding;KLF2|ENST00000248071|protein_coding;KLF2|ENST00000592003|protein_coding;MAFB|ENST00000373313|protein_coding;MSL3|ENST00000380693|protein_coding;MYC|ENST00000377970|protein_coding;MY…	6.193e-36	7.901e-28	AC004951.6	GPR171
FAM95B1|ENST00000592873|lincRNA	CLEC2B|ENST00000538152|protein_coding	39	AKNA|ENST00000374088|protein_coding;CEBPA|ENST00000498907|protein_coding;ELF4|ENST00000308167|protein_coding;EPC2|ENST00000409654|protein_coding;FLI1|ENST00000527767|protein_coding;GFI1|ENST00000427103|protein_coding;HHEX|ENST00000282728|protein_coding;HOXA4|ENST00000511914|protein_coding;IKZF1|ENST00000331340|protein_coding;IRF1|ENST00000405885|protein_coding;IRF1|ENST00000437654|protein_coding;…	6.834e-36	8.719e-28	FAM95B1	CLEC2B
AC004951.6|ENST00000447643|lincRNA	LATS2|ENST00000382592|protein_coding	28	ARID5A|ENST00000357485|protein_coding;ATOH8|ENST00000306279|protein_coding;CEBPB|ENST00000303004|protein_coding;CEBPD|ENST00000408965|protein_coding;CREM|ENST00000356917|protein_coding;CSRNP1|ENST00000273153|protein_coding;ERG|ENST00000288319|protein_coding;HLX|ENST00000366903|protein_coding;HMGN5|ENST00000358130|protein_coding;JUNB|ENST00000302754|protein_coding;KLF2|ENST00000248071|protein_codi…	7.336e-36	9.359e-28	AC004951.6	LATS2
TTTY15|ENST00000440408|lincRNA	CEBPD|ENST00000408965|protein_coding	40	AHR|ENST00000242057|protein_coding;ARID5A|ENST00000357485|protein_coding;ARID5A|ENST00000454558|protein_coding;ARID5B|ENST00000279873|protein_coding;ATF3|ENST00000341491|protein_coding;CSRNP1|ENST00000273153|protein_coding;EGR1|ENST00000239938|protein_coding;EGR2|ENST00000242480|protein_coding;EGR3|ENST00000317216|protein_coding;EPC2|ENST00000409654|protein_coding;FOS|ENST00000303562|protein_codi…	7.836e-36	9.997e-28	TTTY15	CEBPD
AC004951.6|ENST00000447643|lincRNA	RASSF5|ENST00000577571|protein_coding	28	ACTR3|ENST00000535589|protein_coding;ARID5A|ENST00000357485|protein_coding;ATOH8|ENST00000306279|protein_coding;HDAC1|ENST00000373548|protein_coding;IRF2|ENST00000393593|protein_coding;IRF3|ENST00000309877|protein_coding;KLF2|ENST00000248071|protein_coding;KLF2|ENST00000592003|protein_coding;LYL1|ENST00000264824|protein_coding;MAF|ENST00000393350|protein_coding;MSL3|ENST00000380693|protein_coding…	8.951e-36	1.142e-27	AC004951.6	RASSF5
CTD-3014M21.4|ENST00000586231|lincRNA	TGFBR3|ENST00000212355|protein_coding	42	BHLHE22|ENST00000321870|protein_coding;ERG|ENST00000288319|protein_coding;ETS1|ENST00000392668|protein_coding;ETS1|ENST00000535549|protein_coding;FOSL2|ENST00000379619|protein_coding;FOXD2|ENST00000334793|protein_coding;HOXA2|ENST00000222718|protein_coding;HOXA4|ENST00000511914|protein_coding;HOXA5|ENST00000222726|protein_coding;HOXA6|ENST00000222728|protein_coding;IKZF1|ENST00000346667|protein_c…	9.093e-36	1.16e-27	CTD-3014M21.4	TGFBR3
AC004951.6|ENST00000447643|lincRNA	IL16|ENST00000558332|protein_coding	29	ACTR3|ENST00000535589|protein_coding;ARID5A|ENST00000357485|protein_coding;ATOH8|ENST00000306279|protein_coding;BATF|ENST00000286639|protein_coding;CEBPA|ENST00000498907|protein_coding;HDAC1|ENST00000373548|protein_coding;IRF1|ENST00000405885|protein_coding;IRF2|ENST00000393593|protein_coding;IRF3|ENST00000309877|protein_coding;KLF2|ENST00000248071|protein_coding;KLF2|ENST00000592003|protein_codi…	9.434e-36	1.204e-27	AC004951.6	IL16
FAM95B1|ENST00000592873|lincRNA	CD74|ENST00000353334|protein_coding	37	ARID5A|ENST00000357485|protein_coding;ATOH8|ENST00000306279|protein_coding;CEBPD|ENST00000408965|protein_coding;ELF4|ENST00000308167|protein_coding;EOMES|ENST00000295743|protein_coding;FLI1|ENST00000527767|protein_coding;GLMP|ENST00000362007|protein_coding;HHEX|ENST00000282728|protein_coding;IRF1|ENST00000437654|protein_coding;IRF2|ENST00000393593|protein_coding;IRF8|ENST00000562492|protein_codin…	1.104e-35	1.408e-27	FAM95B1	CD74
MIAT|ENST00000616469|lincRNA	RHOF|ENST00000267205|protein_coding	40	AKNA|ENST00000312033|protein_coding;AKNA|ENST00000374088|protein_coding;ARID5A|ENST00000454558|protein_coding;ELF1|ENST00000239882|protein_coding;FOXP3|ENST00000376199|protein_coding;FOXP3|ENST00000376207|protein_coding;GFI1|ENST00000427103|protein_coding;IKZF1|ENST00000331340|protein_coding;IKZF1|ENST00000343574|protein_coding;IKZF1|ENST00000413698|protein_coding;IKZF3|ENST00000346872|protein_co…	1.198e-35	1.528e-27	MIAT	RHOF
CTD-3014M21.4|ENST00000586231|lincRNA	TRAT1|ENST00000295756|protein_coding	37	AHR|ENST00000242057|protein_coding;ELF1|ENST00000239882|protein_coding;ELF1|ENST00000635415|protein_coding;ELK4|ENST00000357992|protein_coding;HHEX|ENST00000282728|protein_coding;HHEX|ENST00000492654|protein_coding;IRF1|ENST00000405885|protein_coding;IRF2|ENST00000393593|protein_coding;LYL1|ENST00000264824|protein_coding;LYL1|ENST00000590974|protein_coding;MEF2C|ENST00000510942|protein_coding;MYC…	1.312e-35	1.674e-27	CTD-3014M21.4	TRAT1
C10orf85|ENST00000623529|lincRNA	CARD16|ENST00000525374|protein_coding	33	ARID5A|ENST00000454558|protein_coding;ASCL2|ENST00000331289|protein_coding;CREM|ENST00000344351|protein_coding;ETS1|ENST00000319397|protein_coding;ETS1|ENST00000392668|protein_coding;ETS1|ENST00000526145|protein_coding;FLI1|ENST00000527786|protein_coding;HHEX|ENST00000282728|protein_coding;HOXB7|ENST00000239165|protein_coding;IKZF1|ENST00000343574|protein_coding;IKZF3|ENST00000346872|protein_codi…	1.355e-35	1.729e-27	C10orf85	CARD16
CTD-3014M21.4|ENST00000586231|lincRNA	CCDC170|ENST00000239374|protein_coding	36	CDX1|ENST00000616154|protein_coding;ELF1|ENST00000405737|protein_coding;ESR1|ENST00000440973|protein_coding;FOXD2|ENST00000334793|protein_coding;HN1|ENST00000481647|protein_coding;HOXA2|ENST00000222718|protein_coding;HOXA6|ENST00000222728|protein_coding;HOXA7|ENST00000242159|protein_coding;IKZF1|ENST00000346667|protein_coding;IRF1|ENST00000405885|protein_coding;IRF2|ENST00000393593|protein_coding…	1.365e-35	1.741e-27	CTD-3014M21.4	CCDC170
C10orf85|ENST00000623529|lincRNA	TGFBR3|ENST00000212355|protein_coding	36	ARID5A|ENST00000357485|protein_coding;ARID5A|ENST00000454558|protein_coding;BHLHE22|ENST00000321870|protein_coding;FLI1|ENST00000527786|protein_coding;FOS|ENST00000554617|protein_coding;FOS|ENST00000555242|protein_coding;FOS|ENST00000555347|protein_coding;FOS|ENST00000555686|protein_coding;IKZF1|ENST00000343574|protein_coding;KLF4|ENST00000374672|protein_coding;KLF6|ENST00000469435|protein_coding…	1.375e-35	1.754e-27	C10orf85	TGFBR3
RP11-526I2.5|ENST00000602585|lincRNA	CSF1|ENST00000369802|protein_coding	35	ARID5A|ENST00000357485|protein_coding;ARID5B|ENST00000279873|protein_coding;BATF|ENST00000286639|protein_coding;BHLHE40|ENST00000256495|protein_coding;CSRNP1|ENST00000273153|protein_coding;HIC1|ENST00000576444|protein_coding;IRF2|ENST00000393593|protein_coding;KLF6|ENST00000497571|protein_coding;MAFB|ENST00000373313|protein_coding;MITF|ENST00000352241|protein_coding;MSL3|ENST00000380693|protein_c…	1.414e-35	1.804e-27	RP11-526I2.5	CSF1
RP11-989E6.10|ENST00000568752|lincRNA	CD74|ENST00000009530|protein_coding	40	ARID5A|ENST00000357485|protein_coding;ASCL2|ENST00000331289|protein_coding;BATF2|ENST00000301887|protein_coding;CBX7|ENST00000216133|protein_coding;CREM|ENST00000344351|protein_coding;ELF4|ENST00000308167|protein_coding;ETS1|ENST00000319397|protein_coding;FOXP3|ENST00000376207|protein_coding;HOXA7|ENST00000242159|protein_coding;IRF2|ENST00000393593|protein_coding;IRF3|ENST00000309877|protein_codi…	1.467e-35	1.872e-27	RP11-989E6.10	CD74
CTD-3014M21.4|ENST00000586231|lincRNA	VCAM1|ENST00000294728|protein_coding	49	AHR|ENST00000242057|protein_coding;AKNA|ENST00000374088|protein_coding;BHLHE22|ENST00000321870|protein_coding;CDX1|ENST00000616154|protein_coding;CEBPA|ENST00000498907|protein_coding;ELF1|ENST00000239882|protein_coding;ELF1|ENST00000405737|protein_coding;ELK4|ENST00000357992|protein_coding;FLI1|ENST00000527767|protein_coding;HOXA2|ENST00000222718|protein_coding;HOXA4|ENST00000511914|protein_codin…	1.547e-35	1.974e-27	CTD-3014M21.4	VCAM1
FAM95B1|ENST00000592873|lincRNA	TNFSF8|ENST00000223795|protein_coding	38	AKNA|ENST00000374079|protein_coding;AKNA|ENST00000374088|protein_coding;ARID5A|ENST00000357485|protein_coding;ATOH8|ENST00000306279|protein_coding;CEBPB|ENST00000303004|protein_coding;CEBPD|ENST00000408965|protein_coding;ETS1|ENST00000535549|protein_coding;FLI1|ENST00000527767|protein_coding;FOXP3|ENST00000376207|protein_coding;HHEX|ENST00000282728|protein_coding;IRF1|ENST00000437654|protein_codi…	1.566e-35	1.998e-27	FAM95B1	TNFSF8
AC004951.6|ENST00000447643|lincRNA	UST|ENST00000367463|protein_coding	24	ARID5A|ENST00000357485|protein_coding;ATOH8|ENST00000306279|protein_coding;CEBPB|ENST00000303004|protein_coding;CEBPD|ENST00000408965|protein_coding;CXXC1|ENST00000285106|protein_coding;GLMP|ENST00000362007|protein_coding;IRF1|ENST00000405885|protein_coding;IRF2|ENST00000393593|protein_coding;KLF2|ENST00000248071|protein_coding;KLF2|ENST00000592003|protein_coding;MAFB|ENST00000373313|protein_codi…	1.694e-35	2.161e-27	AC004951.6	UST
RP11-304M2.2|ENST00000526704|lincRNA	ARHGEF6|ENST00000370620|protein_coding	23	ATOH8|ENST00000306279|protein_coding;BATF|ENST00000286639|protein_coding;ELF1|ENST00000405737|protein_coding;HHEX|ENST00000282728|protein_coding;IRF1|ENST00000405885|protein_coding;JADE2|ENST00000402835|protein_coding;KLF8|ENST00000374928|protein_coding;KLF8|ENST00000468660|protein_coding;LYL1|ENST00000264824|protein_coding;MYC|ENST00000524013|protein_coding;NFIA|ENST00000371187|protein_coding;PL…	2.081e-35	2.655e-27	RP11-304M2.2	ARHGEF6
RP11-989E6.10|ENST00000568752|lincRNA	NR4A3|ENST00000395097|protein_coding	26	ARID5B|ENST00000309334|protein_coding;ATF3|ENST00000341491|protein_coding;ATF3|ENST00000366983|protein_coding;ATF3|ENST00000613104|protein_coding;BHLHE40|ENST00000256495|protein_coding;CEBPB|ENST00000303004|protein_coding;CREB3L2|ENST00000330387|protein_coding;CREM|ENST00000344351|protein_coding;CREM|ENST00000356917|protein_coding;FOSL1|ENST00000312562|protein_coding;FOS|ENST00000303562|protein_c…	2.088e-35	2.664e-27	RP11-989E6.10	NR4A3
CTD-3014M21.4|ENST00000586231|lincRNA	NFKBIZ|ENST00000326172|protein_coding	39	ATF3|ENST00000366983|protein_coding;ATF3|ENST00000613104|protein_coding;BHLHE40|ENST00000256495|protein_coding;ELF1|ENST00000405737|protein_coding;ELF1|ENST00000635415|protein_coding;ETS1|ENST00000392668|protein_coding;ETS2|ENST00000432278|protein_coding;ETV6|ENST00000396373|protein_coding;FOSB|ENST00000586615|protein_coding;FOSB|ENST00000592811|protein_coding;FOS|ENST00000303562|protein_coding;F…	2.156e-35	2.751e-27	CTD-3014M21.4	NFKBIZ
RP11-989E6.10|ENST00000568752|lincRNA	NFKB2|ENST00000369966|protein_coding	40	AKNA|ENST00000374079|protein_coding;CBX7|ENST00000216133|protein_coding;EOMES|ENST00000295743|protein_coding;ESR1|ENST00000440973|protein_coding;FOXP3|ENST00000376199|protein_coding;FOXP3|ENST00000376207|protein_coding;GFI1|ENST00000427103|protein_coding;HDAC1|ENST00000373548|protein_coding;HOXA7|ENST00000242159|protein_coding;IRF2|ENST00000393593|protein_coding;IRF3|ENST00000309877|protein_codin…	2.557e-35	3.262e-27	RP11-989E6.10	NFKB2
AC004951.6|ENST00000447643|lincRNA	RHOF|ENST00000267205|protein_coding	24	ARID5A|ENST00000357485|protein_coding;BATF|ENST00000286639|protein_coding;CEBPA|ENST00000498907|protein_coding;FOXP3|ENST00000376207|protein_coding;HDAC1|ENST00000373548|protein_coding;IRF1|ENST00000405885|protein_coding;IRF1|ENST00000437654|protein_coding;IRF2|ENST00000393593|protein_coding;IRF3|ENST00000309877|protein_coding;KLF2|ENST00000248071|protein_coding;LYL1|ENST00000264824|protein_codin…	2.896e-35	3.695e-27	AC004951.6	RHOF
FAM95B1|ENST00000592873|lincRNA	CSF1|ENST00000329608|protein_coding	32	ATOH8|ENST00000306279|protein_coding;BATF|ENST00000286639|protein_coding;CEBPD|ENST00000408965|protein_coding;CSRNP1|ENST00000273153|protein_coding;ELF4|ENST00000308167|protein_coding;EPC2|ENST00000409654|protein_coding;FOS|ENST00000555686|protein_coding;FOXI2|ENST00000388920|protein_coding;HOXA4|ENST00000511914|protein_coding;IRF2|ENST00000393593|protein_coding;JADE2|ENST00000282605|protein_codi…	3.058e-35	3.901e-27	FAM95B1	CSF1
AC004951.6|ENST00000447643|lincRNA	VCAM1|ENST00000370119|protein_coding	26	ARID5A|ENST00000357485|protein_coding;BATF|ENST00000286639|protein_coding;CEBPA|ENST00000498907|protein_coding;HOXA7|ENST00000242159|protein_coding;IRF1|ENST00000405885|protein_coding;IRF2|ENST00000393593|protein_coding;IRF3|ENST00000309877|protein_coding;KLF2|ENST00000248071|protein_coding;KLF2|ENST00000592003|protein_coding;MSL3|ENST00000380693|protein_coding;MYC|ENST00000377970|protein_coding;…	3.318e-35	4.233e-27	AC004951.6	VCAM1
[truncated: 1,872 more rows]

## Sheet: all PHOX2B as effector lincRNAs
LncRNA	Protein.coding_target	Num_of_effector	Effector	Pval	adjPval	lncRNA_genes	mRNA_genes
[truncated: 1,739 more rows]
